# Supplementary material for: Comprehensive Analysis of Pyroptosis-Associated in Molecular Classification, Immunity and Prognostic of Glioma
Source: Front Genet. 2022 Jan 7;12:781538. doi: 10.3389/fgene.2021.781538 (PMC8777075; doi:10.3389/fgene.2021.781538)
Supplement: Supplementary file 1 [file DataSheet3.ZIP]

Archive with 8 entries (8 files):
- Cell scratchy assay/LN229-CASP8si-0h.tif
- Cell scratchy assay/LN229-CASP8si-48h.tif
- Cell scratchy assay/LN229-NC-0h.tif
- Cell scratchy assay/LN229-NC-48h.tif
- Cell scratchy assay/U87-CASP8si-0h.tif
- Cell scratchy assay/U87-CASP8si-48h.tif
- Cell scratchy assay/U87-NC-0h.tif
- Cell scratchy assay/U87-NC-48h.tif
