# Supplementary material for: Comprehensive Analysis of Pyroptosis-Associated in Molecular Classification, Immunity and Prognostic of Glioma
Source: Front Genet. 2022 Jan 7;12:781538. doi: 10.3389/fgene.2021.781538 (PMC8777075; doi:10.3389/fgene.2021.781538)
Supplement: Supplementary file 3 [file DataSheet4.ZIP]

Archive with 4 entries (4 files):
- Clonogenic assay/LN229-CASP8si.jpg
- Clonogenic assay/LN229-NC.jpg
- Clonogenic assay/U87-CASP8si.jpg
- Clonogenic assay/U87-NC.jpg
