# Supplementary material for: Comprehensive Analysis of Pyroptosis-Associated in Molecular Classification, Immunity and Prognostic of Glioma
Source: Front Genet. 2022 Jan 7;12:781538. doi: 10.3389/fgene.2021.781538 (PMC8777075; doi:10.3389/fgene.2021.781538)
Supplement: Supplementary file 4 [file DataSheet9.xlsx]

## Sheet: CGGA
geneNames	OS	Censor	AIM2	CASP1	CASP3	CASP4	CASP5	CASP6	CASP8	CASP9	ELANE	GPX4	GSDMA	GSDMB	GSDMC	GSDMD	IL18	IL1B	IL6	NLRC4	NLRP1	NLRP2	NLRP3	NLRP6	NOD1	NOD2	PLCG1	PRKACA	PYCARD	SCAF11	TIRAP	TNF
CGGA_1001	3288	0	1.54765	5.42074	2.28511	5.76995	2.23136	2.93956	2.61469	3.12978	0.100788	11.0933	1.50894	1.95961	0.3821	6.0145	5.53231	6.43873	3.78825	1.87472	5.97962	1.21635	3.73865	0.661516	2.35019	2.60598	3.27907	6.89831	7.329	3.58049	1.99201	3.97752
CGGA_1003	3087	0	1.05245	1.43503	2.97903	1.3426	0.0532716	2.10435	0.587774	3.85495	0.260006	8.16227	0.0522033	3.88581	0.0703531	2.61184	1.58315	1.25102	0.498125	0.36291	6.43005	0.556859	1.26498	0.0255761	1.62309	1.65688	5.49144	4.85614	2.72905	4.53188	2.31844	0.277295
CGGA_1005	3286	0	0.754133	1.99423	2.43714	0.83072	-0.00723917	1.49175	0.781377	5.06335	0.254674	7.51747	-0.0847061	2.73538	0.234202	2.96268	1.67485	2.92532	-0.0895176	0.146748	6.56821	0.123864	1.5524	-0.0276672	1.00548	1.94108	5.85554	5.27399	2.2506	2.75903	1.69981	0.992556
CGGA_1012	3116	0	0.957594	3.58797	4.27749	3.94283	0.54165	3.64935	2.69433	4.27824	1.51645	8.7683	0.516081	3.24278	0.707419	4.48597	3.3	2.32442	0.867992	0.94674	8.46718	0.62108	1.24463	0.0255761	1.94893	0.462586	6.19895	5.05573	4.73755	4.31094	1.5002	1.77299
CGGA_1022	3265	0	1.0621	4.46187	3.20282	4.86209	0.282118	2.7856	2.31216	2.25122	1.54304	8.70839	0.817398	2.15215	0.278024	4.43773	3.82167	4.62099	3.58328	1.60425	7.45103	0.60448	2.55117	0.126973	2.48096	1.04965	4.84189	5.32646	4.17802	4.02577	2.24723	1.06725
CGGA_1027	2688	0	1.12163	2.58706	2.52252	2.8211	0.128746	2.09256	1.26527	4.09533	0.140303	8.83479	0.0735945	2.23438	0.0442871	3.02594	1.81462	2.29859	1.86136	0.532011	6.69704	0.459114	1.21365	-0.057568	1.73678	1.03126	5.40698	4.14333	2.82208	3.43517	2.28067	0.682221
CGGA_1030	2934	0	0.408367	2.39817	2.94322	1.44536	0.0532716	3.09796	1.11866	4.07444	0.552191	8.37755	0.0522033	4.08592	0.126541	3.43672	2.04541	2.12986	0.980078	0.712194	7.90585	1.53352	1.62738	0.0255761	1.34433	0.484513	6.27261	5.73781	2.63955	4.22456	1.77979	0.470569
CGGA_1033	1322	0	0.148049	2.2109	2.56385	1.63109	0.0532716	1.08425	0.432872	3.05515	1.56737	9.58421	0.0522033	3.2237	0.245444	4.57751	2.31825	2.12986	0.38352	0.374508	8.23463	1.41374	2.29321	0.0395876	1.04471	0.347668	4.34059	5.65236	3.53555	3.61139	1.62877	0.631266
CGGA_1037	780	0	0.270987	2.2109	1.86308	2.00712	0.0532716	1.2066	0.470145	2.804	1.67774	10.2478	0.367379	3.51239	0.270579	6.52858	4.0974	0.566489	0.125451	0.656469	8.25588	0.603038	1.13103	0.107627	1.74182	0.347668	4.24925	4.45795	5.20829	2.58153	1.32824	1.03675
CGGA_1041	2863	0	0.659473	3.29639	3.51694	2.45004	0.262573	2.6205	1.77357	3.68311	0.206003	7.41664	0.114368	2.84931	0.33155	3.63777	2.73278	2.78516	0.171539	0.588568	7.3298	1.0017	1.55176	0.0395876	1.52808	0.658591	5.86662	5.56957	3.33408	4.59068	1.88452	0.830306
CGGA_1046.1	2829	0	0.119976	1.88733	2.17391	1.28721	-0.0281061	1.61392	1.03072	3.81939	0.483423	8.02098	-0.0607818	2.29391	0.0315467	2.74886	2.29455	2.48115	0.0384863	0.158599	7.20366	0.538956	2.17466	-0.0276672	1.11769	0.414494	5.07653	5.22451	4.2701	2.38014	1.70471	0.483002
CGGA_1048	703	0	1.47453	3.44057	3.6636	2.63698	0.277662	3.03156	2.19501	3.43873	0.206003	8.94802	0.114368	3.5726	0.42401	4.67555	3.4624	3.64137	1.00688	0.99979	8.77937	2.7752	1.75826	0.0671991	1.69467	2.68875	5.84151	5.79863	4.54104	4.11488	1.78815	4.02481
CGGA_1050	3040	0	0.733308	1.70157	3.33011	1.36508	-0.0820639	0.91477	1.06033	3.80913	0.140303	8.27937	-0.00296493	1.89508	0.0442871	2.53486	1.8498	0.635927	0.0585886	0.216465	6.43382	-0.138435	1.00099	-0.057568	1.18397	0.315647	5.08701	4.26844	2.51417	3.42621	1.73391	1.54767
CGGA_1052	2964	0	1.16338	2.7897	1.9784	2.16356	-0.00723917	1.68556	1.23954	2.74589	0.100788	8.69514	0.135564	2.51145	0.402045	4.74097	3.42138	0.0905217	-0.0895176	0.134801	8.26793	0.207414	0.821363	0.417777	0.876804	0.106347	3.60669	2.81607	3.77194	3.01354	0.866339	0.789133
CGGA_106	4374	0	0.649411	4.45414	3.25848	4.16877	1.332	2.94466	2.19501	3.6799	0.227876	9.33691	0.159441	2.47372	1.32457	5.56629	4.99222	3.2796	1.50984	1.65543	8.60178	0.408114	3.09743	0.351015	1.97054	0.696677	5.25192	5.09937	5.94947	3.82142	1.36334	4.23466
CGGA_1065	2682	0	1.35529	1.63185	3.78378	1.09615	0.0532716	2.30825	1.11086	4.67915	0.361671	8.54321	0.0835902	3.34955	0.0703531	2.69757	1.20357	1.48436	0.125451	0.374508	7.96596	0.0777088	0.925369	0.0255761	1.18382	1.12471	5.84078	4.81452	2.54339	4.164	2.27326	0.412852
CGGA_1071	2876	0	0.312156	3.48566	5.96498	4.32291	0.656499	2.88465	2.39135	2.75036	1.60342	8.64998	0.184883	1.11004	-0.0746312	4.28713	3.32164	4.76056	3.30612	0.814693	6.22763	0.593736	1.88688	-0.0276672	2.25767	1.13817	4.84295	5.61371	4.91924	3.90057	1.85119	0.566212
CGGA_1075	720	0	1.69701	5.3071	4.17663	5.38734	0.982019	4.22749	3.06517	3.98505	2.73281	8.89171	0.939187	3.88653	0.378526	6.84802	4.82145	2.72209	2.21516	1.81075	7.77609	0.741095	1.92645	0.185159	3.33366	1.56186	6.39757	5.83112	5.41812	3.67699	2.02389	1.47352
CGGA_1087	701	0	1.76888	2.04594	3.14109	1.7611	0.169139	1.94645	1.21628	2.96626	0.00339425	8.17604	0.0522033	3.86833	0.378526	2.97597	1.45162	0.543434	0.125451	0.291257	6.83116	0.130106	0.782819	0.0255761	1.05166	1.25819	6.05197	4.42631	2.20829	4.69471	2.14346	0.211293
CGGA_1100	2596	0	0.408367	1.30199	1.39793	0.24672	0.216493	0.476875	1.87302	3.59939	0.00339425	5.27347	0.0522033	2.55838	0.0703531	2.68646	0.633388	0.304499	0.498125	0.189728	5.01642	0.0777088	0.436214	0.0255761	1.18382	0.484513	4.641	3.75032	0.523337	2.46942	2.32949	0.515166
CGGA_1111	2582	0	0.811653	3.58025	3.58868	4.11314	0.0532716	3.13497	1.86384	3.81597	1.23646	9.14005	0.418513	3.95689	1.14007	4.81223	4.14096	2.95744	1.49048	1.54834	8.20093	0.53794	2.14179	0.0808045	2.1606	0.619475	5.23535	5.19783	5.65503	4.17457	1.5157	1.02126
CGGA_1121	2560	0	0.907741	2.5524	3.40761	1.80032	0.435412	1.50773	0.727452	5.03246	0.161113	9.11105	0.129535	3.34737	0.258067	3.78091	2.9385	3.29429	0.125451	0.598469	7.63915	0.287685	2.06566	0.0255761	1.2088	0.274066	5.43928	4.42418	4.56746	3.7416	1.52593	2.40506
CGGA_1127	2547	0	0.244552	3.85344	2.30078	2.54799	0.262573	1.42244	0.835792	3.64741	1.09497	9.74593	0.231828	3.82283	0.435158	6.34994	4.66366	0.422473	0.125451	0.834301	7.85383	0.168121	1.22399	0.17253	2.40036	0.323548	4.53693	4.28874	5.70561	3.1657	1.39188	0.610827
CGGA_1131	2533	0	1.76888	2.83957	3.84446	2.24564	0.292618	3.2915	1.24502	4.73361	0.172483	8.22113	0.0522033	3.74946	0.180609	1.98671	2.82766	1.65882	0.460851	0.646965	7.49879	0.343748	1.10121	0.0671991	1.92698	0.677759	7.0434	5.86437	2.37011	4.96099	2.88921	0.515166
CGGA_1132	2533	0	0.63928	1.87202	2.43302	1.74107	0.0532716	1.4686	1.02218	4.88637	0.00339425	8.83808	0.0522033	3.46832	0.660749	3.77358	2.567	0.798976	0.245448	0.588568	7.62113	0.205105	1.4184	0.0942796	0.897849	1.00069	5.25651	4.66132	4.3522	3.26008	1.5002	0.127973
CGGA_1137	2519	0	0.335045	1.30862	1.71021	1.4013	0.365503	1.16467	1.17952	1.69647	0.00339425	4.79393	0.188794	0.883234	0.0987227	3.01135	1.16311	0.472045	0.125451	0.202823	4.83579	0.584754	0.735278	0.416521	1.23941	0.599513	3.65424	3.54672	1.84009	2.89737	0.738662	0.084474
CGGA_1144	2505	0	0.257829	1.96583	2.79597	2.0279	0.247351	2.43913	1.06318	3.3661	0.625953	8.3649	0.0522033	3.39247	0.206896	3.30142	2.45362	1.83944	1.36892	0.598469	8.0545	1.25456	2.12313	0.0942796	1.13898	0.311335	5.45668	5.56326	2.76108	4.11912	1.77559	0.776131
CGGA_1146	2498	0	1.6602	4.08302	2.83341	2.96814	0.733177	3.16436	2.07741	5.95833	1.24818	8.01341	0.483125	3.80055	0.696715	3.5096	4.15998	1.5461	1.09175	1.5729	9.31628	1.81519	2.30407	0.61388	2.20079	1.24818	5.90185	3.16016	5.1193	4.47914	1.97922	2.4554
CGGA_1147	2498	0	0.737553	2.18297	3.56645	1.27441	0.0532716	2.39975	1.39347	4.19048	0.500565	8.22569	0.188794	2.72696	0.0703531	2.56781	2.60981	1.44687	0.125451	0.517258	7.83895	0.0909982	1.59545	0.0671991	1.10605	2.00762	5.81293	5.11056	3.49629	4.67155	1.91134	0.621082
CGGA_1152	2484	0	0.408367	4.31461	3.43547	4.52331	0.169139	3.10815	1.57378	3.27475	1.47174	9.30106	0.619113	3.23447	0.761486	6.95273	4.61057	2.40961	2.82267	1.97716	8.8655	0.321599	2.13062	0.0255761	2.08042	0.473591	4.2576	5.15396	6.51398	3.74845	1.7197	1.86796
CGGA_1156	2477	0	0.669466	3.93575	2.7095	2.91541	0.231991	1.94645	1.3346	5.28255	1.52044	8.65092	0.354334	3.62044	0.23271	4.86117	3.25724	5.69808	2.72278	1.29434	8.32754	0.321599	2.38403	0.053461	3.04976	1.65203	6.03339	4.75568	4.783	3.61393	1.86894	2.96895
CGGA_1158	2471	0	0.649411	2.00646	3.37913	1.68975	0.277662	2.39116	1.13412	4.34252	0.28099	8.63381	0.0522033	3.89948	0.0703531	2.71225	2.85135	2.14972	0.510354	0.506772	7.63615	0.217213	1.41231	0.0671991	2.01969	1.33878	6.27571	4.97378	3.76609	4.72217	2.51634	1.50749
CGGA_1159	2464	0	0.3964	2.35522	2.80722	2.42837	0.262573	1.98575	0.997002	3.65288	1.3504	8.86137	0.0835902	3.45933	0.500289	4.45707	2.567	5.11855	3.28567	0.408746	8.36474	0.556859	2.56158	0.0395876	1.82365	0.248676	5.10224	5.17765	4.1731	3.40907	1.68409	1.7823
CGGA_1161	2463	0	0.478167	2.84396	2.76855	2.17295	0.231991	1.92231	0.807053	4.06808	0.740228	9.41405	0.0835902	3.44319	0.206896	5.02453	2.95128	2.02641	0.546475	0.765816	8.55203	0.241111	1.83336	0.0255761	1.24546	0.406267	4.72053	4.94633	4.49669	3.41205	1.48451	0.6005
CGGA_1162	2457	0	0.119258	4.08524	1.48179	1.46994	0.0532716	1.31246	0.420227	2.88078	0.455908	10.1201	0.845926	3.73736	0.270579	7.22303	5.04517	1.41489	0.581779	0.408746	7.58256	0.192888	1.50101	0.0255761	2.36586	0.733787	4.47454	3.92863	6.09863	2.47889	1.0809	2.58782
CGGA_1172	2414	0	1.33022	4.75814	3.52981	4.29272	1.41903	2.8145	2.02472	4.4718	0.518004	8.93044	0.939187	4.01254	1.09174	5.65687	5.35694	3.13843	1.75842	1.95455	8.45218	0.781518	2.54476	0.529233	2.30263	1.17959	5.77838	5.42534	6.3338	3.95281	1.69308	3.1574
CGGA_1180	2628	0	0.89805	4.67761	4.24531	4.70075	0.491678	3.73212	2.39135	4.62038	1.21278	10.6692	-0.0489949	5.0718	0.820514	6.88248	3.93108	2.51872	1.83558	0.895658	8.33485	0.459114	1.04516	-0.0276672	2.49516	0.691071	5.15304	5.5832	5.78149	3.74567	1.16268	0.888272
CGGA_1181	318	0	1.06008	3.0644	3.44918	2.8953	0.0532716	1.98962	1.07925	5.04048	0.446788	9.17025	0.174186	3.767	0.435158	4.97646	4.17731	1.37558	1.15871	1.41595	7.90685	0.469574	1.21006	0.0942796	1.2026	0.311335	5.40373	4.57139	5.21307	3.43421	1.34005	0.424578
CGGA_1189	2602	0	1.3731	1.48683	4.20774	1.15044	-0.0820639	2.51173	0.979995	3.53302	0.380856	8.07239	0.14559	3.54215	0.278024	2.60645	0.708849	2.27946	-0.207346	0.261178	7.15797	-0.0729105	0.920086	0.0445924	1.30872	0.533453	5.14657	4.50935	2.44925	4.4698	2.31356	0.621579
CGGA_1190	2602	0	1.53981	2.45158	3.56253	2.57157	0.580198	2.18797	0.895012	3.03403	0.500052	7.54461	0.632117	3.76796	0.320558	2.87169	1.15452	2.47284	0.992795	1.2728	7.04871	1.3722	1.27931	0.821542	1.37335	1.34531	5.36742	3.89976	2.14852	4.51412	2.77783	1.65716
CGGA_1191	2365	0	0.335045	1.65267	2.78917	1.19545	0.0532716	1.99732	1.68764	3.06884	1.07262	8.41276	0.0835902	3.65628	0.0703531	3.02294	0.899355	0.276961	0.125451	0.327535	6.8931	0.0777088	0.363361	0.0255761	0.643494	3.19589	5.85281	4.96686	2.13345	3.81064	2.57006	1.11185
CGGA_1192	2363	0	1.20487	3.6396	3.42718	2.92206	0.60485	3.22795	2.05724	4.52804	0.161113	8.95961	0.245917	3.10167	0.602662	4.81149	3.95843	4.31492	2.74619	0.748166	8.54073	1.33116	2.77882	0.222381	2.59107	1.73691	5.95957	5.26637	5.18821	4.38765	2.0717	3.04764
CGGA_1198	2349	0	0.649411	0.868598	0.808762	0.588906	0.0532716	0.44104	0.717181	1.82067	0.0785887	4.76094	0.0835902	1.24066	0.0703531	1.72552	0.612958	1.08308	0.125451	0.136106	4.16934	0.0507347	0.363361	0.133948	0.707152	0.311335	3.62592	2.41287	0.970472	1.96929	0.811148	0.156274
CGGA_1204	2338	0	0.989904	2.37686	3.48682	1.46994	0.0532716	2.26797	1.59618	4.03664	0.381077	8.05626	0.0835902	2.87936	0.0703531	2.32496	1.00344	3.36562	0.316012	0.408746	7.73766	0.180561	0.645623	0.0255761	0.897849	0.639165	5.70716	5.33998	2.41221	4.65953	2.65853	1.92383
CGGA_1207	2331	0	0.699037	1.78087	2.69248	1.72077	0.0532716	1.87271	0.757827	3.99267	0.725564	9.19291	0.159441	3.68949	0.126541	4.1213	2.98182	0.708216	0.201524	0.45315	8.51647	1.66042	2.06957	0.120849	1.42078	0.383112	4.56146	5.58153	3.84686	3.17113	1.60501	0.156274
CGGA_1211	2324	0	2.4446	2.75341	4.39292	2.31482	0.435412	2.15657	1.41257	3.33171	0.641787	8.35298	0.159441	2.49068	0.23271	3.07939	2.44571	6.6833	1.50984	0.291257	8.17756	0.42891	1.82878	0.0395876	1.68153	0.629354	5.58922	4.83576	3.10488	4.665	2.53528	3.54755
CGGA_1228	2296	0	0.544769	2.99736	2.80946	2.76827	0.153059	2.57362	1.51618	3.73233	0.428352	8.66703	0.144559	3.7804	0.0703531	3.85514	3.21008	1.20706	0.74722	0.598469	7.86513	2.09344	2.1964	0.0255761	2.13544	0.569045	5.81219	5.80648	4.14924	4.19146	2.03428	0.882558
CGGA_1235	2287	0	1.16292	3.28845	3.27576	2.86113	0.307446	2.862	1.76866	4.06968	0.361671	9.05176	0.0522033	3.24041	1.22573	5.15447	3.26734	4.14768	0.616302	0.646965	8.14717	1.21457	2.07734	0.0671991	2.42375	0.778874	6.11065	5.14274	4.80641	3.98148	1.93389	3.74738
CGGA_1238	2282	0	1.31113	4.44863	3.21672	3.46523	0.292618	3.26312	2.84292	3.5377	0.00339425	8.42968	0.468047	2.95824	0.270579	4.59033	4.51488	0.318079	0.329749	0.791886	7.88101	0.229215	1.76307	0.24666	2.36317	0.724598	5.82498	5.53002	4.66806	4.39717	2.26461	0.264329
CGGA_1239	2280	0	0.949403	3.08851	4.26739	2.1275	0.169139	2.58113	1.46836	4.50709	0.238675	8.7156	0.431042	3.58358	0.206896	3.50952	2.47965	2.07697	0.73672	0.474842	7.38032	0.168121	1.44248	0.0255761	2.2828	1.96912	6.02756	5.05011	3.93998	4.67968	2.47515	0.957613
CGGA_1246	2491	0	1.6088	2.84738	3.59869	2.1841	0.241604	1.58109	1.49321	3.78974	0.159792	7.80377	0.0522109	2.81237	0.968412	3.78861	2.08808	0.8928	-0.0672419	0.134801	7.00227	0.273982	0.672833	0.00165287	0.779209	1.03126	5.13683	2.90625	2.97189	3.81308	1.94471	1.45831
CGGA_1256	2233	0	0.270987	3.2676	2.94926	2.73593	0.231991	2.41677	0.997002	2.79146	0.172483	9.87436	0.129535	2.62465	0.206896	6.61145	5.04171	1.98734	1.0245	0.228657	7.09534	0.682409	1.10872	0.146927	2.95116	0.558745	6.7828	4.68819	4.99529	3.42834	1.05922	0.933017
CGGA_1264	2217	0	1.32389	2.95552	3.84144	2.69768	0.153059	2.23614	1.59061	3.79163	0.617962	8.89424	0.217613	3.05877	1.40579	3.76291	2.87655	2.74341	0.125451	0.684605	7.48091	0.418552	1.36902	0.0255761	2.12908	0.406267	6.4021	5.22147	4.25774	4.37254	2.18408	1.54614
CGGA_1269	2214	0	0.890737	2.9082	3.2695	2.51608	0.169139	1.95043	1.22352	4.31969	0.446788	8.45625	0.159441	2.80373	0.0703531	3.31305	2.07357	4.14046	0.76801	0.291257	7.68138	0.0909982	1.16748	0.0255761	1.75858	0.856653	5.90098	5.13346	3.29627	4.72008	2.80024	2.01379
CGGA_1273	1912	0	1.24563	2.26513	3.81602	2.11591	0.0532716	2.3052	1.28014	4.7288	0.568951	8.33108	0.188794	2.43914	0.688933	3.43778	2.10116	0.459806	0.171539	0.386013	7.54692	0.459522	1.16027	0.053461	1.62309	0.359579	6.27519	5.78304	2.73085	4.15499	3.2676	0.290147
CGGA_1281	2429	0	0.312156	1.31063	2.08923	1.43517	-0.0820639	1.21226	1.10841	2.34164	0.516554	8.70431	-0.0847061	1.4348	0.288776	3.17131	1.90316	0.859786	0.624592	0.122757	7.83736	1.32417	1.29751	-0.057568	1.5782	-0.0438411	3.89462	5.45179	2.32622	2.54347	1.13038	0.375949
CGGA_1286	2194	0	0.649411	3.04178	2.95327	2.61798	0.476027	1.54577	0.777722	4.28906	1.39066	9.55292	0.174186	3.20068	0.446221	5.13246	3.59836	0.947801	0.302152	0.578597	7.5858	0.332719	1.1162	0.0255761	1.58114	0.506114	4.68705	4.63205	4.8906	3.88324	1.43629	2.47338
CGGA_1291	2190	0	0.649411	1.24775	2.06504	0.8272	0.0532716	2.19029	0.259017	3.34281	0.10271	9.50032	0.431042	2.81363	0.0703531	5.90082	4.94376	0.687272	0.245448	1.23886	7.46568	0.732865	0.97545	0.0255761	1.96337	0.473591	4.66786	3.71065	4.83686	3.26344	1.53101	0.569077
CGGA_1292	2421	0	0.162688	3.25693	3.46581	2.07345	-0.0820639	2.19087	1.07492	3.02631	3.57068	5.52935	0.175179	2.64304	0.596372	3.88324	3.35769	0.0705661	-0.0132479	0.66344	8.02913	0.220941	0.307175	-0.0276672	0.976133	0.198278	5.15581	4.31371	3.19138	3.9031	2.22841	0.269844
CGGA_1303	2168	0	0.162234	1.34776	1.3295	0.600135	0.0532716	0.863929	1.36761	1.90154	0.0785887	5.40131	0.114368	2.04294	0.0987227	2.15556	0.560485	1.61426	0.125451	0.202823	5.06717	0.343748	1.31141	0.120849	0.834451	0.462586	4.21529	3.72193	1.55281	2.47889	0.828658	0.803468
CGGA_1305	1989	0	0.466764	3.58025	2.71192	2.9418	0.292618	2.4419	1.03872	5.13593	1.27074	9.59211	0.0990536	3.97323	2.46763	5.0204	3.60956	4.47682	0.778301	0.765816	8.28399	0.0909982	1.7043	0.0255761	1.70336	1.08932	5.24924	4.89839	5.56882	2.93942	1.60979	2.34296
CGGA_1307	2390	0	0.976615	4.89001	4.39385	3.79624	0.733177	3.19027	2.25472	4.21349	0.850863	8.14314	0.155534	3.21485	0.961702	4.78827	4.43075	1.67019	1.08307	1.15147	8.71444	0.260879	1.311	-0.012936	2.28374	0.839939	5.4181	5.15358	4.30957	4.04391	1.48215	0.558115
CGGA_1309	964	0	0.30976	1.95756	2.03689	1.67399	0.136826	1.25393	0.445405	3.56015	1.0613	9.37302	0.0835902	2.72168	0.366926	4.63915	2.79541	0.331536	0.125451	0.254029	7.70951	0.168121	0.696106	0.0255761	1.57164	0.417708	4.29372	4.20497	4.26986	2.75447	1.3223	0.389116
CGGA_1317	2152	0	0.270987	0.553987	1.48802	0.396126	0.0532716	1.1432	0.854633	1.79854	0.00339425	5.20812	0.0522033	1.67524	0.282982	1.89513	0.413652	0.496224	0.125451	0.122379	5.28881	0.343748	0.528049	0.053461	1.47291	0.462586	4.65998	3.91799	0.830087	2.75194	1.53101	0.224732
CGGA_1318	1497	0	1.3921	4.54404	3.3661	3.82318	1.05033	4.26405	2.22389	4.80653	0.390671	8.61259	0.203269	4.61487	0.805034	4.57973	4.25897	4.0619	2.02435	1.63179	7.79151	0.805208	2.81679	0.197676	3.22379	1.77309	6.53692	5.08429	5.3011	4.14674	2.24714	1.20407
CGGA_1319	2149	0	0.882159	3.31837	2.96125	1.90745	0.262573	1.80804	0.706836	4.66707	0.291355	9.47102	0.0522033	4.37128	0.23271	5.12602	3.94545	0.697781	0.616302	1.05093	7.42991	1.97934	1.6993	0.107627	1.80767	0.639165	5.29373	4.38432	5.45071	3.25502	1.38054	0.170222
CGGA_1330	2366	0	0.244386	3.29244	2.60461	2.73539	0.834244	2.19665	1.29055	3.58719	0.449774	9.93213	0.520301	2.15739	2.23882	3.87	4.39188	0.635927	1.99948	0.881264	8.13487	0.411717	0.81495	-0.0276672	1.59829	0.346034	5.04432	4.89293	4.82293	3.02733	1.35221	0.309389
CGGA_1332	510	0	0.234431	2.58312	4.45688	2.62269	-0.0820639	4.2933	1.65182	3.14073	0.380856	11.1624	0.957787	3.83035	0.655748	3.85285	2.29455	-0.0339406	-0.207346	0.238991	8.55785	-0.0569233	0.448636	-0.057568	2.25108	0.284592	8.07419	5.56502	3.62412	3.18776	1.38692	-0.00726264
CGGA_1335	1947	0	0.793479	2.25847	3.56396	2.01547	0.39381	1.88528	1.19434	3.6062	0.851907	9.26057	0.0835902	2.31755	0.1127	3.87647	3.16896	3.29976	0.125451	0.809005	8.17009	1.14927	1.9646	0.0255761	1.13898	0.527396	4.92432	5.05745	4.47347	3.5595	2.0204	2.52191
CGGA_1337	2126	0	0.30976	3.28207	2.70708	3.03665	0.247351	1.84721	1.01384	3.55545	0.216986	9.72228	0.174186	3.45632	0.435158	5.7298	4.41557	1.2292	0.125451	0.765816	8.10675	0.205105	1.47787	0.0255761	1.6903	0.286596	4.3828	4.64288	5.1398	3.65877	1.19081	1.34808
CGGA_1339	2120	0	0.347525	2.46596	3.54889	1.8385	0.136826	2.2585	1.70833	3.85776	0.341968	8.10001	0.129535	1.81672	0.435158	3.01716	2.11475	0.687272	0.460851	0.627765	7.64595	0.932185	0.908289	0.0671991	0.943564	0.440321	5.61109	5.23574	3.39691	4.59647	2.09496	0.865346
CGGA_1342	2345	0	1.00569	5.17434	4.53184	5.72465	0.862847	3.10793	3.02546	3.33127	1.02648	6.5203	-0.0607818	3.27574	0.0315467	5.93143	3.88743	4.64288	5.69947	2.2069	6.9257	1.05265	2.2932	0.417777	3.1866	2.55864	4.58796	5.25136	4.77852	5.49732	2.30265	0.974722
CGGA_1345	2113	0	1.45145	4.49013	3.01004	4.18349	0.0532716	2.25533	1.31442	3.00611	1.47174	9.63395	0.380318	3.22009	0.688933	5.83113	6.0725	0.884514	0.37025	2.17248	9.27503	0.593927	2.01802	0.0255761	2.35506	0.429058	4.1971	4.79238	6.74703	3.75413	1.40313	0.84793
CGGA_1350	2107	0	0.359899	0.973518	1.16486	0.836713	0.0532716	1.03048	0.664684	2.46678	0.00339425	5.12762	0.0522033	1.21294	0.0703531	1.98671	0.53891	1.01698	0.125451	0.189728	5.03774	0.27619	0.735278	0.0671991	0.776496	0.579273	3.69234	2.82585	1.26931	2.81601	1.27992	0.302889
CGGA_1361	2092	0	1.46303	3.63092	3.60208	2.19882	0.847431	1.65881	1.43763	4.14318	0.509314	8.25157	0.287447	1.49866	1.0847	2.58399	2.42439	0.947801	0.274058	0.527667	7.44142	0.459522	1.40621	0.053461	1.09937	0.335658	5.4924	5.71609	3.6061	4.48226	1.89224	1.06725
CGGA_1362	2092	0	1.69209	4.39297	3.52468	3.54463	0.277662	2.4908	2.31055	4.37763	0.0785887	8.29601	0.0522033	2.38776	0.390033	3.63232	4.61904	1.74929	0.534528	1.34774	8.64595	1.33647	2.91642	0.120849	1.62767	0.751991	5.88169	5.3862	4.85653	4.79814	2.26461	0.924727
CGGA_1368	2085	0	0.57696	0.735254	1.3295	0.855551	0.0532716	0.534572	0.845243	1.97383	0.00339425	5.2817	0.0522033	1.82025	0.0703531	1.94172	0.365056	0.655292	0.125451	0.176511	4.16679	0.386995	0.412329	0.0255761	0.928493	0.484513	3.82034	2.80528	1.0453	2.52218	1.10925	0.352778
CGGA_1369	360	0	0.784306	3.73051	2.9331	2.30125	0.136826	2.14628	0.717181	5.30641	0.482887	9.53284	0.217613	3.26041	0.219861	5.11364	3.97894	0.902873	0.125451	1.06521	7.95508	0.656463	1.44248	0.0255761	1.25746	0.299018	4.45257	4.63447	6.25248	2.7893	1.43083	0.558452
CGGA_1370	2310	0	-0.236189	2.63928	6.17836	2.13101	0.146876	3.18544	2.79659	3.01468	1.14018	11.0677	0.135564	1.35059	-0.0338954	5.03537	1.6227	0.712714	0.0283112	0.134801	5.47321	-0.0569233	0.775828	-0.057568	1.28455	0.129897	8.88246	5.94056	2.82208	4.80652	2.0005	0.110415
CGGA_1371	2079	0	0.544769	4.13459	3.52725	4.45303	0.462596	3.00625	1.97451	4.09801	3.39792	9.83569	0.188794	2.68227	0.761486	7.05493	4.15815	3.69813	0.422665	0.791886	9.95138	0.48946	1.44844	0.0255761	1.60925	0.687249	4.62611	5.24171	5.60082	3.96628	1.34005	2.20682
CGGA_1377	2068	0	0.820656	4.2388	4.08903	2.88173	0.515702	2.29598	1.5337	4.25908	0.12639	8.22424	0.673585	3.83266	1.70502	3.73714	3.23681	2.54863	0.485799	0.859156	7.2935	0.321599	2.00586	0.146927	2.14177	1.58748	6.28821	5.13184	4.5406	5.11232	2.4377	2.71138
CGGA_1383	884	0	0.372168	2.44276	2.39042	1.9164	0.0532716	1.61879	1.30081	3.71265	0.560598	8.73413	0.129535	3.29499	0.126541	4.11564	2.4	1.2292	0.396678	0.506772	7.22424	0.439191	0.846893	0.0255761	1.00226	1.08214	4.9144	4.3799	4.00753	3.238	1.55116	0.710297
CGGA_1386	2058	0	0.443686	3.98289	2.76393	2.37434	0.120438	1.19277	0.470145	2.98995	1.32284	9.44774	0.0522033	2.69314	0.562586	5.89657	4.36494	0.543434	0.201524	0.397425	7.29948	0.647703	0.916854	0.0255761	2.01623	0.169719	4.50509	4.11701	6.13878	3.16206	1.5157	0.459205
CGGA_1390	2050	0	0.838495	2.72981	3.00043	2.6925	0.231991	2.83949	1.48046	3.74257	0.37141	8.6909	0.0835902	2.49489	0.54212	4.53	3.06116	1.45947	1.10141	0.783249	8.03586	0.732865	1.42445	0.328484	2.33323	0.54837	5.76384	5.98406	3.70733	3.5753	1.71089	0.447753
CGGA_1400	2033	0	0.119258	3.27566	2.44197	2.09244	0.153059	0.762781	0.420227	3.89371	0.455908	9.4881	0.273724	2.76676	0.0703531	5.64504	2.13154	0.220307	0.125451	0.36291	6.88254	0.386995	0.60395	0.0255761	1.6727	0.183181	4.75768	4.28636	4.2121	2.70032	1.95972	1.10451
CGGA_1402	2030	0	0.608454	4.96569	5.15924	5.58643	0.476027	3.75418	3.36227	3.49038	1.82108	8.93234	1.66133	2.32474	0.29528	5.61964	5.36029	2.06449	2.67793	1.92383	7.22774	0.749276	2.08892	0.270527	2.59335	0.8226	5.86117	5.50043	6.22428	4.26962	2.36478	1.19026
CGGA_1404	2029	0	1.21174	2.72981	3.86043	3.09851	0.216493	2.00115	1.00544	3.97569	0.82488	9.33238	0.188794	2.64164	0.219861	4.30558	2.87271	0.965399	0.316012	0.684605	8.32622	1.27134	1.02388	0.0671991	1.1259	0.323548	4.82568	5.0172	4.55212	3.82785	1.77137	0.302889
CGGA_1407	2016	0	0.30976	2.84396	2.21866	2.25271	0.277662	2.09008	0.407469	2.944	0.838464	10.116	0.259881	3.48219	0.79643	6.17774	4.25552	0.749239	0.396678	0.665909	6.90147	0.376311	0.819775	0.0255761	2.29981	0.451496	4.7292	4.63507	5.68811	3.49425	1.43083	0.170222
CGGA_1409	2249	0	0.447182	2.31267	2.55964	1.57632	0.155831	1.06721	0.733345	5.90379	0.483423	9.45001	0.277863	3.0406	0.975091	2.98097	3.23505	3.83953	0.181844	0.272148	8.67886	0.960051	3.37532	0.00165287	1.37335	0.365935	6.31971	5.06437	3.65453	3.73092	2.50369	2.08632
CGGA_1413	2008	0	1.36766	2.44276	4.00576	2.07658	0.216493	2.13592	1.70833	3.5937	0.206003	7.47535	0.0522033	2.42814	0.23271	2.24427	2.12485	5.62827	1.41732	0.241399	7.17288	0.547433	2.20708	0.0671991	1.15838	0.648911	5.41726	5.5412	2.36057	5.09113	2.2559	2.91405
CGGA_1415	2007	0	2.75783	6.45688	4.68734	5.58023	2.89304	3.79864	4.1752	3.39297	0.194926	8.40617	2.53844	2.00379	0.219861	4.75986	5.63951	7.81592	6.53535	2.40908	7.22899	0.566221	3.21098	0.234573	2.41858	3.12042	5.17419	6.06491	5.76125	4.95277	2.50676	4.22586
CGGA_1417	2001	0	0.989904	3.02264	3.39059	2.63967	0.365503	2.44742	1.97876	3.72201	0.0663567	7.62133	0.0835902	2.67498	0.55239	2.679	2.49248	0.697781	0.125451	0.527667	7.26548	0.252905	1.12363	0.222381	1.41011	0.687249	5.30112	5.31568	2.58634	5.04722	2.88022	0.211293
CGGA_1421	1987	0	0.119258	3.34613	2.51702	2.45922	0.0532716	1.53501	0.445405	2.84698	1.37738	9.6946	0.0835902	2.7496	0.180609	5.67092	3.73412	3.34281	0.356866	0.646965	7.93822	1.30971	1.65347	0.0255761	1.04471	0.183181	4.1901	5.12859	5.31831	3.72198	1.4633	2.12086
CGGA_1424	1983	0	0.408367	0.371692	0.909825	0.483677	0.0532716	0.287402	0.67534	2.12154	0.00339425	4.56659	0.0835902	0.480926	0.0703531	1.53532	0.314643	0.856545	0.125451	0.16317	3.95192	0.205105	0.246825	0.0808045	0.272239	0.516794	3.00249	2.10062	0.942155	2.18593	0.87143	0.18404
CGGA_1429	1976	0	0.708762	3.11941	4.14038	2.6925	0.216493	1.98187	1.63995	4.73409	0.00339425	7.64371	0.159441	1.58573	0.0703531	2.401	2.1282	1.32151	0.216304	0.527667	7.38789	0.0642885	0.582661	0.0255761	1.26936	0.406267	5.54035	5.59815	2.96854	5.02979	2.84733	1.05968
CGGA_1431	1975	0	0.793479	3.31992	2.96918	2.55657	0.231991	2.33845	1.2662	4.16852	0.649632	9.26681	0.231828	3.69452	1.01973	4.77641	4.67888	1.42134	0.409726	1.26995	8.07216	1.02854	1.96041	0.053461	1.32739	0.473591	5.22835	4.80192	5.44142	3.74274	1.53608	0.785299
CGGA_1435	324	0	0.737553	4.38215	4.19514	3.11405	0.653783	2.34441	1.74383	4.1574	0.311839	8.39284	0.516081	3.40821	0.412773	3.6988	3.73818	2.19631	1.78015	1.26378	8.29177	0.479553	1.79629	0.222381	1.72912	0.668207	6.20132	5.68854	4.86799	4.13259	2.07839	0.830306
CGGA_1440	1961	0	0.775075	2.4072	4.02074	2.20976	0.0532716	2.23936	1.67192	3.84082	0.419035	8.81354	0.0522033	2.80041	0.95168	3.4514	2.67381	0.921007	0.274058	0.442179	7.80719	2.68766	1.34369	0.0395876	1.53299	1.75963	5.55765	4.95009	3.97969	3.6794	1.64282	0.211293
CGGA_1443	1956	0	0.718423	4.51076	3.44782	5.26456	0.489355	3.05112	2.3666	3.96021	0.437603	9.54906	1.08613	3.33199	0.282982	6.12496	5.77748	4.55474	3.54788	2.45255	7.29165	0.690949	2.38717	0.0942796	2.76071	2.35988	5.23961	5.43047	6.67385	3.62278	1.51055	2.51064
CGGA_1445	1955	0	0.119258	0.68435	1.74634	0.798277	0.0532716	1.59832	1.02218	0.916601	0.00339425	5.11338	0.0522033	2.2046	0.0703531	4.71217	0.314643	0.508168	0.125451	0.176511	2.96049	0.0507347	0.299763	0.0808045	2.03342	0.222833	4.72574	3.5765	2.75049	2.81841	0.952982	0.084474
CGGA_1446	1955	0	0.555579	0.663454	1.19639	0.408966	0.0532716	0.800441	0.541883	2.04606	0.00339425	4.21478	0.0835902	0.861414	0.0703531	1.12081	0.327424	1.7127	0.125451	0.176511	4.22999	0.217213	0.61448	0.373191	0.605762	0.0718032	3.32275	2.37327	0.672618	2.85619	0.719893	0.547749
CGGA_1447	308	0	0.217627	0.87765	0.966876	0.554682	0.0532716	0.465035	0.863961	1.53228	0.00339425	4.89645	0.0835902	0.953443	0.0703531	2.08708	0.58172	2.96658	0.448226	0.176511	4.31019	0.264597	0.725583	0.146927	1.10605	0.100462	3.08414	2.50837	0.949293	2.72381	0.504559	1.23806
CGGA_1454	1946	0	0.257829	1.43503	3.03659	1.34924	0.0532716	2.01639	0.599019	3.17346	0.718168	9.1436	0.0835902	2.79542	0.258067	3.44618	1.67048	1.6643	0.125451	0.464038	8.43739	2.57929	1.37528	0.0255761	1.05858	0.114581	4.7401	5.80292	2.76635	3.79098	2.01341	1.25808
CGGA_1455	1946	0	0.522906	0.735254	1.12432	0.588906	0.0532716	0.684169	0.445405	1.91387	0.00339425	4.48859	0.114368	0.932774	0.0703531	1.49468	0.288712	0.176353	0.156327	0.122379	4.34477	0.0507347	0.459717	0.0671991	0.3776	0.114581	3.12511	2.27438	0.707397	2.41101	0.719893	0.084474
CGGA_1459	522	0	0.618802	5.18904	4.57873	4.41149	1.16146	3.81682	2.42674	3.84649	2.4657	8.45107	0.327917	2.05769	0.180609	4.1213	3.24998	1.57994	0.485799	0.923384	8.00228	0.469574	1.54621	0.0255761	2.20958	0.761008	6.78766	6.00366	3.64932	4.7367	2.6713	0.264329
CGGA_1463	1630	0	0.838495	3.1878	3.6636	2.25975	0.0532716	2.2929	1.2662	3.65724	0.0663567	8.05812	0.114368	1.79179	0.602662	2.4729	2.18391	0.87525	0.726149	0.431122	7.53419	0.205105	0.891007	0.0255761	1.11932	0.383112	5.37519	5.23425	2.78719	4.61595	2.3621	0.75762
CGGA_1469	1922	0	0.708762	0.422689	0.900067	0.554682	0.0532716	0.511787	0.587774	2.39498	0.0663567	4.76987	0.0522033	0.697515	0.126541	1.58336	0.340086	0.304499	0.125451	0.202823	4.57743	0.205105	0.436214	0.0395876	0.464973	0.128563	3.02231	2.60626	0.942155	2.56696	0.580356	0.113616
CGGA_1471	1919	0	1.19102	3.81148	3.56645	2.9418	0.351172	3.52829	1.92246	5.00146	1.015	8.46811	0.0835902	2.98591	0.688933	4.09339	4.51943	1.15409	0.288168	1.99204	8.49371	0.217213	1.93073	0.133948	1.90841	0.440321	6.14293	5.08429	5.53869	4.04683	1.52082	0.661402
CGGA_1472	819	0	0.347525	4.64415	1.99977	2.85188	0.0532716	1.95043	1.55674	3.01501	0.172483	9.44797	1.28014	2.98735	0.468094	6.89328	5.34775	3.01144	1.2447	2.07119	6.89452	2.86955	2.11936	2.53448	2.9911	2.99162	4.53291	4.07533	6.91826	3.67216	1.89991	2.15368
CGGA_1473	813	0	2.16358	1.23386	2.02873	2.92867	0.0532716	2.03892	2.26615	4.21565	0.00339425	8.00968	2.49152	3.90234	0.943915	4.46436	3.25869	5.21499	3.61749	2.40078	7.03959	5.73666	3.67157	3.73064	5.26654	4.46467	5.12991	4.48474	6.11484	2.7595	3.90821	2.69898
CGGA_1474	333	0	0.284026	1.2819	1.13253	0.697416	0.277662	0.998766	1.30763	2.26691	0.00339425	5.04761	0.114368	0.593707	0.446221	2.48378	0.612958	1.3888	0.259819	0.386013	5.00186	0.217213	0.624934	0.185159	0.987821	0.323548	3.48176	2.90251	1.35535	2.51303	0.738662	0.470569
CGGA_1482	1888	0	0.335045	4.72288	2.60642	3.24505	0.6658	1.54577	0.882435	3.18908	0.601831	9.5066	0.0835902	2.63977	0.167282	6.37353	4.6804	0.902873	0.186604	1.49685	7.73907	1.63512	0.725583	0.282311	1.34993	0.347668	4.28478	3.88555	6.37516	3.10239	0.896435	1.50188
CGGA_1488	1882	0	1.14149	3.86715	3.82727	2.21701	0.351172	2.21994	1.67192	4.50194	0.0663567	8.04098	0.217613	1.99766	1.41703	2.46851	3.06784	1.63671	0.37025	0.646965	7.61896	0.252905	1.86952	0.0395876	1.47291	0.54837	5.5091	5.52766	3.84305	4.75413	2.12105	0.89957
CGGA_1502	1861	0	0.737553	2.9082	3.10778	3.21115	0.200854	2.2836	0.962723	3.83703	1.26104	10.121	0.551174	2.31273	0.55239	6.3577	4.30703	0.447465	0.409726	0.954441	9.36525	0.252905	1.08606	0.0808045	1.51325	0.394736	4.94492	4.62235	5.3244	3.5026	1.35756	0.812468
CGGA_1503	692	0	0.119258	2.20397	1.46923	2.39044	0.515702	1.03048	1.157	1.27347	0.491757	4.69911	0.0522033	1.15567	0.0703531	3.16757	1.30586	2.14181	1.05056	0.386013	3.59875	0.180561	1.78214	0.468875	1.97054	1.52522	4.12991	2.70551	1.53028	2.18195	0.793401	0.436211
CGGA_1504	1854	0	0.72802	4.74481	2.55298	2.82376	0.56721	2.43913	1.07124	4.07523	0.526636	9.6514	0.492246	3.7194	0.435158	6.28104	5.29702	0.718578	0.522487	1.60289	8.03735	0.332719	1.78687	0.270527	1.5764	0.473591	4.99174	4.52025	6.24963	2.96313	1.24879	0.84793
CGGA_1513	1827	0	0.899264	1.9944	4.02074	1.36243	0.0532716	2.09366	0.737649	4.23964	0.718168	9.58621	0.144559	2.58804	0.23271	4.26567	2.13154	2.69501	0.288168	0.548258	8.15058	0.299084	1.39391	0.0395876	0.809909	0.778874	4.71705	4.67307	4.40514	3.42392	1.84921	0.98978
CGGA_1516	1826	0	1.45725	2.15086	4.10145	1.71564	0.0532716	2.37382	1.14942	3.92605	0.633894	8.84136	0.0990536	2.92394	1.71414	3.69534	2.32405	2.21152	0.522487	0.598469	8.27043	0.168121	1.12363	0.0671991	1.83158	2.18607	5.70824	4.49219	3.87021	3.69018	1.7197	1.47352
CGGA_1517	1826	0	0.500709	2.13269	3.33966	1.97324	0.231991	1.98962	0.826276	4.0301	0.351857	9.05384	0.0835902	3.56152	0.355231	4.41302	2.81565	0.676688	0.201524	0.791886	7.78685	0.0909982	0.810623	0.0395876	1.47802	1.15925	5.34636	4.61747	4.19827	3.18372	1.67957	0.377103
CGGA_1523	1804	0	1.5471	3.83531	3.80674	3.10436	0.592395	3.24028	3.16634	4.17441	0.172483	7.9995	0.129535	3.23208	0.219861	3.27667	3.54795	2.06449	0.627641	0.656469	7.65317	0.556859	1.95621	0.107627	2.93521	1.05305	6.14769	5.27472	3.39476	4.81279	1.99576	0.671312
CGGA_1524	1226	0	0.92455	2.09939	4.38369	2.10813	0.0532716	2.6705	1.21628	4.66454	0.37141	8.96791	0.129535	2.90107	0.258067	3.93051	2.69375	3.75549	0.329749	0.618066	7.65752	0.499295	1.43649	0.0255761	1.42608	0.516794	5.26866	5.0132	3.98995	3.6866	1.46864	3.46853
CGGA_1526	1798	0	1.26559	3.7637	4.12106	2.93962	0.216493	2.75213	2.24518	3.37152	0.28099	8.1498	0.217613	0.953443	0.660749	3.22448	3.39088	0.837602	0.638899	0.899637	8.02267	0.142896	1.25144	0.0255761	1.34433	0.323548	5.12906	5.16862	3.80749	4.71431	2.3913	0.424578
CGGA_1528	1793	0	0.598032	3.37484	3.79844	2.5876	0.18507	2.35034	0.696414	3.74461	0.680543	9.58571	0.217613	3.64676	0.582764	5.38664	3.90127	0.749239	0.694	0.834301	7.37762	0.584754	1.48369	0.282311	1.73337	0.406267	5.01821	4.53012	5.4136	3.6063	1.27992	1.3543
CGGA_1530	1793	0	0.119258	5.05555	1.35731	2.31482	0.0532716	1.74938	0.737649	2.27936	0.00339425	9.44477	1.10256	2.10664	1.23211	6.67598	5.53401	1.15409	0.125451	1.48633	6.32538	2.09648	1.21704	2.24027	2.22155	0.527396	5.46902	3.23552	6.47378	3.19796	1.38054	2.80001
CGGA_1537	200	0	0.148049	4.34172	4.16178	4.45227	0.247351	3.36908	2.7423	3.92516	2.26517	8.59962	0.705392	2.75821	0.752615	6.05454	4.08804	1.72325	0.125451	1.148	7.56085	0.343748	1.41231	0.120849	2.38983	0.516794	6.90033	5.30689	4.73373	3.98714	1.88064	0.23805
CGGA_1539	1758	0	1.39814	3.10858	3.48284	2.47742	0.277662	2.74551	1.56244	5.22888	0.86521	8.45484	0.0835902	2.81855	2.806	3.0099	2.80759	4.00183	0.37025	0.548258	7.62108	0.656463	2.08507	0.0671991	2.26268	0.733787	6.7857	5.39215	3.57366	4.56607	2.44023	2.74072
CGGA_1542	184	0	0.420235	1.1985	1.11606	1.14284	0.0532716	1.09176	0.835792	1.56467	0.00339425	4.73011	0.562702	0.868728	0.0703531	2.52015	1.07837	0.290794	0.125451	0.254029	4.90367	0.117194	0.471328	0.185159	1.04471	0.417708	3.57445	2.62735	1.44576	2.50689	0.879818	0.19773
CGGA_1552	1728	0	0.629077	2.36454	3.87719	2.2314	0.0532716	1.94645	1.30081	3.39696	0.543729	9.13633	0.0835902	2.68045	1.10572	4.10552	2.56941	2.39964	0.558333	0.684605	7.79626	0.0507347	1.68924	0.0671991	1.54761	0.440321	5.33887	4.74689	4.29377	3.48021	1.85318	2.69149
CGGA_1557	1723	0	0.190194	2.00646	2.84911	2.10422	0.0532716	1.33142	0.737649	3.91267	0.710731	8.88707	0.0835902	3.24633	0.167282	4.39528	3.20407	1.58572	1.1747	0.291257	8.18972	0.180561	1.23778	0.0808045	1.14548	0.881677	4.58423	4.63024	3.70986	3.03772	1.80059	0.651426
CGGA_1562	1721	0	1.11973	1.50569	3.64498	1.43915	0.0532716	2.48813	1.18695	3.86056	0.00339425	8.90904	0.0835902	3.35717	0.0703531	3.5823	2.27094	3.15858	0.925042	0.408746	8.43779	0.732865	1.86505	0.0255761	1.23335	1.33274	5.43663	4.87321	3.31015	3.51089	1.97064	2.10603
CGGA_1563	1719	0	0.466764	4.10484	3.49474	5.54566	0.292618	4.14734	3.6829	3.78769	0.811151	7.85424	1.23569	2.86522	0.15383	5.86358	4.01657	1.33521	3.45303	1.20707	6.87538	2.26733	1.98125	0.351015	2.17917	1.1863	6.48597	5.17608	4.79622	4.18425	2.46279	1.05968
CGGA_1565	1417	0	0.941166	3.6762	3.42022	3.04883	0.247351	2.36798	1.55674	3.85214	0.82488	9.24157	0.159441	3.55221	4.23718	4.68213	4.02069	2.66463	0.448226	1.16134	8.9783	0.70787	2.30321	0.0942796	2.06382	0.248676	5.56066	4.76169	4.99215	3.2768	1.39752	1.52418
CGGA_1566	1716	0	0.907741	2.26845	3.4614	2.22062	0.0532716	1.50773	0.664684	2.88078	0.884913	9.47285	0.0835902	3.23328	0.258067	4.07596	1.92646	0.759321	0.201524	0.351216	7.80323	0.0777088	0.5719	0.0255761	0.733564	0.696677	4.45685	4.38873	3.37302	2.90857	1.59538	0.470569
CGGA_1568	345	0	0.432008	3.99251	3.09169	2.91763	0.120438	2.37962	0.797343	3.97654	0.518004	9.23548	0.0990536	3.69452	1.06337	5.83044	4.11131	2.05611	0.650076	1.19415	8.048	0.612089	1.98538	0.0808045	1.75858	0.335658	5.00574	4.73247	5.70308	3.07341	1.30431	1.16223
CGGA_1569	1406	0	0.522906	3.11581	3.20029	1.97324	0.0532716	2.00498	0.954023	3.80823	0.341968	9.58926	0.174186	2.95381	0.42401	5.39121	3.82647	0.409818	0.125451	0.646965	8.18601	0.376311	1.06305	0.0395876	1.28116	0.440321	4.53157	4.52091	5.46997	3.42392	1.24247	0.401032
CGGA_1571	412	0	0.359899	3.50196	2.62202	2.65838	0.231991	2.06839	1.30763	3.43744	0.518004	9.65876	0.144559	3.24514	0.592748	5.57237	4.09895	0.749239	0.288168	0.800471	8.22174	1.2934	2.00993	0.0255761	1.25746	0.274066	4.75655	5.33205	5.55303	2.06489	1.58568	1.61534
CGGA_1579	1512	0	0.148049	2.07292	1.87235	1.4881	0.351172	1.38676	1.61275	3.60846	1.83676	9.86791	0.0990536	3.19455	0.270579	4.87366	2.55242	2.04769	0.245448	0.538	8.55437	1.24325	2.1748	0.0395876	0.951039	0.183181	4.8214	5.79577	4.34808	2.14139	1.88838	1.86796
CGGA_1588	1679	0	0.257829	5.08294	1.84434	3.48922	0.0532716	1.41656	3.99981	2.48811	1.35945	9.94993	0.0835902	3.26624	0.29528	8.40475	6.96372	1.18459	0.216304	2.46851	6.3599	1.73363	2.17117	0.0255761	2.56338	0.906276	5.04008	4.56503	7.62972	2.19781	1.02974	4.11789
CGGA_1594	480	0	0.322458	2.93514	1.32245	1.3949	0.0532716	0.800441	0.328421	2.37208	0.437603	9.91936	0.0990536	2.8557	0.572711	6.38093	4.64929	1.6086	1.71965	0.496208	6.82349	1.74938	1.74374	3.02075	1.72486	0.462586	4.69417	3.67487	6.26829	1.8606	0.811148	2.97927
CGGA_1595	1659	0	0.420235	3.20481	2.59062	2.00293	0.136826	2.11496	0.407469	5.02324	1.79881	9.65246	0.0522033	3.44825	0.0703531	4.90974	3.23091	0.371192	0.125451	0.721273	7.24075	0.117194	0.400239	0.0255761	1.53788	0.169719	5.33457	4.77524	4.83189	3.37576	1.80882	0.631266
CGGA_1608	1629	0	1.5471	4.30392	4.07145	4.67198	0.292618	2.18696	2.7223	3.56132	0.593689	8.9544	0.480193	3.39984	0.206896	5.95767	4.12355	4.26251	1.66834	1.26378	7.88716	1.53352	1.88285	0.17253	1.94893	1.39786	5.69259	5.49133	5.37655	3.84272	2.0717	1.98979
CGGA_1613	250	0	0.57696	5.09514	4.20202	4.79177	1.21443	4.42509	2.35361	4.22982	0.83169	9.20614	1.22816	3.38187	0.401448	6.14695	4.93127	4.22293	1.09305	2.53821	8.92633	0.528381	2.08507	0.185159	2.51597	1.31446	5.95648	5.31568	6.38377	4.13091	2.21749	2.2378
CGGA_1617	1611	0	0.3964	2.16522	2.78233	1.53543	0.0532716	1.29967	0.420227	3.47046	0.83169	10.0121	0.0522033	3.23922	0.366926	5.58424	2.32694	1.65332	0.125451	0.36291	7.9553	0.612089	1.35641	0.651758	0.928493	0.506114	4.24506	4.60764	4.54237	3.00924	1.59538	1.84145
CGGA_1618	1615	0	1.02931	2.93103	3.12892	2.00293	0.0532716	1.95836	0.954023	4.96809	0.249385	9.5214	0.129535	3.49689	0.6796	4.43002	3.76726	1.0254	0.125451	0.656469	7.80551	0.459522	1.26498	0.0255761	1.13246	0.371393	5.16152	4.65124	4.68966	3.50675	1.19738	0.5901
CGGA_1620	1427	0	0.522906	2.37379	2.84476	1.68452	0.0532716	1.93041	1.01384	3.71265	0.754728	9.08965	0.0522033	3.37761	0.582764	4.433	2.4109	2.41292	0.288168	0.517258	8.12826	1.39356	2.22472	0.0395876	1.43136	0.209736	5.29964	5.13589	3.98107	3.27181	1.80471	1.636
CGGA_1621	1607	0	0.522906	3.17404	3.52339	2.41898	0.120438	2.39403	0.882435	5.40556	0.216986	9.27169	0.129535	3.78119	1.07051	4.40443	3.13926	0.566489	0.156327	0.94674	7.66191	0.310388	1.85155	0.146927	1.69902	0.311335	5.82277	4.70484	4.55828	3.46745	1.38054	0.290147
CGGA_1623	1603	0	0.257829	3.61842	3.30962	3.66526	0.153059	2.25533	1.84996	3.68843	0.194926	9.16433	0.301052	2.09529	0.412773	6.50742	2.93482	2.31033	0.593372	0.374508	7.59056	1.08068	2.21063	0.781036	2.37656	0.406267	6.47571	5.21693	4.45506	3.418	2.17172	0.785299
CGGA_1627	1597	0	1.11241	3.73167	3.02528	2.78295	0.277662	2.29906	1.3479	3.75577	0.703249	9.18135	0.114368	3.85285	1.90544	4.51657	3.85093	1.54482	0.343367	1.16134	8.17826	1.0017	2.66904	0.0395876	1.89338	0.589428	5.54218	5.16586	5.17436	3.5273	1.67048	0.766904
CGGA_1630	1407	0	0.544769	3.27405	2.75229	2.42212	0.153059	1.56175	0.757827	3.1074	0.960845	10.1267	0.0835902	2.93896	0.412773	6.41021	3.79768	0.87525	0.125451	0.891633	8.00576	0.479553	1.84249	0.0671991	0.905573	0.274066	4.03843	4.39532	6.02733	2.84451	1.2169	0.412852
CGGA_1640	1563	0	0.629077	2.98355	2.18284	2.47138	0.136826	1.35012	0.621246	4.27552	0.409649	10.0675	0.188794	3.69536	0.412773	6.38817	3.30141	3.77545	0.593372	0.485565	8.41698	0.925035	1.25823	2.19876	1.63224	0.946367	4.6028	4.54446	5.61624	2.7942	1.40872	2.54697
CGGA_1642	1562	0	0.587534	2.36763	2.6777	2.04838	0.0532716	1.46291	0.341905	4.84463	1.15977	10.0568	0.0522033	3.82055	1.30655	5.18175	3.79573	0.290794	0.201524	0.899637	8.58906	0.130106	1.1384	0.0395876	1.22113	0.183181	5.40645	5.01587	5.42826	2.09947	1.36334	0.251248
CGGA_1643	170	0	1.74056	3.19122	4.67154	4.04823	1.13434	3.77504	1.93127	3.54246	0.206003	8.75963	0.757025	4.05897	0.126541	4.41654	4.0731	1.90596	1.57887	1.08636	8.43222	0.439191	1.73887	0.210083	1.43662	0.527396	5.67346	5.32093	4.58736	4.07257	2.30729	0.690934
CGGA_1645	1534	0	1.71653	3.33386	2.9672	2.74095	0.0532716	2.2836	1.54527	4.4112	0.0785887	7.90722	0.0835902	3.69117	0.0987227	2.60196	3.86393	0.566489	0.546475	0.867345	7.22751	0.0777088	1.6115	0.133948	1.1127	1.83002	6.88588	5.27906	3.93644	4.27262	2.34318	0.515166
CGGA_1647	1525	0	0.257829	3.79721	1.91325	2.68731	1.00182	1.58277	0.420227	2.60929	2.22658	9.92098	0.188794	3.13294	0.0703531	6.85009	5.25292	0.358091	0.316012	0.907597	7.99299	1.31511	0.792146	0.0255761	1.59994	0.81396	4.76945	3.74543	6.40863	3.04574	1.3691	0.794412
CGGA_1648	1521	0	0.443686	4.3499	1.39124	1.69497	0.216493	0.828015	0.259017	2.06443	1.70218	10.505	0.0522033	2.49908	0.0703531	7.59905	5.19257	0.176353	0.216304	0.608301	7.47521	0.155567	0.763987	0.0255761	1.47291	0.183181	4.7153	3.71818	6.13033	2.87007	1.22975	1.32292
CGGA_1649	1047	0	0.29695	3.24808	1.20416	2.45004	0.0532716	0.340573	0.51837	2.31301	2.65749	9.64612	0.114368	3.55221	0.126541	7.04721	4.53749	0.344873	0.125451	0.791886	6.64369	0.192888	0.837909	0.605886	1.44709	0.235812	4.51466	3.56665	5.68591	2.78438	1.46864	0.547749
CGGA_165	183	0	0.29695	3.73744	1.90428	1.78084	0.18507	1.1432	0.565013	2.82464	1.45509	10.1293	0.129535	3.25925	0.167282	6.47527	4.20269	0.818415	0.274058	0.598469	8.02997	0.332719	1.20305	0.0255761	1.2026	0.142412	4.60788	4.26387	5.72091	3.17294	1.46864	1.33555
CGGA_1653	1513	0	0.29695	3.66532	2.2257	1.91193	0.528725	1.22709	0.470145	4.57874	1.68126	9.93956	0.380318	3.24986	0.307472	6.09713	4.18607	1.23651	0.125451	0.809005	7.0918	0.797357	0.96722	0.5094	1.48311	0.383112	5.01821	4.21005	5.59294	2.90634	1.38054	0.776131
CGGA_1655	1209	0	0.489482	4.22994	2.86849	2.91319	0.629491	2.1008	1.03047	4.30513	0.249385	9.43037	0.188794	3.77647	0.743689	5.35421	4.12431	0.837602	0.604879	0.94674	7.7997	0.459522	1.40007	0.0671991	1.47802	0.506114	4.94005	4.76278	5.30209	2.8906	0.991923	2.11717
CGGA_1657	1511	0	0.162234	2.95349	2.4479	2.46227	0.0532716	1.6137	0.553495	3.00968	0.194926	9.98274	0.0522033	3.42169	0.33155	6.48349	3.9129	1.50884	0.201524	0.675288	7.93595	1.26577	1.99361	0.197676	1.04471	0.371393	4.12899	4.70141	6.17746	3.16751	1.56112	3.61321
CGGA_1658	1507	0	1.52515	5.84217	4.15469	5.22133	1.48708	2.74108	3.02911	3.60167	0.194926	9.40045	1.12688	1.8481	0.572711	5.24651	5.8636	3.47793	2.97279	2.50766	7.8431	0.690949	2.73242	0.282311	2.17609	2.03769	4.9089	5.14355	6.56449	4.15663	1.88838	2.40506
CGGA_1660	433	0	0.119258	3.78835	3.01578	3.51573	0.0532716	3.1726	1.65069	2.49602	0.00339425	9.35024	1.19768	1.51654	0.0703531	6.06019	5.91258	0.531772	0.125451	0.16317	3.89205	1.37308	1.20305	0.133948	2.99452	0.706044	4.26093	3.42786	4.53971	3.24484	1.48451	2.06063
CGGA_1661	1505	0	0.244552	4.06172	1.97014	2.53647	0.277662	1.10666	0.407469	4.00108	2.4657	10.0448	0.380318	3.3386	0.0703531	6.23902	4.86786	0.999982	0.274058	1.0723	8.39149	0.252905	1.10872	0.0255761	1.52808	0.347668	4.63481	4.12519	5.77454	3.23629	1.24879	1.64622
CGGA_1662	1493	0	0.598032	2.53882	2.92494	2.52193	0.216493	1.8811	2.21673	4.68913	0.703249	9.43241	0.314542	2.76676	0.319562	4.62122	3.51486	0.484183	0.616302	0.765816	8.33142	0.287685	1.30486	0.0255761	0.980542	2.49075	4.54027	4.88117	4.45125	3.27347	1.61931	0.277295
CGGA_1664	1491	0	0.72802	2.39817	3.33221	1.77593	0.0532716	2.30213	0.854633	3.71474	0.718168	9.06801	0.0522033	2.92696	1.276	4.14556	2.48223	1.32151	0.558333	0.608301	8.83284	2.64372	1.90481	0.0808045	0.936049	1.24538	5.06955	5.57243	3.94985	3.683	1.66132	0.6005
CGGA_1667	1476	0	0.57696	3.42479	3.55895	2.58201	0.169139	1.81684	1.5337	3.8855	0.114604	7.79089	0.114368	2.45438	0.23271	2.68273	2.85135	3.44858	0.201524	0.783249	7.26321	0.365543	1.90916	0.146927	1.55727	0.406267	5.84513	5.1959	3.10488	4.9171	2.44528	1.78694
CGGA_1670	1141	0	1.24563	3.63713	4.48611	3.77163	0.592395	3.48027	2.01648	4.49792	0.227876	8.63732	0.418513	3.31081	0.355231	4.31483	3.55726	1.57994	1.01572	1.06521	7.60344	0.386995	1.16748	0.0255761	1.48311	0.715351	5.27431	5.4378	4.69164	3.96628	1.44716	1.33555
CGGA_1671	1464	0	1.8551	3.73051	4.14038	2.70798	0.153059	3.42782	1.37412	5.55411	0.138068	8.72473	0.405883	3.18469	1.40579	3.94565	3.71362	1.08308	0.485799	1.26995	7.44412	0.724584	1.2717	0.0671991	1.95978	0.706044	6.02274	5.40102	4.20923	3.77102	2.03083	1.91112
CGGA_1673	1457	0	0.649411	1.67826	3.39345	1.21742	0.0532716	2.13245	1.17205	4.38579	0.332003	8.56518	0.0835902	3.42375	0.23271	3.0099	2.64675	0.97412	0.302152	0.442179	8.42186	1.25456	1.68418	0.053461	1.27528	0.696677	6.47232	5.54879	2.83454	3.93627	2.03083	0.719884
CGGA_1675	980	0	1.40416	4.57654	3.43685	3.53314	0.747644	3.46605	2.02883	4.3554	0.437603	8.35941	0.539563	3.2273	0.641647	4.09082	3.06618	4.45856	2.8903	1.13453	7.74417	0.439191	1.5628	0.107627	3.15556	1.17284	6.29059	5.26564	4.65794	3.83105	2.27613	2.35244
CGGA_1679	1442	0	0.270987	2.50007	1.99977	1.15047	0.136826	1.38073	0.407469	2.72909	1.45927	10.3375	0.0522033	2.83807	0.0846081	6.04871	2.49248	0.520017	0.329749	0.149703	8.1306	1.19119	1.31792	0.0255761	0.826318	0.114581	4.10202	4.60085	4.5177	2.9864	1.52593	0.700647
CGGA_1686	352	0	1.28529	3.04178	3.28198	2.139	0.231991	2.41958	0.737649	3.23487	0.114604	9.08225	0.231828	3.789	0.602662	4.93032	3.70118	0.708216	0.125451	1.05809	7.93612	0.0777088	1.48949	0.053461	1.39936	0.209736	4.99923	4.68182	4.99403	2.71603	0.999574	0.264329
CGGA_1687	1414	0	0.91617	5.27432	4.83695	5.34364	0.900455	4.36013	3.55422	3.82654	0.270541	8.22875	0.492246	2.44787	1.13327	6.14627	3.68335	3.90934	2.27128	0.954441	6.9285	0.960417	1.69428	0.053461	3.23389	1.58748	6.12292	6.07586	5.32343	4.24844	2.52821	0.908004
CGGA_1689	1414	0	1.11241	3.44626	3.41743	2.21339	0.421657	2.3854	1.52789	5.06425	0.601831	8.71636	0.715854	3.06013	3.59768	3.93774	3.7732	0.472045	0.522487	1.0723	8.54563	0.130106	2.52774	0.0942796	1.7163	0.335658	5.76255	4.84854	4.752	4.01963	1.74579	0.493036
CGGA_1695	927	0	0.322458	1.87202	3.42995	1.80032	0.169139	2.58611	1.09514	4.65131	0.00339425	9.37903	0.0679744	3.73898	0.34344	3.4272	1.99096	3.00257	0.798683	0.45315	8.29495	0.130106	1.36273	0.0255761	1.2088	0.506114	5.65235	4.728	4.00214	3.36187	1.42533	1.16223
CGGA_1696	1205	0	0.257829	1.34131	1.32245	1.2533	0.0532716	1.44572	1.87759	1.22607	0.0785887	5.05843	0.174186	0.689173	0.126541	3.56041	0.874151	1.58572	0.125451	0.228657	4.06109	0.217213	0.82887	0.210083	1.57164	0.286596	3.3501	3.21512	1.48401	2.27793	0.828658	0.156274
CGGA_1697	360	0	0.29695	3.38081	3.97343	3.1503	0.136826	2.75872	1.59618	4.0086	0.301638	9.10936	0.341181	2.99596	1.53514	5.17357	3.05948	1.69138	0.627641	0.842635	8.18524	0.459522	1.73887	0.0395876	1.59994	0.335658	5.96922	5.44509	4.65265	3.45743	1.56112	1.69135
CGGA_1699	1384	0	0.608454	1.09442	1.04799	0.471493	0.0532716	0.44104	0.610176	1.60665	0.00339425	5.05327	0.0522033	0.967043	0.0703531	2.20736	0.804541	0.331536	0.125451	0.189728	4.57495	0.479553	0.459717	0.185159	1.03773	0.209736	2.95733	2.36593	0.822259	2.7942	0.984228	0.156274
CGGA_1700	1372	0	0.72802	3.84494	3.09528	3.42538	0.247351	1.8936	1.41257	4.08471	0.633894	9.27628	0.174186	3.15718	0.319562	5.71879	4.14995	1.04211	0.343367	1.61259	8.62234	1.07427	1.10121	0.0255761	1.59057	0.235812	5.04818	5.02827	5.34823	3.14187	1.63815	0.981804
CGGA_1701	1072	0	0.957594	2.44276	3.13762	1.84789	0.0532716	1.74938	0.737649	3.74359	0.703249	9.44356	0.0522033	3.04231	0.15383	4.35225	2.28292	0.739089	0.125451	0.548258	7.99342	0.287685	1.18893	0.133948	1.1259	0.169719	5.09836	4.91103	3.80278	3.16206	1.74148	1.14085
CGGA_1703	1366	0	0.92455	3.90749	2.76624	2.80949	0.216493	2.15315	0.927598	4.35987	0.97915	9.48873	0.0522033	3.76621	3.44714	5.68195	4.31101	0.991411	0.70479	1.148	7.82917	0.439191	1.91783	0.17253	1.50827	0.209736	5.09922	4.88017	5.28317	3.48585	1.09515	1.87234
CGGA_1704	1360	0	0.522906	3.88902	3.07904	2.68991	0.351172	2.09724	0.653949	4.08392	1.38624	9.99134	0.0522033	4.12925	1.2883	5.70278	4.04028	0.749239	0.76801	1.21348	8.43694	0.299084	1.29169	0.0255761	2.11627	0.183181	5.02279	5.2055	6.1341	3.44587	1.33416	2.28803
CGGA_1706	1364	0	0.659473	4.47801	4.28251	4.89174	0.64168	3.18065	2.46345	3.13357	0.838464	9.31666	0.0522033	3.64936	0.489637	6.79752	5.19979	3.99615	5.41238	2.29719	6.38918	0.547433	2.73984	0.373191	2.96867	1.80839	4.84371	5.31533	6.21539	3.79538	1.40872	0.916389
CGGA_1714	1330	0	0.856118	4.54661	3.14282	3.13134	0.322146	2.19029	1.07925	3.57761	0.838464	9.64545	0.431042	2.78032	0.830541	6.10819	4.9998	2.53651	0.274058	1.11409	8.24148	1.80686	1.75344	0.0255761	1.70336	0.261427	4.69002	4.87471	5.78326	2.9822	1.26756	1.74944
CGGA_1715	872	0	1.16292	3.04368	3.52981	3.09068	0.307446	3.09625	1.74383	2.85301	0.464964	8.72923	0.0522033	3.14192	0.0987227	5.11719	4.23324	0.318079	0.867992	0.675288	7.886	0.547433	1.58465	0.133948	1.75441	0.629354	5.56066	5.7448	4.43783	4.15745	2.0099	0.882558
CGGA_1716	1332	0	2.0905	4.93586	4.41443	4.00015	0.991947	3.76361	2.55412	3.87539	0.00339425	7.861	0.574146	3.64936	0.180609	3.59077	4.57452	0.902873	2.5549	1.16134	7.00763	0.48946	1.2717	0.0671991	2.83547	1.65203	6.65429	5.83576	3.92074	4.88359	2.19328	0.681156
CGGA_1718	835	0	0.689247	3.39562	3.11663	2.22781	0.33672	2.69367	1.48046	5.07282	0.66518	8.86725	0.245917	3.36042	0.770302	4.20108	3.34824	1.29371	0.201524	0.739258	7.95803	0.27619	2.15655	0.0942796	1.70336	1.1863	5.69936	4.84446	4.86903	3.75413	1.63347	0.803468
CGGA_1720	1290	0	1.29179	3.02071	3.91674	2.22062	0.0532716	2.44742	2.22746	3.78769	0.00339425	7.44438	0.0835902	2.76505	1.43372	2.26747	2.61914	3.75415	0.38352	0.598469	7.7185	0.130106	1.74374	0.0255761	1.13898	0.323548	6.50005	5.2711	2.31921	5.27744	2.21449	1.8897
CGGA_1721	1290	0	0.598032	3.46461	2.62202	2.32155	0.0532716	1.44572	0.565013	3.81501	1.03256	9.52637	0.0522033	3.69033	0.390033	5.50783	3.32089	0.520017	0.186604	0.558443	8.17641	0.699436	0.855823	0.0808045	1.14548	0.537921	4.83843	4.72912	4.82762	3.30635	1.61931	0.224732
CGGA_1723	1282	0	1.21174	2.44568	2.92084	1.9164	0.0532716	2.02017	0.835792	4.19193	0.270541	9.24388	0.0835902	2.89181	0.282982	4.29516	2.4848	0.611553	0.288168	0.646965	7.86499	0.630012	0.819775	0.0808045	1.29287	0.769969	5.31029	4.91827	3.6599	3.37269	1.90754	1.13365
CGGA_1725	1282	0	1.4339	2.08811	3.65433	2.18779	0.0532716	2.07928	1.00544	4.10733	1.0613	8.41161	0.0522033	3.01442	0.180609	3.71427	2.58619	1.88254	0.473375	0.608301	7.81881	0.104159	1.01592	0.0671991	1.70336	0.54837	6.02337	5.02474	3.19345	3.88834	2.08172	0.302889
CGGA_1727	1276	0	0.765785	3.28367	2.82944	2.0279	0.120438	1.84291	1.07124	4.35987	0.161113	9.46691	0.188794	3.39668	0.401448	5.53738	4.04916	0.808727	0.156327	1.20707	8.19126	1.00846	1.33086	0.0671991	1.80767	1.44344	4.97189	4.75184	5.30234	3.30147	1.51055	0.621082
CGGA_1731	972	0	0.775075	3.90034	2.81392	3.12176	0.18507	2.05374	0.97137	3.18753	0.473957	9.68855	0.715854	3.7276	0.319562	4.90281	4.45188	3.00257	0.558333	1.67869	7.96937	0.252905	2.31315	0.120849	1.50328	0.15613	5.2303	4.90909	5.08573	3.91453	1.17756	1.38502
CGGA_1737	1248	0	0.67939	2.84396	3.07358	1.95164	0.0532716	1.53501	0.541883	3.68949	0.206003	9.48807	0.0990536	3.3744	0.23271	4.28244	2.60277	0.622609	0.125451	0.558443	7.80114	0.365543	0.505623	0.0255761	1.14548	0.209736	4.91937	4.46349	4.12371	2.90187	1.7629	0.803468
CGGA_1743	1232	0	0.608454	2.08811	3.09169	1.82905	0.120438	2.67981	1.01384	3.88275	0.688156	8.73135	0.0835902	2.90874	0.219861	3.36637	2.33271	3.24224	0.216304	0.588568	8.18928	2.01844	1.4184	0.0671991	1.07912	0.274066	5.25192	5.44193	3.68081	3.82678	1.43083	1.63086
CGGA_1744	1232	0	0.217627	5.369	3.60692	5.01468	0.617215	2.95985	1.16455	3.30354	3.21654	9.64436	0.380318	3.01723	0.0703531	7.80599	4.34116	1.91984	1.94389	1.63179	7.5943	0.27619	1.88727	0.053461	2.6817	0.687249	4.9828	4.83216	6.35415	3.93627	0.896435	0.610827
CGGA_1745	1225	0	0.455271	0.531019	1.2498	0.483677	0.120438	0.465035	0.599019	1.47647	0.00339425	4.06728	0.0835902	1.42456	0.0846081	1.64617	0.401667	0.779281	0.245448	0.202823	4.53403	0.299084	0.482849	0.0942796	0.634157	0.100462	3.52083	2.56614	0.782396	2.13726	0.661909	0.142191
CGGA_1767	309	0	0.203975	2.01046	1.50039	1.6527	0.169139	1.89774	1.57378	1.70129	0.00339425	4.78284	0.0835902	1.21294	0.307472	2.89272	0.932244	1.17702	0.259819	0.36291	5.03471	0.386995	0.593344	0.0671991	1.6903	0.619475	4.05998	2.56927	1.58806	2.1455	0.62177	0.224732
CGGA_1769	1151	0	0.544769	3.01297	3.28972	1.93853	0.231991	2.23292	1.74383	3.20145	0.464964	7.77357	0.0990536	1.72917	0.206896	2.49458	3.00995	2.04346	0.396678	0.527667	7.74099	1.38847	1.60617	0.133948	1.22113	0.128563	5.12146	6.02991	3.03708	4.67968	1.86894	0.631266
CGGA_1780	1123	0	0.190194	1.54532	1.48179	0.972301	0.0532716	1.4911	1.68764	1.55396	0.00339425	4.99648	0.159441	0.663821	0.0703531	3.57662	0.437309	1.23651	0.125451	0.241399	4.31703	0.0777088	0.837909	0.0255761	1.64586	0.706044	4.78001	2.73875	1.3449	2.50689	0.526669	0.156274
CGGA_1786	1128	0	0.372168	1.57294	3.08448	2.01963	0.0532716	1.91825	0.67534	3.88916	0.761917	8.95338	0.144559	2.43475	0.0703531	2.82748	1.7657	0.769334	0.125451	0.327535	7.82107	0.0642885	0.516879	0.0255761	1.29868	0.274066	4.96998	4.50095	3.15252	3.64524	1.86894	0.579626
CGGA_1819	1008	0	0.30976	3.06253	4.03816	4.44543	0.40779	4.01269	2.48741	3.84177	0.57725	9.48481	0.0522033	5.16761	0.270579	6.00962	4.18024	1.1386	0.558333	0.834301	7.58262	0.241111	1.10121	0.0808045	2.34692	0.484513	5.86425	5.91797	4.31195	4.18022	1.76714	0.681156
CGGA_1829	801	0	0.608454	2.83517	3.54256	2.24918	0.0532716	2.4584	1.28707	3.21978	0.688156	9.07615	0.203269	2.68953	0.822089	4.30175	3.34824	1.94721	1.62723	0.419978	8.35762	1.20877	1.66378	0.0395876	1.41011	0.383112	5.19757	5.49133	4.09892	3.77437	1.94132	1.32925
CGGA_1840	964	0	0.699037	3.33694	4.57588	2.87261	0.277662	2.29598	1.65069	3.29926	0.238675	8.86053	0.188794	2.92243	0.54212	3.85206	2.90506	2.07697	0.915678	0.608301	8.15477	1.18528	1.44844	0.351015	1.06546	0.706044	5.54857	6.01755	3.97074	4.29193	1.97064	1.05208
CGGA_1850	750	0	1.57941	3.66168	3.74531	2.81664	0.421657	2.19029	1.43141	4.62912	0.114604	9.22027	0.217613	3.32977	2.52557	3.75631	4.00498	1.52093	0.274058	0.99979	7.86574	0.556859	2.32302	0.107627	1.17116	1.55149	5.74314	4.91345	5.22231	3.81172	2.01691	0.23805
CGGA_1854	934	0	0.57696	3.37334	3.39345	2.75592	0.262573	1.8936	1.32791	4.44992	0.183753	8.70454	0.0679744	3.40298	0.830541	4.29736	4.18389	1.86354	0.485799	1.67407	7.50551	0.0777088	1.94353	0.0395876	1.6046	0.286596	5.70259	4.8373	5.65277	3.92149	1.68859	3.51502
CGGA_1863	902	0	0.618802	1.8453	3.37913	1.73602	0.18507	1.22029	0.747774	4.15889	0.473957	9.27956	0.0990536	2.60936	0.15383	3.70742	1.37779	0.708216	0.125451	0.291257	8.233	0.299084	0.97545	0.0255761	1.01656	0.462586	4.86045	4.79291	3.47215	3.27347	2.0099	0.436211
CGGA_1870	864	0	0.907741	1.86317	3.72454	1.38846	0.0532716	2.15998	0.706836	3.24681	0.206003	8.57868	0.0679744	4.15128	0.670206	3.20201	1.45162	0.739089	0.259819	0.386013	7.08451	0.343748	1.45437	0.0255761	0.652769	0.406267	5.65961	4.81138	2.99375	3.21901	1.82513	0.981804
CGGA_1875	866	0	0.478167	5.25358	3.8026	5.49566	0.18507	2.87211	1.32791	3.46795	0.878379	8.85449	0.736573	3.58267	0.126541	6.93667	6.49659	1.16942	0.498125	2.2047	8.14139	1.12473	2.43047	0.0671991	2.4134	0.677759	4.4682	5.46889	6.79226	3.89948	1.69756	1.52418
CGGA_1880	855	0	0.51185	2.99736	3.35	1.76606	0.0532716	2.43078	1.02218	5.21861	0.473957	9.29003	0.0522033	3.57352	0.770302	5.25159	3.08441	1.44687	0.316012	0.656469	8.20576	0.397595	1.90916	0.0255761	1.36661	0.394736	5.31468	4.46626	4.39572	3.52594	1.96701	1.31657
CGGA_1882	842	0	0.699037	2.54155	2.9849	2.54799	0.33672	1.41656	0.777722	3.81308	0.83169	9.24343	0.0835902	3.41341	0.510862	5.4749	3.40393	2.00917	0.828765	0.637397	7.33697	0.566221	0.67612	0.0255761	1.62767	0.954254	4.87338	4.33935	5.18982	3.41205	1.60501	2.2446
CGGA_1902	790	0	0.802595	2.61581	3.72454	2.63428	0.0532716	2.60587	2.70456	4.31441	0.491757	8.83399	0.203269	3.2285	0.0703531	4.96225	3.33737	1.62553	0.448226	0.656469	8.78939	0.229215	1.16027	0.0255761	1.6046	0.787726	5.0923	4.65065	4.24718	3.53137	1.48976	2.01379
CGGA_1903	785	0	1.63171	2.76968	1.83011	1.97324	0.0532716	2.38828	1.24502	2.2256	0.400195	9.46332	0.574146	2.97433	0.592748	6.15344	5.10498	2.61643	0.5701	0.800471	5.90281	1.78416	1.34369	0.669696	2.25106	0.848214	4.98233	3.59044	5.45709	3.78547	2.19633	2.2581
CGGA_1906	779	0	0.856118	4.51866	3.4641	4.02899	0.554478	2.69826	1.32118	4.04639	0.838464	9.51045	0.746832	3.01301	0.716573	5.78811	5.39188	0.999982	0.76801	1.67869	8.60663	0.205105	1.82878	0.222381	1.67712	0.406267	4.82675	4.57771	5.96439	3.99651	0.984228	0.547749
CGGA_1911	762	0	1.3921	5.15954	5.5619	4.94435	0.476027	4.56786	4.04423	3.46795	0.321961	8.11704	0.259881	3.02425	1.92127	4.98072	2.88612	2.65904	0.661174	0.675288	6.39232	1.09974	0.705997	0.120849	3.21799	1.77755	7.08028	6.11834	5.08251	5.20543	2.76918	0.997713
CGGA_1916	0	0	1.4339	2.88712	4.34743	2.97199	0.153059	3.28854	2.62055	4.00359	1.07262	8.25491	0.144559	2.95234	0.779064	3.29557	2.73278	1.20706	0.485799	0.774559	8.35845	1.02188	0.950623	0.0255761	1.72912	0.831188	6.68014	5.76235	3.45272	4.40863	2.93671	0.671312
CGGA_1972	606	0	0.500709	5.38458	5.07904	5.29773	0.931498	3.49689	2.94338	3.3331	1.90949	9.13704	0.0522033	1.48962	0.42401	5.27643	4.3163	4.31951	4.19734	1.50209	8.4461	0.0777088	1.71426	0.0395876	2.82006	1.1177	5.45407	5.71838	5.09591	4.04144	1.89608	0.776131
CGGA_2002	524	0	0.359899	2.50567	3.63911	2.28065	0.120438	2.13592	1.51618	4.63224	0.0663567	8.74638	0.129535	1.32561	0.126541	2.84739	3.01689	0.808727	0.171539	0.656469	7.5895	0.168121	1.06305	0.0395876	1.0859	0.311335	5.76691	5.59731	4.01623	4.01228	1.53608	0.23805
CGGA_2003	517	0	0.941166	3.75348	3.82421	3.46221	0.515702	2.24577	1.63995	3.24383	0.491757	9.12063	0.129535	1.05215	1.12643	3.90117	4.18898	3.06993	0.409726	0.817487	8.14648	0.155567	1.75344	0.053461	0.995061	0.406267	4.53894	5.47384	5.03781	3.66365	1.51055	0.785299
CGGA_2006	516	0	0.669466	5.15248	4.78897	3.97178	1.04074	2.87613	2.39857	3.14326	2.20567	8.37202	2.20933	0.738446	0.997406	2.76938	2.75187	1.65332	2.78348	1.38793	8.18015	0.547433	1.34369	0.0395876	2.25106	0.742917	5.00759	6.49965	4.52357	4.47146	1.89991	0.64138
CGGA_236	706	0	0.562434	1.3239	2.96619	2.11921	-0.0820639	0.36982	1.44511	2.1195	0.53293	7.67153	-0.0847061	3.12961	-0.0609247	2.80961	1.48024	0.167493	0.97392	0.346733	5.53606	0.193776	0.278943	-0.057568	0.868898	0.46144	6.35455	4.92963	2.42021	4.81021	2.5558	0.269844
CGGA_241	4163	0	0.234431	2.36111	2.3338	2.11208	-0.0281061	1.31224	1.16864	2.59955	0.380856	7.84326	0.00827367	1.57241	0.0315467	3.91314	1.75434	4.2367	3.71227	0.170355	7.45998	0.871166	1.25622	0.0304145	1.5782	0.284592	4.08026	6.02741	2.73399	2.88098	1.68501	2.43913
CGGA_243	2977	0	0.866618	2.16796	4.08244	1.51288	0.0233411	0.826644	0.502538	3.92877	0.380856	5.75682	0.0194087	3.16795	-0.145183	1.93964	0.442823	2.69927	0.512427	0.437401	6.1256	-0.138435	0.782426	-0.057568	0.369576	1.07978	5.1833	3.91929	1.52164	4.33584	2.38828	2.10212
CGGA_251	1299	0	1.17873	2.65631	2.73009	2.17501	0.23332	1.36952	1.10841	3.09466	1.39519	8.3719	0.895012	2.56342	1.39441	3.2754	2.66761	2.55056	0.373703	0.760755	8.25522	1.63455	1.99421	0.895614	1.48447	1.14388	4.60212	4.30648	3.14455	3.55916	1.36964	3.10916
CGGA_252	165	0	0.273833	2.91103	2.74997	1.44653	0.0725009	1.93183	1.50048	5.21145	0.217222	7.77854	0.0946062	3.57858	0.899867	3.1128	2.72929	0.445108	-0.207346	0.979195	6.33634	1.05265	1.36366	-0.0276672	1.44646	0.242094	5.65325	4.57642	3.79161	3.90437	2.16699	0.187138
CGGA_254	4143	0	0.554509	1.54142	2.83532	0.914785	-0.0820639	1.83114	1.10841	2.92512	-0.0649463	7.98828	-0.0847061	1.4866	0.154165	2.99908	2.8023	1.30167	0.0881422	0.357087	7.1645	-0.138435	1.38078	-0.012936	0.892499	0.129897	4.69544	4.04868	3.47526	3.40219	1.03707	0.907264
CGGA_256	158	0	0.733308	3.21929	2.3814	2.26563	0.0132413	2.07715	1.24386	4.05276	0.565314	7.4086	0.135564	2.21922	1.0655	3.56612	3.15124	1.82496	0.163663	0.744975	9.79093	0.325391	2.18887	0.0304145	1.95424	0.385559	4.08838	5.18637	4.41243	3.85201	1.98349	2.33725
CGGA_261	4130	0	0.394725	2.79832	2.96798	1.00962	0.0132413	1.19153	0.702508	4.58894	0.100788	7.93696	-0.0847061	2.49383	1.14467	3.08141	2.47363	2.49925	-0.0783295	0.577134	7.18188	0.180025	1.85417	-0.057568	1.2161	0.220356	5.03607	4.45052	4.1744	2.94891	1.34636	2.46747
CGGA_265	3959	0	0.932882	3.13015	3.0422	2.72075	0.528725	2.97301	1.72872	4.81198	0.769067	8.88314	0.380318	3.767	1.31258	4.3023	3.67699	2.62505	0.546475	1.12775	9.60531	0.813014	2.36504	0.0671991	2.43657	0.687249	5.86946	5.19127	4.87075	3.90049	1.41982	3.59842
CGGA_269	2932	0	1.46724	3.6636	2.23529	3.53233	-0.0820639	2.42066	2.15603	2.82261	-0.0649463	8.72323	0.3218	1.54422	0.90687	5.29813	4.57964	6.6217	3.33674	0.902803	8.56452	1.32417	2.73694	0.0445924	1.98969	1.0678	4.10965	5.68055	5.27422	3.78156	1.86029	3.90825
CGGA_274	610	0	0.4212	3.43038	5.78937	4.32911	0.604241	3.51819	1.83014	3.42147	1.05227	8.33729	0.805892	3.54215	1.04659	6.21934	2.77528	4.17467	4.14634	0.924033	8.68272	0.98582	2.21686	0.642642	2.32835	0.928919	5.76354	4.23728	4.47464	4.29418	1.35804	1.60162
CGGA_276	529	0	1.08404	2.01136	2.82961	1.9616	-0.0176234	1.78766	0.66463	3.39453	0.380856	7.57547	0.286779	1.98257	0.88576	3.85285	2.30946	1.30167	0.498536	0.784113	5.47281	0.4938	1.59669	0.428758	1.29063	0.774882	4.67389	4.12621	3.96483	4.13056	1.38118	1.91733
CGGA_290	4075	0	1.8985	3.17577	3.68082	3.35039	0.351172	2.24896	2.143	3.9498	0.0663567	7.44077	0.301052	2.70391	1.04897	2.4033	2.4109	3.38637	0.73672	0.548258	6.40926	0.27619	1.73887	0.107627	1.52808	1.14553	5.66849	5.62719	1.90976	5.2548	2.86388	2.99971
CGGA_323	4023	0	0.293126	1.51046	1.67636	1.76669	0.137848	1.34588	0.638825	2.77474	1.10294	8.61518	0.873341	2.24943	0.3821	3.26759	0.686283	1.87542	1.01599	0.844652	8.30484	2.00619	1.60394	0.752504	1.12444	0.698899	4.46017	6.12357	2.46158	3.02389	2.0589	1.20538
CGGA_333	1783	0	1.4631	3.20609	3.29517	2.78712	0.574105	2.17049	2.22181	3.28284	0.973953	7.84063	0.764735	3.08725	0.759939	4.25954	3.37062	4.10422	1.28355	0.931042	7.55748	1.74093	2.23521	0.813083	1.76846	1.44543	4.94181	4.03628	4.04155	4.10944	1.64503	2.53203
CGGA_362	1680	0	1.06008	4.57339	4.11374	3.82788	0.56721	3.2915	3.33471	3.45278	0.37141	8.58264	0.217613	1.87199	0.65123	4.92213	3.51126	5.88531	2.25545	0.608301	8.62328	0.682409	2.38717	0.185159	3.06283	1.76413	5.44686	5.46578	4.5348	4.58486	2.19328	3.62255
CGGA_369	3957	0	0.533879	2.35833	3.0478	1.92529	0.0532716	1.3563	0.979966	3.54364	0.138068	8.4549	0.0522033	2.69674	0.602662	3.54884	2.70906	4.15487	1.29705	0.303453	8.19926	1.11852	1.78214	0.0808045	1.00226	0.311335	4.98893	5.57756	4.18252	3.6985	1.75865	2.75995
CGGA_413	183	0	0.403606	4.25088	4.43458	4.20768	0.717188	3.06522	2.56986	4.0414	3.87114	7.06976	0.380745	2.08277	0.782953	5.23186	3.88024	0.767542	0.302131	0.50426	6.35197	0.338	1.45122	-0.0276672	2.10963	0.683199	5.75965	5.22451	3.64755	4.05473	2.29169	0.20829
CGGA_420	3514	0	0.203975	1.79493	3.28817	1.60361	0.579849	2.28049	2.08115	4.44992	0.138068	7.87027	0.0835902	3.79289	0.126541	1.93187	1.40667	0.220307	0.125451	0.496208	7.49898	0.0507347	0.233286	0.0255761	1.23941	1.00829	5.90443	5.31568	2.14481	4.71378	2.57918	0.084474
CGGA_431	3866	0	1.90436	1.56802	3.23773	1.82303	-0.0820639	0.553911	0.872977	5.75932	0.159792	7.71296	-0.0847061	3.08395	0.069436	2.53486	1.64026	0.582171	-0.0453605	0.110614	5.92038	0.0950587	0.728726	-0.057568	0.946231	2.76111	5.40739	4.58442	1.30591	3.93583	2.75757	0.718797
CGGA_446	3860	0	0.93486	2.09162	2.5618	1.44653	0.119568	1.40206	0.969637	4.54386	0.628657	7.89719	-0.0847061	2.84978	-0.0473469	2.18585	2.06773	0.0805811	-0.0672419	0.407793	6.50622	-0.138435	0.762535	0.179498	0.657148	0.698899	5.94397	3.63843	1.75775	4.26421	2.51356	-0.083072
CGGA_474	2029	0	1.08274	2.91655	4.49343	4.49193	0.247351	3.51832	2.18034	3.81404	0.00339425	9.28711	0.0835902	1.45284	0.0846081	4.53643	2.47707	2.57849	0.230944	0.303453	7.15907	0.0777088	0.67612	0.0255761	1.49323	1.20626	5.7605	6.33491	3.02423	4.15417	1.4633	0.547749
CGGA_479	3812	0	1.05656	3.04581	2.64449	2.22654	0.0132413	2.00766	1.39147	3.13161	0.100788	7.74297	-0.0847061	2.29391	0.81308	4.54563	2.30351	1.97096	-0.147029	0.250126	7.58222	0.180025	0.788993	0.0161021	1.49517	0.17585	4.91993	4.29763	3.74319	3.67526	1.67011	2.31054
CGGA_485	2437	0	0.946918	2.352	3.24558	1.84325	0.128746	1.3601	1.11783	3.05127	0.120636	7.9785	-0.0847061	1.37391	1.44825	3.36418	2.99456	0.837315	0.811554	0.550226	7.17024	-0.138435	1.14469	0.0304145	1.39621	-0.0976741	4.38896	3.32409	2.26414	4.14921	1.79105	0.0990939
CGGA_490	3804	0	0.609061	1.81178	2.94283	1.23579	0.0628422	1.88397	0.856231	3.49251	-0.0649463	9.00906	-0.0847061	2.13106	0.975091	3.59485	2.79558	2.56308	-0.112202	0.456815	7.42568	0.0804678	1.53352	0.0445924	1.27232	0.252839	4.91276	3.66399	3.72755	2.98577	1.75791	0.968726
CGGA_492	652	0	1.45145	4.2492	4.84994	4.20529	0.713046	3.05464	2.89515	3.62418	0.0663567	8.39916	0.65202	2.82997	0.282982	4.35488	4.47673	2.10162	0.867992	1.38793	7.05438	1.10603	1.72415	0.0255761	1.91215	1.27719	5.71519	5.83019	5.11205	4.46377	2.16237	2.48494
CGGA_494	3802	0	0.0304295	1.65593	1.71534	1.4578	-0.0820639	0.767479	0.721088	2.80967	-0.0649463	8.44756	-0.0143091	2.099	0.106358	3.53694	1.57348	2.85455	0.455902	0.250126	6.79729	2.00156	1.43497	-0.057568	0.852966	-0.0176747	4.52557	5.57614	3.17394	3.32578	1.30498	1.13806
CGGA_501	3798	0	0.910428	2.70812	3.85605	1.94565	0.224973	1.98494	1.20008	3.247	0.100788	8.16395	-0.0847061	2.11509	0.497844	3.50501	2.75703	2.3562	0.0585886	0.513568	7.72095	0.0207954	0.859223	-0.057568	1.03429	0.129897	4.81795	3.7639	3.21441	4.21013	2.11167	3.38269
CGGA_502	3781	0	0.89182	3.5938	1.61652	1.93761	0.182269	1.69334	1.27796	4.69398	-0.0649463	7.6271	0.452537	2.70374	3.49896	3.73437	3.64821	0.635927	0.0585886	0.760755	6.77218	-0.105351	1.72156	-0.057568	1.71839	0.542202	4.84136	4.1578	4.61155	2.32576	1.70471	-0.0446408
CGGA_503	3777	0	0.899264	2.72743	3.28972	1.84789	0.0532716	1.50773	1.46836	3.96539	0.390671	8.25285	0.0990536	2.18079	0.307472	2.88314	2.63302	3.60772	0.534528	0.538	7.56361	1.04833	2.12688	0.159787	1.25147	1.12471	5.91268	5.96186	3.12095	4.14093	1.88064	1.5944
CGGA_510	3770	0	1.42949	2.37693	2.63407	1.91596	0.0132413	2.08641	0.793144	3.2349	0.100788	7.99258	0.0194087	1.76581	0.88576	2.48427	2.18005	1.26103	0.0283112	0.250126	7.59322	0.362935	0.769198	-0.0276672	1.43543	0.242094	4.36886	3.83172	2.76967	4.57083	1.74354	0.357261
CGGA_541	3741	0	0.546539	1.44664	1.38899	1.73304	0.395451	0.733697	0.775458	2.65428	1.01347	8.65379	0.355834	2.66348	0.543463	3.34425	1.48502	1.23604	0.959573	0.752887	7.69539	2.06976	1.56361	0.633115	1.02714	0.424009	4.51398	5.7148	1.90159	2.55565	1.58353	1.06164
CGGA_543	3736	0	1.01144	2.8086	1.99821	1.57976	-0.0820639	0.553911	0.696262	3.57851	0.380856	8.75888	-0.0489949	1.87712	0.341364	3.59046	1.74614	0.602584	-0.0895176	0.293845	6.99196	0.677812	0.629363	-0.0276672	1.00548	0.0944236	4.52131	4.2282	3.48031	2.76092	1.56261	-0.00726264
CGGA_551	3728	0	0.794874	2.12101	3.09286	1.3328	0.00304848	1.0275	0.878517	2.98331	0.100788	6.96102	-0.0143091	2.2594	0.0818483	2.50389	1.24461	1.52932	0.107459	0.134801	6.78534	0.15218	0.687022	-0.057568	1.17094	0.365935	4.9924	4.64685	2.04123	3.83261	1.70471	0.249633
CGGA_560	3722	0	1.22377	2.26026	4.14601	2.41801	0.297917	1.93856	1.02572	4.28507	1.64275	6.95622	0.611924	3.5863	0.712782	3.09859	0.872741	1.70912	1.06554	0.768583	6.64305	0.889325	1.56732	1.04826	1.48983	1.32541	6.11417	3.89696	2.26414	4.74585	2.54936	1.64989
CGGA_565	3605	0	-0.00468588	2.15247	1.24944	1.67945	0.100981	1.38354	1.54332	3.51513	0.198248	8.36888	0.115259	2.1469	-0.145183	3.32411	2.02278	1.5461	0.107459	0.532011	6.92804	1.53327	1.48316	-0.0276672	1.32067	0.263503	5.84637	5.37631	3.48786	2.82435	1.24434	0.816283
CGGA_603	168	0	2.39473	4.90666	3.2251	3.59099	0.555622	2.0396	2.18361	3.10025	-0.0649463	7.46885	0.25983	2.70374	0.0186931	4.31283	5.74908	1.82767	0.655734	1.91116	6.50775	1.04445	2.4711	0.0863445	2.124	1.03126	5.66065	5.34134	5.3398	3.55058	1.12385	0.309389
CGGA_605	3668	0	0.412431	3.33572	3.75977	4.47136	0.182269	2.34306	2.13735	2.82261	1.57344	6.66377	-0.0847061	2.91542	0.361875	5.10184	4.73298	2.27753	1.62431	1.68612	4.99552	0.767599	1.40606	-0.0425436	2.56429	1.21065	4.88592	5.66643	5.18646	3.96323	2.54613	3.16194
CGGA_607	1389	0	1.17873	3.40492	4.53441	2.26348	0.3212	1.63011	0.905908	4.68422	0.516554	7.63948	0.372499	2.47158	2.91497	3.13809	2.59361	1.43491	0.208623	0.466427	7.43217	-0.138435	1.49885	-0.057568	1.3791	0.683199	4.98943	4.21243	3.64755	5.22663	2.68047	0.659795
CGGA_621	1347	0	0.957594	2.61839	4.13398	2.62071	0.365503	2.79758	1.39347	3.67347	0.138068	8.77825	0.0522033	3.30405	0.282982	3.99767	1.63719	1.17702	0.448226	0.730294	7.02024	0.217213	0.5719	0.0255761	1.10605	0.406267	6.36942	4.77146	3.60427	3.96914	1.74579	0.873977
CGGA_630	3668	0	0.668907	2.51873	3.43017	1.58662	0.110314	1.06721	0.932798	3.54191	0.120636	7.32768	-0.0489949	2.86823	0.655748	2.31523	1.94029	4.29384	0.381406	0.304576	7.16584	0.60448	1.50663	-0.057568	1.0485	0.46144	5.74262	4.92835	2.49006	4.01362	1.80975	3.22316
CGGA_635	3631	0	0.964812	2.27712	3.57734	2.00071	0.639352	1.65012	0.530824	3.85738	-0.0649463	6.5248	0.0413755	2.10438	0.245283	3.17952	2.35921	0.802884	-0.207346	0.466427	7.3178	0.220941	0.448636	-0.057568	1.15779	0.0823985	4.73517	4.28064	1.83642	4.91613	1.91401	0.357261
CGGA_638	2386	0	0.429914	2.99813	2.55747	2.32646	0.444611	1.85952	1.58495	3.39134	0.415591	8.81814	-0.0847061	1.68141	0.234202	3.40099	3.84509	1.13112	0.365952	1.14543	8.88279	0.180025	1.11919	-0.057568	1.11769	0.550897	5.08843	4.73893	4.63644	2.4859	2.26216	1.44566
CGGA_642	3618	0	0.928792	2.88034	2.86927	0.898358	0.128746	1.9882	0.632302	5.73588	-0.0649463	6.99293	0.47555	3.14247	1.13277	2.26276	2.33889	3.36753	-0.0895176	0.427598	6.43303	0.60448	1.9723	-0.012936	1.17747	0.497906	5.90384	4.30568	3.36093	4.08222	1.85119	1.94405
CGGA_655	3600	0	0.676211	3.23627	3.26897	1.87726	0.373694	0.813673	1.09892	4.14886	0.100788	7.77812	-0.0847061	2.19882	-0.0609247	3.38635	3.48884	1.78931	0.13588	0.859406	6.75116	0.0657483	0.896065	-0.0276672	1.4791	0.284592	5.25327	3.85744	3.39273	4.3063	2.3244	1.47084
CGGA_659	730	0	0.447182	1.71535	1.67636	1.71436	0.485076	1.21226	1.10841	2.64487	1.44917	8.60966	0.3218	2.28411	0.431457	3.08428	1.63589	3.05545	0.997469	0.704771	8.32562	1.34492	1.62899	0.61388	1.29063	0.635026	4.36951	5.79417	2.88329	2.51688	1.58353	2.78743
CGGA_663	3479	0	0.455271	2.47457	3.88208	1.73602	0.0532716	2.14628	1.56812	3.58222	0.183753	7.84816	0.0522033	2.73222	0.258067	2.38239	1.82145	2.3795	0.343367	0.351216	7.39556	1.73363	1.50101	0.053461	1.25147	0.440321	5.92677	5.66701	2.59436	4.59877	1.98146	0.916389
CGGA_671	3584	0	0.312156	1.61259	3.35259	1.54494	-0.0820639	1.68946	0.708727	3.32301	0.273159	7.14804	-0.0847061	2.24943	0.450738	2.56911	1.52749	2.58779	0.411745	0.0483506	7.69478	1.72458	0.9669	-0.0276672	1.20332	0.0332477	4.55698	4.74304	2.01099	4.33911	1.55206	1.1274
CGGA_675	3579	0	0.472691	2.66006	3.07764	1.76669	0.23332	1.87004	1.33581	3.61584	0.53293	7.2279	0.155534	2.099	0.488544	2.58039	2.33889	2.16278	0.0881422	0.522819	7.14622	0.0950587	2.24429	-0.012936	1.70911	0.385559	5.30783	4.54125	2.62695	4.39616	2.26587	1.94111
CGGA_689	3563	0	0.438575	2.21104	1.37393	2.10969	0.282118	0.963149	1.25674	3.34114	0.120636	7.77132	0.030442	1.7273	-0.10244	2.44441	0.648007	2.37068	3.05523	0.283036	6.94877	0.325391	0.465333	-0.057568	0.931065	0.737401	4.74899	4.71274	1.30591	4.16196	2.80927	0.508502
CGGA_700	170	0	0.46424	3.19679	3.28288	1.85467	0.00304848	1.5048	1.55733	3.80784	-0.0649463	6.71129	0.00827367	3.57858	0.479185	3.18498	3.14208	0.935588	0.0978385	0.814693	7.22523	0.0359145	1.688	0.00165287	1.6132	0.942124	3.79538	4.31691	4.01041	5.01227	1.6551	0.338313
CGGA_715	3429	0	0.109091	1.35442	2.47351	1.00962	0.00304848	1.07839	0.658221	2.90258	0.0807558	8.29714	-0.0847061	2.32784	0.069436	2.49998	0.978254	0.406574	-0.0453605	0.122757	6.9762	0.925062	0.636705	-0.057568	0.836871	0.17585	4.17656	5.54418	1.18913	3.00836	1.68006	0.121643
CGGA_724	3406	0	0.838495	2.02634	3.35	1.74107	0.120438	1.94246	0.97137	3.76081	0.997199	9.27162	0.0835902	2.73571	0.258067	4.40139	3.36305	0.929992	0.125451	0.883583	8.59209	0.142896	1.38773	0.0671991	0.943564	2.24205	4.84792	5.06689	4.30503	3.57399	1.57591	0.856664
CGGA_725	3558	0	0.668907	1.76928	2.17651	1.00451	0.110314	0.754047	0.488188	3.31138	0.120636	7.84913	0.0735945	3.11342	2.46252	4.06453	2.60115	-0.0781431	-0.207346	0.182018	8.30274	-0.138435	0.701065	0.166537	1.54757	0.46144	5.28616	3.93223	2.95252	3.91573	1.50933	-0.0961268
CGGA_738	3501	0	2.6351	4.7326	2.76771	3.58497	1.05265	2.27005	2.02509	3.29465	1.12784	6.91051	0.372499	3.33484	1.44825	5.22445	4.0318	2.73947	1.64934	1.92548	8.58628	1.95449	2.64044	0.796021	2.75517	2.19274	5.85113	5.33639	5.60919	4.22601	2.74004	2.58634
CGGA_752	3486	0	1.42523	3.18744	3.37631	2.39468	0.336455	1.83471	1.74981	3.34278	0.0807558	8.03857	0.429077	2.39868	2.37916	3.38144	4.31798	0.38291	-0.00272639	1.14543	8.058	0.738203	1.49494	-0.057568	1.63773	0.263503	5.10358	4.53461	3.53755	3.89169	1.78635	0.0761653
CGGA_760	3479	0	0.93486	1.8904	2.08923	1.60026	0.00304848	1.43399	0.671011	4.13697	-0.0649463	8.27391	-0.0257607	2.01653	0.988358	2.64669	3.12362	2.87445	0.145211	0.417729	7.60416	0.70828	1.75432	0.166537	0.983521	0.867919	4.68979	4.62834	3.22868	2.82988	2.00895	3.01861
CGGA_762	3474	0	0.514198	1.82142	1.96985	1.35707	0.00304848	0.460355	0.861834	3.42618	-0.0649463	7.35339	-0.0489949	2.56769	-0.145183	3.11562	1.71714	0.992271	-0.207346	0.456815	6.11199	0.375265	1.06136	-0.057568	0.828761	0.15306	4.70446	3.95611	2.94277	4.04391	2.34592	0.761432
CGGA_763	319	0	0.466764	2.18649	2.5773	1.63653	0.0532716	1.35012	1.39987	3.08238	0.657429	8.35098	0.0522033	1.69476	0.401448	2.98639	2.60512	1.09114	0.604879	0.506772	7.23759	0.229215	1.7043	0.120849	1.54275	0.15613	5.64392	5.91254	3.32388	3.82571	1.92642	0.31552
CGGA_766	3472	0	1.26741	2.32201	3.15756	1.63047	0.524112	1.42947	0.696262	4.47327	-0.0649463	6.69434	0.00827367	3.17742	0.728673	2.32813	2.61863	0.842968	0.0077063	0.0610152	6.41688	-0.0569233	0.943693	-0.057568	1.30872	0.263503	6.025	4.1365	1.52804	4.28644	2.32079	0.110415
CGGA_785	3457	0	1.13219	2.0142	2.80468	1.3328	0.0725009	1.26298	0.429346	3.78844	0.179106	8.85847	0.0413755	1.22145	0.0818483	3.06116	2.32129	3.52291	0.0881422	0.377579	7.78004	-0.0729105	1.24688	0.0304145	0.892499	0.198278	4.60858	3.73034	3.30409	3.62129	1.48215	2.64211
CGGA_796	559	0	1.4464	3.60719	2.984	2.45419	0.0333494	1.50046	2.82924	3.66497	-0.0649463	8.77209	0.0413755	1.28706	1.85943	5.13616	3.78276	1.54943	0.302131	0.577134	8.46254	-0.0254007	2.3383	0.072555	1.82998	0.752513	5.10499	4.73343	4.58189	3.87384	1.74834	1.85914
CGGA_804	614	0	0.394725	4.20042	2.72409	2.98257	0.504766	2.76714	2.2482	3.33127	-0.0649463	8.11389	0.703395	1.96538	0.798095	4.88059	4.71972	0.977049	0.0283112	1.4891	6.3794	1.10108	2.18178	0.0161021	1.27232	0.64317	5.41069	4.90651	5.03554	3.88277	1.3405	0.566212
CGGA_807	3415	0	0.141495	1.10704	1.53051	0.853618	-0.0820639	0.352828	0.421822	2.59472	0.850863	8.22999	-0.0847061	1.74665	-0.145183	2.69318	1.89564	0.342514	-0.207346	0.122757	8.11241	2.3292	1.04516	-0.057568	0.505003	0.0332477	3.94855	5.62017	2.30426	1.83858	1.23817	-0.00726264
CGGA_808	1167	0	0.141495	3.63464	2.73009	3.09679	0.764479	2.08949	2.4495	3.5814	-0.0649463	8.45957	0.905704	2.64714	-0.0609247	4.29775	5.3846	1.36804	0.661869	1.63494	6.27586	0.220941	1.82374	-0.057568	1.74135	0.0702701	5.22974	4.54051	5.81664	3.58191	1.38692	1.55159
CGGA_812	3410	0	1.3508	3.60514	3.01567	3.32005	0.313494	2.5683	1.81559	2.80317	0.345552	9.8322	0.921566	2.06093	1.36418	4.80687	4.59957	3.70524	0.381406	1.04537	9.84809	0.538956	2.20992	0.0304145	1.67144	0.635026	4.58737	5.05645	5.5308	2.61383	2.08343	1.18502
CGGA_818	3402	0	1.49996	2.53508	2.65279	3.64737	0.536824	2.34041	2.22624	3.30638	-0.0649463	7.45906	0.175179	1.94803	1.13277	2.81624	4.31704	3.88203	1.86599	0.620918	9.58819	0.834244	3.15432	0.326926	2.0508	0.722126	4.20405	4.95001	3.78507	5.67728	2.05479	1.14864
CGGA_834	3388	0	0.616683	3.86396	4.72728	3.63077	0.478433	2.98006	2.11843	3.83974	0.836742	7.91832	-0.0489949	2.07734	-0.0746312	4.12517	3.1012	1.6913	1.22675	0.776368	6.95088	-0.0254007	0.665683	-0.0276672	1.61813	0.263503	6.51711	6.63925	3.00378	3.88532	1.92283	1.21545
CGGA_835	517	0	0.733308	2.09431	3.05204	1.76669	0.110314	2.56365	0.878517	3.19106	0.628657	9.87056	0.06295	1.90697	0.790544	2.51168	2.68921	2.25614	0.293917	0.513568	8.41358	0.338	1.29298	-0.057568	1.1969	0.698899	4.74015	4.43676	3.69364	3.38555	1.35804	1.94405
CGGA_838	3386	0	0.646764	1.70847	2.64657	1.52722	0.0233411	1.87353	0.544766	4.1413	-0.0649463	7.76906	-0.0847061	2.32303	0.00572417	2.08631	1.18886	2.72574	0.260502	0.0983694	7.32639	0.538956	1.07738	-0.057568	1.46286	0.284592	5.22259	4.14163	1.53442	4.02698	2.01316	1.29815
CGGA_843	3380	0	0.36774	1.57928	2.68976	1.25313	-0.0820639	1.29271	0.793144	3.78324	-0.0649463	7.07344	-0.0489949	2.53327	-0.145183	2.5916	1.73377	0.903626	0.0384863	0.283036	6.47795	0.050898	0.955346	0.0445924	1.13787	0.0580368	5.54241	4.15441	2.14376	4.07269	2.23596	1.2403
CGGA_846	2991	0	0.119258	3.66896	2.93918	2.98896	0.262573	1.82994	1.5395	3.53053	0.97915	9.2457	0.431042	3.07368	0.592748	5.35075	5.12723	1.94268	0.980078	1.76808	7.89444	0.647703	2.00586	0.0255761	1.85896	0.323548	4.5476	4.95243	5.83344	3.96628	1.14386	1.10451
CGGA_848	204	0	0.302673	4.43004	5.3605	4.21717	0.561817	3.46022	2.38342	3.03017	0.764712	8.6302	0.397072	2.07188	-0.0609247	6.33579	4.15384	2.39564	0.67405	0.791818	7.46048	0.0950587	1.6536	0.0161021	2.2934	0.479791	7.22643	4.79594	4.93697	3.90816	2.05066	0.849477
CGGA_850	564	0	0.130777	4.42882	5.21587	4.06526	0.282118	3.86579	2.35938	3.16066	0.612995	7.99043	0.213536	1.10121	-0.0473469	5.35525	3.41669	1.86758	-0.0672419	0.293845	7.44917	0.15218	0.701065	0.0161021	2.16983	0.231267	7.35784	5.9599	3.47778	4.67809	1.94035	1.5826
CGGA_856	1297	0	0.834462	1.46284	3.13786	1.283	0.23332	1.68946	0.651784	3.60586	0.345552	9.44784	0.084146	2.2594	0.479185	3.46549	1.99809	0.547442	0.0283112	0.261178	7.70631	0.109523	1.29751	-0.012936	0.915751	0.118171	5.0448	4.33209	3.15341	3.54628	1.42668	1.09492
CGGA_858	3359	0	0.593691	1.49869	1.88835	0.898358	-0.0820639	1.40666	0.502538	2.64251	0.67497	8.62737	-0.0143091	1.30313	-0.0609247	2.0068	0.519516	0.292371	-0.207346	0.00969138	7.18378	1.0112	1.23747	-0.057568	0.648057	0.220356	4.02182	5.59374	1.2845	3.38555	1.77692	-0.0961268
CGGA_862	1046	0	0.359899	2.33956	2.82502	1.79548	0.0532716	2.26797	1.39987	3.65397	1.09497	8.54446	0.0522033	3.16976	0.206896	3.55463	2.74554	0.991411	0.316012	0.517258	8.063	2.02805	2.03008	0.120849	1.51821	0.299018	5.57502	5.55836	3.5423	3.98243	1.94132	0.211293
CGGA_864	3353	0	0.847413	2.16796	2.86177	2.03879	0.0628422	1.61392	1.41853	2.73692	0.380856	7.57049	0.25983	1.73377	0.864337	4.08665	3.65368	0.55446	0.0077063	0.346733	7.37762	0.138082	0.972641	0.291396	1.42989	0.106347	5.0506	4.25782	3.32864	4.03425	1.86482	-0.0961268
CGGA_869	537	0	1.67224	5.64518	4.12025	6.19357	0.502579	2.91961	2.27652	3.71578	1.20633	8.48062	0.0990536	3.38081	1.11265	7.78276	5.11012	4.36643	5.0251	2.34127	6.7837	1.94925	2.50475	0.107627	2.72177	1.59255	4.38053	4.94539	7.0263	3.6152	1.57591	1.03675
CGGA_871	3340	0	1.20393	2.50429	2.76967	2.21771	0.43772	1.83114	1.32361	4.78199	0.779312	6.87923	0.250712	3.08725	0.341364	3.19042	1.93661	1.1128	0.226159	0.655033	6.39554	0.994322	1.37225	0.406715	1.6762	0.867919	5.4181	4.00144	2.86646	4.37261	2.23219	2.31727
CGGA_882	1008	0	0.489482	2.66154	3.30353	2.01547	0.307446	2.45566	1.30763	3.43487	0.161113	8.48935	0.0522033	2.17276	0.126541	2.65063	2.6671	2.45848	0.534528	0.496208	7.61701	0.287685	2.02205	0.053461	1.27528	0.323548	5.60268	6.09163	3.09269	4.54097	2.06498	1.81898
CGGA_883	1016	0	0.997871	2.60284	3.54129	2.53936	0.307446	2.14284	1.38705	4.63068	0.12639	8.49802	0.0835902	2.95381	0.34344	2.95489	2.9163	0.902873	0.343367	0.712194	7.70913	0.354689	1.33086	0.053461	1.24546	0.347668	5.72501	5.14274	4.22636	3.88426	1.80471	0.412852
CGGA_887	1011	0	0.544769	2.20397	2.70708	1.79548	0.0532716	1.38073	1.04692	3.48667	0.560598	8.48662	0.114368	2.91332	0.193813	3.90339	2.63302	2.59027	0.74722	0.397425	7.50419	0.673815	1.95621	0.17253	1.30447	0.128563	5.4889	5.09436	3.26329	3.45743	1.48976	0.5901
CGGA_889	3213	0	0.478167	2.56049	3.39059	1.61467	0.0532716	1.65387	1.04692	3.73233	0.341968	8.64393	0.114368	2.31514	0.446221	2.92261	1.31812	1.21448	0.302152	0.397425	7.70346	0.50906	1.15301	0.053461	0.866512	0.323548	5.0923	5.83946	2.59236	4.36977	1.82917	0.865346
CGGA_892	448	0	0.794874	1.93574	2.5618	1.60364	0.00304848	1.46534	1.05544	4.64134	-0.0649463	7.37575	-0.00296493	2.80101	0.920774	3.12127	3.29494	-0.100805	-0.0238597	0.407793	6.55799	-0.138435	0.920086	-0.012936	1.20972	0.274087	5.4418	3.73133	2.705	3.79342	1.4985	0.0761653
CGGA_909	3448	0	1.54373	2.1342	3.35557	2.86708	0.717188	2.2478	1.53626	3.60729	0.987205	7.95749	0.397072	2.92258	1.03385	2.75571	2.69635	2.79694	1.33787	1.16346	6.97328	1.62876	1.61473	0.879464	1.69039	1.21065	5.60873	3.72835	3.17102	4.84322	2.44681	1.47914
CGGA_D15	3197	0	0.922697	0.800922	2.93195	0.870558	-0.0820639	1.68166	0.708727	4.24859	0.100788	6.5234	-0.0847061	1.77216	-0.145183	3.79848	0.519516	0.0193336	-0.207346	0.00969138	6.67887	0.362935	0.621982	-0.057568	0.620466	0.0206881	5.68416	4.0838	1.15889	3.75368	2.38128	0.143826
CGGA_D27	3178	0	1.21883	1.82142	2.80082	1.59346	0.082076	1.99796	0.702508	2.43853	0.89268	7.10642	0.483125	2.22934	0.469764	2.61751	1.3613	1.63634	0.969156	0.704771	6.93504	0.698186	1.07206	0.471902	1.08347	1.2052	5.37035	4.08728	1.57853	4.73072	3.12618	1.16435
CGGA_D29	3171	0	0.593691	1.8904	2.24032	1.20492	0.0725009	1.27295	0.429346	3.96587	-0.0649463	9.06686	-0.0847061	1.95383	0.507083	2.64307	1.64026	0.568388	-0.0562528	0.227771	7.19648	1.52712	1.12433	-0.057568	0.684111	0.29502	3.95012	3.78442	3.42147	3.70933	1.23199	0.822986
CGGA_D40	3085	0	1.17873	2.12894	3.89569	1.7877	0.366346	1.50913	0.645319	2.91491	0.690189	9.21805	0.671516	1.93054	1.40435	3.12408	1.54141	1.85176	0.80612	0.532011	8.62595	1.10108	1.59305	0.761308	1.01995	1.30014	4.42993	4.35429	3.8111	3.36576	2.14347	2.61
CGGA_D45	856	0	1.72707	2.63165	2.82961	2.72607	0.592285	0.678208	0.769515	3.62294	0.764712	8.48831	0.3218	1.75306	0.954961	3.09002	1.6005	1.62696	1.16313	1.30028	6.39366	1.00278	1.46728	0.981473	1.3791	1.00636	5.11815	4.25946	2.28207	4.15617	2.02155	1.49557
CGGA_D52	3057	0	1.36867	1.35009	2.83722	1.08416	0.043268	1.65012	0.287657	4.0334	0.483423	8.52353	0.00827367	1.61398	0.864337	2.63944	1.55981	-0.147314	-0.170804	0.205072	8.56296	0.718314	0.288418	0.242685	1.11769	0.818584	4.30945	5.36979	2.32185	3.35352	2.03408	-0.083072
CGGA_D59	2778	0	0.916576	2.94426	3.15919	2.0759	0.305733	1.70494	1.08937	2.07879	-0.0649463	8.71655	0.304416	2.13635	0.728673	2.96268	2.72929	2.4493	1.09175	0.346733	7.17883	0.138082	1.70153	0.0161021	1.72761	-0.0306974	5.43733	5.40116	2.11013	2.53735	1.34636	2.26251
CGGA_D61	4089	0	0.489442	2.59099	2.91187	1.75149	0.119568	1.32192	0.645319	3.67465	1.44917	9.98339	0.512957	3.07071	0.672275	4.24714	2.28554	1.32547	0.67405	0.513568	8.72534	2.03828	1.82374	0.58456	1.27845	0.533453	4.36886	4.28226	4.02992	2.84274	1.13688	1.62411
CGGA_J024	2801	0	1.30972	3.43497	3.00341	2.24838	0.0725009	2.00766	1.55384	4.47782	-0.0649463	9.40726	0.194509	2.24442	2.11097	5.46293	3.60515	3.27748	1.02515	0.784113	9.53227	-0.0890522	2.18651	-0.057568	1.27845	0.231267	4.7753	4.69258	4.99544	3.71068	1.54146	4.02183
CGGA_J030	2775	0	1.00569	1.83101	3.6782	0.978692	-0.0820639	1.93183	1.25246	3.81683	0.100788	8.34695	-0.0143091	2.34698	-0.0609247	3.17131	1.54603	2.18156	-0.207346	0.158599	7.68471	0.824884	1.63254	-0.0276672	0.931065	0.0823985	4.86925	4.76079	3.30683	3.46188	2.47042	2.18097
CGGA_J130	2507	0	0.412431	2.13682	1.9727	2.0759	0.274133	1.03323	0.833602	2.56055	0.0807558	8.92233	0.0735945	1.90697	1.04024	3.12127	1.85753	2.15857	0.816964	0.407793	8.75332	1.15586	0.908128	0.00165287	1.33253	0.17585	4.63191	6.12274	3.03208	2.53735	1.97922	0.430525
CGGA_P102	989	0	1.23892	3.6762	3.84546	4.19987	0.0532716	3.72551	4.26053	3.45659	0.332003	8.04997	0.0522033	4.2236	0.282982	4.00455	2.04541	4.69219	4.05605	0.693861	6.83041	0.647703	1.57377	0.362146	1.81168	1.13862	6.82763	5.20359	3.68856	4.38012	2.10807	1.4906
CGGA_P103	983	0	0.57696	2.46884	4.35963	1.99873	0.0532716	1.57755	1.5337	3.63971	0.0663567	8.06147	0.0522033	2.70927	0.258067	2.56984	1.37194	1.9607	0.302152	0.315545	7.91656	2.23483	1.31141	0.0255761	1.05166	1.15925	6.09786	5.55141	2.41909	4.72321	2.43008	2.27147
CGGA_P107	976	0	0.629077	3.16189	3.81293	2.91763	0.247351	2.03145	1.88668	5.04086	0.0663567	7.58553	0.0835902	3.15844	0.510862	2.86701	2.61914	4.74958	0.961948	0.558443	6.62587	0.469574	1.5628	0.0942796	2.30263	0.406267	6.72562	5.22374	2.86734	5.06798	2.19022	1.82801
CGGA_P11	433	0	0.489482	3.87135	3.42995	2.21701	0.351172	2.31738	1.21628	4.36878	0.428352	9.00651	0.492246	4.16478	1.97155	3.7662	2.92002	0.728869	0.971039	0.907597	8.3953	0.365543	2.29989	0.133948	1.99884	0.8226	5.99562	5.02562	4.22636	3.9392	1.81292	1.32292
CGGA_P111	971	0	1.4916	3.56337	4.37971	2.85419	0.0532716	2.2929	2.05321	3.73233	0.0785887	7.63157	0.0522033	2.53417	0.180609	3.15849	2.62841	1.9607	0.37025	0.548258	7.21962	0.547433	1.40621	0.282311	1.75023	0.516794	5.8323	4.96408	3.38176	4.9	2.42242	1.06725
CGGA_P113	1032	0	0.533879	2.8527	3.03659	1.93413	0.0532716	1.32513	1.31442	3.2921	0.260006	7.92704	0.0522033	2.25601	0.319562	2.84904	2.07009	0.531772	0.125451	0.408746	7.76203	1.51969	1.54621	0.0671991	1.29868	0.169719	5.44159	6.07605	2.97302	4.19066	2.14979	0.377103
CGGA_P115	959	0	0.244552	2.26845	1.45656	0.768758	0.18507	0.632616	1.54527	1.78508	0.00339425	5.05233	0.0522033	0.754465	0.0703531	3.14278	0.9159	1.2292	0.125451	0.149703	4.29408	0.332719	0.88229	0.133948	1.43662	0.569045	3.46177	2.6422	1.29681	2.2366	0.62177	0.364991
CGGA_P121	941	0	0.176281	3.08851	2.5959	2.44388	0.120438	1.38073	0.67534	2.73349	1.57121	9.96201	0.0679744	2.41705	0.23271	5.36209	3.63388	2.79541	0.302152	0.506772	8.31353	1.87278	1.88727	0.0395876	0.768015	0.142412	3.85501	5.2902	5.21121	3.51226	1.7629	1.90259
CGGA_P122	971	0	1.88992	3.01878	3.96247	2.95049	0.0532716	2.09008	2.41429	3.95502	0.0663567	7.94194	0.188794	2.38776	0.920365	2.87025	1.87093	2.63647	0.757649	0.618066	7.84054	0.264597	1.21704	0.159787	1.59057	0.589428	5.79502	5.4726	2.73624	4.58836	2.95217	2.36186
CGGA_P128	919	0	0.669466	2.91447	3.4641	2.35148	0.153059	1.70247	1.78821	3.49161	0.321961	8.08499	0.0522033	2.18612	0.206896	3.32343	2.37794	2.27086	0.274058	0.578597	7.17556	0.612089	1.55729	0.0395876	1.58114	0.687249	5.8485	5.61538	3.33182	4.40055	2.1371	1.33555
CGGA_P13	1211	0	0.899264	1.88082	3.91389	1.36899	0.0532716	2.06108	1.21628	4.44694	0.0540076	8.02821	0.231828	2.95086	0.1127	2.3102	1.15625	1.92443	0.316012	0.291257	7.55092	0.217213	1.12363	0.0255761	1.19011	1.19299	6.14236	5.48797	1.97587	4.71693	2.46775	2.21029
CGGA_P131	929	0	0.829603	3.03415	3.90049	2.43459	0.247351	2.66347	1.63455	4.61762	0.149642	7.75631	0.0522033	3.00024	0.390033	2.8751	2.66485	2.34186	0.38352	0.618066	7.79581	0.716253	1.63787	0.0671991	1.64586	1.39786	6.0137	5.49922	3.09133	4.91038	2.53057	1.19718
CGGA_P132	936	0	1.75479	3.44199	4.03122	2.78539	0.262573	2.80607	1.99145	4.00943	0.00339425	8.16705	0.367379	2.67498	2.52815	3.37523	2.44041	1.82479	0.38352	0.527667	7.58874	0.439191	1.33729	0.0808045	2.15435	0.962098	5.87724	5.25281	2.81783	4.8534	2.42753	0.865346
CGGA_P136	308	0	0.820656	1.94924	1.50039	1.27441	0.0532716	0.898916	2.23102	1.32563	0.00339425	4.99648	0.114368	1.5121	0.15383	3.63414	1.41237	2.57849	0.616302	0.176511	5.08267	0.843798	0.763987	0.120849	1.19637	0.429058	4.83154	2.3842	0.581352	2.28162	0.828658	0.23805
CGGA_P137	860	0	1.96944	3.42767	3.63911	2.03613	0.277662	2.49879	1.51029	5.09566	0.249385	7.97958	0.217613	3.10562	2.44049	2.5138	2.40273	6.24595	1.0677	0.538	7.73614	0.155567	1.81957	0.0255761	1.32169	1.43218	6.40163	5.13548	3.35203	4.82487	2.41213	5.14124
CGGA_P142	891	0	0.941166	3.2948	4.02425	2.68209	0.489355	2.00879	2.49629	3.95675	0.390671	8.2905	0.0522033	2.46945	1.82776	3.79062	2.87078	3.9604	1.08464	0.474842	8.1461	0.343748	1.59545	0.0255761	2.05039	0.527396	5.80649	4.94115	3.88432	4.27337	1.86894	3.57801
CGGA_P144	892	0	0.847334	3.52632	3.53493	3.13515	0.262573	2.16338	2.13542	4.3038	0.0785887	8.09965	0.114368	3.00024	0.855602	3.2599	2.92559	5.29845	1.31896	0.517258	7.81376	2.71105	2.29989	0.0942796	1.87819	1.16606	6.16881	5.69529	3.59691	4.66062	2.71912	3.6502
CGGA_P146	344	0	1.26559	3.2595	3.85745	2.76334	0.0532716	1.99732	1.94003	4.10578	0.341968	8.05472	0.245917	3.47329	0.920365	2.92572	2.75818	2.39631	0.302152	0.675288	7.47624	0.749276	1.33086	0.270527	1.47802	1.03084	6.98266	5.76993	2.98047	4.98407	2.34045	1.51863
CGGA_P150	349	0	1.43977	4.21939	4.24768	2.61524	0.0532716	2.77396	2.49037	5.09967	0.238675	8.09696	0.354334	3.34846	1.50388	3.39278	3.62619	4.1017	0.581779	0.923384	7.44418	0.48946	2.35224	0.053461	1.938	1.06767	6.33752	5.33826	4.45316	4.72842	2.32121	3.3709
CGGA_P151	915	0	0.478167	2.51681	3.44509	2.2314	0.169139	2.15315	1.07124	3.85401	0.754728	9.29894	0.231828	3.18963	0.193813	4.27855	2.77278	2.8555	0.73672	0.419978	8.65498	1.46775	1.83793	0.0255761	1.1127	0.733787	4.81818	5.2823	4.66443	3.82785	1.78815	2.0217
CGGA_P153	818	0	0.347525	0.68435	0.900067	0.31657	0.0532716	0.55698	0.727452	2.57012	0.00339425	4.70849	0.0522033	1.5983	0.167282	1.65838	0.340086	2.71402	0.409726	0.149703	4.69096	0.0777088	0.645623	0.0255761	0.834451	0.286596	4.07735	2.38057	1.02531	1.99736	0.775409	0.865346
CGGA_P155	817	0	0.384335	3.21155	4.99394	2.97838	0.0532716	2.59108	2.61242	3.64521	0.260006	8.57566	0.159441	2.13736	0.660749	3.08215	2.33558	2.14972	0.343367	0.506772	7.1357	0.638886	1.49526	0.339794	1.93433	1.12471	5.96133	5.545	3.00253	4.74647	2.0204	0.504143
CGGA_P156	822	0	1.26559	2.91655	4.43049	2.02377	0.0532716	2.15657	1.76866	3.90818	0.090706	8.12468	0.0990536	2.73397	0.0987227	2.69388	2.2859	3.64137	0.302152	0.464038	7.80571	0.612089	1.62211	0.053461	1.41011	0.668207	6.11612	5.38289	3.61613	4.3311	2.72928	2.44997
CGGA_P158	844	0	0.257829	0.531019	0.870343	0.27507	0.0532716	0.974485	0.381605	2.06807	0.00339425	4.83451	0.0990536	0.793674	0.0703531	1.8398	0.401667	0.633583	0.186604	0.0803813	4.49967	0.397595	0.482849	0.0395876	0.485982	0.0718032	3.38348	1.75776	0.672618	1.6225	0.775409	0.170222
CGGA_P16	447	0	2.16714	2.62097	4.565	2.70798	0.169139	2.1079	1.81704	3.35929	0.776177	7.45083	0.0522033	2.86047	0.15383	2.30524	1.41237	5.03084	2.02435	0.303453	7.69214	0.0507347	0.899673	0.0395876	1.85896	2.78733	6.39035	5.4263	2.13914	5.15144	2.62166	2.23097
CGGA_P163	880	0	2.24331	4.90139	4.18206	4.15763	0.515702	2.35034	3.10227	4.82325	0.00339425	7.83703	0.69486	2.58216	0.180609	3.73881	4.02479	3.87636	0.534528	1.0723	6.81568	1.13091	1.82878	0.0942796	2.07712	2.67445	6.58159	5.50315	4.11755	4.95407	2.6084	2.99768
CGGA_P164	886	0	0.217627	2.16879	1.17281	0.531403	0.216493	0.714185	2.18769	1.62205	0.0785887	5.81334	0.174186	1.30489	0.126541	3.45348	0.964351	1.95622	0.125451	0.16317	3.86319	0.0642885	0.705997	0.0255761	1.7163	0.579273	4.10671	3.06853	1.69643	2.0952	0.661909	0.610827
CGGA_P17	1203	0	1.14149	3.20142	4.04592	2.19882	0.169139	2.04264	1.89571	3.99856	0.194926	7.98074	0.757025	2.70212	0.531776	3.69534	3.20105	1.686	0.125451	0.765816	7.72864	2.18173	1.67911	0.234573	1.77102	0.81396	6.21493	5.17295	3.70478	4.88405	2.51156	1.37893
CGGA_P172	803	0	0.29695	1.0632	0.829617	0.38317	0.0532716	0.622065	0.845243	2.82259	0.00339425	5.30795	0.0522033	1.27851	0.167282	2.01485	0.448984	2.35909	0.171539	0.241399	5.56484	0.205105	0.773433	0.0395876	0.586503	0.323548	4.43675	2.42346	1.09712	2.22509	0.631921	0.719884
CGGA_P173	782	0	1.40416	4.55304	4.05278	3.28332	0.379715	3.06866	2.8772	4.23052	0.206003	8.09441	0.259881	2.73047	3.69105	3.83112	4.07784	2.27449	0.971039	1.15468	7.83087	0.42891	2.6998	0.159787	2.35506	0.898123	6.09865	5.42887	4.5574	5.05605	2.3621	1.6513
CGGA_P174	816	0	0.997871	3.23656	4.19744	3.17273	0.449058	2.14972	2.08509	3.39828	0.183753	7.93351	0.0990536	2.19672	1.13327	3.28615	2.40818	2.25625	0.125451	0.675288	7.02326	1.35228	1.44844	0.0255761	2.03	0.495354	6.27502	5.37389	3.17058	4.83207	2.40695	2.18226
CGGA_P176	804	0	0.847334	2.80619	4.27317	1.84789	0.231991	2.45292	1.74883	4.2042	0.0663567	7.76882	0.217613	2.80207	0.307472	2.3777	1.21679	4.21901	0.216304	0.386013	7.02435	0.858934	1.19601	0.293997	1.82365	0.733787	6.14064	5.49194	2.39133	4.85387	2.59948	3.01385
CGGA_P177	776	0	1.76888	3.82128	4.75515	4.13129	0.216493	3.09796	3.05724	6.22513	0.12639	7.3246	0.0522033	4.78532	1.0271	3.04581	3.25434	3.74473	0.485799	0.712194	7.77071	0.0507347	1.95199	0.0255761	1.6903	0.946367	5.84465	5.1367	3.71071	4.72269	2.2442	1.20407
CGGA_P178	776	0	0.119258	0.63151	0.829617	1.11188	0.0532716	0.600716	0.835792	0.942508	0.00339425	4.19693	0.0522033	0.697515	0.0703531	1.89513	0.865644	1.93814	0.230944	0.122379	4.57247	0.741095	0.516879	0.0671991	0.557104	0.222833	3.19189	2.66269	0.749598	1.96455	0.459183	0.493036
CGGA_P179	778	0	0.533879	2.48879	3.58008	1.90745	0.0532716	2.2585	1.97876	3.71056	0.419035	7.80126	0.0522033	2.8856	0.1127	2.54316	1.69377	1.13079	0.396678	0.608301	6.95517	0.518755	1.54621	0.0255761	1.34993	0.495354	6.08395	5.8664	3.0484	4.8991	1.93016	0.264329
CGGA_P182	846	0	1.33653	5.23135	4.44067	5.82802	1.57381	3.63909	4.05611	3.431	1.11147	7.98804	1.47249	2.28837	0.468094	4.52307	4.21343	6.47248	4.86277	1.66943	7.00523	1.7217	2.63232	0.120849	3.16163	2.63066	5.2546	5.8253	4.53346	5.19974	2.58146	4.71836
CGGA_P183	807	0	1.24563	2.13635	3.60692	1.73602	0.0532716	1.8936	1.32118	4.03827	0.172483	7.71839	0.129535	2.38548	0.847297	2.23906	1.18349	2.16541	0.274058	0.36291	6.6519	0.408114	0.686147	0.0255761	1.26343	0.347668	6.20805	4.97608	1.77402	4.68722	2.80979	1.99783
CGGA_P19	1197	0	1.41613	3.82777	4.0965	2.70541	0.169139	2.4584	2.31726	4.04639	0.28099	7.77688	0.0835902	2.95086	0.34344	2.90065	3.13926	6.0148	0.915678	0.809005	7.14603	0.0777088	2.18924	0.0671991	2.02313	0.881677	6.17925	5.20474	3.69713	4.55119	2.40954	3.10732
CGGA_P20	1196	0	0.811653	3.58668	3.38487	2.02377	0.0532716	2.42799	1.28707	5.24918	0.249385	8.2266	0.144559	3.65973	0.855602	3.43567	2.55486	1.18459	0.216304	0.693861	7.52577	0.789461	1.25144	0.0671991	2.07712	1.21286	6.44924	5.13912	3.50127	4.88772	2.01691	0.19773
CGGA_P21	1195	0	0.932882	2.99539	3.35588	2.93962	0.351172	1.79918	0.945269	4.28366	1.02673	9.34859	0.287447	3.91866	1.17362	4.96358	3.45492	1.0085	0.627641	1.32425	7.42445	0.376311	1.52942	0.0255761	1.18382	0.359579	5.24	4.76605	5.01703	4.12587	1.07371	0.794412
CGGA_P265	733	0	0.347525	1.94087	1.62362	1.5296	0.0532716	0.465035	1.30081	0.967916	0.0540076	4.57843	0.0522033	1.29965	0.0703531	4.06422	0.389573	1.89196	0.125451	0.241399	4.52826	0.42891	0.645623	0.258644	0.890081	0.569045	4.9074	2.55353	1.14695	2.19386	0.945053	0.224732
CGGA_P27	413	0	0.598032	2.76968	3.9843	2.20612	0.120438	2.37962	1.44383	4.99713	0.400195	7.94686	0.341181	2.83807	0.307472	2.41706	2.24357	2.61931	0.409726	0.527667	7.45687	0.773529	1.62211	0.0255761	1.29868	1.78643	6.24206	5.66992	3.15771	4.75718	1.96337	1.27128
CGGA_P271	710	0	0.629077	0.841082	1.19639	0.33014	0.0532716	0.809695	0.737649	2.76815	0.00339425	4.54897	0.203269	1.26242	0.0846081	2.35159	0.721678	1.14636	0.125451	0.16317	5.01598	0.142896	0.645623	0.0395876	1.17116	0.196519	3.76774	2.52469	0.600126	1.81326	0.888153	0.142191
CGGA_P279	668	0	1.31113	1.42897	3.1634	1.51786	0.0532716	2.26166	0.696414	3.13519	0.649632	9.01186	0.0522033	2.86205	0.457199	3.60291	1.41805	1.2292	0.125451	0.215799	8.02351	0.0507347	0.666025	0.0255761	1.03773	0.81396	5.25498	4.64288	3.00981	3.43275	1.67503	0.5901
CGGA_P280	675	0	0.829603	2.70581	3.09528	1.78084	0.307446	2.06108	1.10303	3.30496	0.0663567	9.22872	0.144559	2.16468	0.412773	3.69013	2.99772	2.41292	0.125451	0.517258	8.61023	0.805208	1.83336	0.185159	0.951039	0.209736	5.06513	5.4898	4.16777	3.75978	1.67957	0.738873
CGGA_P283	664	0	1.33653	5.50072	5.12537	4.18166	0.515702	3.65048	2.87268	3.42322	1.44246	8.67454	0.405883	2.06063	1.09174	5.22845	3.23387	2.65904	0.460851	0.757018	8.78969	0.439191	1.60082	0.053461	2.5819	0.993055	6.24189	5.43653	4.65875	4.23076	3.17165	0.766904
CGGA_P286	658	0	0.957594	1.92821	3.91769	1.73096	0.216493	2.21994	0.797343	4.37131	0.633894	8.77926	0.203269	3.00876	0.1127	3.18171	2.0275	0.543434	0.356866	0.386013	7.59711	2.56	0.88229	0.0255761	0.842536	1.62754	5.67703	4.92976	3.4172	3.52458	2.35132	0.504143
CGGA_P298	634	0	1.81942	3.27726	3.68651	2.22062	0.277662	2.87211	1.20169	4.77989	0.0663567	8.99055	0.114368	2.75649	0.0703531	3.65128	3.0238	1.29371	0.604879	0.977296	8.41197	0.53794	1.20305	0.0395876	0.897849	0.639165	5.61138	4.80508	4.17428	3.78436	2.27899	0.997713
CGGA_P3	1399	0	0.119258	0.422689	0.798208	0.446809	0.216493	0.287402	0.643131	1.0804	0.00339425	3.69805	0.0835902	0.529107	0.0703531	0.844209	0.340086	0.447465	0.125451	0.16317	3.56644	0.0507347	0.482849	0.0942796	0.454347	0.169719	2.59591	1.87733	0.452196	1.90621	0.537584	0.211293
CGGA_P306	592	0	0.72802	1.58384	3.75826	1.92085	0.0532716	2.03519	0.936461	3.08574	0.00339425	9.37315	0.0522033	2.98879	0.390033	3.39713	1.80454	1.12294	0.186604	0.291257	8.46316	0.217213	0.763987	0.146927	1.40475	1.80839	5.52219	5.05874	3.14601	3.72547	2.56548	1.14801
CGGA_P31	1205	0	0.598032	3.52229	3.04407	4.0702	0.120438	2.47199	1.41887	3.67561	0.455908	8.72312	0.314542	2.79208	0.622287	5.49636	3.10564	4.09532	7.08687	0.608301	8.46529	0.343748	2.35224	0.282311	2.70714	0.619475	4.80142	5.28302	4.21725	3.83955	1.63347	0.965721
CGGA_P311	581	0	1.63684	4.94071	3.67625	4.03204	0.322146	4.26549	2.37947	3.78671	0.811151	9.24616	0.273724	3.33088	0.572711	5.30646	3.98739	2.23778	1.90952	1.05093	8.67952	0.499295	2.06175	0.133948	1.95255	0.969899	5.18875	5.1056	5.7583	3.85324	1.64747	1.65637
CGGA_P314	572	0	0.3964	2.72026	2.85128	2.65039	0.40779	1.50221	0.541883	3.41147	0.99121	9.08784	0.114368	3.28929	0.167282	4.25209	2.82965	0.531772	0.343367	0.517258	7.69673	3.0971	0.735278	0.0255761	1.22113	0.484513	4.58488	4.47588	4.07873	2.87695	1.88064	0.340463
CGGA_P316	567	0	0.244552	4.23075	1.47553	2.56793	0.0532716	1.1504	0.565013	2.27936	0.446788	10.1865	0.144559	2.99596	0.0703531	6.80041	4.64723	1.05039	0.302152	1.02924	7.40366	1.23757	1.2309	0.0671991	1.80767	0.323548	4.25677	4.4628	6.27892	2.78192	1.07371	0.412852
CGGA_P319	565	0	1.35529	3.34765	4.06045	3.71563	0.60485	2.21994	2.037	3.09411	0.0663567	8.2487	0.0522033	2.58999	1.01973	2.70493	2.22813	2.32793	1.09305	0.850919	7.4527	0.603038	1.03967	0.0255761	1.84729	1.16606	5.27318	5.85186	3.90193	4.73412	1.95239	0.447753
CGGA_P326	551	0	0.965739	3.27244	3.18533	2.46532	0.247351	2.38251	1.09514	5.30734	0.361671	9.35	0.144559	3.34518	0.55239	4.56725	3.78403	4.86448	0.38352	0.646965	7.96911	0.241111	1.65347	0.0255761	1.48311	0.335658	5.45701	4.79291	4.83367	3.37115	1.02974	3.68246
CGGA_P328	546	0	1.14867	4.10661	4.41249	3.43622	0.307446	2.52766	2.31391	3.71682	0.149642	8.60971	0.705392	2.87152	0.55239	3.29674	4.03947	4.58265	5.11534	1.06521	8.34832	0.749276	1.84703	0.0808045	2.30263	0.787726	5.75042	5.50707	4.97508	4.24155	2.11782	2.13919
CGGA_P335	537	0	1.22539	2.84396	4.27964	2.94833	0.262573	1.63895	1.27319	3.51607	1.14387	9.7345	0.217613	2.77016	0.457199	4.35698	3.14714	1.47197	0.356866	0.757018	8.13822	1.16138	1.5628	0.0671991	1.02365	0.394736	4.07159	5.11056	4.7467	3.70323	1.37483	0.579626
CGGA_P337	532	0	1.25232	3.70716	3.93279	3.36018	0.592395	2.14284	1.71345	3.76081	0.161113	8.49032	0.0522033	0.510048	0.42401	3.03299	3.52677	1.16177	0.661174	1.00721	8.55845	0.593927	0.88229	0.185159	1.52316	0.81396	4.38957	5.96937	4.37617	4.01688	2.10481	0.377103
CGGA_P338	532	0	0.649411	3.50741	3.67281	3.17458	0.421657	2.50144	2.13161	3.24978	0.311839	8.3046	0.341181	0.566412	0.435158	3.29674	3.58139	1.04211	0.435498	0.703057	8.08798	1.23757	1.16748	0.0942796	1.77102	0.527396	5.14789	6.46662	4.15405	4.03421	1.64747	0.340463
CGGA_P346	522	0	1.37993	3.41174	3.76041	3.38438	0.0532716	3.56985	1.76372	4.08156	2.51454	9.31177	0.0835902	3.53245	2.82498	4.433	3.39219	4.70427	0.980078	1.18112	8.54296	0.332719	2.04995	0.0395876	1.52808	0.609529	5.76024	4.87072	5.35964	4.29487	1.97426	2.64057
CGGA_P356	506	0	0.372168	3.74319	3.33221	3.36991	0.247351	1.56175	0.97137	3.30354	0.491757	9.7264	0.341181	3.28356	0.167282	5.12456	3.5315	0.749239	0.125451	0.962101	7.21672	2.75665	0.763987	0.0671991	1.07912	0.323548	4.75147	5.16901	5.19681	3.53948	1.56112	0.558452
CGGA_P358	504	0	1.27219	4.25318	3.8918	4.21965	0.951886	2.79758	2.05724	3.34557	0.381077	9.48837	1.70662	2.03102	0.468094	5.53523	4.49421	2.23778	1.0677	0.954441	8.75298	1.53352	2.54194	0.0808045	2.00582	0.938437	5.09273	5.24208	5.60689	3.64276	1.64747	1.84145
CGGA_P385	449	0	0.838495	2.60023	3.40337	2.20247	0.0532716	2.65167	1.45	3.54838	0.321961	8.5838	0.354334	2.59583	0.743689	3.72956	1.9572	3.14854	0.288168	0.703057	8.3831	1.05486	1.91783	0.994569	1.6046	0.235812	5.97555	5.95934	3.34084	3.94603	1.97426	2.25473
CGGA_P392	437	0	0.949403	2.3427	4.26884	2.08453	0.462596	1.2066	1.50437	3.87816	0.00339425	8.52512	0.0522033	0.60268	0.813587	2.26747	1.88303	1.69674	0.343367	0.254029	7.52361	0.518755	0.925369	0.0942796	0.793303	0.209736	4.86408	5.94393	2.84776	4.11997	2.25299	1.32925
CGGA_P399	428	0	1.55795	2.03028	4.43177	1.62564	0.277662	2.79332	1.07925	4.93139	0.473957	8.34475	0.0522033	3.19578	0.219861	3.15589	1.92257	3.08892	0.473375	0.527667	7.62849	0.48946	1.07843	0.0808045	1.94893	0.715351	6.15414	5.08302	3.37631	4.367	2.09496	0.965721
CGGA_P401	543	0	0.829603	3.647	4.22018	3.26257	0.701356	1.8386	1.99984	3.62529	0.97915	8.9069	1.2206	0.738446	0.34344	2.95032	2.61681	4.06299	2.14845	0.915513	8.45992	0.310388	1.66378	0.0395876	1.42608	0.898123	5.19997	6.23694	4.14442	4.33253	2.25007	2.3238
CGGA_P411	411	0	1.21858	3.49649	5.2947	3.18749	0.262573	3.24182	2.21313	3.9393	0.00339425	9.03329	0.504208	0.557185	0.167282	2.79704	2.79541	1.86831	0.74722	0.791886	7.72574	1.21457	0.735278	0.0395876	1.51325	0.196519	5.11423	6.49582	3.78855	4.68668	2.26461	0.933017
CGGA_P416	408	0	1.30471	2.24504	4.43049	1.78084	0.136826	2.38828	1.50437	3.74665	0.0663567	8.75027	0.301052	0.313584	0.612508	2.41706	1.80028	1.07497	0.125451	0.351216	7.95168	1.01518	0.846893	0.159787	1.19637	0.248676	4.63667	6.00689	3.28341	4.21283	2.11133	1.93642
CGGA_P422	430	0	1.06767	2.79034	3.19366	1.47602	0.0532716	1.29967	0.954023	3.96367	0.114604	8.85675	0.144559	0.584672	0.1127	2.26491	1.96855	1.37558	0.125451	0.215799	8.44823	0.264597	0.908289	0.0395876	0.733564	0.299018	4.87029	5.7275	3.14862	3.96532	2.0717	0.610827
CGGA_P437	356	0	1.01367	2.47457	3.98339	2.47138	0.0532716	2.71871	1.11086	3.44258	0.00339425	8.20266	0.0522033	0.500412	0.0703531	2.66205	1.36607	0.893722	0.125451	0.291257	7.63275	0.0777088	0.400239	0.0255761	1.28116	0.473591	4.70361	5.96018	2.49034	4.29781	3.03486	0.526107
CGGA_P438	310	0	0.689247	3.08851	4.06723	2.84955	0.216493	2.08289	1.64533	3.20912	0.321961	8.45826	0.129535	0.233039	1.15359	3.07801	2.30364	1.54482	0.73672	0.568556	7.91087	0.142896	1.14572	0.0395876	1.33871	0.248676	4.84266	5.78086	3.69968	3.95378	1.8332	2.23097
CGGA_P439	309	0	1.28529	4.38793	3.32772	3.87179	1.1704	2.4026	2.12012	4.22204	0.270541	8.50497	0.443473	0.291074	0.572711	3.63414	2.4667	6.16498	2.56797	0.931212	8.24352	0.229215	1.59006	0.17253	2.33047	0.473591	4.57906	6.10103	4.47394	4.12166	2.01691	4.05385
CGGA_P83	1030	0	0.864851	3.74663	3.79636	3.01404	0.592395	2.46113	1.52789	4.82729	0.381077	9.16551	0.354334	3.00166	0.42401	4.19516	3.48705	2.08111	0.448226	0.938997	8.50643	1.62658	2.36504	0.053461	1.51821	1.44344	5.52745	4.99794	5.38748	4.01228	2.09167	1.40316
CGGA_P84	1026	0	0.829603	3.85026	3.78904	2.58481	0.365503	2.60096	1.9136	5.31972	0.260006	7.87446	0.327917	2.72871	0.670206	2.72857	3.11694	1.47818	0.435498	0.627765	7.58356	0.321599	1.78687	0.0395876	2.03	1.26455	6.39569	5.20589	3.66691	4.54999	2.25007	1.23133
CGGA_P86	1026	0	0.802595	2.53609	3.93373	2.42837	0.136826	1.60347	1.50437	4.1019	0.341968	7.85376	0.129535	2.44787	0.126541	2.55143	2.11475	0.371192	0.230944	0.485565	6.96065	0.0909982	0.448012	0.222381	0.987821	0.724598	6.5901	5.20971	2.10751	4.86789	2.66067	0.113616
CGGA_P93	1010	0	0.775075	3.97902	3.86933	2.95482	0.351172	2.73886	2.95197	4.56679	0.216986	7.80722	0.0835902	2.8541	0.446221	3.96133	3.86577	3.06141	1.19053	1.02193	7.70185	0.593927	3.19296	0.0808045	2.24521	0.778874	5.93511	5.10394	4.72873	4.19624	2.3913	2.1023
CGGA_P99	679	0	0.873531	3.17922	3.50654	2.78052	0.40779	2.66347	2.38587	5.2002	0.172483	9.43807	0.0990536	3.46334	1.04897	4.0464	3.45617	3.05068	0.638899	1.08636	8.28807	0.858934	2.31315	0.0671991	1.72059	0.558745	5.27431	5.11673	5.26828	3.84694	1.94872	2.62494
CGGA_1002	305	1	0.347525	2.60284	3.40479	2.59872	0.421657	2.70511	1.27319	3.73336	1.37292	8.89636	0.174186	3.92148	0.670206	4.42953	3.59611	2.57256	0.788526	0.931212	8.3097	1.55626	2.91642	0.0395876	1.87053	0.417708	5.77483	5.93925	4.36806	3.77993	1.35175	3.26293
CGGA_1004	899	1	1.23847	4.69154	3.09958	4.21271	0.604241	2.87113	2.99955	3.42304	0.327681	8.86822	0.54207	3.94317	1.74278	5.91347	6.03907	2.93951	0.767397	1.36421	10.133	1.52094	3.10814	0.100009	2.78603	1.60621	4.91276	4.7065	7.55195	3.31802	2.09154	1.09492
CGGA_1006	254	1	1.13219	3.63666	6.40981	3.40053	1.15119	2.59361	3.13557	3.7424	0.628657	12.2435	0.490652	2.40794	0.782953	6.09818	4.5708	3.11348	2.40443	1.5455	5.73107	1.52094	1.86615	0.871324	2.8209	1.6021	5.66986	6.72528	5.54218	3.43666	2.57181	1.44142
CGGA_1007	345	1	0.0981212	3.31732	3.13125	3.65313	0.498241	3.33651	2.4476	4.06293	0.327681	9.04243	0.29563	1.69463	0.712782	5.6871	2.57333	1.0989	0.181844	0.238991	9.4638	0.4938	0.852986	0.0304145	1.76398	0.29502	6.40809	5.49786	3.23152	3.85716	0.806063	0.747368
CGGA_1008	315	1	0.89182	4.55086	4.87515	4.19699	0.290046	3.74028	2.71322	2.89225	0.581326	6.87459	0.125454	1.02913	-0.10244	6.33785	1.23911	2.62102	0.848939	0.216465	6.77741	0.109523	0.708033	-0.057568	1.80829	0.479791	6.48366	5.3556	2.55375	5.35452	2.71642	0.718797
CGGA_1010	246	1	0.708762	0.64224	1.27935	0.495758	0.0532716	0.958052	0.816697	4.17515	0.00339425	4.88194	0.0835902	1.61899	0.0703531	1.22606	0.692886	0.276961	0.125451	0.254029	4.4042	0.0507347	0.539135	0.0671991	0.759482	0.8226	4.02652	2.76311	0.798489	2.8136	0.888153	0.084474
CGGA_1011	109	1	1.15823	4.7584	3.65375	4.51236	0.621936	3.57682	3.48508	3.12978	-0.0649463	7.10666	0.3218	4.05406	0.0186931	4.30078	6.20309	5.14684	2.66737	0.972411	7.54923	1.82037	2.66895	0.00165287	2.59377	1.30014	5.55405	5.26609	5.74402	4.77961	2.5429	3.01861
CGGA_1013	1725	1	0.193886	2.48341	1.90902	1.76366	0.110314	2.21958	1.32361	6.61575	1.15245	7.76699	0.213536	3.21485	1.92654	3.68063	2.85944	3.59684	0.285647	0.814693	7.90429	0.777284	2.66563	-0.012936	1.75948	0.198278	6.43794	4.17473	3.8453	3.70526	1.58873	2.35477
CGGA_1014	263	1	0.72802	3.90341	4.48794	4.0043	0.421657	3.06866	1.82179	4.01691	0.811151	8.97722	0.0835902	3.33419	2.33243	5.72552	3.52795	5.26193	0.650076	0.588568	9.00603	0.843798	2.75946	0.0255761	2.36854	0.881677	6.66233	5.61234	4.74442	3.41205	1.57591	2.22754
CGGA_1015	164	1	1.86755	5.11942	4.75676	5.42777	0.824543	3.49148	3.01515	3.05127	0.735212	8.72079	0.962874	3.53161	0.165873	6.40764	4.48661	3.56113	1.71894	0.859406	5.34293	0.260879	2.46726	0.166537	2.96998	1.56875	5.8176	5.66106	5.56194	5.61321	2.25844	1.52387
CGGA_1017	768	1	0.284026	2.75341	2.96324	2.20976	0.0532716	1.98187	1.59061	3.23786	0.954685	7.95216	0.0990536	2.33664	0.319562	2.48378	2.4109	0.798976	0.230944	0.408746	7.89434	1.17934	1.73887	0.107627	1.58586	0.323548	5.26525	5.93691	2.8641	4.57902	2.04117	0.277295
CGGA_1018	2527	1	1.58472	1.8676	3.47618	1.56423	0.515702	1.85149	1.01384	3.67239	0.0663567	8.0432	0.0522033	2.81692	0.219861	2.82413	2.2859	1.5149	0.125451	0.397425	7.58303	0.205105	1.89168	0.0395876	1.34993	0.451496	6.81426	5.01007	2.61026	4.40997	2.70268	1.31018
CGGA_1019	212	1	-0.0529213	3.54973	3.54217	4.41952	0.313494	2.8398	2.26983	3.09279	0.100788	12.9791	0.800098	2.02214	0.0941549	6.15576	4.53745	3.41533	0.624592	0.82224	7.38007	0.362935	1.688	-0.057568	1.57314	0.729784	6.34364	7.67972	7.25036	3.3443	1.67011	2.40601
CGGA_1020	1120	1	1.07859	3.4723	2.61939	2.47474	0.274133	2.58215	1.76502	5.6446	-0.0649463	6.83211	0.715915	2.62653	0.57895	3.7506	4.3685	0.825936	0.0180517	0.95875	6.42219	0.180025	1.9331	0.0863445	1.30872	0.335977	5.89053	4.79862	4.97324	4.18041	1.83288	3.90056
CGGA_1023	681	1	1.4464	2.15765	3.36151	3.35177	0.137848	2.93022	1.2265	4.21973	3.14516	9.51363	0.0522109	5.5614	0.165873	5.3613	1.2336	2.43394	0.252005	0.909914	7.15066	0.636303	1.15976	-0.0276672	1.94225	1.26397	6.3773	7.0245	4.04155	0.375746	1.33463	0.566212
CGGA_1024	3074	1	0.726297	3.81353	4.27837	2.73074	0.0333494	2.99275	1.80679	3.00493	0.0605351	9.19047	0.125454	0.743734	0.0315467	3.96616	2.9643	1.30167	0.334454	0.680112	7.2853	0.050898	1.311	-0.0276672	1.19045	0.141526	6.4505	6.73387	3.12671	3.99283	1.79105	0.0291187
CGGA_1026	1570	1	0.654184	4.22343	4.13262	3.63909	0.328854	3.25648	2.12792	2.86722	0.415591	5.80989	0.26888	3.80286	0.177488	4.93864	2.94999	2.66794	-0.112202	1.30571	6.41954	0.247672	1.87803	-0.057568	3.30765	0.187109	8.03174	4.59456	3.5277	3.73226	1.92722	0.925995
CGGA_103	1188	1	0.669466	2.59237	3.62847	2.25271	0.200854	3.09625	1.79306	4.11042	0.161113	7.97348	0.480193	3.24986	1.66793	2.41706	2.58142	0.999982	0.683135	0.442179	6.92298	0.836167	1.54621	0.0255761	1.92328	0.668207	6.30025	5.42116	3.11962	5.05884	2.595	0.290147
CGGA_1031	2457	1	1.21883	2.51256	3.49947	1.81428	0.409721	1.94861	1.24386	4.83247	0.159792	7.57569	0.00827367	1.99963	0.341364	3.41792	2.59109	2.85831	-0.0895176	0.397791	6.98865	0.207414	1.90149	-0.057568	0.892499	0.46144	5.0273	4.74714	4.94579	3.65738	1.60424	1.76524
CGGA_1034	753	1	0.46424	4.91336	4.88097	4.70234	0.621936	1.23273	2.47025	3.64267	-0.0649463	7.29995	-0.0489949	2.62239	0.516264	4.15478	3.89101	7.30034	3.17306	0.768583	7.29745	0.0657483	2.02377	0.0161021	2.3189	0.767465	4.79538	5.12338	4.51203	4.86773	2.05479	2.67347
CGGA_1035	567	1	1.72363	4.58751	4.65739	5.75153	1.05265	2.84769	3.02418	3.14255	1.56335	8.64102	0.823111	3.73005	0.639031	6.19672	2.95614	4.72392	4.76597	2.42547	5.24545	1.66321	2.74952	0.50347	2.99282	2.71689	5.33398	5.87807	5.3136	4.77308	2.55258	1.11126
CGGA_1036	1166	1	1.7642	3.45617	4.40925	4.69009	0.153059	4.28624	2.40488	3.92072	0.633894	8.87196	0.0522033	3.10956	0.270579	4.79085	3.41041	2.40961	1.91447	1.3419	6.95786	0.264597	1.17467	0.384149	1.97054	0.954254	5.94673	5.10061	4.72024	3.69969	1.7629	0.839144
CGGA_1039	727	1	-0.0652447	2.50636	3.96052	2.88954	-0.0281061	3.6787	2.0577	3.37851	1.74736	9.34694	-0.0257607	3.24857	0.450738	2.6861	2.42987	0.358819	0.117006	0.336306	6.65194	0.286983	0.658496	0.126973	1.81265	0.20936	6.66122	5.67958	2.80823	4.18271	1.97065	0.017099
CGGA_1045	348	1	0.946918	5.04907	5.25829	4.44734	0.690014	3.57682	2.89947	2.8756	0.628657	9.28117	0.165396	3.33192	1.28572	5.34918	4.71824	3.88145	2.76046	1.33259	8.26046	0.646777	2.31915	0.0445924	2.80472	1.57716	6.71831	4.78112	5.26668	3.34891	1.20078	0.533534
CGGA_1049	809	1	0.0304295	3.92795	5.17132	4.47463	0.358949	3.05654	2.61299	3.50008	1.66216	7.6987	0.165396	1.94222	0.351656	5.88489	2.81121	4.84092	4.74611	0.944961	8.85112	0.166161	1.65708	0.0304145	2.81629	1.32541	5.38583	5.61172	4.14334	4.52127	2.79218	1.25499
CGGA_1051	838	1	0.443686	2.64394	2.61164	1.88027	0.0532716	2.59356	1.43763	3.48294	0.936027	8.24256	0.0835902	3.59086	0.193813	3.11079	2.77899	1.28668	0.788526	0.506772	7.80119	0.917846	2.51053	0.0671991	1.36107	0.359579	5.32881	5.32754	3.2728	4.19225	1.75009	0.127973
CGGA_1053	370	1	0.646764	3.72092	4.77975	4.46199	0.155831	4.15694	2.16297	4.29308	0.947201	9.94441	-0.0847061	3.02707	1.03385	5.60013	4.29735	3.50377	0.234835	0.99936	9.49843	0.834244	1.46328	-0.057568	1.78629	0.955207	5.30481	6.17263	5.71809	3.04276	1.48215	2.08632
CGGA_1055	1611	1	1.06008	3.50741	4.244	2.60149	0.33672	3.14818	1.76372	5.30017	0.361671	7.65719	0.217613	3.15338	0.446221	2.85724	3.5848	1.48436	0.201524	0.907597	7.57339	0.168121	1.98125	0.0395876	1.25746	2.05617	6.30295	5.37322	3.50523	4.83159	2.49227	0.224732
CGGA_1057	1549	1	0.669466	4.29392	3.6045	4.58824	0.33672	3.01716	2.42053	3.64191	0.818034	9.70305	1.73976	3.35825	1.89746	6.10232	5.60389	2.14972	0.961948	2.06769	7.80694	1.04833	2.87197	0.0395876	2.22751	0.938437	5.53207	5.13791	6.62572	3.94408	1.48976	2.99361
CGGA_1058	995	1	0.802595	4.19805	3.77745	3.25208	0.528725	2.61564	2.19501	3.72512	0.206003	8.41925	1.01004	2.61128	2.92018	3.80266	4.50516	1.39537	0.201524	1.61742	8.04764	0.0777088	1.96878	0.0942796	1.93066	0.335658	5.64814	5.16704	4.21325	4.64127	1.96701	1.12642
CGGA_1059	21	1	1.4631	4.56038	4.54039	3.21828	0.690014	3.25494	1.79497	6.11826	0.30966	8.15572	1.33928	2.94392	-0.0473469	3.3839	3.93341	0.992271	-0.0895176	0.744975	6.82236	0.0950587	0.955346	-0.057568	1.51634	0.315647	5.43733	4.90263	4.15253	4.90455	1.39836	2.52244
CGGA_1060	227	1	0.788166	2.40589	3.07764	1.66006	0.146876	1.95194	1.05544	5.01797	0.198248	7.62261	0.155534	4.42815	0.330998	1.26439	1.04724	0.497254	-0.0672419	0.205072	6.65936	-0.0890522	0.721863	-0.057568	1.35598	0.335977	6.05377	5.78484	1.66407	4.89293	2.60973	0.533534
CGGA_1061	532	1	1.08404	2.52693	2.69789	1.27027	0.00304848	2.23092	1.15037	7.5451	0.100788	6.56424	-0.0847061	4.62133	0.223036	2.24495	2.37357	2.71883	-0.0895176	0.485464	5.9793	0.435584	1.03972	-0.057568	0.923427	0.325849	6.23638	4.49514	2.69769	5.01312	1.96204	1.23536
CGGA_1066	723	1	1.17704	4.16372	3.43823	3.3306	0.770326	3.37881	2.79828	3.34557	0.00339425	8.30135	0.159441	1.97909	0.0846081	3.41654	4.09972	2.47124	0.726149	1.26378	8.76721	0.321599	1.59545	0.222381	2.36047	0.993055	5.22406	5.61372	4.66403	4.64683	2.29038	2.35244
CGGA_1068	68	1	1.01144	3.33206	4.73741	4.02831	0.444611	2.96911	1.68095	2.78354	0.597219	9.08921	-0.0607818	3.04397	0.372023	3.40099	3.79918	3.88029	3.66249	0.844652	6.20648	0.411717	1.13962	0.0304145	2.03574	0.479791	5.34292	5.40868	3.90179	4.61362	2.25471	0.621579
CGGA_107	2156	1	0.443686	4.22183	5.04575	4.77249	0.836626	3.96586	2.74973	3.26746	0.871811	8.26656	0.393152	1.16733	0.632	4.12944	3.0358	3.24034	2.56472	0.721273	8.25483	0.205105	0.782819	0.17253	2.48426	0.831188	6.01306	6.163	3.95265	5.08762	2.70268	0.75762
CGGA_1070	333	1	0.130777	3.64168	4.76061	3.97599	0.257988	3.31424	2.62316	3.04554	0.597219	9.67253	0.165396	2.12575	-0.00736211	5.40733	2.55796	2.79563	0.381406	0.238991	8.21046	0.312686	1.30651	-0.057568	1.74135	0.585152	5.49246	7.59474	4.30276	3.62827	1.45461	0.636994
CGGA_1072	1090	1	1.68521	4.46128	4.81003	3.23483	0.690014	3.45473	2.26768	4.67932	0.500052	7.24016	0.06295	3.62196	0.0315467	3.85668	3.55088	3.37094	0.738976	1.07103	6.02638	0.942648	1.88688	0.0863445	2.63828	1.16649	6.65979	6.25013	4.35499	4.64604	3.46255	0.862532
CGGA_1073	270	1	-0.0165897	3.09493	2.899	3.58669	0.517701	3.17087	2.85831	2.8756	1.33983	9.49245	0.505568	1.67477	0.154165	3.34925	3.66323	2.01159	1.23832	0.513568	6.6746	0.0950587	1.05598	0.0304145	1.52682	0.252839	6.11779	7.4723	4.14886	4.00508	1.18182	0.888272
CGGA_1074	86	1	1.60506	4.25156	4.18568	5.14915	0.754143	3.60476	2.88116	3.902	0.581326	9.44675	1.23043	2.81237	0.256279	5.20862	4.13633	3.06726	1.99948	0.95875	8.12316	0.180025	1.63959	-0.012936	2.73102	1.30014	4.7285	5.95112	5.38614	3.70933	2.30629	1.31691
CGGA_1077	591	1	-0.0776775	4.31225	4.30426	4.40883	0.621936	3.2947	1.88693	3.74506	2.39912	11.332	-0.0607818	2.85718	-0.0884688	7.53815	5.22534	3.57363	1.85438	1.8599	9.43926	0.166161	1.94723	0.179498	2.46376	1.18321	5.31472	5.13348	7.69762	3.45004	0.492266	0.836296
CGGA_1078	315	1	1.14787	5.08783	2.37668	4.27342	0.530486	2.39518	3.04207	2.57527	-0.0649463	8.29098	0.175179	2.14163	1.62017	5.70589	5.23909	1.87542	0.358153	1.06465	9.01323	1.04445	1.87803	0.0863445	1.817	1.2052	5.52719	5.01214	5.27744	3.79342	1.59391	0.448243
CGGA_1079	471	1	0.36774	4.91113	4.54805	3.79699	0.082076	3.12138	2.65325	3.34278	0.236029	8.12977	-0.0489949	2.87922	1.41422	7.34771	4.31424	3.96209	0.727422	0.585996	8.80199	0.23436	2.58335	0.140277	2.22781	0.744977	5.52484	3.53158	5.74144	4.16774	1.29899	2.64914
CGGA_108	366	1	0.802595	4.19805	4.45014	5.00027	0.951886	3.03692	2.65	3.0079	0.00339425	8.19256	0.527865	2.68045	0.167282	3.1957	4.14171	3.91657	0.915678	1.16134	6.75743	0.0909982	1.53504	0.0255761	2.56571	1.00829	5.88543	6.08158	4.2797	4.68722	1.81292	0.94946
CGGA_1081	216	1	0.234431	2.36338	4.10349	3.14662	0.00304848	3.11467	2.00466	3.15525	-0.0649463	7.85459	-0.0847061	3.87535	-0.145183	4.30832	3.42918	0.919702	0.795179	0.122757	7.74994	2.07864	0.978358	0.00165287	2.12758	0.164501	5.89752	4.91681	3.52523	3.75368	1.82366	0.696969
CGGA_1083	450	1	0.264086	4.91515	3.83357	5.21968	1.36185	3.19989	3.21333	3.32797	0.705302	9.46777	1.83778	2.02214	0.106358	4.53898	5.97	2.88429	0.0585886	1.40533	7.27033	0.312686	1.77997	0.0161021	2.23449	1.56029	5.90417	7.67855	6.34644	4.66453	2.64695	1.7313
CGGA_1086	1977	1	0.347525	2.25512	1.28664	2.18409	0.216493	0.982627	1.83125	1.63727	0.0785887	5.69339	0.0522033	1.94116	0.140251	3.96487	1.21679	3.19026	0.37025	0.254029	4.33659	0.469574	1.2717	0.107627	2.21258	0.993055	5.05846	3.3105	1.46503	2.27423	0.766319	0.64138
CGGA_1091	1116	1	0.860245	3.94953	4.12122	4.8329	0.759323	2.90759	1.5149	2.98923	0.89268	8.3719	-0.0847061	1.5228	-0.10244	3.44423	2.70346	1.7412	1.20327	0.522819	8.12354	0.0657483	0.651271	-0.057568	1.99358	0.568128	5.59623	7.21038	4.39128	3.38555	2.00473	0.40351
CGGA_1094	252	1	1.89219	3.479	4.19874	2.49865	0.146876	3.37444	1.91726	4.48326	-0.0649463	7.43738	0.135564	5.59855	0.655748	3.46314	3.02233	1.47066	0.13588	0.541147	6.17009	0.286983	1.38078	-0.012936	2.46376	0.315647	6.8678	4.61474	3.6522	4.85686	1.75791	0.71156
CGGA_1095	2778	1	1.80396	3.48011	4.28703	2.74773	0.110314	3.73212	1.6087	4.67441	1.60342	9.81648	0.104977	3.84848	1.92998	2.6358	2.04367	2.43394	0.624592	0.720985	9.59757	0.338	0.735555	-0.057568	1.27845	0.274087	5.89186	6.80547	3.47272	3.24886	0.7984	1.92927
CGGA_1097	1378	1	0.699037	3.19122	4.39029	3.15218	0.231991	3.70496	2.94122	4.03337	0.783248	8.80461	0.405883	3.07502	0.193813	6.23497	4.67484	0.87525	0.38352	0.774559	8.40576	0.155567	2.15655	0.0395876	1.97411	0.516794	6.42113	5.05357	4.51452	4.0787	2.0099	0.340463
CGGA_1099	122	1	1.26262	5.61292	4.64605	4.18793	0.290046	2.87307	3.25678	3.65525	0.466664	9.75675	1.03671	3.26069	-0.0473469	7.79197	5.22975	0.575297	1.41344	1.39516	6.05393	0.88027	1.38502	0.0161021	2.408	0.895356	7.45538	4.80466	5.62834	3.84039	0.924868	1.74158
CGGA_1101	214	1	1.09765	0.831787	1.79627	1.22467	0.169139	1.43413	3.25041	2.24801	0.00339425	5.64476	0.0522033	2.35078	0.0703531	3.9859	0.822283	0.577884	0.216304	0.136106	5.20493	0.104159	0.286706	0.17253	2.22155	0.629354	4.77224	4.15736	0.956391	2.57572	1.80471	0.302889
CGGA_1103	585	1	1.75479	3.60835	4.46949	3.27644	0.713046	3.38573	2.44827	3.31064	0.00339425	7.11123	1.01004	2.46945	0.1127	2.08121	2.94033	2.91089	0.808775	1.11409	5.76856	0.241111	1.5683	0.0255761	1.36661	0.506114	6.43473	5.18467	2.72905	4.48163	2.10807	1.0056
CGGA_1105	609	1	1.31895	5.93237	4.70608	3.68484	0.706398	3.55361	2.63326	3.45732	0.793814	9.16867	1.56573	3.0971	0.256279	5.51615	4.14563	1.60481	0.448652	1.50814	7.16527	1.14815	1.82066	0.166537	2.46951	1.51721	6.2142	5.86993	6.23246	3.23291	0.932066	0.875463
CGGA_1106	420	1	0.420235	4.99443	5.2392	5.48648	0.653783	3.67075	3.13655	3.83132	1.99773	8.87955	0.0990536	3.01442	0.167282	5.35347	3.52083	3.85397	2.83095	0.899637	7.61758	0.217213	1.60082	0.0671991	3.41418	1.78643	6.90191	5.63319	4.60187	4.6005	2.57235	1.06725
CGGA_1108	870	1	0.555579	4.80006	4.28466	4.74307	0.991947	3.83674	3.60656	3.90818	0.00339425	7.86664	0.0522033	3.78588	0.126541	4.59473	4.01904	3.84264	3.05113	1.21348	7.67563	0.630012	1.84249	0.921968	2.56803	1.21942	6.88085	5.82343	4.21497	5.25276	2.48496	3.17191
CGGA_1109	1348	1	0.726297	2.84738	3.10629	2.1497	0.208089	2.19953	2.20171	3.39772	0.0401227	7.95	0.0522109	1.7273	0.712782	5.37677	2.76389	2.2244	1.21115	0.315228	8.17754	0.15218	1.07206	-0.057568	1.96219	0.626835	7.44596	5.22337	3.48283	4.55777	2.299	0.590216
CGGA_1113	1265	1	0.312156	2.08621	3.84661	2.5733	0.155831	2.28107	1.65834	2.51821	0.0807558	6.49263	0.421155	2.5889	0.069436	3.21202	2.57333	0.317677	0.0978385	0.397791	5.86294	0.60448	0.405978	-0.057568	1.44646	0.659318	5.70852	4.40438	2.70135	4.02213	1.77692	0.239414
CGGA_1114	460	1	1.15823	6.38895	4.31567	5.45456	1.06448	4.14507	3.73353	4.0011	1.11543	9.71308	0.926807	3.61437	2.85267	6.46485	4.034	1.01726	1.11742	1.36941	9.77384	1.41229	1.72156	0.279365	3.30934	1.42223	4.72628	5.69893	6.91096	4.85686	2.14741	2.2741
CGGA_1116	248	1	0.654184	4.02988	3.4445	2.53823	0.0132413	2.01088	1.89249	3.29128	-0.0649463	10.0515	-0.0847061	3.51038	0.871513	4.79177	4.57161	2.81384	0.234835	0.620918	8.80649	0.561084	2.10129	0.0161021	1.4791	0.141526	5.01066	3.44143	6.14769	3.79079	1.14336	2.66309
CGGA_1118	398	1	1.18886	4.02675	4.02996	2.49133	0.23332	3.10456	2.07741	4.48326	0.628657	8.3859	0.584465	2.81991	3.39028	4.20629	4.43859	1.51575	0.784141	0.881264	10.8042	0.0657483	1.1943	0.072555	1.55272	0.424009	5.89819	4.69537	4.55785	3.47955	1.83288	1.29815
CGGA_1119	422	1	1.25783	2.07262	4.65496	3.03767	-0.0281061	3.29923	2.3472	3.34114	0.793814	8.98107	-0.0143091	5.36991	-0.0609247	6.58251	1.30923	1.03692	0.864621	0.629521	7.05073	-0.105351	0.343934	0.267237	1.72761	0.29502	7.07013	3.84794	2.79778	4.67616	1.25048	0.558115
CGGA_112	1534	1	0.608454	3.25135	3.64732	2.13134	0.33672	2.19362	1.13412	4.85343	0.194926	8.27428	0.129535	3.50563	0.489637	3.3552	2.44835	2.70861	0.448226	0.538	6.98205	0.142896	1.33729	0.305587	1.22113	0.609529	6.50294	4.96501	3.8254	3.92742	1.90373	1.43289
CGGA_1120	422	1	0.29695	1.10212	1.41119	1.23906	0.0532716	0.611433	1.05507	2.2256	0.00339425	4.8101	0.114368	0.399934	0.0703531	1.72552	0.612958	0.769334	0.125451	0.16317	4.49967	0.0507347	0.635315	0.0255761	0.586503	0.359579	3.56448	3.46364	0.618633	2.29991	1.05922	0.127973
CGGA_1124	484	1	0.162688	4.53505	4.47543	5.25301	0.848638	3.87548	3.2688	3.59295	0.291487	10.833	0.746658	2.34221	0.469764	6.25088	5.12236	3.72041	3.36386	1.71105	7.2466	1.04445	2.57449	0.633115	2.44927	2.05617	4.64291	5.90189	6.19328	2.93652	1.63998	1.41567
CGGA_1126	784	1	0.92455	3.61339	3.50915	2.84955	0.322146	2.9786	1.51029	5.46563	0.560598	9.06762	0.203269	4.1677	0.6796	4.62722	3.13767	2.65904	0.274058	0.730294	7.89734	0.354689	1.29829	0.0671991	2.42117	0.299018	5.95006	5.15116	4.59592	3.78436	1.64747	0.436211
CGGA_1129	168	1	0.976615	4.06397	3.2124	2.07834	0.580198	3.23	1.4712	4.85647	-0.0649463	9.91825	0.570498	6.3359	-0.0338954	3.67222	2.79109	1.73832	2.06216	0.951871	9.57167	0.667531	1.31992	0.242685	2.1024	0.832857	7.81288	4.9734	4.36826	3.8533	1.44348	1.92033
CGGA_1134	59	1	0.544769	4.86246	4.74917	4.80013	0.6658	3.7874	2.96901	3.27911	0.695725	8.43105	0.301052	2.53213	0.282982	4.28355	3.33463	5.10348	5.50613	0.962101	6.5394	0.873902	1.79629	0.0255761	3.20338	1.00069	6.73118	6.10869	4.19769	4.84728	2.17791	0.75762
CGGA_1135	1172	1	0.784306	3.8492	4.09484	3.77772	0.56721	3.3926	2.42053	3.59598	0.776177	8.94548	0.966128	3.5726	0.167282	5.34355	4.46081	2.59904	0.961948	1.44343	7.49992	0.310388	1.51244	0.772777	2.76071	0.619475	6.48465	4.99024	5.40791	3.78988	2.17172	0.98978
CGGA_1136	236	1	1.15306	4.28786	4.43189	3.44866	1.03668	3.01606	2.25905	3.62718	0.612995	7.69282	0.942396	2.35648	0.256279	3.28576	4.93955	2.82925	0.915503	1.45518	6.93737	1.66321	1.47127	-0.057568	2.03952	0.915589	5.2019	5.08861	4.91669	4.64701	2.14347	1.48738
CGGA_1138	411	1	1.56872	2.65654	4.00309	3.22552	0.153059	3.49435	1.82653	4.3464	0.419035	8.60978	0.217613	5.18991	2.00163	4.8285	2.38072	1.11506	0.925042	0.646965	8.02764	0.117194	1.37528	0.0255761	2.50872	0.599513	6.70733	5.32893	3.84	4.25301	2.62386	0.631266
CGGA_1139	1196	1	1.7305	3.41654	3.4813	3.66541	0.373694	2.58215	2.06265	4.46963	0.254674	10.1924	0.232267	3.36661	1.43861	6.42788	3.52014	0.718918	-0.0895176	0.6718	10.4453	1.10902	1.86017	-0.0276672	2.12758	0.610309	5.05976	4.78719	5.71111	2.60986	0.995721	0.269844
CGGA_1140	921	1	0.130777	2.34053	2.3696	1.50203	-0.0281061	0.760776	1.35193	3.01857	0.735212	8.77884	-0.0143091	2.11509	0.441129	3.43471	1.96219	2.4927	0.491532	0.620918	8.48183	2.14808	1.33758	-0.057568	1.03429	-0.0306974	4.60682	4.67719	3.17977	3.37187	1.09755	2.26483
CGGA_1141	432	1	0.176281	2.3364	2.80946	2.08849	0.277662	2.53801	1.61275	3.34281	0.769067	9.11527	0.174186	3.02983	0.0987227	4.43992	3.21008	3.09102	0.778301	0.548258	9.34972	2.03123	2.31974	0.107627	1.5764	0.235812	5.43331	5.76993	4.31248	3.48163	1.80882	2.10975
CGGA_1142	1005	1	0.51185	3.03224	4.44257	3.01818	0.153059	2.94848	2.58218	4.00108	0.138068	8.5639	0.0835902	3.8698	0.0703531	4.75793	2.41361	1.05039	0.74722	0.408746	7.62707	0.117194	0.67612	0.0255761	2.07712	0.15613	7.98257	5.34341	3.6877	4.57374	1.65672	0.290147
CGGA_1145	239	1	0.141495	5.10213	5.88534	4.83035	0.485076	3.02672	2.86692	3.32962	-0.0649463	8.52113	0.380745	1.30313	0.488544	6.58974	5.99215	2.38321	1.13005	0.784113	7.6067	0.615155	2.15789	-0.057568	2.23783	1.0738	5.1031	5.5716	6.4898	4.14805	1.61963	0.566212
CGGA_1148	596	1	0.598032	4.21776	3.32172	3.87406	0.56721	2.94657	2.29704	3.2137	0.761917	8.47531	0.516081	3.30856	1.92127	4.17903	4.5086	2.75658	0.788526	1.25759	7.79506	0.953414	2.41515	0.0808045	1.7915	0.599513	5.98097	5.34615	4.60653	3.5753	1.7629	1.9196
CGGA_1154	383	1	1.20487	4.39009	4.22991	3.52736	0.592395	2.57111	2.64469	5.26758	0.114604	7.80807	0.129535	3.49299	0.928258	3.60105	3.38826	2.45527	0.316012	0.992332	7.29269	0.299084	1.87842	0.328484	2.4108	0.985377	6.677	5.55604	3.90992	4.83874	2.61505	1.50749
CGGA_1155	1373	1	0.802595	2.99932	2.70223	2.19882	0.216493	1.27373	0.777722	4.48173	1.62373	9.49927	0.144559	3.44825	0.180609	6.00179	4.64464	1.07497	0.435498	1.03651	7.13612	0.547433	1.32441	0.107627	2.02313	0.639165	5.08316	4.38064	5.2545	3.39252	1.42533	0.891089
CGGA_1157	741	1	0.231152	2.86138	3.49606	1.65806	0.0532716	2.39116	1.09514	3.90908	0.625953	9.33426	0.159441	2.75305	1.90942	5.27119	3.50284	1.95172	0.343367	0.431122	8.20489	0.439191	2.67679	0.0395876	1.67712	0.831188	6.05258	4.65124	4.55123	3.93823	1.8332	0.710297
CGGA_1160	426	1	0.970726	3.21006	3.39539	4.01428	0.351501	3.12806	2.43229	3.31803	1.50182	8.49624	0.194509	3.52633	0.361875	3.20125	3.27293	2.82925	1.58143	0.931042	6.93398	1.10902	1.66747	0.140277	1.57314	0.888546	5.28964	4.90651	4.18885	3.94458	1.53081	1.95867
CGGA_1164	1022	1	1.19796	2.00245	3.62847	1.6687	0.231991	2.67516	1.209	4.13412	0.12639	8.89144	0.129535	3.65283	0.219861	3.75465	2.92374	1.36893	0.5701	0.757018	8.51516	1.2934	1.40621	0.0255761	1.57164	1.06767	6.16825	4.83319	3.90047	3.90753	2.08836	0.424578
CGGA_1169	1765	1	2.11281	3.70008	3.77533	2.59872	0.435412	2.48009	1.60725	4.19411	0.172483	8.60459	0.174186	3.07368	3.03138	3.38951	3.52795	3.46006	0.125451	0.431122	7.63836	0.310388	2.30653	0.0395876	2.12269	1.35676	5.95117	4.97516	4.80967	4.48605	1.61456	0.700647
CGGA_1170	346	1	1.45059	2.74589	3.21717	2.47844	0.662156	2.09562	1.73752	3.44492	0.120636	6.23338	-0.0847061	4.04998	-0.10244	2.73509	2.50043	2.5155	0.959573	0.397791	6.61594	0.166161	0.769198	0.0586384	1.52159	0.974607	6.13585	4.37319	2.71228	5.82209	0.806063	1.43716
CGGA_1171	412	1	0.952908	5.31087	3.97837	5.12674	1.785	3.8701	3.14507	3.54043	0.254674	8.12127	0.0194087	2.52021	2.88683	6.10518	5.97682	3.37179	2.66374	1.7517	9.63854	0.698186	2.08867	0.0161021	2.52318	1.6467	5.53071	5.8155	6.05566	4.57784	2.31356	2.6082
CGGA_1175	441	1	1.52003	3.14531	3.49668	2.90753	0.164714	1.47859	1.61542	2.73467	0.0807558	8.04686	0.0413755	2.63067	0.18901	3.23869	2.9805	1.92153	0.579632	0.646578	6.89659	0.718314	0.989721	0.0304145	1.42433	0.129897	7.34783	5.00095	3.06307	4.33475	0.858902	1.0447
CGGA_1177	449	1	0.438575	4.7351	4.70844	5.87577	1.29705	3.2237	3.09202	2.61877	1.14018	8.59137	1.25459	1.58637	0.0442871	5.97498	4.88262	7.68453	3.85707	2.04522	6.49187	0.375265	3.34426	0.716764	2.55071	2.69235	4.30878	5.23311	6.65318	3.08181	1.55734	2.32396
CGGA_1178	422	1	0.91617	2.66653	3.09528	2.03202	0.0532716	2.00115	2.15055	4.7919	0.206003	8.21521	0.287447	3.17226	0.29528	3.05006	2.60981	1.79003	0.302152	0.693861	7.43177	0.724584	1.76786	0.0671991	1.22113	1.12471	6.72198	5.56498	2.89458	4.5708	2.31008	1.28436
CGGA_1183	408	1	0.217627	2.43395	4.01018	2.87261	0.0532716	3.88816	2.49924	4.43312	0.419035	8.57078	0.0522033	3.72351	2.38463	5.1896	4.0731	0.472045	0.245448	1.22623	7.76525	0.229215	1.57922	0.053461	3.0854	0.696677	6.53762	5.16586	4.1194	4.4541	2.45281	0.526107
CGGA_1184	156	1	0.420235	2.56317	3.3748	2.45311	0.0532716	2.23292	1.34126	3.76783	0.419035	9.00494	0.144559	2.65842	1.4773	4.16635	3.05781	1.79505	0.302152	0.45315	8.26977	1.00846	1.76307	0.159787	1.47291	0.209736	5.17825	5.40755	3.77897	3.57661	1.46864	0.302889
CGGA_1185	731	1	0.555579	3.3598	4.15706	4.6149	0.33672	3.33228	2.04107	3.36745	0.00339425	7.8104	0.0522033	3.62398	0.206896	3.92905	4.31366	0.739089	0.316012	0.891633	8.55823	0.332719	1.65347	0.053461	2.10982	0.235812	6.09529	5.52351	3.92002	5.11804	1.71531	0.302889
CGGA_1188	256	1	0.661565	3.9862	2.52912	3.90384	0.224973	3.0548	1.47858	4.24244	0.273159	11.3899	0.155534	6.05422	0.130459	6.4845	3.32825	2.1501	1.59301	0.737022	8.41736	0.871166	0.943693	-0.057568	2.36868	0.576666	5.4263	5.035	6.94034	3.16819	0.52769	1.96448
CGGA_1197	942	1	1.23358	3.0792	3.5827	1.97737	0.190942	1.35538	0.473696	3.76622	0.878831	10.316	0.125454	1.85899	-0.00736211	3.12127	3.01839	1.60481	0.0881422	0.704771	8.41758	-0.0569233	0.584468	0.072555	0.592383	0.752513	5.67904	4.96773	4.29421	2.80584	1.94471	0.85602
CGGA_120	288	1	0.500709	3.73514	3.62132	4.0249	0.476027	3.29446	2.54844	3.48419	0.560598	9.31264	0.341181	2.70212	0.270579	5.70732	2.85916	0.929992	0.460851	0.665909	7.10172	0.50906	1.10121	0.159787	2.08701	0.323548	6.67549	5.34718	3.77013	4.10379	2.32949	0.251248
CGGA_1205	929	1	0.522906	1.65267	1.31537	1.93853	0.40779	0.724044	1.61275	1.64733	0.00339425	4.93123	0.405883	1.91196	0.0703531	2.586	1.17673	0.611553	1.18264	0.397425	4.4329	0.418552	0.96722	0.053461	2.21558	2.68638	4.0888	4.28317	1.62238	2.27793	0.757165	0.436211
CGGA_1208	161	1	0.899264	5.2282	4.95453	5.5878	1.08818	3.34797	3.79024	3.63529	1.00909	8.12824	0.0522033	2.26104	0.167282	4.46581	3.82552	4.98936	4.03459	2.00676	7.54656	0.229215	2.43655	0.624414	2.85826	2.48803	6.01243	5.92575	4.82476	5.17927	1.97426	0.830306
CGGA_1212	2292	1	0.669466	3.29797	3.54129	2.17295	0.231991	2.12548	1.67718	4.96245	0.183753	8.03959	0.259881	3.65283	1.35411	2.75532	3.19348	1.42777	0.715506	0.693861	7.21137	0.603038	1.46617	0.0671991	1.95978	2.22254	6.35235	5.21655	3.60885	4.82919	2.44023	1.66141
CGGA_1214	604	1	0.879276	3.68131	5.0311	3.64323	0.0628422	3.62354	1.37972	5.00145	0.705302	10.3908	-0.0847061	2.44001	0.507083	5.01372	2.03326	1.86758	-0.0345633	0.466427	8.65015	0.123864	0.672833	-0.012936	1.55272	0.414494	6.23323	5.0313	4.27702	4.05473	1.59908	0.894632
CGGA_1215	29	1	0.754133	3.73043	3.70742	2.90478	0.498241	2.9507	1.52918	3.82067	0.327681	9.0953	0.222938	1.94803	0.245283	3.82586	3.60375	3.29652	2.35097	1.38491	7.51937	0.435584	1.37225	-0.0425436	1.51634	1.23222	5.0612	5.72341	4.77443	3.93958	2.03408	3.69283
CGGA_1216	312	1	0.0419414	4.73059	3.79154	3.49339	0.536824	2.77947	2.96783	3.48187	-0.0649463	10.7568	-0.0143091	2.6594	0.0941549	6.87629	4.93303	0.712714	0.477403	0.387719	12.3431	0.247672	1.07738	0.113551	2.00519	0.385559	5.65177	4.71758	5.08432	1.65862	1.80042	0.0990939
CGGA_1218	286	1	1.07311	4.04237	3.49947	3.96011	0.0915689	3.20946	2.2062	3.43558	0.159792	8.19265	0.421155	2.67564	0.460282	5.47109	5.0346	3.37349	0.880107	1.16942	7.40782	0.806007	1.93877	-0.0276672	2.32205	1.40812	5.2342	4.99159	5.32936	4.01848	1.07089	1.20538
CGGA_1219	2120	1	0.958872	3.58758	1.72817	2.42762	0.297917	2.28107	1.68415	6.68519	0.120636	10.675	0.277863	5.78583	0.211783	4.85257	4.3356	2.08932	-0.0672419	1.58193	8.58803	0.375265	2.45761	-0.012936	2.00519	0.46144	6.2742	3.50258	6.12703	3.42322	0.967677	1.67876
CGGA_1223	682	1	0.359899	4.34023	5.59215	4.12844	0.292618	3.158	2.13922	3.85026	0.57725	8.72752	0.0522033	3.37333	0.140251	6.71179	2.1282	1.65882	0.522487	0.578597	8.26428	0.130106	0.792146	0.0255761	2.31384	0.658591	6.94364	5.61648	3.79648	4.28082	2.53997	0.424578
CGGA_1224	271	1	0.940902	5.40061	3.69983	5.57347	1.29067	3.53271	3.02161	3.27607	0.0807558	11.2156	2.46765	3.64454	0.130459	7.42672	6.06886	4.74572	3.48063	2.79033	7.89789	1.65752	3.42111	-0.057568	2.75037	2.19002	3.77771	5.5837	8.52275	2.7872	1.25661	1.15913
CGGA_1226	670	1	1.21858	3.29797	3.44782	2.94833	0.247351	2.87211	2.46948	3.6863	0.194926	8.26328	0.0835902	2.87467	2.25661	4.99796	4.4088	1.20706	0.274058	1.38225	8.80705	1.90807	1.48949	0.0395876	1.66381	0.451496	5.77279	5.14033	4.50678	4.55239	2.02389	0.681156
CGGA_1227	1197	1	-0.236189	3.22191	4.86419	3.00074	0.26609	3.1496	2.37345	3.34114	0.764712	8.41694	0.0735945	3.7913	-0.0473469	6.37205	2.9643	1.13566	-0.207346	0.494892	7.68257	0.51653	1.13962	-0.012936	2.48666	0.533453	8.3111	6.03509	4.14334	4.2986	2.40567	0.366637
CGGA_1231	2279	1	1.76771	5.03098	1.51289	4.69476	1.30022	3.25957	3.97796	3.71153	0.217222	9.40066	0.942396	5.16644	1.07796	5.9868	5.28985	2.76651	2.95885	1.49865	7.00597	1.5637	2.89908	0.544559	3.03554	2.49878	4.72739	4.86491	7.5359	3.14189	1.64503	3.48049
CGGA_1232	2067	1	1.11973	4.08704	3.41883	2.93525	0.747644	3.06167	2.27996	5.21895	0.99121	8.63116	0.287447	3.65456	1.87325	4.43992	3.95671	1.70208	0.858277	0.931212	8.6785	0.518755	2.64026	0.222381	2.57729	2.274	6.69585	5.25722	4.82512	4.00303	2.31287	2.11717
CGGA_1234	705	1	0.994135	4.30175	5.0446	4.3358	1.02048	2.98551	3.06975	3.36397	0.947201	7.90777	0.828796	1.88312	0.361875	6.40913	5.31521	2.29859	0.637143	1.91834	6.01881	1.24579	2.2006	0.43966	2.23116	0.948681	5.2293	4.92707	5.93131	4.80559	2.05479	1.85914
CGGA_1236	191	1	0.408367	2.42805	3.11309	1.91193	0.0532716	2.30213	1.22352	3.46291	0.00339425	7.98229	0.0522033	2.54835	0.521357	3.15589	2.92374	1.84429	0.581779	0.527667	6.87313	0.205105	1.54063	0.0255761	1.17116	0.235812	5.68634	5.11138	3.55855	4.37323	1.47924	1.60491
CGGA_1237	296	1	0.712169	4.25496	5.66335	4.06526	0.182269	3.16109	1.61206	3.29296	0.53293	8.4404	0.14559	2.58468	0.0941549	5.79442	3.92174	2.22239	0.624592	1.05825	8.54308	0.00553818	1.57472	-0.0276672	1.44646	0.576666	5.5354	4.93027	4.75939	3.72149	2.09154	0.375949
CGGA_1240	19	1	0.273833	4.09659	5.30227	4.14409	0.843861	3.11635	2.47773	2.95745	0.100788	8.55216	-0.0847061	2.5376	-0.0609247	5.81762	4.49168	6.16714	3.52731	1.62187	4.72168	0.4938	2.26451	0.0161021	2.42582	1.86792	5.42671	5.81642	5.87718	4.58384	1.95339	4.16934
CGGA_1248	138	1	0.718423	3.38379	3.66245	3.46523	0.18507	3.39945	1.96168	3.43615	0.183753	7.88475	0.259881	3.54753	0.967085	3.82641	3.06784	3.62975	0.989065	0.867345	8.17039	1.85841	2.27638	0.0255761	1.94529	0.54837	5.52528	5.63835	3.45786	4.54939	2.03773	1.95305
CGGA_1251	272	1	-0.00468588	3.70751	4.06437	2.47288	0.344004	2.77947	1.74674	3.84732	-0.0649463	8.78253	0.355834	1.97686	0.00572417	3.47252	3.97367	1.35272	0.0180517	0.992669	6.72461	0.299884	1.11403	-0.012936	1.65226	0.0702701	5.44018	4.21991	4.43337	4.89024	0.736029	0.747368
CGGA_1255	132	1	2.72671	4.00682	3.86835	5.27527	0.435412	5.12731	4.24852	3.98336	0.633894	7.87699	0.287447	4.5664	0.33155	5.78313	5.21616	3.80942	3.4382	1.62702	4.68756	1.52431	2.47844	0.258644	3.81465	3.09556	6.93739	5.42213	4.69797	4.62105	1.99931	0.812468
CGGA_1257	192	1	1.05245	2.8527	3.44098	3.21836	0.379715	2.75213	1.983	3.14647	0.311839	8.13414	0.245917	3.1187	0.943915	3.37964	3.45116	4.56799	1.49048	0.703057	7.39495	0.994904	2.93383	0.0255761	1.81967	0.599513	5.65067	6.11501	3.15512	4.31239	1.81292	2.22754
CGGA_1258	114	1	0.860245	4.45532	3.76837	4.24092	0.890729	3.42279	2.62822	4.33069	1.03941	10.4986	-0.0489949	3.77733	0.106358	6.8462	4.34296	2.38677	1.94433	1.06465	8.47719	0.15218	1.69816	-0.057568	2.35638	1.24288	5.12284	5.07652	6.82028	3.19101	1.68501	0.733157
CGGA_1260	177	1	0.176281	3.47161	3.13589	4.29949	0.200854	2.6705	1.157	3.79752	0.090706	9.41691	0.0835902	3.51046	0.167282	5.30056	4.64671	1.6199	0.70479	0.730294	7.55544	2.35791	0.891007	0.0255761	2.51597	0.579273	5.81318	5.12247	5.24395	3.82142	1.40313	1.04443
CGGA_1262	166	1	0.244552	3.23325	1.97868	3.16343	0.502579	1.63393	1.99145	2.40347	0.0785887	5.07379	0.69486	1.63531	0.366926	4.72257	1.54244	1.56248	1.49696	0.637397	4.51794	0.439191	2.09276	0.868824	2.52558	1.73232	4.12715	4.09496	2.79919	2.68173	1.45257	0.459205
CGGA_1263	772	1	0.283513	2.352	1.98124	2.29531	0.199549	1.63814	1.65834	4.02423	-0.0649463	9.7992	0.0946062	3.86643	0.106358	4.48629	4.50679	-0.100805	0.0283112	0.852047	7.27381	-0.138435	1.56732	-0.012936	2.12042	0.497906	5.09317	5.13408	5.56849	3.87639	0.759645	0.110415
CGGA_1270	188	1	0.293126	3.65069	2.80661	4.41224	0.656499	3.00713	1.56775	3.4009	3.97587	11.35	0.722126	2.74321	1.07174	5.44238	4.37753	4.44318	2.29673	1.19888	8.2814	1.12478	1.6536	-0.057568	1.41314	1.04965	3.73851	5.93923	6.83975	2.43563	0.588224	1.32619
CGGA_1271	523	1	1.30508	3.30493	4.31756	3.85391	0.478433	3.42138	3.26989	2.94942	0.750012	6.57897	1.16353	2.47605	0.954961	6.64485	3.22633	1.44214	0.915503	1.23914	8.12329	2.06082	1.60754	0.61388	2.60172	1.13817	5.97055	4.08728	4.96205	3.08012	2.80359	0.85602
CGGA_1272	124	1	1.1939	2.8901	4.28607	3.5439	0.738456	2.40797	3.05975	3.7384	-0.0649463	7.04908	0.505568	3.82808	0.712782	3.21202	2.40757	3.31618	2.63803	1.07103	7.01949	0.748059	1.64311	0.0445924	2.20759	1.03126	6.16414	4.64614	3.20293	4.90187	2.02155	2.27871
CGGA_1275	183	1	-0.0776775	2.45586	4.40933	4.85458	0.146876	2.72116	2.55755	3.63142	-0.0649463	11.0351	-0.0847061	3.52368	0.069436	7.37858	4.0296	0.909006	0.381406	0.612265	4.49689	-0.0569233	0.955346	-0.012936	2.62272	0.198278	4.88384	5.61918	4.30276	4.0063	1.74354	0.541777
CGGA_1280	447	1	0.761006	3.71135	4.54294	2.8543	0.524112	3.35704	2.3953	4.16389	0.120636	6.48922	0.313139	2.31821	0.798095	5.51854	5.01476	0.831637	0.350303	0.95875	8.22753	0.299884	1.688	0.0161021	1.84713	0.506877	6.08769	4.84849	4.35997	4.61264	2.07936	-0.0961268
CGGA_1282	1116	1	0.190194	3.75006	4.28394	3.35039	0.579849	3.86802	2.75219	4.99831	1.00909	8.51604	0.0835902	4.77804	0.401448	6.12303	3.43221	1.07497	0.230944	0.656469	6.06666	0.408114	0.666025	0.24666	3.20631	0.629354	8.12442	5.52677	3.22331	4.5331	1.9189	0.579626
CGGA_1283	20	1	0.497743	2.65442	4.58011	2.88814	-0.0820639	5.19636	0.867416	3.31138	-0.0649463	6.6316	0.115259	3.26069	-0.145183	3.07276	0.678695	0.139145	0.365952	0.0983694	8.87707	-0.0729105	0.316457	-0.057568	1.7322	0.0206881	4.79646	5.83484	3.77632	2.94715	-0.48914	0.218743
CGGA_1284	97	1	0.89805	5.47369	5.14066	4.74164	1.25494	3.74028	2.84385	2.98134	0.0807558	6.64199	-0.0257607	1.61398	0.288776	5.59328	4.89736	4.84035	2.53214	1.59981	8.53992	1.0112	1.80203	0.00165287	2.87514	2.16812	5.32202	6.22521	5.93602	4.925	1.72907	1.85601
CGGA_1285	79	1	0.958872	3.67543	2.20226	4.61618	0.650813	3.73445	2.80407	4.50755	0.291487	11.0247	0.355834	5.89378	-0.10244	7.82936	5.19806	4.14731	2.3603	1.21049	11.0697	0.387504	3.30728	-0.057568	3.24916	1.09165	6.26346	4.54346	7.26541	3.43815	1.54146	2.30604
CGGA_1287	533	1	0.349456	3.60514	4.40479	2.4617	0.182269	2.32443	2.2482	3.67189	0.0807558	7.73174	0.277863	1.88312	3.73461	2.984	3.59811	0.540386	0.310291	0.931042	7.41281	0.677812	1.05058	-0.057568	1.66188	0.106347	4.69262	4.28793	3.59327	4.60769	0.843946	0.13278
CGGA_1295	310	1	1.4339	4.43405	3.55645	4.13792	0.847431	3.0564	2.73483	3.76483	0.473957	8.95583	0.641127	4.20391	2.02744	4.92998	5.03048	3.1745	1.60324	1.58822	8.49928	1.04833	2.37773	0.0942796	2.53751	0.938437	6.41126	5.17569	5.75412	4.11063	1.93389	2.77185
CGGA_1299	550	1	0.162688	4.68846	4.42379	4.13939	0.082076	3.21739	2.4012	3.96823	1.67179	10.2749	0.222938	2.01091	-0.0609247	6.25358	2.87451	0.342514	1.23832	0.680112	8.0558	-0.138435	1.21365	-0.0276672	2.41396	0.737401	5.24487	4.74098	4.5699	4.43532	1.35804	0.176439
CGGA_1300	1428	1	0.820656	3.74663	3.94586	3.25208	0.421657	3.47512	2.12012	4.58897	0.0663567	8.56235	0.144559	3.16599	0.401448	3.77602	4.05959	2.89664	1.01572	1.0723	7.67541	0.27619	1.96878	0.0255761	1.99884	0.761008	5.98659	5.27364	4.92843	4.76225	1.57591	3.01385
CGGA_1301	239	1	1.46724	4.20182	3.09622	3.6341	0.829404	2.33776	2.36543	3.04171	-0.0649463	8.22852	-0.0489949	1.19628	0.069436	4.67642	4.04931	3.27656	1.8683	1.04537	7.3997	0.834244	1.60754	0.0586384	1.82567	0.935537	4.63307	4.83528	5.3892	3.67526	1.32873	2.19327
CGGA_1311	1080	1	1.09765	2.04594	3.57266	2.36459	0.247351	2.32946	1.08722	4.22275	0.455908	8.1419	0.114368	4.15775	0.446221	2.46412	2.74342	0.818415	0.201524	0.656469	6.03264	0.376311	1.60617	0.0255761	1.24546	1.9175	5.97642	4.66132	2.58231	4.93175	1.64747	0.277295
CGGA_1313	379	1	0.530462	4.17134	5.28371	4.12106	0.3212	2.89807	2.83948	3.07592	1.88228	8.42132	0.330399	2.17821	0.234202	5.39805	3.93922	4.17933	1.84737	1.47949	7.0199	-0.105351	1.88688	0.0304145	2.73345	1.26397	6.25096	5.50822	4.75664	4.69638	2.33519	0.85602
CGGA_1314	172	1	0.767846	4.69616	3.16571	3.23702	0.241604	2.65197	2.21068	2.80534	0.327681	9.24588	-0.0489949	2.23941	0.288776	4.50808	4.05365	3.40374	1.41677	1.41544	6.48027	0.728288	1.37652	0.00165287	2.00133	0.452175	5.2391	3.94787	5.68654	3.59604	0.363147	2.13062
CGGA_1320	59	1	0.999927	2.94426	3.27362	3.38874	0.146876	2.92271	1.98655	4.53682	-0.0649463	6.29665	0.00827367	6.04744	0.069436	6.21219	3.42918	0.870881	0.107459	0.752887	10.5106	0.109523	1.45122	-0.012936	2.57239	0.284592	6.32772	4.7993	4.93445	3.51021	1.74834	0.229118
CGGA_1321	702	1	1.36766	3.89726	3.89277	2.66369	0.736188	2.81029	1.65602	3.96539	0.161113	8.77804	0.341181	4.21351	0.193813	3.57947	2.43509	1.04211	1.15871	1.07935	7.15488	0.439191	1.41231	0.0255761	2.81424	1.09647	7.33315	5.20474	3.37302	4.48794	2.07839	0.776131
CGGA_1322	253	1	1.76102	2.72442	3.49529	1.73304	0.0725009	0.780806	0.66463	4.04254	-0.0649463	8.94996	0.084146	3.52103	0.130459	4.14496	2.06089	0.350692	-0.100808	0.66344	6.92698	-0.0569233	0.840424	-0.057568	1.54757	0.15306	5.97859	4.39195	4.02798	4.21241	1.93598	-0.109308
CGGA_1324	848	1	1.14266	3.27985	3.85252	2.21992	0.297917	1.95859	2.12792	3.28284	0.363277	8.46582	0.213536	0.795922	1.70306	3.49809	3.2472	2.52515	1.03424	0.44714	9.33801	0.273982	1.11919	0.00165287	0.931065	0.252839	4.55458	3.76194	3.41367	4.10472	1.42105	1.08392
CGGA_1326	322	1	0.793479	4.67559	4.11944	4.06424	0.169139	3.08941	1.75381	3.50756	1.13853	9.13555	0.0990536	3.74785	0.872069	7.25297	5.26637	0.902873	0.76801	1.18112	7.86489	0.48946	1.28506	0.0808045	2.67741	0.589428	5.67346	4.85513	5.80306	3.52322	1.28606	1.23133
CGGA_1329	326	1	0.57815	2.86065	4.82724	2.55762	0.128746	2.40287	1.76502	3.60157	0.449774	8.59238	-0.0607818	2.99629	1.33331	2.43229	1.8225	0.909006	0.441358	0.7129	9.74689	0.0950587	0.614561	-0.0276672	1.02714	0.15306	5.72509	5.37631	2.23697	5.53409	1.71449	0.110415
CGGA_1334	146	1	0.420235	3.09584	3.32772	3.68354	0.136826	3.16289	2.76935	3.80532	0.609922	8.53077	0.341181	2.55036	2.28742	5.56986	3.97554	3.20779	0.989065	0.339425	8.37712	0.192888	1.30486	0.0255761	2.47932	0.299018	7.16136	5.33308	4.20058	4.0752	2.01691	2.89455
CGGA_1338	1122	1	1.25783	4.07619	5.03245	4.8879	0.604241	3.57553	2.83364	3.86364	3.88494	7.4329	0.690744	3.49968	0.361875	5.81762	3.06125	4.71366	4.9673	1.67771	8.44878	0.180025	1.57103	0.0304145	2.62792	1.62255	4.89628	4.26762	5.14802	4.12237	1.60424	0.869013
CGGA_1340	1109	1	0.940902	2.9768	2.37196	2.57503	0.110314	2.66078	1.79497	3.15886	0.198248	6.58424	0.175179	3.78665	0.330998	2.62851	3.08229	1.92656	0.208623	0.844652	7.91246	0.338	1.71492	0.00165287	1.50048	0.141526	5.25945	4.97717	3.60756	4.96023	1.15626	0.32874
CGGA_1343	94	1	1.08404	3.59069	5.46631	4.6831	0.119568	3.09608	2.69082	2.44115	1.64275	6.38493	-0.0847061	2.27426	0.827911	4.66149	1.44639	2.4695	1.26866	0.513568	4.31638	0.138082	0.592054	-0.057568	2.21773	0.385559	6.52899	4.90134	2.61936	4.70883	1.8918	0.309389
CGGA_1346	284	1	0.358628	4.32073	4.15421	3.58927	0.465028	2.97824	2.5838	3.58285	0.327681	10.5613	-0.0847061	2.74321	-0.0473469	5.77233	4.26977	3.4112	0.599101	1.29482	7.98933	0.538956	1.38502	-0.057568	2.38997	0.722126	6.65932	6.01413	6.31001	4.1434	1.17546	1.73474
CGGA_135	1924	1	0.997871	5.26744	4.63771	5.21511	1.49448	4.10582	3.69566	3.46418	0.390671	8.55851	1.43981	2.19935	0.307472	5.12749	4.93294	5.45507	4.21782	1.72409	6.74489	1.09974	2.43351	0.756112	2.98768	2.82884	6.24471	6.15423	5.19009	5.30852	2.61062	4.24601
CGGA_1353	1022	1	1.41016	5.07504	5.20001	4.96888	0.931498	4.27555	3.43732	3.91625	0.400195	7.84566	0.0522033	2.22283	0.23271	4.60956	3.68546	3.1883	0.74722	1.09335	8.06336	0.418552	1.62738	0.0255761	2.3951	0.696677	6.69746	5.82015	3.81609	5.1127	1.68859	2.86148
CGGA_1354	530	1	0.119258	3.29797	5.08405	4.18989	0.781556	3.37047	2.55412	3.73746	0.535211	8.97512	0.480193	1.92177	0.0703531	5.40292	3.15965	1.61426	0.980078	0.496208	7.01987	0.343748	0.792146	0.0255761	2.4134	0.311335	6.35348	5.30513	4.50587	4.29119	1.95239	0.481845
CGGA_1356	948	1	0.432008	2.93514	3.28663	1.97324	0.18507	2.00115	1.07925	3.71786	0.172483	8.77678	0.0522033	2.66212	0.572711	3.20578	2.50772	4.19926	0.726149	0.45315	7.96566	0.988076	1.36902	0.0395876	1.10605	0.235812	5.66572	5.80434	3.47621	4.22689	1.97787	1.85918
CGGA_1359	343	1	0.629077	3.95854	4.39686	4.78878	0.489355	3.25099	2.5626	4.01276	0.797275	8.08977	0.0522033	2.52395	0.0703531	5.02737	4.77668	1.22186	0.76801	0.765816	8.85453	0.27619	1.45437	0.0671991	2.35506	0.537921	6.22015	5.68541	4.68131	4.18746	1.68859	0.290147
CGGA_1365	253	1	0.420235	1.73295	1.41119	2.09244	0.554478	1.15755	1.55102	1.91795	0.0663567	4.92759	0.715854	0.839222	0.180609	3.23803	0.460558	2.63931	2.02896	0.291257	5.72091	0.155567	0.593344	0.120849	2.44675	0.873384	3.91404	2.27041	1.77778	2.59594	0.784436	0.224732
CGGA_1374	141	1	1.31895	4.01493	2.95364	2.80347	0.155831	3.11635	1.84454	4.46232	1.59347	8.03278	0.26888	3.42313	1.10258	3.86811	2.49243	3.57363	1.61018	0.456815	9.54575	0.423693	0.896065	-0.057568	2.08783	0.635026	6.38215	5.15712	4.20857	4.52942	2.15134	1.7819
CGGA_1375	92	1	0.860245	2.2481	5.11672	1.69224	0.119568	3.04257	0.35232	2.60918	0.483423	10.6866	-0.00296493	3.23331	0.130459	1.93964	1.00366	0.73736	-0.00272639	0.227771	6.59662	0.0657483	1.00659	-0.057568	1.88919	0.305371	6.86497	5.40815	2.27313	3.54628	1.81903	0.907264
CGGA_1378	585	1	0.284026	1.86317	1.39793	1.26037	0.153059	1.32513	1.03872	1.38195	0.00339425	5.32464	0.114368	1.75901	0.140251	2.78846	0.327424	5.39981	0.828765	0.228657	4.82411	0.0909982	1.04751	0.053461	1.16478	0.558745	4.09164	2.43047	0.984402	2.11641	0.766319	1.58911
CGGA_1380	291	1	0.500709	4.09508	3.69217	3.29699	1.34815	3.17744	2.6969	3.77083	0.428352	8.6324	0.539563	2.31032	1.10572	4.93812	3.78305	2.33491	0.818802	0.791886	8.27136	0.27619	1.66378	0.0255761	2.00233	1.19299	6.49745	5.55082	4.68927	4.02512	2.17791	0.933017
CGGA_1381	46	1	0.654184	2.48761	4.17254	2.52933	0.043268	2.71904	1.2265	4.75388	1.07776	9.08386	0.764735	2.5376	0.798095	3.30119	2.59109	1.85969	0.477403	0.768583	7.23937	0.220941	0.81495	-0.057568	1.59329	0.804166	6.25552	4.24058	4.32819	2.75714	1.85574	0.913536
CGGA_1382	284	1	0.829603	4.19142	4.8243	4.33287	0.0532716	3.94137	3.41738	4.14092	0.172483	8.10686	0.129535	2.32713	1.75007	5.02769	3.40523	2.35566	1.5416	0.578597	8.32859	0.603038	1.29169	0.0942796	2.11627	0.751991	6.25472	5.36987	3.65285	5.19618	2.66493	0.470569
CGGA_1384	191	1	0.661565	3.40958	4.31945	2.49133	0.119568	1.92508	1.64198	5.8614	0.947201	7.46396	0.115259	2.18338	0.552417	2.12485	2.70818	2.60602	0.448652	0.7129	8.31531	-0.0410876	1.67091	-0.012936	1.51107	1.01886	5.60949	4.76215	4.07413	4.37583	1.62474	0.829657
CGGA_1387	90	1	0.522906	4.06809	5.3235	4.26964	0.231991	3.67633	3.07895	3.40621	1.09497	7.90823	0.203269	2.27105	0.307472	4.16149	3.23828	1.90131	0.38352	0.578597	7.36258	0.168121	1.30486	0.0255761	1.61849	0.629354	6.8639	6.05989	3.12361	5.25105	2.37811	0.579626
CGGA_1388	485	1	2.16088	4.85524	2.15829	3.52786	0.358949	2.57061	2.4495	4.18092	0.236029	7.78183	-0.0847061	3.37805	1.30706	4.40083	4.93434	5.46729	1.42339	1.35898	9.49135	1.30315	2.57271	0.0161021	2.13825	2.06213	5.18558	5.63404	5.29453	4.27646	1.71449	3.30796
CGGA_1389	1370	1	0.432008	2.33007	2.6777	1.85722	0.0532716	1.91417	0.787567	3.95067	0.783248	9.5262	0.0522033	3.5334	0.219861	4.41	2.97826	0.676688	0.343367	0.351216	8.187	1.08706	1.13103	0.0255761	1.23941	1.58748	4.64654	4.8414	3.5858	3.47314	1.6002	0.839144
CGGA_139	694	1	0.408367	2.34898	3.17525	1.71564	0.216493	1.45147	1.43763	3.72512	0.37141	8.11889	0.129535	2.52804	0.1127	2.38239	2.28888	2.68953	0.558333	0.684605	8.02067	2.79533	1.40621	0.0395876	1.32169	0.359579	5.80649	6.26996	2.38899	4.32824	1.93389	0.23805
CGGA_1391	426	1	0.478167	3.69058	4.4639	3.89996	0.502579	3.23104	2.00818	4.14844	0.66518	8.75297	0.380318	3.58176	0.42401	5.24168	3.70118	2.46806	1.30439	0.938997	9.73846	0.180561	0.891007	0.0671991	1.82365	1.17284	6.03547	5.22675	4.37263	3.31604	1.88064	0.776131
CGGA_1392	473	1	0.899264	4.44171	3.97525	5.01212	0.489355	2.72771	1.37412	3.60393	3.21332	9.49553	0.865022	2.74094	1.53514	6.72628	4.44229	3.88007	3.54266	2.19831	9.56957	0.881326	1.45437	0.0255761	1.78334	1.04569	4.25093	4.92642	6.53839	3.48725	1.60501	1.1833
CGGA_1393	275	1	0.204133	4.30438	3.5078	4.20712	0.336455	3.63719	2.79659	4.05276	1.02648	10.5403	0.25983	4.74341	0.655748	7.02782	3.54361	3.01161	2.53079	1.15748	8.16976	0.0207954	1.64311	-0.012936	2.9468	0.908877	6.96664	5.26157	5.62107	2.82988	1.39265	1.08943
CGGA_1394	139	1	0.376793	2.33823	3.86661	1.71122	0.0725009	1.98494	1.17769	3.902	-0.0649463	9.13781	0.14559	2.20904	0.256279	3.16306	2.85077	1.11741	0.190835	0.629521	5.96899	2.62231	0.621982	-0.057568	1.817	0.263503	6.7681	4.62334	3.96684	2.52918	1.31094	0.525241
CGGA_1398	554	1	0.67939	3.33694	4.07482	2.18409	0.231991	2.28981	1.23789	3.81887	0.419035	8.50951	0.217613	3.76224	1.72321	3.40039	2.48993	3.04205	0.498125	0.517258	7.85882	0.142896	1.47203	0.0255761	1.75858	1.61763	6.51527	5.19204	4.22749	4.65457	2.12105	2.50497
CGGA_1401	1680	1	0.629077	3.74434	3.87425	2.06456	0.153059	2.67981	1.83125	4.80243	0.227876	8.20137	0.0835902	2.82019	1.60061	2.85724	2.78517	4.6728	0.694	0.730294	7.76638	0.229215	1.57377	0.0671991	1.39936	1.19964	6.08215	5.28302	4.03411	4.98829	2.23831	3.07103
CGGA_1403	679	1	0.359899	3.08482	4.64909	3.37153	0.736188	4.27483	2.70965	3.34695	0.0663567	6.86376	0.596789	3.8654	0.219861	2.79018	3.45116	3.05068	0.74722	1.17456	6.61347	0.408114	0.950623	0.0255761	1.54275	0.261427	6.56825	5.62198	2.77333	5.29901	2.51872	1.6513
CGGA_1406	2154	1	1.11099	5.28858	3.65375	3.82791	1.11057	2.81993	2.59761	4.03111	-0.0649463	6.56536	0.467928	2.8349	0.899867	4.65899	5.6697	2.72988	1.73188	1.81833	8.36321	0.338	2.13847	0.0161021	2.60436	0.874828	5.40615	5.30982	5.61924	4.73924	1.79105	1.14864
CGGA_1408	1362	1	1.86132	4.59244	3.57465	4.05346	0.3212	2.75265	3.16156	3.38814	0.0807558	8.34427	0.421155	3.56045	1.14467	5.50499	5.57888	2.26785	-0.13531	0.655033	10.0104	1.53327	2.74167	0.0304145	3.29748	1.2899	6.47696	4.53165	5.88362	3.79868	1.96635	1.31691
CGGA_1410	825	1	0.455271	4.78983	4.47011	4.34109	0.781556	4.82451	3.0372	3.37422	0.194926	7.55689	0.301052	2.90721	0.95168	3.25749	3.51964	2.1848	1.25984	1.19415	7.0339	0.888709	1.63264	0.053461	2.5819	0.506114	6.05831	5.52796	3.20971	5.44159	2.59275	0.5901
CGGA_1411	329	1	0.89182	3.96021	3.16896	4.17135	0.395451	2.68692	2.54692	3.12427	0.198248	9.83997	1.44934	1.14498	0.857125	4.9016	5.13754	1.43128	1.23062	1.5909	7.92653	2.25111	2.04749	0.00165287	1.95025	1.79437	4.49988	6.06729	6.67977	3.73361	2.08749	2.93164
CGGA_1412	296	1	1.56705	3.5508	3.19642	2.75386	0.430787	2.78356	1.9443	3.30638	0.0807558	9.3271	0.563454	2.23941	0.18901	4.89278	3.1012	2.27753	0.350303	0.852047	8.45589	0.286983	1.29751	0.126973	2.16983	1.67045	5.06312	4.80533	4.39291	3.76964	2.0589	1.54373
CGGA_1418	287	1	0.598032	2.35522	1.50653	1.47602	0.169139	0.974485	1.42515	1.58582	0.00339425	4.83844	1.2206	1.27851	0.245444	2.70677	0.948393	1.6086	0.409726	0.303453	4.34626	0.716253	0.75448	0.0255761	1.7163	1.47122	3.88987	2.87339	1.62661	2.70032	0.904665	0.264329
CGGA_1419	249	1	0.997871	3.28686	3.72123	3.68095	0.502579	3.29003	2.05321	3.60167	0.428352	8.68277	0.705392	2.91179	0.42401	5.32703	3.04261	1.70208	0.473375	0.656469	8.00296	0.547433	1.88727	0.0255761	1.97411	0.462586	7.51475	5.6609	3.76447	4.12334	2.0204	2.04129
CGGA_1420	364	1	0.270987	2.45151	2.71913	1.63653	1.09751	1.58797	1.39987	4.10345	0.948496	9.19515	0.0522033	3.45833	0.457199	5.8438	3.09262	2.36251	2.06083	0.496208	9.12649	1.45323	2.81679	1.14222	1.96337	0.778874	5.19157	5.2823	5.12713	3.92939	1.50538	1.50749
CGGA_1422	204	1	0.203975	1.75232	1.58384	1.2462	0.136826	1.22029	1.49247	1.42414	0.238675	4.17014	0.0522033	0.629235	0.1127	2.43519	0.786562	2.23405	0.5701	0.202823	4.00138	0.168121	0.65586	0.053461	1.47802	0.629354	3.43989	2.56927	1.20081	2.07797	0.888153	0.211293
CGGA_1425	640	1	0.162234	1.72317	3.42022	4.43241	0.136826	2.68676	2.11241	3.2213	0.769067	9.05156	0.144559	4.77694	0.180609	3.85821	2.89373	0.358091	0.971039	0.485565	7.49121	0.27619	0.516879	0.0808045	2.12269	0.796523	5.95913	5.65504	3.53941	3.71264	2.0717	0.224732
CGGA_1426	147	1	1.02931	3.27887	4.12995	3.32893	0.231991	2.08289	2.37627	3.22584	0.00339425	8.57059	0.301052	2.26855	0.0846081	3.66731	3.44361	2.91561	0.934351	0.883583	7.33647	0.264597	1.5628	0.0255761	1.64586	0.733787	5.6707	5.78159	4.56047	4.33609	2.14028	1.5624
CGGA_1430	176	1	0.162234	1.19132	5.37218	2.55942	0.0532716	2.92156	1.73378	3.90818	0.00339425	8.11152	0.0835902	4.02495	0.0703531	1.73702	0.899355	0.893722	0.460851	0.408746	7.3745	2.7641	0.35086	0.328484	2.36317	0.440321	6.68089	5.88412	1.53482	4.73515	1.95972	0.401032
CGGA_1433	487	1	1.14149	4.64115	4.20962	4.66873	0.476027	3.07387	2.32394	3.17503	1.59398	8.63767	0.0522033	2.51364	0.167282	6.19627	3.86023	5.60682	2.48096	1.09335	7.9285	0.117194	3.3736	0.222381	1.59526	1.05305	6.11904	4.93926	5.00434	3.76654	2.14346	1.05968
CGGA_1434	81	1	0.784306	4.73248	4.0965	4.735	1.66306	3.44377	3.12142	3.75678	0.568951	8.60723	0.630158	3.06013	0.734707	5.68483	4.84931	3.55194	3.25874	1.12775	9.14409	0.994904	2.25594	0.293997	3.09178	1.99234	6.39193	5.50315	4.74632	4.08393	2.25007	1.52418
CGGA_1437	1037	1	0.408367	3.11039	2.99463	2.20976	0.247351	1.95836	1.21628	3.2137	0.797275	9.07978	0.0522033	2.56636	0.412773	3.85129	3.09752	2.73279	0.672193	0.538	8.47645	0.575519	2.39656	0.0671991	1.34433	0.261427	4.9604	5.60568	3.93715	3.86677	2.05482	0.610827
CGGA_1441	1340	1	0.659473	5.34674	4.1539	6.01901	0.803797	3.37047	2.24165	3.0891	2.01956	9.73486	2.33432	2.27354	0.219861	7.10865	6.01192	2.05191	1.48397	2.2942	8.58581	0.638886	1.79629	0.0808045	2.4082	0.668207	4.82835	5.0011	6.63962	3.70087	1.58081	1.5352
CGGA_1444	476	1	1.35529	3.2448	4.34743	3.42071	0.759023	3.36208	2.19136	3.95154	1.65282	8.69947	0.418513	2.82672	0.478906	3.87571	3.2456	2.47758	0.858277	1.02924	7.76028	1.08706	1.16748	0.0255761	1.65934	1.04569	5.76332	5.3655	4.30823	4.25907	2.30448	1.29086
CGGA_1450	957	1	0.840953	2.21104	2.90084	1.43136	-0.0820639	0.69923	0.727229	2.89639	0.920113	8.42325	0.084146	2.52457	0.223036	2.86847	0.708849	-0.310719	-0.207346	-0.0570807	7.78443	0.4938	0.117676	-0.057568	1.28455	-0.111459	4.61268	5.00344	2.1198	2.95421	1.20078	-0.149632
CGGA_1451	438	1	0.890737	4.96283	4.3213	5.48463	1.05988	3.12998	2.08509	3.83037	1.66356	9.46608	0.874485	2.57428	0.193813	6.75034	5.32887	1.58572	3.41	1.49685	9.23156	0.724584	2.11559	0.0395876	2.29699	1.04569	5.14331	5.22637	6.14769	4.06375	1.80059	0.981804
CGGA_1452	468	1	0.829603	4.65789	3.87327	5.36023	0.701356	3.4238	1.41257	3.90097	2.57926	9.18172	1.19768	3.18716	1.09174	7.00255	5.03784	4.33229	4.43081	1.90034	7.66274	0.593927	2.16753	0.0808045	1.86668	0.8226	4.50234	5.07328	6.07462	4.01596	1.39188	1.31657
CGGA_1457	312	1	1.93649	5.28193	5.00381	6.1346	1.38789	3.85345	3.81848	4.23404	0.260006	8.93418	2.02873	3.83567	0.180609	5.53286	5.35327	1.57994	2.33304	1.70157	6.9569	1.37308	1.42445	0.395023	2.44675	1.55669	6.01306	5.68646	5.45314	4.50608	1.99576	1.10451
CGGA_1458	127	1	2.09798	2.04594	3.72784	1.33592	0.0532716	1.94645	0.816697	4.32232	0.910723	7.89588	0.0835902	2.93597	0.0703531	2.98787	1.58815	0.484183	0.245448	0.241399	6.93937	0.264597	0.35086	0.0671991	1.22725	0.831188	6.35186	4.92115	2.09287	4.12587	2.69854	0.957613
CGGA_1460	209	1	1.051	4.76086	4.65416	3.41223	0.561817	3.26266	2.21291	4.04254	2.3365	10.5994	-0.0847061	2.22934	0.0442871	6.11795	2.48976	1.5461	0.649568	0.577134	8.21992	0.247672	1.23274	-0.012936	2.16286	0.479791	7.51582	5.83804	4.43498	3.656	1.13688	0.533534
CGGA_1461	226	1	0.148049	3.51419	5.54852	4.52187	0.351172	2.77829	3.06715	3.47797	1.83676	8.75709	0.144559	2.02802	0.258067	3.93702	2.60041	2.61931	0.510354	0.627765	6.58188	0.321599	1.30486	0.0395876	2.15748	0.629354	7.66908	5.25318	4.28133	4.23308	2.41985	0.340463
CGGA_1462	188	1	0.689247	4.51142	5.2467	4.31377	0.6658	3.59254	2.76202	3.26746	0.311839	8.2841	0.767153	1.90868	0.355231	4.52815	4.19332	3.6092	2.02896	1.08636	7.54626	0.180561	1.50101	0.053461	2.15748	1.3627	6.73899	6.27454	5.34345	4.47209	2.15609	0.997713
CGGA_1467	866	1	0.775075	1.70836	1.18072	0.836713	0.0532716	0.907524	0.891583	3.95154	0.00339425	4.07253	0.0522033	0.94659	0.0846081	2.00865	0.602625	2.08523	0.274058	0.339425	4.43013	0.0507347	0.582661	0.0255761	0.547165	0.235812	3.49542	2.14088	0.645907	2.77449	0.811148	0.328045
CGGA_1475	182	1	0.952908	3.19279	3.83595	2.94151	0.536824	2.79577	2.18361	3.16066	0.254674	8.60145	0.104977	3.16478	0.775323	2.80295	2.90846	4.20968	3.87631	0.791818	8.02307	0.312686	1.81138	0.0161021	1.71375	0.722126	5.34928	5.74104	3.8622	3.05299	0.638705	1.98461
CGGA_1476	299	1	1.37993	4.0452	4.13798	2.8449	0.489355	2.98973	2.46043	4.57928	0.428352	9.2053	0.405883	3.62044	0.761486	5.57967	4.29635	1.686	0.38352	0.637397	8.89051	0.397595	1.93073	0.0395876	2.07048	0.668207	5.88637	5.4432	5.25117	3.9758	1.98146	0.536968
CGGA_1477	1194	1	0.203975	3.57896	2.68264	2.88853	0.449058	2.56354	1.14179	4.10268	0.321961	9.63184	0.0522033	3.68359	1.46111	4.96159	5.34035	0.965399	0.288168	1.13453	8.14314	0.62108	2.38088	0.053461	1.58586	0.261427	4.92729	4.7513	5.76472	3.5909	1.40313	0.933017
CGGA_1478	542	1	0.162234	2.88712	4.32892	3.55034	0.56721	3.6345	2.14678	4.09568	0.732917	8.84386	0.0835902	3.99868	0.23271	5.56944	3.87038	1.09114	0.435498	0.646965	7.10292	0.142896	1.10872	0.0255761	2.75057	0.286596	8.25706	5.68149	4.00551	4.09088	1.92266	0.224732
CGGA_1481	131	1	0.384335	1.98629	1.29388	1.21742	0.0532716	0.855039	1.07925	1.31278	0.00339425	4.77224	0.0522033	0.987181	0.0703531	2.41249	0.602625	2.27812	0.422665	0.291257	4.10568	0.130106	0.516879	0.0395876	1.34433	0.761008	2.88158	2.28619	1.31304	1.90621	0.70085	0.251248
CGGA_1486	184	1	0.119258	2.14724	1.40457	1.35585	0.153059	0.724044	1.94873	1.83377	0.00339425	4.32954	0.114368	1.12607	0.126541	3.65128	0.352629	0.566489	0.302152	0.176511	3.80684	0.0507347	0.74491	0.17253	1.28116	0.371393	3.91404	2.6422	0.998183	2.2366	0.719893	0.084474
CGGA_1487	520	1	0.489482	2.31091	5.05444	3.02436	0.554478	2.71193	1.76866	2.9365	0.845203	9.52927	0.129535	2.27602	0.0846081	3.46695	1.97231	1.61426	0.125451	0.548258	7.01483	0.205105	0.864698	0.519351	2.34964	1.94156	5.59274	5.26345	3.42669	4.08914	1.85318	0.23805
CGGA_1491	511	1	0.119258	2.76273	4.57245	3.11212	0.449058	3.86124	3.06319	4.5088	0.593689	8.53475	0.129535	3.9123	0.847297	2.66395	2.79132	0.947801	0.302152	0.618066	7.44418	0.252905	0.899673	0.0255761	2.19141	0.495354	6.41652	5.67018	3.52974	4.84869	2.07505	0.352778
CGGA_1492	268	1	0.699037	4.67501	4.53708	4.70606	0.747644	3.79864	3.03316	3.47422	1.14919	7.61578	1.02726	2.8445	0.33155	3.94493	3.45492	4.46772	3.25035	1.12775	6.77074	0.873902	2.35545	0.107627	2.39247	1.2518	6.60123	5.84061	3.48227	5.10312	2.50676	1.21094
CGGA_1494	269	1	0.257829	0.715115	0.870343	0.874144	0.169139	0.379126	0.954023	1.73451	0.00339425	4.60855	0.0522033	1.43878	0.0703531	2.3102	0.795581	1.15409	0.125451	0.278956	4.18036	0.469574	0.35086	0.146927	1.11932	0.0718032	4.29776	2.40576	1.03867	1.8606	0.601227	0.170222
CGGA_1496	330	1	1.09021	3.31212	4.0857	2.8071	0.169139	1.4283	1.42515	4.11427	0.090706	7.3835	0.431042	1.56877	0.0846081	2.56984	2.0311	1.7127	0.422665	0.675288	6.86178	0.343748	0.916854	0.0255761	1.23941	0.985377	5.85138	5.31428	2.7416	4.75921	2.46527	1.06725
CGGA_1497	1178	1	1.34281	2.88286	4.01635	1.98604	0.169139	3.40761	1.39987	5.84524	0.00339425	7.81647	0.0522033	3.9278	0.126541	2.58198	2.18391	1.08308	0.638899	0.485565	6.46218	0.781518	0.645623	0.0255761	1.83945	0.579273	6.94057	5.30901	2.929	5.18253	2.70061	0.856664
CGGA_1500	108	1	0.747025	3.62843	3.73004	3.38917	0.0532716	2.43078	1.97025	3.46039	1.39505	9.23652	0.736573	1.55591	0.592748	5.01786	3.51486	1.33521	0.302152	0.721273	8.33807	1.76881	1.38773	0.0395876	1.45748	0.335658	5.8497	5.88768	4.97444	3.90251	1.94132	1.5624
CGGA_1501	222	1	0.359899	4.53108	2.24661	3.55034	0.322146	2.4774	0.747774	2.81023	1.85533	10.211	0.393152	3.26158	0.641647	8.23014	5.28001	1.52093	1.08464	1.21348	7.61752	0.376311	1.35006	0.0671991	1.66826	0.248676	5.00295	4.43129	6.5194	3.03772	1.25508	1.54068
CGGA_1505	172	1	1.42208	4.86911	4.36233	4.36387	0.825753	3.6448	2.61785	3.48543	0.948496	7.69066	1.08613	2.15654	2.15666	2.8605	4.02725	3.72435	1.31169	1.60775	6.90377	0.866439	1.25144	0.0255761	1.882	0.898123	6.17068	5.92208	3.73497	5.06441	1.89224	1.14085
CGGA_1507	715	1	1.94893	5.15373	3.8293	5.19718	0.951886	3.5866	3.12901	4.02845	0.783248	9.00505	0.551174	2.89491	1.24479	5.53222	4.78929	5.22599	4.13308	1.6413	9.02119	0.547433	1.81494	0.0808045	2.44167	1.36862	5.03328	5.11303	5.91774	4.11827	2.04459	2.44406
CGGA_1508	1049	1	0.618802	3.67258	2.9331	2.74845	0.64168	2.71646	1.9002	3.42841	1.39066	9.50979	0.217613	2.45005	3.67378	5.4547	4.10514	2.50889	0.485799	1.0723	9.23645	0.192888	1.83793	0.146927	1.68592	0.359579	4.9828	4.59027	6.05555	3.33204	1.32824	3.42357
CGGA_1510	465	1	0.747025	2.52786	4.11537	2.48043	0.307446	3.25099	1.55102	4.97251	0.526636	8.60996	0.0835902	3.42581	0.761486	2.57592	2.79745	0.622609	0.683135	0.397425	7.07489	0.104159	0.801413	0.053461	2.20958	0.417708	7.40079	5.82833	3.25731	4.62896	2.87841	0.631266
CGGA_1514	76	1	0.443686	1.43503	2.16455	1.32248	0.449058	1.06147	1.07925	2.01613	0.00339425	5.51287	0.0522033	1.18462	0.307472	2.45084	0.948393	1.91523	0.245448	0.374508	5.2767	0.376311	1.46028	0.0942796	1.09937	0.715351	4.27085	3.92013	1.48401	2.17394	1.20392	0.459205
CGGA_1518	411	1	0.455271	1.47081	3.66013	2.50725	0.18507	2.94084	1.88214	3.52573	0.351857	8.38066	0.301052	3.39984	0.140251	4.01684	2.68935	0.472045	0.329749	0.374508	7.17312	0.130106	1.10121	0.053461	1.62767	0.787726	6.74258	6.10103	4.0666	4.68291	2.02736	0.224732
CGGA_1520	297	1	1.41016	4.02568	3.08448	3.88763	0.462596	2.39403	1.48648	3.6799	0.400195	9.03667	0.327917	3.02004	0.813587	4.91767	4.68442	1.79003	1.01572	1.17456	8.42079	1.17338	1.63787	0.0942796	1.31023	0.383112	5.08229	5.30088	5.19815	3.70087	1.59054	0.621082
CGGA_1521	205	1	2.22975	5.28685	4.90462	4.19987	0.6658	3.32509	3.99055	3.65724	0.238675	7.65303	0.129535	2.25601	0.34344	4.77793	5.19464	1.5149	0.473375	0.907597	8.75553	0.813014	1.9646	0.107627	2.26268	0.962098	6.45014	5.67124	4.03016	5.34457	3.22951	0.610827
CGGA_1525	1686	1	0.63928	2.89981	1.54873	2.35477	0.0532716	2.33246	0.565013	2.66131	0.649632	9.61601	0.0522033	3.62751	1.70502	6.79196	5.6077	0.947801	0.125451	1.73743	7.77234	1.41374	1.97295	2.249	2.07712	1.64229	4.78001	3.71567	6.70033	3.19619	1.9189	1.04443
CGGA_1527	1714	1	1.23217	2.74402	3.5739	2.40953	0.120438	2.42239	1.83125	6.04058	0.149642	8.6228	0.174186	3.57352	1.25108	3.90191	2.88993	3.60476	0.409726	0.442179	8.02251	0.252905	2.06957	0.0255761	1.28703	2.36582	5.95471	4.82958	4.62917	4.10978	2.29321	1.51307
CGGA_1533	1217	1	0.478167	4.55943	3.39771	3.11984	0.231991	2.92543	1.55674	3.66808	1.43397	9.69113	0.144559	2.3319	0.23271	6.37502	3.68861	2.92969	1.05915	0.817487	8.0142	0.789461	1.35641	0.687409	3.4601	0.906276	5.35698	4.75623	5.61779	2.98849	1.63347	2.8748
CGGA_1534	41	1	0.372168	3.56076	2.60117	2.63157	0.462596	2.18696	0.873228	4.97331	2.16281	9.6752	0.159441	3.52102	0.319562	5.75172	3.33053	3.82229	0.498125	0.748166	8.5504	0.354689	1.76786	0.197676	1.21498	0.706044	5.19797	4.60764	5.83819	3.41652	1.66591	3.7764
CGGA_1536	840	1	0.997871	4.90089	3.7023	3.60895	0.736188	2.59108	2.40488	4.34704	0.0785887	7.88722	0.341181	2.77695	2.49426	3.51052	5.17173	1.61426	0.201524	1.30037	7.29128	0.365543	2.47844	0.351015	2.31104	0.930464	6.38531	5.26308	4.68927	4.94842	2.78286	3.14089
CGGA_1538	247	1	0.270987	4.93099	4.17818	4.96782	0.759023	3.98284	2.04513	3.76983	2.43273	9.23161	0.114368	3.21889	0.0846081	6.72076	3.35768	2.45527	1.39676	1.25759	8.15473	0.241111	1.37528	0.0395876	2.6338	0.906276	6.39507	5.48614	4.5822	4.13426	1.97426	1.03675
CGGA_1541	81	1	0.699037	2.88286	3.92148	2.37434	0.0532716	3.32365	1.8075	4.23263	0.82488	9.11201	0.0679744	3.21527	0.632	5.39456	3.67699	1.57994	0.70479	0.757018	8.43042	0.408114	2.44261	0.0671991	2.6536	0.235812	6.06421	5.58068	4.32411	3.75072	1.69756	2.15368
CGGA_1543	723	1	1.21858	5.30486	4.21642	4.83771	0.991947	3.02797	1.85923	3.9808	0.649632	9.10689	0.911781	3.5066	0.245444	6.51779	5.72207	4.30939	1.98701	2.09203	8.78361	0.91062	2.046	0.0255761	2.70293	1.1177	5.08665	5.01987	6.91826	3.91253	1.3691	2.75995
CGGA_1544	208	1	0.92455	1.97814	3.41463	1.19545	0.0532716	2.8124	1.16455	4.82235	0.161113	8.79138	0.0990536	3.75746	0.813587	3.34054	2.45362	1.89196	0.125451	0.548258	7.82746	0.104159	0.96722	0.0255761	1.65037	0.323548	6.18739	4.88562	3.46809	3.42096	2.23536	1.28436
CGGA_1546	223	1	0.30976	4.87877	3.82421	5.60757	0.40779	3.15473	1.8027	3.22734	1.98112	9.17038	0.273724	2.80041	0.219861	6.53789	3.98739	3.51461	3.6873	2.36424	8.17489	1.33647	1.85607	0.159787	3.1217	1.80839	5.1429	5.13548	5.83409	3.21901	1.54615	0.785299
CGGA_1548	1054	1	0.231152	4.04981	4.3024	4.70033	0.617215	3.06167	2.01234	3.56949	2.29392	9.49945	0.0835902	2.97433	0.270579	6.4173	4.39205	2.18094	0.757649	1.52797	7.97927	0.50906	1.79629	0.0671991	2.34419	0.687249	6.14769	5.36684	5.42061	3.40907	1.80882	1.06725
CGGA_1551	347	1	0.162234	5.98778	2.83603	5.73634	0.900455	2.25215	1.28014	2.99356	2.79659	9.73832	0.619113	2.94045	0.167282	8.39247	6.1474	3.22893	2.60973	2.34416	6.77097	0.773529	2.08507	0.0255761	3.7127	1.33878	4.77668	4.80876	7.02676	2.86777	1.39752	1.43876
CGGA_1553	540	1	0.649411	2.90401	3.71901	2.42525	0.0532716	2.16677	1.36107	4.1663	0.270541	8.57275	0.0522033	2.38776	0.270579	2.92261	2.56458	4.9261	0.989065	0.578597	7.60814	0.873902	1.18893	0.0395876	1.1127	0.495354	5.63601	5.90577	3.19093	4.39717	1.89224	1.98576
CGGA_1558	130	1	1.18405	4.36465	4.31223	4.98361	1.06936	4.06047	2.5168	4.41182	1.17026	9.20859	0.287447	3.81674	1.54028	5.2336	3.62839	2.89664	2.05179	1.31832	8.67157	0.365543	1.7774	0.0395876	2.60922	1.3627	6.67888	5.3702	4.47347	4.21675	1.817	1.14085
CGGA_1559	603	1	2.07544	2.87645	3.5362	2.84256	0.307446	1.97408	0.767809	4.18101	0.703249	9.17683	0.159441	1.81319	0.219861	4.10932	2.55242	2.0135	1.13441	0.850919	8.32097	0.0642885	0.65586	0.0942796	1.17116	0.589428	5.05846	4.59339	4.24941	3.20502	1.97787	1.5624
CGGA_1560	459	1	1.38603	2.96157	4.07398	2.7999	0.379715	2.60587	1.91804	4.58521	0.0540076	8.09401	0.662839	3.10956	0.401448	3.13088	2.7199	1.07497	3.77077	0.842635	8.04501	0.332719	1.10872	0.0255761	1.83945	0.558745	6.42634	5.14073	3.67648	4.85528	1.89608	1.8897
CGGA_1564	190	1	1.55795	3.08298	4.61134	3.57435	0.489355	4.51194	2.3372	4.63483	1.06697	8.62007	0.0522033	4.97715	0.167282	5.61803	4.7357	1.21448	1.23708	1.33604	7.38315	0.566221	1.90481	0.0255761	3.07255	0.962098	7.42373	5.59759	4.69875	4.1517	1.75438	0.873977
CGGA_1567	840	1	0.608454	4.72174	3.05151	4.05926	0.653783	2.93892	1.50437	3.59255	0.341968	9.11018	0.287447	3.82738	0.457199	6.03005	5.07334	2.03069	0.76801	1.54327	8.177	1.00846	2.63497	0.0255761	1.61388	1.40363	4.6924	5.08765	6.24055	3.94116	1.34591	0.89957
CGGA_157	914	1	0.811653	3.87865	3.01196	2.54512	0.153059	2.23614	0.777722	5.06463	0.966975	9.91326	0.188794	3.59809	2.854	5.92971	4.12583	1.25822	0.216304	1.5833	8.05124	0.418552	2.54758	0.053461	1.62767	1.15925	4.70302	4.50497	6.01127	3.09857	1.53608	1.17631
CGGA_1572	160	1	0.466764	4.75593	3.18867	3.6212	0.365503	2.34441	1.34126	4.49792	0.858576	9.6038	0.0522033	2.55638	0.0703531	6.70008	5.48883	1.7127	0.274058	1.25138	7.25333	0.797357	2.10802	0.427149	1.72486	0.417708	4.79705	4.63447	6.59145	3.32566	0.937075	0.621082
CGGA_1575	129	1	1.75006	4.34396	4.49403	4.23032	0.803797	4.0066	2.44521	3.26892	0.891414	8.65751	1.2206	2.91027	1.45022	4.08309	4.32683	5.06788	3.66169	1.99942	8.76094	0.310388	2.2456	0.0255761	2.10334	1.32667	6.4108	5.49133	5.15291	3.54886	1.49499	3.04567
CGGA_1580	1581	1	0.91617	4.37561	3.50393	2.8047	0.528725	2.63737	2.2557	4.6338	0.12639	8.46173	0.0522033	2.11228	1.03443	3.30025	3.64696	3.70923	0.798683	0.834301	7.79506	0.612089	2.19997	0.0395876	1.89338	1.16606	5.73581	5.44888	4.40317	4.76578	2.31287	3.51931
CGGA_1583	1606	1	0.29695	1.98222	2.82059	2.02377	0.0532716	2.43078	1.02218	3.85026	1.38182	9.25737	0.159441	3.90662	0.126541	4.52214	3.35364	2.04346	0.125451	0.608301	8.17329	1.42868	2.58096	0.0942796	1.55245	0.15613	5.24116	5.89588	3.47621	3.08315	1.68859	0.882558
CGGA_1586	232	1	1.25897	4.6925	4.51932	5.82686	1.1068	3.54187	2.87268	3.86614	2.10841	8.48277	0.957199	2.82835	0.478906	4.73446	4.12887	6.78852	6.55188	2.08165	8.12926	0.343748	2.44261	0.0942796	3.14334	2.08166	5.87489	5.35467	5.09939	4.32967	1.98505	1.8325
CGGA_1587	750	1	1.61622	4.80862	4.03209	3.79584	1.39573	3.57466	1.88214	3.25274	0.238675	8.60384	0.0522033	2.67132	0.15383	3.85437	4.94294	1.46573	1.45765	1.48633	6.66719	0.449394	1.84703	0.210083	1.95617	1.30831	6.11221	5.52914	4.7448	4.23231	1.63347	1.4906
CGGA_1589	342	1	0.284026	3.2676	3.22161	2.37757	0.351172	2.09724	1.61823	3.21217	0.526636	8.14962	0.174186	2.82019	0.468094	2.83747	2.42708	1.33521	0.302152	0.608301	8.30367	1.68526	1.34369	0.0808045	1.21498	0.311335	5.56427	6.2063	2.86085	4.51474	2.06498	0.447753
CGGA_1591	1133	1	0.820656	2.64899	3.79427	2.47742	0.449058	2.2232	2.07719	3.12871	0.00339425	7.72393	0.129535	1.79179	0.660749	3.40364	3.52321	1.22186	0.435498	0.517258	7.67717	0.365543	1.16027	0.0808045	1.42608	0.261427	5.53759	5.59114	3.23678	4.77882	2.10481	1.6864
CGGA_1592	1588	1	1.02151	3.37932	3.8713	3.54606	0.502579	2.1769	1.28014	4.11196	0.428352	8.3272	0.455808	2.75992	1.35994	3.08766	2.08744	4.43585	2.20287	0.374508	6.6332	0.241111	0.645623	0.0942796	0.965869	0.946367	6.86379	5.16151	2.8026	5.15107	1.75438	1.37893
CGGA_1596	205	1	1.23892	4.08255	4.24252	3.74577	0.836626	3.86318	2.01234	4.94004	1.36396	8.92236	0.443473	4.19138	0.489637	6.072	4.30636	2.03922	0.638899	0.984834	7.09982	0.241111	1.88285	0.0255761	2.64043	0.733787	6.29314	5.07073	5.47127	3.45743	1.76714	1.11915
CGGA_1597	174	1	1.33653	4.62056	4.15942	4.44237	0.502579	3.28558	2.64734	3.47921	0.351857	9.09172	2.40772	3.02983	0.478906	6.11737	5.31603	1.69138	0.546475	2.16922	8.56152	0.386995	2.51629	0.0942796	2.10659	1.17959	5.30406	5.37355	6.22185	3.55685	1.87675	0.957613
CGGA_1598	564	1	1.96127	3.61213	3.69893	3.36668	0.60485	2.58611	1.49843	2.67515	0.0663567	9.16007	0.845926	3.94864	0.167282	4.74272	4.91527	0.687272	0.274058	1.48104	7.44069	0.556859	1.32441	0.0255761	1.52808	0.335658	5.58007	5.52054	5.26549	3.65999	1.4633	0.738873
CGGA_1601	710	1	2.0905	5.24699	4.72601	5.29647	1.332	3.85247	3.04926	4.47648	1.3504	8.46036	0.0522033	2.25853	0.716573	5.62729	4.55087	3.13233	2.32545	1.16134	8.56188	0.27619	1.90481	0.0671991	2.26268	1.26455	5.94895	5.15236	5.08836	4.25301	1.72409	1.08972
CGGA_1603	356	1	0.322458	5.00604	3.69893	5.0655	0.435412	3.56865	3.05922	3.85401	1.02088	9.41954	0.0990536	2.80373	2.51	7.79055	4.39517	2.00917	5.29177	0.834301	4.64488	3.68011	0.635315	0.0942796	3.03491	0.677759	5.32954	5.13062	6.92745	4.04773	1.61456	1.08972
CGGA_1604	740	1	0.737553	2.82631	3.9861	3.75815	0.216493	2.19029	1.56244	4.38203	1.71595	9.46264	0.287447	2.75992	0.468094	5.55933	1.70298	1.50276	1.15065	0.485565	7.39542	0.449394	0.773433	1.20454	1.48311	0.516794	6.10043	5.03135	4.6733	3.38493	2.11133	1.25144
CGGA_1605	321	1	0.443686	2.37071	3.18198	2.01963	0.0532716	1.7677	1.05507	3.53889	0.311839	8.8473	0.301052	2.41035	0.65123	4.01955	2.43509	2.35909	0.171539	0.730294	8.63442	0.408114	1.54063	0.0671991	1.23941	0.248676	5.14081	5.62281	4.08127	3.94894	1.69756	0.981804
CGGA_1606	471	1	0.811653	4.24761	5.13021	3.20754	0.515702	3.17904	2.07322	3.22432	0.00339425	7.50606	0.816843	2.89026	0.446221	2.86701	2.61681	0.929992	0.546475	0.800471	6.73051	0.50906	0.87352	0.0395876	1.42078	0.335658	5.58302	4.90083	3.24164	4.24691	1.4633	0.23805
CGGA_1607	1333	1	1.38603	4.18642	4.655	3.7383	0.528725	2.72771	2.11241	3.68524	1.83676	8.51904	0.393152	2.13736	0.412773	3.91958	2.87078	3.69813	0.952803	0.867345	8.58163	0.386995	1.42445	0.0255761	1.97411	0.742917	5.51753	4.84446	4.63249	3.62906	1.96337	2.21029
CGGA_1610	1058	1	0.119258	5.22702	1.69441	3.21296	0.0532716	1.87271	0.747774	2.1628	1.13853	9.92089	0.705392	3.12	0.86386	8.24187	5.54228	0.728869	0.274058	1.18112	6.37485	0.665166	1.04751	1.19843	2.7176	0.311335	4.92778	3.82609	6.92907	2.32151	0.968699	2.99971
CGGA_1611	1158	1	2.12017	3.8428	4.17274	3.63604	0.277662	3.80371	1.9002	6.29553	0.446788	8.26959	0.0522033	4.56468	0.562586	3.72448	2.74342	2.5243	0.422665	0.962101	6.73863	0.593927	1.38152	0.0255761	2.37389	4.98626	7.17848	5.23088	3.64754	5.11575	2.76327	0.766904
CGGA_1612	718	1	0.522906	3.82885	4.87327	4.9673	1.58085	3.60901	2.80542	3.89825	1.61636	8.88545	0.0522033	3.26508	0.15383	5.675	4.58214	3.83631	2.68096	1.65074	7.64999	0.575519	1.62211	0.133948	2.71134	2.57272	6.55876	5.51964	5.14985	4.29561	2.14346	1.8099
CGGA_1614	1079	1	1.45725	3.48549	3.41603	2.96343	0.462596	2.32041	1.46836	4.90084	1.63107	9.20944	0.188794	2.67681	2.7651	4.73051	4.18825	1.6478	0.396678	1.12093	8.81412	0.682409	2.09276	0.0942796	1.81568	0.715351	5.54248	5.19744	4.9671	3.76429	1.05922	1.39714
CGGA_1615	586	1	0.119258	3.67379	1.50653	1.75112	0.0532716	1.8811	1.07124	0.635756	1.41249	9.92541	0.443473	1.87199	0.0703531	7.95893	6.31307	0.828039	0.125451	0.568556	5.37417	0.264597	1.62738	0.0671991	2.13544	0.0718032	4.6612	3.16749	6.42442	3.49564	0.515661	2.3044
CGGA_1619	766	1	1.09765	2.7393	3.31114	2.42525	0.0532716	2.76091	1.3545	5.15386	0.790281	8.99727	0.0522033	3.82283	1.67729	3.92833	2.78517	2.34532	1.16673	0.712194	8.04628	0.287685	1.20305	0.0255761	1.72486	0.429058	6.32334	4.93309	3.34309	3.79318	0.929047	0.401032
CGGA_1624	87	1	0.608454	3.73167	4.36367	3.17273	0.33672	3.65614	2.436	3.91536	1.02673	8.13269	0.0522033	3.95689	0.126541	3.12288	2.69595	2.47442	2.78064	0.859156	7.66953	0.252905	0.855823	0.0671991	2.92986	0.371393	7.76177	5.47569	3.93998	4.67155	1.50538	0.681156
CGGA_1626	696	1	1.05245	4.79469	4.35963	4.75479	0.825753	3.6629	2.65792	3.80045	0.790281	8.33428	0.0522033	2.87467	0.622287	5.23899	5.21853	3.78992	3.62246	1.86437	9.10852	0.27619	2.54758	0.234573	2.78674	1.5976	5.76666	5.10061	5.47798	3.94505	1.86502	1.06725
CGGA_1631	221	1	0.67939	5.02304	4.28965	4.94111	0.231991	3.3508	1.95306	3.64851	0.966975	9.37146	0.327917	2.68953	1.72772	6.85509	4.71523	2.23778	0.274058	1.76374	8.39296	0.168121	2.42742	0.0255761	2.6623	0.724598	5.47932	4.96176	6.0985	3.78657	1.88452	2.51346
CGGA_1634	366	1	0.965739	3.97223	3.93373	4.39815	0.64168	3.18865	1.70833	3.60507	0.00339425	9.86724	0.0522033	3.50369	0.167282	5.61803	3.5665	2.6478	1.21398	1.12775	7.24329	0.142896	2.10041	0.197676	1.34993	0.440321	5.66877	5.11837	5.24627	3.71264	1.31633	2.18932
CGGA_1635	332	1	0.203975	1.44706	1.19639	0.434305	0.0532716	0.872761	0.599019	0.959501	0.00339425	4.07357	0.0522033	0.575574	0.0703531	0.959135	0.437309	0.220307	0.230944	0.16317	2.87445	0.0642885	0.528049	0.0255761	0.3776	0.462586	2.94114	2.04485	0.774274	1.78617	0.447589	0.127973
CGGA_1641	291	1	0.718423	2.9696	3.50915	3.15782	0.515702	2.50408	0.826276	3.46795	0.00339425	9.54761	0.455808	3.03401	0.307472	5.24464	2.72635	1.93358	0.877647	0.496208	8.07762	0.365543	0.999864	0.0671991	1.10605	0.235812	5.18835	4.58275	4.71985	2.91525	0.912843	2.57974
CGGA_1644	173	1	0.489482	4.518	3.7168	3.86837	1.05988	3.10646	1.9136	3.8092	1.59398	9.90721	0.273724	3.63279	0.270579	6.20303	4.86479	2.31739	0.70479	1.43798	6.93164	0.797357	1.84249	0.0395876	2.35777	0.715351	6.1456	5.10435	5.72752	3.49564	1.39752	1.12642
CGGA_1650	1283	1	0.784306	4.93147	3.38487	3.10436	0.502579	2.35919	2.58496	4.34317	0.00339425	7.89809	0.367379	2.20984	0.34344	3.46592	4.13493	1.26539	0.828765	1.25138	7.23427	0.365543	2.39968	0.0395876	2.11305	0.347668	5.62747	5.35739	4.87935	4.8335	2.10481	0.412852
CGGA_1651	842	1	0.566309	2.07292	3.02528	1.3949	0.120438	1.85149	1.2662	3.84082	0.818034	8.91411	0.144559	2.96704	0.15383	3.70656	2.67381	1.16942	0.186604	0.693861	8.69834	1.75329	1.41231	0.053461	1.07912	1.08932	5.0962	5.6617	3.5595	3.95378	1.89608	0.302889
CGGA_1656	149	1	0.432008	4.27917	3.9843	4.19897	0.900455	3.84069	2.85444	4.19048	1.31819	8.33011	0.0835902	4.43882	0.521357	6.46945	3.36706	0.611553	1.09305	0.730294	7.56451	0.365543	1.16027	0.133948	2.98768	0.805268	7.34201	5.00245	3.96243	4.29487	2.81928	0.170222
CGGA_1659	387	1	1.30471	4.72458	4.19361	4.39579	0.653783	4.0385	3.36868	3.42452	0.12639	8.17674	0.144559	3.30969	0.23271	5.46949	4.72891	4.46855	1.55413	1.62702	7.53853	0.638886	2.43958	0.0671991	3.42173	2.3835	7.22743	5.71329	5.0734	4.75566	2.30448	0.916389
CGGA_1663	290	1	0.932882	5.06533	3.74531	4.95667	1.15247	2.7718	2.32394	3.33032	0.194926	9.52608	2.22551	2.02502	0.510862	6.15734	5.93881	3.75683	1.90454	2.39522	8.18188	0.765493	2.29655	0.053461	1.66381	0.873384	4.52753	4.78758	6.58623	3.86677	1.48451	3.88819
CGGA_1666	249	1	0.408367	2.37686	1.62362	2.16548	0.351172	1.52417	1.9002	2.39214	0.00339425	4.81924	0.114368	1.44349	0.206896	3.84512	1.64678	3.36736	0.661174	0.36291	4.14703	0.104159	1.15301	0.351015	1.75023	0.706044	4.22472	2.91919	1.00502	2.0605	0.862987	0.127973
CGGA_1669	139	1	0.347525	3.20818	4.62514	2.34489	0.0532716	3.80776	1.86844	5.57584	0.183753	7.93131	0.129535	3.12519	0.521357	3.76291	3.14556	0.837602	0.329749	0.517258	8.01172	0.499295	1.37528	0.053461	2.2885	1.09647	6.57166	5.65584	3.68167	4.65457	2.28754	0.436211
CGGA_1678	657	1	0.384335	2.96559	1.83487	1.61467	0.0532716	1.16467	1.67718	1.9855	0.0663567	5.64939	0.203269	0.824215	0.245444	3.38074	0.592213	1.77995	0.125451	0.215799	5.6672	0.0909982	1.19601	0.222381	1.97411	0.914384	4.44899	3.90835	1.63082	2.54328	1.08804	0.156274
CGGA_1680	596	1	2.29305	4.7526	2.90432	4.13224	0.900455	3.13331	2.39223	4.59432	1.46344	9.11379	0.174186	4.59863	1.44474	6.06019	5.74561	1.80999	1.28227	2.05712	7.44543	0.647703	2.58096	0.0671991	3.23532	1.46571	7.20181	5.41664	5.91466	3.95956	1.65672	1.23806
CGGA_1681	346	1	0.119258	3.28526	2.66525	2.98685	1.332	3.03514	1.25211	3.20605	0.291355	8.28584	0.203269	3.44724	0.0703531	5.41145	4.78883	1.74412	0.534528	1.50209	7.08364	0.0777088	1.21704	0.0255761	2.83738	0.696677	5.50377	4.86119	5.48487	3.3696	1.09515	0.916389
CGGA_1682	345	1	0.856118	4.73586	4.76554	4.57298	0.951886	3.90519	3.3526	3.41147	0.473957	7.62887	0.0990536	1.75532	0.180609	3.90339	4.22972	3.41359	1.30439	1.61259	7.34686	0.773529	2.16022	0.120849	2.61821	0.889923	6.32334	5.69607	3.66952	5.21778	1.97426	1.93224
CGGA_1685	225	1	1.60056	3.3912	3.99686	2.71821	0.277662	2.98047	1.87759	4.02104	0.249385	7.69789	0.174186	3.5066	1.05619	2.39637	2.85526	1.27252	0.274058	1.05093	7.04786	0.873902	1.81957	0.053461	1.97411	2.2485	6.49745	5.84199	2.93977	4.97514	2.38604	0.277295
CGGA_1688	51	1	0.533879	2.44276	4.30873	2.84723	0.169139	3.29298	2.11627	3.59598	0.680543	9.78931	0.159441	2.85251	0.140251	5.15619	3.07615	0.633583	0.259819	0.442179	8.08121	0.42891	0.42432	0.79741	2.41599	2.28971	6.20805	5.34375	4.17841	4.38354	2.11782	0.690934
CGGA_1690	592	1	1.48024	3.91157	4.61023	4.46511	0.629491	3.14159	1.85923	3.39961	1.3504	8.37752	0.630158	2.75821	0.478906	4.43943	4.00498	4.01876	3.12345	1.44887	7.78297	0.459522	1.98538	0.0671991	2.40036	1.11066	5.82473	5.51187	4.74023	4.03331	1.74579	1.13365
CGGA_1693	517	1	0.119258	2.88712	3.3661	3.64006	0.200854	1.58797	0.882435	3.09244	0.12639	9.10986	0.188794	4.09026	0.0846081	5.81329	4.23954	0.622609	0.274058	1.22623	7.01077	0.168121	0.916854	0.107627	1.7915	0.906276	4.81657	4.79185	4.97126	3.3696	0.888153	1.32925
CGGA_1694	624	1	0.322458	4.20547	4.10884	4.73811	0.435412	3.80067	1.99565	2.79774	1.9839	9.43079	0.492246	3.79211	1.04172	7.1414	4.12735	0.921007	0.216304	1.22623	9.78929	0.593927	0.635315	0.0255761	2.81424	0.787726	5.83011	6.02195	5.37117	3.619	2.19937	0.328045
CGGA_1698	388	1	0.443686	4.22994	4.62239	4.60265	0.449058	3.45561	2.01234	3.84366	0.884913	9.22132	0.0522033	2.71282	0.390033	5.49968	4.33792	4.34406	1.78015	1.5073	7.93845	0.205105	1.40621	0.0395876	2.44928	0.724598	6.20551	5.39149	5.76437	4.11233	2.25299	2.20682
CGGA_1702	168	1	0.30976	3.00518	6.43474	4.56037	0.216493	4.41996	3.52875	3.46418	0.332003	6.75755	0.144559	2.8668	0.989885	3.70398	1.98353	1.30071	0.245448	0.588568	6.84183	0.48946	0.696106	0.0671991	1.94893	0.599513	6.51698	5.71813	1.97908	5.17201	2.12105	0.352778
CGGA_1708	1122	1	1.22539	5.32228	4.14358	5.68146	1.0788	4.45863	2.85673	4.53309	2.6997	9.26789	0.0835902	4.53026	0.641647	7.42154	4.01657	3.99387	2.61605	1.03651	8.3112	0.805208	1.31792	0.405813	3.16314	1.71847	6.78731	5.8246	5.9074	3.87091	2.27899	1.90259
CGGA_1709	415	1	1.53067	4.74593	5.6779	4.56248	1.0788	4.14261	3.10996	5.90008	0.00339425	8.41106	0.287447	3.77726	0.670206	5.74513	4.81645	3.58836	1.31169	1.148	8.73136	0.612089	1.46028	0.0255761	2.40559	1.3448	5.87418	5.58917	4.66322	4.6005	2.2847	1.89401
CGGA_1713	332	1	1.41016	2.20744	4.40209	3.13134	0.136826	2.41677	1.65069	3.80045	0.00339425	8.46851	0.129535	3.34846	0.0703531	3.16628	2.03469	2.04769	0.76801	0.351216	7.45335	0.575519	0.516879	0.0255761	1.07231	0.506114	5.68933	5.46734	2.97153	4.19783	1.87675	1.25808
CGGA_1722	349	1	0.432008	2.21435	1.32245	2.3711	0.153059	0.809695	1.88668	1.04132	0.172483	4.38677	0.174186	0.883234	0.0846081	3.78739	0.653514	2.31033	0.726149	0.291257	2.89536	0.673815	0.87352	0.197676	1.26343	0.658591	3.64487	2.73327	1.17117	1.87088	0.828658	0.19773
CGGA_1728	917	1	1.44562	4.46988	3.38057	3.9243	1.36416	2.48813	2.62326	4.26733	0.419035	8.66137	0.231828	3.24041	0.632	4.43052	4.02479	4.04325	1.56035	1.21987	7.65049	0.354689	3.16735	0.17253	2.12589	1.00069	6.21907	5.49922	4.88856	4.83207	1.69756	1.25144
CGGA_1729	244	1	0.466764	4.05624	3.33519	3.58551	0.0532716	2.3113	1.10303	3.2557	0.249385	9.55028	0.129535	2.55237	0.55239	5.6347	4.92498	0.484183	0.259819	0.809005	8.28253	0.70787	1.20305	0.0942796	1.65934	0.286596	4.63419	5.25906	5.4006	3.83637	1.66132	1.12642
CGGA_1735	813	1	0.92455	2.56585	4.06215	3.06492	0.247351	3.39671	2.22389	3.74969	0.00339425	7.37625	0.203269	2.16468	0.180609	2.50102	2.60746	0.837602	0.485799	0.506772	7.50901	0.310388	2.16753	0.053461	1.58586	1.05305	5.94272	5.47384	2.88343	5.21145	2.53057	0.19773
CGGA_1736	938	1	0.608454	4.04612	5.33307	4.73562	0.617215	3.24641	2.73233	3.65179	0.351857	8.54655	1.05276	2.51983	0.167282	6.06711	4.70041	1.49052	0.726149	1.3651	7.2849	0.858934	1.66378	0.0255761	2.78873	0.687249	6.17572	5.72649	5.07576	4.09088	1.90373	0.651426
CGGA_1738	469	1	0.119258	3.75006	3.5577	3.23443	0.435412	3.17904	1.67192	4.1626	0.400195	9.28576	0.287447	3.83567	0.390033	5.74292	4.20198	0.739089	0.37025	1.10721	8.26763	0.0909982	1.33729	0.053461	1.92328	0.299018	6.95685	5.12247	5.06214	3.90049	1.64282	0.340463
CGGA_1739	515	1	1.56334	3.04936	4.15942	2.9418	0.231991	2.73886	1.50437	3.79163	1.08941	8.9387	0.301052	2.93896	0.270579	3.94206	3.26734	4.06408	1.01572	0.891633	8.58984	0.858934	1.78687	0.0808045	1.44187	1.13168	5.65627	5.13021	4.22409	3.75753	1.84523	3.55731
CGGA_1740	363	1	1.41016	1.41065	3.75719	1.81476	0.120438	1.68807	0.787567	2.85701	0.321961	9.15836	0.259881	3.80679	0.1127	4.04174	2.36397	1.05863	0.302152	0.36291	7.59073	1.38847	1.17467	0.0255761	0.866512	0.724598	5.35734	5.36651	3.92647	3.82357	1.70202	0.340463
CGGA_1747	293	1	0.455271	5.07019	2.53651	3.35693	0.322146	2.00879	0.854633	4.44335	1.33209	9.78103	0.114368	4.03014	1.51959	6.69901	5.59344	1.34879	0.558333	2.16922	8.14955	0.449394	1.91783	0.0395876	2.11949	0.687249	4.88465	4.75459	7.05102	3.16024	1.53608	1.16223
CGGA_1749	401	1	0.162234	3.19463	5.11375	3.11405	0.262573	3.69841	2.46345	3.58797	1.68126	8.57982	0.144559	2.10946	0.126541	4.19872	2.81364	2.77742	0.498125	0.588568	7.54589	0.0909982	1.09365	0.0255761	2.22751	0.451496	7.31418	5.63047	3.75144	4.44891	2.45781	0.973784
CGGA_1750	250	1	0.478167	2.80394	3.58131	2.90427	0.136826	3.02797	1.32791	3.70218	0.66518	9.0313	0.174186	3.28012	0.29528	4.28854	2.70906	3.80295	0.683135	0.656469	8.22614	1.91849	1.99361	0.0671991	1.89338	0.128563	6.0581	5.54179	4.33771	3.65999	1.75438	2.82765
CGGA_1758	414	1	0.67939	3.01297	5.56482	4.2071	0.592395	3.04404	2.48146	3.87908	0.216986	8.17115	0.0835902	3.19086	0.0703531	4.86117	2.10797	1.7647	0.522487	0.45315	7.7212	0.343748	0.56106	0.0255761	2.27422	0.977659	7.03068	5.68437	3.45786	4.45991	2.56777	1.01345
CGGA_1760	459	1	0.51185	4.73642	3.47885	4.50076	0.759023	2.4419	2.19136	3.86707	0.321961	8.86309	0.188794	2.84931	0.707419	6.20226	4.69643	3.23845	1.97277	1.20063	8.61134	0.528381	0.96722	0.053461	2.04362	0.677759	5.72263	4.94962	5.78395	3.61647	1.66591	1.3605
CGGA_1764	710	1	1.75006	2.90401	4.15073	3.5631	0.292618	3.08769	1.56812	5.3678	1.31819	9.07665	0.203269	3.43708	2.26592	4.46967	3.06784	1.34202	0.788526	0.923384	8.54179	0.439191	0.958945	0.24666	2.12589	0.715351	6.51027	5.12124	3.96312	4.39037	2.05482	0.973784
CGGA_1770	298	1	1.6058	3.55157	3.93373	2.97412	0.435412	3.23567	2.27996	5.10946	0.216986	8.16816	0.673585	3.58084	0.355231	2.99083	3.17821	1.96963	1.48397	1.06521	7.24045	0.575519	1.36902	0.0255761	1.77102	2.18942	6.79731	5.72168	3.86797	4.70269	2.24126	1.31657
CGGA_1771	1068	1	0.775075	1.81346	3.44645	1.4881	0.0532716	1.96231	1.18695	3.95154	0.194926	8.77233	0.144559	2.95677	0.54212	3.03585	1.82564	0.633583	0.230944	0.464038	7.61344	0.42891	0.950623	0.0255761	1.22725	1.20626	6.88406	5.81522	2.64533	4.34883	1.92266	0.127973
CGGA_1773	104	1	0.659473	4.56515	4.59851	4.20168	0.921213	3.21236	2.73733	3.50267	1.10049	8.66819	0.865022	2.17544	0.29528	5.10473	3.33053	2.50579	0.858277	1.09335	7.40332	0.789461	1.01592	0.0255761	2.57267	1.20626	5.9969	5.55575	4.76366	4.49548	1.84921	0.89957
CGGA_1776	259	1	1.07522	2.65904	3.69217	3.5432	0.153059	3.16937	1.9136	3.53531	0.301638	8.5397	0.0522033	3.00735	0.167282	4.06749	2.85331	1.56248	0.5701	0.464038	8.33398	0.91062	1.40007	0.0671991	1.98476	0.922446	5.85209	6.15081	3.87914	4.0952	2.25299	1.04443
CGGA_1785	329	1	1.71167	3.21155	4.768	2.85188	0.322146	4.09115	1.5337	5.24005	0.0663567	8.71051	0.0522033	3.83567	0.126541	3.71256	2.92929	2.00917	0.672193	0.875487	7.09457	0.0909982	0.864698	0.0395876	1.2088	0.347668	6.12641	5.62308	4.13045	4.33822	1.40313	0.776131
CGGA_1791	855	1	0.598032	1.98629	1.09095	1.32922	0.0532716	1.16467	0.97137	2.14919	0.00339425	4.88085	0.114368	1.05215	0.126541	3.1753	0.76834	0.697781	0.125451	0.215799	5.14089	0.0642885	0.925369	0.107627	1.03773	0.831188	3.85614	2.77112	1.57934	1.83978	0.775409	0.156274
CGGA_1807	247	1	1.98564	2.26845	4.55285	2.96558	0.262573	2.7826	1.57941	2.70015	0.37141	8.21221	0.0835902	3.26041	0.0703531	2.23906	2.0275	1.52694	0.74722	0.464038	5.91264	0.168121	0.899673	0.0255761	0.980542	0.209736	6.15414	4.86721	3.17825	4.30949	1.67048	0.412852
CGGA_1809	343	1	1.17	3.24808	4.03729	2.87261	0.136826	2.7826	1.73881	4.05205	0.00339425	9.4796	0.0522033	1.79538	0.193813	3.42082	3.51725	3.00922	0.828765	0.969719	7.25188	0.180561	1.10872	0.053461	1.28116	0.451496	5.35451	4.3317	4.11137	3.6673	1.5157	0.690934
CGGA_1811	304	1	0.756435	5.32963	3.79844	5.3082	0.982019	3.18385	2.37627	3.53292	0.381077	9.66012	1.6498	2.43255	0.670206	5.78847	5.75632	3.87513	1.42412	1.85625	8.53537	0.310388	2.33932	0.0395876	1.79556	1.50386	4.641	5.06945	6.65092	3.94894	1.55615	3.33093
CGGA_1814	221	1	0.162234	4.98929	4.87417	5.50223	0.421657	2.89607	3.08482	3.56832	0.649632	8.59402	0.443473	2.25096	0.126541	5.20572	3.82552	4.60097	3.16617	1.41595	7.25607	0.459522	2.04204	0.0671991	2.40036	1.12471	6.49846	5.83205	4.96614	4.44696	1.9922	0.821414
CGGA_1815	185	1	0.965739	4.49815	5.05326	4.37432	0.910865	2.96362	2.7911	3.74461	1.79237	8.45338	0.736573	2.36709	0.34344	5.55234	3.7331	3.3898	1.14255	0.774559	8.07569	0.499295	1.25823	0.0942796	2.49899	0.962098	7.01368	5.49346	4.06467	4.45733	2.25299	1.3605
CGGA_1817	399	1	0.466764	3.78055	3.77109	3.67965	0.617215	3.12831	2.62055	3.94805	0.985194	9.1745	0.746832	3.49981	0.602662	5.97336	5.10975	3.10561	0.998	1.65074	7.93039	0.866439	2.23867	0.107627	2.23638	0.347668	6.46046	5.0002	5.61527	3.81388	1.96337	1.70119
CGGA_1820	77	1	0.244552	3.97417	5.52491	3.52301	0.262573	3.28558	2.57102	3.74257	0.649632	8.6738	0.341181	3.15718	0.245444	5.06385	3.18739	1.6478	0.593372	0.474842	7.62291	0.332719	0.96722	0.053461	2.08701	0.648911	7.63156	5.41243	4.25219	4.03783	1.80059	0.719884
CGGA_1826	44	1	0.847334	5.32486	4.613	4.42778	0.858168	3.88816	2.63133	4.52072	0.172483	8.72154	0.174186	2.04294	0.258067	5.25239	3.79865	3.67144	1.14255	0.656469	7.90868	0.180561	2.69726	0.0942796	2.74035	0.81396	6.31985	5.01676	4.27205	4.25907	2.00638	1.25144
CGGA_1833	494	1	0.500709	4.11366	5.29044	4.35334	0.307446	3.56019	2.49629	3.58338	2.53103	8.68582	0.480193	2.20198	0.15383	4.44632	2.65357	4.58112	2.127	1.13453	8.09432	0.310388	1.1384	0.053461	2.13226	0.715351	6.60069	5.95324	3.88801	4.55358	2.14346	1.99382
CGGA_1857	157	1	1.23892	5.37326	4.19973	5.72827	1.65636	3.18545	2.35034	3.26599	0.936027	9.69158	0.129535	2.46301	0.562586	6.51164	6.06602	2.30323	1.47743	2.75723	8.68934	0.0777088	2.20353	0.107627	1.6368	0.954254	4.56605	4.7655	6.95776	3.5595	1.72846	2.05293
CGGA_1862	110	1	0.420235	4.57339	5.23132	2.99107	0.247351	3.50953	3.09648	3.47297	0.28099	8.22307	0.0522033	1.72539	0.1127	4.68254	3.14556	0.577884	0.473375	0.464038	7.50306	0.354689	1.03967	0.0395876	2.36047	0.406267	6.10476	5.63346	3.63507	4.69418	2.67764	0.328045
CGGA_1865	89	1	0.489482	4.16795	4.33237	4.3121	0.528725	3.04935	3.22412	4.02434	0.409649	8.43004	0.327917	2.90261	0.258067	5.43046	4.27881	1.32837	0.593372	1.30638	7.65902	0.593927	1.82878	0.053461	2.70082	0.639165	7.08257	5.41664	4.77114	4.31673	2.66493	1.16928
CGGA_1866	127	1	0.811653	3.4161	5.32318	3.70288	0.292618	3.8128	2.85902	4.70249	1.27556	8.02223	0.0835902	3.47528	0.355231	4.03036	2.45625	4.35215	3.1528	0.45315	7.63241	0.217213	1.38152	0.0255761	2.92986	0.579273	6.46284	5.33378	3.87989	4.32322	2.6628	2.05293
CGGA_1886	338	1	0.231152	3.61842	4.63935	3.28846	0.322146	3.47253	1.90915	3.93313	1.35945	9.2697	0.0835902	2.54835	0.0703531	7.15656	3.98486	2.75133	0.838665	1.10029	8.16288	0.264597	1.48369	0.0395876	2.15748	0.335658	6.63064	5.19397	5.11319	4.07607	1.75865	1.16928
CGGA_1899	176	1	0.949403	4.43614	3.34558	4.23386	0.39381	2.32343	1.34126	3.36474	1.62741	9.8006	0.0835902	2.31273	0.366926	6.92537	4.84842	3.40004	3.24404	1.34774	9.03406	1.13706	2.14179	0.120849	1.67712	0.677759	4.3074	4.9724	5.95844	4.03873	1.63815	2.15729
CGGA_1901	540	1	1.12702	5.0065	4.22767	5.50405	1.53821	3.60198	2.38905	3.82654	2.20098	9.61964	0.797153	3.18345	0.743689	6.87241	6.26242	1.49665	1.73083	2.32673	9.29502	0.789461	2.47253	0.61518	2.83547	1.20626	5.08272	5.00335	6.28379	3.58572	2.02736	1.31657
CGGA_1908	298	1	0.608454	3.8071	4.67946	4.73811	0.40779	3.06167	3.05724	3.28779	0.00339425	8.5016	0.726247	3.00876	0.180609	4.53414	3.97299	0.577884	1.05915	0.915513	6.34896	0.0642885	1.35641	0.159787	1.97411	0.787726	5.01083	5.7972	4.45125	4.57256	1.96337	0.436211
CGGA_194	2304	1	1.41613	3.00518	3.67396	1.90296	0.262573	1.85149	1.25211	4.46827	0.138068	8.52501	0.0522033	2.79375	0.412773	3.65753	2.36957	2.24519	0.498125	0.538	7.87591	1.0017	1.06305	0.0395876	1.32169	0.299018	5.43762	4.88216	4.01422	3.74389	1.99931	0.766904
CGGA_1946	142	1	1.22539	4.81234	4.38831	4.93029	0.858168	2.88614	2.44521	3.69691	0.568951	8.98555	0.0835902	1.5983	0.270579	4.14371	3.27451	4.15077	6.90636	0.883583	7.30682	0.528381	1.82878	0.258644	2.70082	1.40363	6.18017	5.71329	5.13221	4.00396	2.1339	0.569077
CGGA_1953	73	1	0.882159	3.69177	5.13577	4.16507	0.528725	3.50449	2.90847	4.58306	0.973077	9.59463	0.641127	1.55591	0.126541	6.36346	4.88052	2.96658	2.05179	1.29434	8.76321	0.299084	1.88727	0.234573	2.20052	1.2518	5.31431	4.74247	5.41609	3.74274	1.89608	0.536968
CGGA_1985	380	1	0.957594	2.42509	4.244	2.31819	0.262573	2.98047	1.70318	4.09568	0.446788	9.74542	0.480193	4.29213	0.572711	3.74801	2.47449	0.856545	0.661174	0.791886	7.1279	0.0909982	1.41231	0.0255761	2.22155	0.286596	6.26534	4.96871	3.69114	3.72431	1.75865	1.89831
CGGA_2008	44	1	0.608454	3.94272	3.07176	3.81491	0.515702	2.21013	1.89571	3.42711	0.114604	9.38759	1.67278	0.399934	0.531776	4.49451	4.43687	1.01698	0.274058	1.37084	7.75648	0.566221	1.18893	0.0671991	1.23941	0.394736	4.77557	5.33032	5.67149	3.45166	1.30431	1.64112
CGGA_2013	139	1	1.04477	2.06526	3.00621	1.94291	0.0532716	2.01639	0.954023	3.63418	0.216986	9.39925	0.114368	1.25159	2.0456	3.42508	2.58619	1.57994	0.125451	0.538	8.64163	0.0507347	1.59545	0.0255761	1.1127	0.142412	4.41485	5.3961	4.39124	3.07926	1.35756	0.302889
CGGA_2024	328	1	0.443686	2.02239	3.0681	1.4881	0.0532716	1.93444	1.07925	3.05515	0.543729	9.25752	0.0522033	0.904696	0.206896	2.96396	2.31825	2.13784	0.604879	0.36291	8.24011	1.25456	1.00791	0.053461	0.707152	0.15613	4.35147	6.02055	3.19722	4.10978	1.64747	0.916389
CGGA_235	2340	1	0.631804	2.28191	3.05547	1.15506	-0.0820639	1.18108	0.0359236	4.43374	0.100788	8.34945	-0.0489949	2.22934	0.647414	2.46444	1.1371	0.452683	-0.00272639	0.304576	6.86076	0.572039	0.636705	-0.0276672	1.09038	-0.0306974	4.97899	4.54199	1.52804	3.78552	1.68996	0.143826
CGGA_245	318	1	1.29576	4.44633	3.16082	3.99038	1.24166	3.20627	2.34924	5.22072	1.12784	9.80729	-0.0257607	2.80859	1.50939	3.96436	3.87904	5.3501	3.56002	1.08998	7.64526	0.60448	1.90439	-0.057568	2.22781	0.974607	4.98992	5.80161	5.07134	4.1329	2.38828	3.46033
CGGA_247	609	1	1.43797	2.26992	2.29984	2.15433	0.444611	2.95809	0.769515	5.34664	1.03941	8.85674	0.534857	5.56237	0.552417	2.35365	2.21489	2.50577	0.773004	0.852047	6.58382	1.3722	1.44312	0.303333	1.39053	0.593588	7.54165	5.13051	2.1198	5.34459	2.56542	1.45831
CGGA_267	1374	1	1.32355	1.69115	3.15756	0.633196	0.00304848	0.871279	0.287657	4.40189	0.0807558	7.70017	-0.0257607	3.83263	1.07796	2.11049	0.872741	0.602584	-0.00272639	0.182018	6.52124	0.193776	0.473606	-0.0276672	1.49517	0.315647	5.55405	3.11198	2.25964	3.48248	1.77218	0.187138
CGGA_272	238	1	0.412431	5.79836	5.50407	4.28516	0.373694	3.71686	3.11637	2.7901	0.0605351	6.56397	0.0946062	1.44228	-0.00736211	6.10751	3.28651	4.2857	1.81408	0.594804	3.68645	1.09311	2.07849	0.0445924	3.12335	1.6387	5.65214	7.06743	4.74285	4.72977	2.02574	2.53584
CGGA_273	2635	1	1.02853	2.92536	2.70598	2.67045	0.409721	1.99796	1.01064	4.69398	0.987205	8.18001	0.556368	3.02367	2.17631	3.40584	2.71525	5.47861	2.29673	0.909914	7.97538	1.50852	2.19358	0.846638	1.64259	1.27958	5.60533	3.93223	3.96684	4.65773	2.22463	1.9352
CGGA_279	1314	1	1.33653	3.72122	3.94864	3.27988	0.351172	2.70739	1.25917	3.29783	0.114604	8.90356	0.0522033	3.84541	0.355231	4.26904	3.70222	5.25755	4.35612	0.608301	7.26548	0.851387	1.23778	0.0395876	1.1775	0.417708	5.58627	5.35025	4.95907	3.80847	1.58568	2.9162
CGGA_28	1103	1	1.23217	2.81293	2.10423	1.92085	0.153059	1.51871	0.696414	3.21217	0.206003	8.05038	0.174186	3.19823	0.180609	3.34394	3.35499	0.655292	0.216304	0.254029	7.06751	0.556859	0.983633	0.146927	1.21498	0.128563	4.71356	4.29033	3.84458	2.95025	1.06648	0.364991
CGGA_283	3470	1	0.162688	2.59686	2.98931	2.00328	0.241604	1.71646	1.33581	3.15705	0.0807558	8.20452	0.030442	2.67968	-0.0746312	3.20125	1.81462	5.05341	0.455902	0.315228	7.35991	0.898331	1.27472	0.113551	1.2538	0.385559	4.76219	4.30246	3.10873	3.52035	1.93161	1.73474
CGGA_288	1057	1	0.765785	3.77496	3.85147	3.30884	0.365503	2.45017	2.10077	3.92072	0.227876	9.3593	0.504208	0.953443	0.562586	4.39681	3.51486	3.37776	0.73672	0.774559	8.10393	0.229215	1.16748	0.0255761	1.28116	0.235812	4.65877	5.58068	5.18334	3.62152	2.25299	2.54421
CGGA_300	2199	1	0.455737	2.37017	2.47125	1.6986	0.173526	2.27005	1.58837	4.24039	0.217222	8.58548	-0.0257607	2.52457	0.892831	2.92243	2.68921	2.82285	0.0881422	0.550226	7.69143	1.94011	2.21455	-0.057568	0.884671	0.0206881	5.78776	5.60574	4.52742	3.91951	1.70471	2.52244
CGGA_309	139	1	1.32355	4.59408	4.80852	3.85391	0.430787	3.84404	3.3212	3.92635	-0.0649463	6.92632	-0.0847061	2.21922	1.71509	5.23001	5.18397	1.85441	1.25737	1.21627	6.52732	0.582923	2.15547	-0.057568	2.48096	1.19973	5.44546	5.27061	4.54877	4.70883	2.04653	0.869013
CGGA_314	2568	1	0.82139	2.4081	3.70742	1.9616	0.0530984	1.11695	1.45635	3.298	0.581326	7.30783	0.0194087	1.7012	0.525388	2.8749	2.92727	1.0611	0.365952	0.776368	6.71553	0.00553818	1.47127	-0.057568	1.41314	0.284592	5.10735	4.54494	4.03187	4.22601	1.8144	1.28868
CGGA_318	222	1	1.41668	4.8399	4.82426	5.66319	1.37673	2.99636	2.86406	2.84611	1.56335	7.87575	0.962874	2.67968	0.605005	5.47191	3.8017	6.66428	6.91141	2.27594	6.05081	2.63188	2.57627	1.40825	2.124	2.95092	4.08321	5.30537	4.68108	5.03367	2.25844	2.41853
CGGA_320	3005	1	1.99767	3.33694	4.18669	2.48344	0.0532716	2.26482	1.41257	3.54008	0.216986	8.47701	0.0522033	2.3578	0.622287	2.52226	2.22502	4.73509	0.245448	0.408746	8.07059	0.584754	1.70929	0.107627	1.33306	0.417708	5.14498	5.37288	3.41189	4.45669	1.99931	2.73829
CGGA_330	1121	1	0.554509	4.78087	3.92209	4.46996	0.616069	3.51421	2.88258	2.83333	0.291487	7.22034	0.947548	1.97686	0.605005	5.46457	4.58764	6.13574	2.51175	1.61308	8.45163	0.109523	2.45568	-0.012936	2.65369	1.57297	4.93623	5.59575	4.91669	4.67132	1.77692	3.32623
CGGA_336	2549	1	1.30471	2.17589	4.11863	2.36132	0.216493	2.56607	1.51029	4.95557	0.183753	8.10375	0.0835902	2.7057	0.126541	2.56781	1.66105	1.80503	3.67295	0.339425	7.75122	0.180561	1.21006	0.0942796	1.39396	2.75597	5.60993	5.44762	2.87702	4.81133	2.96745	0.651426
CGGA_337	1008	1	1.47549	2.95363	3.31802	2.70882	0.182269	1.85247	1.33176	2.77915	-0.0649463	8.71264	-0.0489949	1.93054	0.00572417	4.02649	3.02822	2.26006	0.703985	0.55925	9.33131	1.10108	1.66055	0.00165287	1.56296	1.82636	4.1213	5.94452	4.65816	3.72419	2.17865	1.89922
CGGA_358	122	1	0.500709	4.15862	3.12892	3.51865	0.136826	2.11496	1.07925	3.84366	0.672884	9.12155	0.245917	2.54835	0.997406	4.7482	3.9129	6.02007	1.91941	0.825919	9.04931	0.528381	2.10041	0.0671991	1.05166	0.383112	4.8101	5.13831	5.67594	4.01228	1.77979	3.73511
CGGA_374	493	1	1.20891	2.06988	3.44164	2.23969	-0.00723917	1.79132	0.585816	5.07203	0.100788	7.85136	0.0522109	3.55001	-0.0609247	2.64669	1.26642	1.24442	-0.0895176	0.19359	5.80473	0.0207954	0.307175	-0.057568	1.18397	0.78226	5.93907	4.98971	1.48284	4.40892	1.16268	0.42158
CGGA_400	1321	1	0.712169	3.91283	2.78335	3.03641	0.530486	3.14135	1.61206	3.47576	0.120636	8.30618	0.25983	2.64304	1.2531	3.8719	3.74166	1.6853	1.51878	0.859406	8.03556	1.01957	1.45122	-0.012936	1.69978	0.796902	5.69183	4.83197	5.28065	3.72823	1.19448	0.740281
CGGA_406	90	1	1.38603	1.91972	4.91957	1.4941	0.136826	3.19977	1.39987	2.8123	0.00339425	8.38787	0.203269	2.8557	0.206896	1.95796	1.7831	1.16177	0.329749	0.474842	6.85856	0.439191	0.67612	0.0255761	1.6903	0.169719	6.29907	5.48553	2.40529	4.46056	2.25299	0.412852
CGGA_42	2832	1	1.21858	4.09863	3.8811	2.90203	0.747644	2.77396	1.40623	4.321	0.291355	8.8865	0.129535	2.56834	0.928258	3.35856	2.52028	2.40961	1.29705	0.791886	7.58515	0.0507347	1.03967	0.0255761	1.42078	0.639165	5.70716	4.99024	4.05046	4.60796	2.0616	1.62053
CGGA_426	1560	1	0.788166	3.84381	2.16612	4.76738	0.164714	3.05654	2.23286	2.58745	2.07401	8.35802	0.165396	1.5084	0.256279	7.74283	2.50574	2.5693	1.74214	1.00602	7.91219	0.23436	1.52589	0.140277	2.71142	1.23756	4.85087	6.07948	4.30617	5.77441	2.12365	0.740281
CGGA_448	354	1	0.109091	5.60721	4.53012	4.71819	1.79111	2.99996	2.69725	2.75259	-0.0649463	7.59663	0.563454	2.14163	-0.0746312	5.56404	4.91925	5.29329	3.89481	1.83737	6.11774	0.286983	2.26451	-0.0276672	2.08783	2.69235	4.7556	6.48182	6.18354	4.63527	2.14741	4.39817
CGGA_457	75	1	1.01367	2.26845	5.22685	1.46383	0.0532716	2.00879	1.88214	3.57297	0.00339425	8.36814	0.0835902	3.67851	0.0703531	1.94824	1.29349	0.531772	0.604879	0.558443	6.50904	2.72067	1.03967	0.0255761	1.38308	0.429058	7.1327	5.32581	2.40529	4.33466	2.04459	0.18404
CGGA_458	419	1	0.866618	2.99358	3.66021	1.79662	0.416787	2.14986	1.06521	4.03798	0.100788	8.44599	0.0946062	3.29365	1.41422	2.99306	3.06317	2.59389	0.154471	0.829748	7.89761	0.593736	1.61831	-0.0276672	1.1969	1.00007	5.31085	4.43293	4.19604	3.63105	1.82366	0.740281
CGGA_482	2511	1	0.802595	3.7048	3.8119	3.01611	0.169139	2.91181	2.34379	3.85026	0.341968	8.24381	0.0835902	2.33901	0.270579	3.11079	2.83362	2.58439	1.55413	0.783249	7.33016	0.205105	1.06305	0.0255761	1.75441	2.02273	5.73791	5.25979	3.40763	4.63793	2.55394	3.06909
CGGA_483	277	1	1.42949	5.36994	4.91701	5.02393	0.80983	3.8947	3.41974	3.18395	-0.0649463	6.01478	0.26888	2.36593	0.177488	6.2702	3.92758	4.11647	2.57715	1.04537	6.24143	1.31019	2.15789	-0.0276672	2.5008	2.19274	6.34692	5.46443	4.45252	4.95497	2.50039	0.802775
CGGA_487	156	1	0.244552	4.78929	4.91651	4.43087	0.847431	3.39808	3.03922	3.87263	0.718168	7.82935	1.88585	2.47372	0.23271	4.65434	4.45725	2.53651	1.85391	1.31832	6.8803	0.741095	1.21704	0.133948	2.16371	0.706044	8.13425	5.87339	3.79885	5.0359	2.55857	2.8139
CGGA_488	435	1	1.42523	2.17053	5.08394	1.91868	0.0628422	2.51173	1.07008	1.74052	0.947201	5.92899	0.06295	4.25349	-0.145183	1.89709	0.852222	0.997307	0.767397	0.073572	4.71555	-0.0410876	0.316457	-0.0276672	0.787577	1.05573	7.96312	5.14355	0.502937	4.88845	1.98776	0.20829
CGGA_491	1074	1	1.19892	2.72982	2.77163	1.72684	0.241604	2.04592	1.05544	5.12202	0.0807558	7.65118	0.125454	4.1221	0.278024	4.12185	3.14025	1.85176	0.260502	0.688377	8.38898	0.399654	1.86913	-0.057568	1.27845	1.21607	5.50713	5.65764	3.69819	3.52324	1.75313	1.29342
CGGA_493	2382	1	0.554509	1.49475	2.46447	1.23579	-0.0820639	0.975031	0.763548	5.26282	0.254674	8.37083	0.250712	2.31337	0.968412	2.92555	1.69189	4.18629	0.117006	0.550226	7.37255	0.834244	1.764	-0.057568	0.983521	0.706683	5.39829	4.86949	2.08578	3.63244	2.09558	2.15351
CGGA_495	295	1	0.654184	3.54227	3.68203	4.3224	0.944468	3.27952	2.44188	2.6613	0.597219	6.99092	1.04148	2.81237	0.18901	5.64077	2.52157	1.59198	4.11377	0.902803	5.05544	0.123864	1.16972	0.373035	2.99282	0.714426	6.45831	6.6307	4.77307	4.18156	1.99626	-0.0961268
CGGA_499	122	1	1.3731	2.89657	3.73126	2.9034	0.561817	3.02849	2.01491	3.54634	1.27146	5.01339	0.690744	3.79824	0.392107	2.70023	2.44091	1.21485	1.08742	1.09625	6.31034	1.37895	1.53731	0.752504	1.66188	0.804166	5.68051	5.62117	2.81862	5.35757	1.64503	0.862532
CGGA_507	328	1	0.669466	2.53335	3.25532	1.79548	0.0532716	2.60342	1.50437	3.6364	0.227876	8.77027	0.0522033	3.21527	0.0703531	4.3533	2.38901	3.51776	0.125451	0.538	8.49709	1.39356	2.29989	0.120849	1.33306	0.639165	6.45059	5.96833	3.40656	4.04503	1.94503	0.891089
CGGA_509	623	1	1.16292	2.72026	4.43177	2.91985	0.677735	4.15752	2.3954	4.43975	0.206003	8.23387	0.231828	3.44926	0.1127	3.84202	1.37779	1.96963	3.18819	0.703057	7.92665	0.0909982	0.539135	0.0255761	3.17519	1.10358	6.5028	5.62609	2.78374	4.50048	1.69756	1.27128
CGGA_521	514	1	1.31752	4.93829	4.29036	4.13508	0.489355	3.74997	3.48524	3.75678	0.0785887	7.93989	0.159441	3.1884	0.855602	4.54784	4.3037	3.18043	1.0245	1.59313	8.20373	0.53794	2.41823	0.120849	2.03342	1.35079	6.02274	5.65797	4.63166	4.59704	1.89224	1.27784
CGGA_525	138	1	1.05656	5.0556	3.38367	4.966	0.935691	3.37155	3.10668	3.16246	1.77503	9.49137	0.598273	2.99284	0.469764	5.93717	4.88732	2.11353	1.16313	1.40026	7.78458	0.220941	2.0501	0.192349	3.51911	1.72813	5.54085	6.98178	6.18494	3.2409	1.80509	1.30756
CGGA_530	506	1	0.57696	4.46715	4.95538	4.02081	1.38789	3.77814	2.5626	3.76583	0.936027	7.92781	0.975008	2.32713	0.478906	4.27016	4.12355	3.10561	1.585	1.09335	8.51783	1.16138	1.39391	0.17253	1.75441	1.41512	5.96857	5.61731	4.64117	5.36502	2.05482	1.01345
CGGA_545	555	1	1.69579	5.34306	4.13675	4.07328	0.987338	3.69669	2.64827	4.39527	0.705302	7.62625	0.878795	2.93328	0.256279	5.13907	4.55543	3.99453	2.44125	1.73152	7.78721	1.0851	2.44985	0.707695	3.04554	1.75426	5.67097	5.28861	5.30726	5.15722	2.39177	2.19327
CGGA_554	134	1	0.384335	2.9736	2.5959	2.22781	0.322146	1.22709	0.51837	2.94025	1.15977	10.2097	0.159441	2.91027	0.167282	6.05134	3.89857	2.52736	1.37593	0.608301	8.50388	1.56525	1.64309	0.107627	1.33871	0.209736	4.20753	4.92785	5.03082	3.18908	0.920971	1.72551
CGGA_564	679	1	0.904253	3.86483	4.87004	3.9217	0.580198	3.2947	2.42458	3.7384	1.78417	7.80091	1.00282	2.77809	1.50939	5.56327	4.09972	2.60451	1.33076	1.46496	8.10886	1.69696	2.57981	0.966221	2.1347	1.38429	5.37287	4.17473	4.91032	3.9793	1.87385	1.50372
CGGA_568	285	1	0.907741	4.1997	3.3748	4.54196	0.701356	2.94275	2.01234	3.63861	1.12778	8.40206	0.273724	3.02844	0.500289	5.30184	3.25869	6.17001	1.62126	2.02856	7.45543	1.7177	1.88727	0.362146	1.97054	0.881677	5.27544	4.67424	5.16478	3.4603	1.41982	2.18932
CGGA_578	362	1	1.00569	2.90462	4.43548	3.2855	0.249826	2.93022	1.05544	4.21349	-0.0649463	6.40265	0.0522109	2.77424	-0.145183	3.58606	2.9397	0.231389	0.226159	0.466427	7.53769	0.350514	0.49813	-0.057568	0.828761	1.01886	5.09838	4.31291	3.30409	4.09053	1.96635	-0.00726264
CGGA_580	1394	1	0.719251	2.43216	3.50641	2.11446	0.164714	2.12596	1.13186	4.9332	0.120636	8.32527	-0.037322	4.35064	1.07796	3.35673	2.70582	3.72695	0.226159	0.336306	7.6306	0.728288	1.82988	-0.057568	1.60328	0.164501	6.09685	4.74988	3.76313	4.23617	1.86482	1.47084
CGGA_583	3107	1	0.856118	1.3983	1.03923	0.421692	0.0532716	0.966293	0.653949	2.6189	0.00339425	4.06306	0.0522033	0.45114	0.0703531	1.72552	0.425533	0.397054	0.125451	0.228657	3.63673	0.0909982	0.65586	0.0255761	1.00943	0.0718032	3.06316	1.65185	0.927761	2.14961	0.424085	0.084474
CGGA_591	1654	1	0.697897	2.84905	2.07569	2.01096	0.0628422	2.44825	1.26951	4.21765	0.0807558	8.11313	0.794275	2.6594	2.55703	3.87	3.21227	1.89097	0.733212	0.594804	8.00134	0.68803	1.58575	0.0586384	2.14179	0.365935	5.01802	4.47783	4.30447	3.32732	2.63771	3.03059
CGGA_598	3677	1	0.726297	1.99996	3.70363	1.34903	0.0725009	2.18217	1.33581	3.72904	-0.0649463	7.77421	-0.0847061	2.41715	0.934546	3.32664	2.08808	1.5461	-0.100808	0.475976	7.29817	0.312686	0.883894	-0.0276672	1.05556	0.881704	5.24841	3.86028	2.87321	4.1873	2.03824	1.05602
CGGA_599	418	1	0.204133	2.92377	3.59337	1.92412	0.043268	2.55667	1.37184	3.98942	0.466664	7.70395	-0.0847061	1.98257	1.63291	4.19035	3.47828	0.887354	0.217422	0.784113	7.53231	0.166161	1.61831	0.0161021	1.54757	0.231267	5.70671	4.48687	4.20678	3.75635	1.23199	1.22544
CGGA_601	1133	1	0.93486	2.62783	2.52032	2.04629	0.402609	1.83471	0.671011	3.36235	0.822527	7.61082	0.962874	2.67159	0.782953	3.30886	2.60616	0.925019	0.715759	0.965596	7.90942	1.4385	1.53731	0.838319	1.20332	0.915589	5.38249	4.4005	3.07228	3.81961	1.53081	1.15913
CGGA_604	381	1	1.53588	5.42332	5.61088	4.92218	1.55646	3.02849	3.09937	3.18573	1.01347	7.23663	0.728306	3.55001	1.19132	5.83651	5.47396	4.21513	2.77273	2.30928	5.93484	2.1942	2.94325	1.48083	2.74314	2.68854	6.74964	6.09328	5.80415	5.41414	2.53966	2.64387
CGGA_616	952	1	0.546539	4.35929	4.41386	4.84595	0.580198	3.14466	2.56635	3.49706	2.63286	7.04464	0.520301	2.39868	0.341364	5.69435	3.48131	3.80366	1.19137	1.07103	7.54971	0.636303	1.71158	0.291396	2.82549	1.3698	6.88425	6.33543	4.45093	4.47084	2.26587	1.36718
CGGA_619	550	1	0.598032	2.7393	3.54256	3.24328	0.0532716	3.19183	1.86384	4.30113	0.00339425	9.11179	0.0522033	2.71282	0.126541	3.65664	4.12963	0.87525	0.672193	1.10721	8.03582	0.0642885	1.77264	0.146927	2.30263	0.222833	5.34494	4.51097	4.76628	3.89848	2.03083	0.156274
CGGA_624	122	1	1.41238	4.63454	4.695	4.69516	0.899868	3.51554	2.86835	2.96744	1.23644	6.74922	1.18905	2.75879	0.0818483	6.41556	4.19335	5.36168	2.01801	2.19804	7.38373	0.871166	2.39825	0.428758	3.52058	2.19002	6.90101	5.87807	5.00767	4.6858	2.4838	1.08943
CGGA_625	2098	1	0.838495	2.74166	3.83538	2.23854	0.200854	2.37672	0.882435	3.88916	0.593689	9.44102	0.188794	3.20312	0.319562	5.10682	3.19044	1.55073	0.683135	0.834301	8.22343	0.528381	1.15301	0.0255761	1.56687	0.495354	4.9129	4.45378	5.01209	3.42687	1.35175	2.888
CGGA_632	576	1	0.358628	3.14944	2.51148	2.35896	0.249826	2.12596	1.60195	5.92698	0.53293	8.05456	0.467928	3.84848	0.069436	3.12689	2.55023	2.43737	0.80612	0.594804	6.66794	0.0950587	1.4871	-0.012936	1.45742	0.284592	6.6469	4.83263	2.64204	2.72866	2.28435	0.71156
CGGA_633	1812	1	1.22868	2.24565	2.61939	3.19366	0.76961	2.31369	1.73134	3.02824	0.705302	5.79272	0.677959	3.43425	0.680467	3.04069	1.84593	1.5952	1.25737	1.30571	6.55699	3.0142	1.77041	1.02633	2.1347	1.23756	5.49723	4.50338	1.86382	4.3063	2.38828	1.3308
CGGA_634	2633	1	0.765785	2.42509	3.37624	1.91193	0.0532716	2.04264	1.02218	4.54368	0.0663567	8.14635	0.129535	2.40136	0.307472	2.95337	1.73022	4.0041	0.316012	0.485565	7.52373	0.741095	1.60082	0.133948	1.21498	0.506114	5.74079	5.73605	1.99188	4.52395	2.09167	2.6688
CGGA_641	3411	1	0.904253	1.45476	2.58759	1.62381	0.182269	1.71263	0.625751	3.78454	0.100788	8.79358	0.372499	2.01091	-0.0609247	2.2848	2.48171	2.04873	0.0384863	0.227771	6.9789	0.615155	0.644007	0.0445924	0.892499	0.263503	5.34292	4.71135	2.22783	3.48834	2.37777	0.57426
CGGA_643	331	1	1.40375	2.93326	4.93551	3.17205	0.395451	2.07715	1.35193	2.93326	1.07776	8.51651	0.800098	5.3678	0.543463	4.41368	1.80273	1.0123	0.864621	0.82224	5.774	1.0851	1.19916	0.707695	0.938666	2.55234	5.31816	5.00468	4.25445	2.93297	2.80359	1.36718
CGGA_652	476	1	0.989904	3.59947	3.66706	2.23497	0.365503	2.64692	1.36107	5.76186	0.649632	8.92645	0.245917	2.38776	1.01973	3.62686	3.17359	1.56833	1.10973	0.712194	8.43667	0.960417	2.00993	0.0395876	1.24546	0.394736	5.60964	5.43334	4.17546	4.0513	1.71089	0.504143
CGGA_658	372	1	1.25783	4.34718	4.23351	3.96807	0.987338	3.20946	2.58726	3.29128	0.836742	6.98867	0.978007	3.09054	0.256279	5.02921	4.40523	2.51711	0.579632	1.7517	7.02235	0.70828	1.66747	0.493021	1.80391	1.01263	6.01649	5.60874	4.44616	4.80005	2.08749	1.62782
CGGA_662	284	1	0.840953	2.28191	2.98931	1.69542	0.199549	1.30737	0.856231	2.76812	-0.0649463	7.57894	0.277863	2.45811	1.10867	4.1466	2.8245	0.616021	0.117006	0.50426	7.35303	0.050898	1.21845	-0.012936	1.09725	0.550897	4.65731	3.47872	2.72678	4.51105	1.39265	1.45831
CGGA_666	2499	1	0.922697	1.38435	2.41641	0.876161	-0.0820639	1.89434	1.2265	3.96587	-0.0649463	9.14295	0.0413755	3.29959	0.14236	2.74543	2.4354	1.32547	-0.0562528	0.250126	7.7856	0.728288	1.49494	-0.057568	1.17094	1.22147	5.4837	4.84783	3.36892	4.35104	2.30629	0.57426
CGGA_669	607	1	0.0759193	1.48683	1.75677	1.0399	-0.00723917	0.569015	0.905908	3.04937	0.850863	7.99375	-0.0847061	1.99963	0.278024	3.09002	1.51814	1.21057	-0.00272639	0.238991	7.56538	1.14039	1.05058	-0.0425436	0.736692	-0.0176747	4.24294	5.28075	1.79182	2.4859	1.03707	1.1274
CGGA_676	376	1	0.4212	5.26453	4.40388	3.69046	0.738456	3.14466	2.25689	2.89225	0.198248	8.65511	0.972984	1.5513	1.07174	3.32664	3.91587	3.02049	0.895401	1.06465	7.15509	0.757858	1.99149	0.291396	2.124	1.0678	5.37831	5.68782	3.9305	5.26387	2.63152	2.59184
CGGA_678	386	1	0.631804	4.71195	5.00314	4.20992	0.684498	3.95418	2.38342	3.14982	2.90421	8.81829	0.304416	1.67477	0.913839	6.41902	2.99256	5.32724	2.25358	0.704771	7.05757	0.815472	1.53352	0.395571	2.34087	0.955207	6.01996	5.54673	4.77988	4.14573	2.34592	1.94405
CGGA_679	263	1	1.13219	5.08704	4.68705	3.96873	0.504766	3.27494	2.73216	4.00806	0.120636	8.82338	0.625423	1.7012	0.223036	5.60166	4.71454	2.05558	0.703985	1.47949	6.76854	0.738203	1.70489	0.00165287	2.15937	1.24288	5.29616	6.06476	5.51073	4.31947	1.37542	1.07283
CGGA_680	2788	1	1.07859	3.58342	4.67828	2.78862	0.23332	3.1197	2.08473	2.62592	0.140303	6.85341	-0.0847061	2.81614	-0.0338954	3.03775	3.27293	1.52255	0.268941	0.66344	7.62057	0.15218	0.949532	-0.012936	1.03429	0.220356	5.01704	4.09859	3.0164	3.1975	2.57181	0.491555
CGGA_681	110	1	0.438575	4.08831	3.72876	3.55362	0.257988	3.20787	1.87575	3.45732	0.198248	8.66668	0.684369	3.83717	0.878654	4.03868	3.90407	1.95387	0.448652	0.82224	7.76725	0.0657483	0.701065	-0.057568	1.73678	0.488877	5.40987	5.69556	4.01237	4.68002	2.42977	1.1274
CGGA_685	3239	1	1.34177	2.45586	2.67751	1.69224	0.208089	2.11692	0.810619	3.82067	-0.0649463	7.34124	0.355834	3.25464	1.35908	3.02	3.09177	0.249098	0.0180517	0.568219	6.74495	0.387504	1.96399	0.217726	1.24758	0.618596	5.93417	4.19323	3.06922	4.28976	2.5877	-0.149632
CGGA_694	1194	1	0.774652	3.79544	3.11964	3.08224	0.824543	2.53789	1.82142	3.15163	0.516554	9.76756	0.304416	1.52997	0.534454	4.32778	5.05239	2.58011	1.19932	1.59536	8.5693	0.109523	1.74783	-0.012936	2.45798	0.860976	4.42739	5.41351	4.90776	3.49856	0.790709	4.12132
CGGA_698	1851	1	0.497743	3.77253	2.52912	1.91323	0.380994	2.23092	2.20171	5.22072	0.217222	7.26877	0.115259	2.94038	0.361875	4.05079	3.91352	2.15645	0.0881422	1.18717	7.16182	0.98582	2.23976	0.100009	1.64259	0.164501	5.75434	4.33368	4.36495	4.25415	2.10364	0.357261
CGGA_703	1355	1	0.669466	4.38577	4.161	5.37942	0.592395	3.83575	3.14406	3.5531	10.4682	8.78579	0.983838	3.49884	0.997406	5.79344	4.23604	3.19222	5.36871	1.35355	8.179	2.6994	2.57545	0.107627	2.81813	1.33274	5.32448	5.39182	5.46453	3.88426	2.44023	2.2946
CGGA_704	2572	1	1.29107	3.40141	2.64657	2.42378	0.305733	1.70494	1.41085	4.26387	0.398294	7.74733	0.25983	2.90463	1.50478	3.1353	4.00856	1.25689	0.154471	1.22775	7.75795	0.777284	1.70153	0.242685	1.76398	1.89831	5.69801	4.00234	4.66247	4.43847	1.62474	0.862532
CGGA_705	1507	1	1.31113	4.00112	3.78168	3.31221	0.677735	2.95607	1.84064	4.93963	0.568951	8.41644	0.245917	4.0915	2.11601	3.22819	3.3264	3.54115	0.661174	0.883583	7.64202	0.724584	1.65347	0.185159	1.97767	0.930464	6.60615	5.55951	4.02155	5.02857	2.38604	3.53209
CGGA_707	3299	1	1.10505	2.05757	2.9849	1.3949	0.262573	2.21341	1.63455	3.58338	0.216986	8.36222	0.144559	2.34137	0.29528	3.78091	2.0311	2.23405	0.316012	0.36291	7.1543	0.749276	1.38152	0.0942796	2.01969	0.383112	5.91314	5.54003	2.65681	4.60796	2.20544	1.8325
CGGA_710	660	1	0.940902	4.59517	2.64241	3.75163	0.839063	2.75473	2.41099	2.84398	-0.0649463	9.24059	1.15056	1.54422	0.392107	4.92456	5.17148	1.10355	0.546486	1.44535	9.35622	0.399654	2.20294	0.126973	1.75948	0.506877	4.34462	5.03623	6.1256	3.44707	1.62983	3.06722
CGGA_720	1258	1	0.747025	2.25512	3.58254	1.92085	0.0532716	2.84772	0.873228	5.26212	0.0663567	9.09511	0.0835902	4.29689	0.270579	3.6305	2.3007	0.644477	0.171539	0.618066	7.67766	0.469574	1.51812	0.0808045	1.01656	1.78643	6.01686	5.24912	3.63328	4.04952	1.19738	0.661402
CGGA_721	2552	1	1.37381	4.21368	3.4062	2.76334	0.554478	2.55083	1.69802	3.60846	0.710731	8.70797	0.0522033	2.47586	0.974725	3.21329	3.52202	4.95926	0.818802	0.774559	7.83417	0.994904	1.90481	0.17253	1.92328	0.751991	5.61369	5.63618	4.25663	4.6267	2.21148	1.66141
CGGA_727	1023	1	0.254271	3.82517	4.96715	3.39956	0.155831	2.70198	2.51091	3.46963	-0.0649463	7.45036	0.0735945	2.75102	0.696715	5.62357	3.5157	5.6296	1.55497	0.799482	8.11038	0.050898	1.49494	-0.057568	2.5008	0.375781	5.78357	4.28145	4.53659	4.33802	1.6551	4.14613
CGGA_730	2118	1	0.957594	3.07372	3.90816	2.50725	0.0532716	2.72771	1.8912	3.99014	0.0663567	8.52383	0.0522033	2.37401	0.270579	3.44198	2.60041	3.59285	0.877647	0.474842	8.00177	0.217213	1.47787	0.0395876	1.7376	0.687249	5.69747	5.17295	4.01823	4.36492	1.64282	3.13164
CGGA_731	503	1	-0.0285957	3.96593	3.6615	4.1435	0.913438	3.05132	2.85975	2.97738	1.39519	7.57526	1.09725	2.07734	0.223036	4.82414	3.65642	1.944	2.15884	1.30571	7.24937	1.93046	1.16475	0.072555	2.58845	1.2052	6.06183	5.97563	4.44297	4.12354	2.10364	0.338313
CGGA_747	970	1	0.761006	2.2554	2.55747	1.90501	0.224973	2.57293	0.50966	5.82122	1.59347	10.2823	0.364195	5.1547	0.245283	2.22243	1.91065	1.82226	0.13588	0.456815	6.64329	-0.0729105	0.978358	-0.0276672	0.900288	0.442849	7.62118	5.82703	3.00062	5.0583	2.70451	1.07283
CGGA_757	1047	1	0.173165	1.89652	2.25036	2.03377	0.137848	1.32192	1.11783	4.5561	-0.0649463	7.40296	-0.0489949	3.22718	1.37433	2.73854	2.59613	2.06918	-0.207346	0.737022	7.25011	0.123864	1.99149	-0.0276672	1.01273	-0.00477106	5.48888	4.69676	3.61467	4.31947	1.70961	1.66079
CGGA_759	1263	1	1.8007	3.87178	3.1296	3.13608	0.604241	3.65196	1.89803	3.53154	0.120636	9.00952	0.563454	2.77039	-0.10244	3.86049	4.5708	0.767542	1.34493	1.28935	7.15432	-0.138435	1.5524	0.0161021	1.85986	0.760008	5.97538	5.874	4.47464	3.74031	1.72422	0.761432
CGGA_761	1840	1	1.34177	4.31812	1.8036	2.78862	0.774719	3.32764	1.57465	4.30006	0.100788	7.78861	0.577502	1.87712	-0.0609247	3.22273	3.74944	1.26515	0.750423	0.729025	6.96953	-0.138435	1.46728	0.0161021	1.54241	1.13817	6.58084	5.56097	3.68221	5.38712	1.25048	0.448243
CGGA_773	443	1	0.447182	2.46652	2.58759	2.13101	0.216563	2.09868	1.19116	2.4852	0.345552	7.64459	-0.0489949	1.40459	0.704771	3.39612	3.09743	1.66715	0.285647	0.60356	7.47309	1.28899	1.33319	0.113551	1.07654	0.141526	4.5371	5.89876	2.53405	3.74433	1.46015	0.938341
CGGA_777	146	1	0.3964	4.80915	4.90992	4.81375	1.05988	3.45692	3.16819	3.27911	0.585495	7.60259	0.902539	2.38776	0.478906	4.66103	4.36111	1.63671	0.604879	1.33016	6.52181	0.27619	1.96041	0.146927	2.08701	1.48763	6.54266	6.12019	4.00012	5.10273	2.64995	0.766904
CGGA_780	923	1	0.443686	2.74637	3.39487	2.39044	0.56721	2.4026	1.83595	3.35245	0.249385	8.57261	0.188794	3.58813	0.23271	4.06422	3.50766	0.965399	0.498125	0.721273	8.31566	2.33773	2.20353	0.133948	1.84338	0.696677	5.68361	5.59029	3.9421	4.03149	2.03083	0.515166
CGGA_782	289	1	1.33724	4.46603	3.67564	4.38125	0.784865	2.67825	2.63995	3.79752	0.291487	7.56311	-0.0847061	2.42174	0.543463	5.21888	4.50512	1.88322	1.59876	1.7597	8.78891	0.538956	1.49885	0.326926	2.44927	1.19973	5.25989	5.65421	4.42534	4.0703	2.26216	0.875463
CGGA_789	345	1	0.719251	4.2324	2.80468	4.85816	0.695502	2.91705	2.80258	3.70883	1.27146	10.398	1.24257	2.59312	0.497844	6.08704	4.73298	3.10727	1.89341	1.75571	8.77375	0.994322	1.85116	0.0586384	1.99746	1.79077	4.8802	6.67453	6.36443	2.51894	1.80509	0.13278
CGGA_791	252	1	1.24333	3.09208	4.59512	3.02884	0.380994	2.58445	2.20844	3.46963	-0.0649463	7.38302	1.07432	2.15215	0.431457	3.82197	4.25146	1.02221	-0.0562528	0.944961	6.1262	0.718314	1.15475	0.140277	1.78629	0.915589	6.04692	5.05278	3.55466	4.28201	1.5201	0.829657
CGGA_799	1868	1	1.25232	1.60003	3.66937	1.75112	0.18507	2.07203	1.14942	4.33993	0.172483	8.72427	0.129535	2.94641	0.378526	2.90696	2.09432	0.205799	0.125451	0.627765	8.13129	0.741095	1.48369	0.0395876	1.39936	0.962098	5.97707	5.37188	2.85922	3.99838	3.02036	0.142191
CGGA_802	681	1	0.0304295	4.02518	3.38954	4.04408	0.344004	2.85554	2.46274	3.06837	2.17528	7.67258	0.213536	3.31141	-0.0205679	5.34135	3.71415	3.85977	2.277	1.36941	5.97351	0.527781	1.84208	0.205091	2.53425	1.1151	6.90764	6.19603	3.82184	4.64506	2.33519	0.508502
CGGA_809	1252	1	1.38603	3.4161	3.74748	2.56793	0.476027	2.94466	1.52789	5.14931	0.172483	8.78474	0.231828	3.65196	2.15666	4.1511	4.08569	0.789161	0.125451	1.08636	7.98587	0.53794	2.62433	0.210083	1.75858	0.946367	6.06299	4.80402	5.18496	4.08306	2.09825	0.211293
CGGA_810	551	1	0.92455	4.95805	4.406	5.88687	1.96299	3.16126	3.90875	3.38631	1.11693	9.11595	0.0990536	1.98221	0.34344	5.30927	3.11533	6.34216	1.94389	1.81494	7.08154	0.70787	3.02808	2.20177	2.79071	3.04823	5.81639	5.38222	5.20323	4.48479	2.26461	2.15007
CGGA_815	2219	1	0.394725	4.17206	2.36486	2.97472	0.146876	2.23938	2.38541	5.37758	-0.0649463	9.1806	0.388936	2.4671	0.223036	4.04733	5.05117	0.914365	0.0585886	1.67349	8.17557	-0.138435	1.79577	0.00165287	1.79512	0.948681	4.78889	4.46345	5.67857	2.86466	1.64503	0.017099
CGGA_822	2237	1	0.994135	1.65949	1.63999	1.28721	0.0530984	2.22242	1.6713	7.31479	0.345552	8.52148	-0.0489949	2.52892	0.411916	1.84253	1.49929	2.48446	0.217422	0.475976	5.97673	-0.0890522	0.714965	-0.057568	0.7959	0.744977	5.86299	4.61186	3.1681	2.30593	2.2056	0.932182
CGGA_825	836	1	0.408367	3.1549	3.34853	2.56793	0.449058	2.82913	1.85923	3.94892	0.0540076	8.43248	0.0522033	3.43095	0.716573	3.80106	3.41558	1.48436	0.37025	0.757018	7.53498	0.252905	2.20353	0.448166	1.78743	0.589428	6.36429	5.21617	4.74404	4.19783	2.20544	1.45044
CGGA_831	546	1	0.91617	4.17722	4.36233	4.18897	0.825753	3.54187	2.3206	4.01442	1.83676	8.33837	0.0522033	3.06149	0.54212	4.17723	2.76237	2.23778	1.73083	0.817487	8.26981	0.241111	1.26498	0.17253	2.85449	1.13862	6.26291	5.53562	3.71996	4.34389	2.16237	0.651426
CGGA_837	432	1	0.312156	3.33084	4.50772	4.32602	0.373694	2.87694	1.80679	3.59726	1.37322	8.77579	-0.0847061	1.94803	-0.145183	3.95531	2.14123	2.81126	2.94155	1.17536	7.15817	-0.0254007	0.91412	0.315176	1.4791	0.881704	5.73655	5.75949	2.95252	3.95951	1.30498	0.516897
CGGA_842	234	1	0.183564	5.0347	4.33642	5.40465	0.862847	3.88832	2.8482	3.45886	0.345552	9.03279	0.338937	2.59733	0.165873	5.72094	6.21562	4.27014	6.56865	1.13937	6.44722	0.166161	2.23293	-0.057568	2.7188	1.80154	5.56332	5.74957	5.07252	4.63331	2.69853	0.598125
CGGA_852	169	1	1.14149	4.42214	4.56327	3.96753	0.379715	3.64137	2.79589	4.0784	0.172483	7.96636	0.0990536	2.3319	1.28216	3.84357	4.27881	1.56833	0.858277	1.07935	8.86788	0.332719	1.90481	0.0808045	2.43402	0.696677	5.82962	5.21237	4.37414	4.78827	2.2847	0.579626
CGGA_859	387	1	1.39941	4.37508	3.64986	4.7863	0.690014	3.59845	2.42265	3.29968	0.483423	8.22742	0.563454	2.12043	0.256279	5.37677	3.89933	3.8982	3.48063	2.15292	4.9747	-0.0569233	2.83739	0.192349	2.28697	2.08573	5.00229	5.29532	5.23737	3.85459	1.85574	0.644637
CGGA_861	893	1	0.51185	3.75234	3.60208	2.64772	0.379715	2.3533	2.42674	3.63861	0.00339425	8.37733	0.0835902	1.62309	1.64901	3.81617	3.22648	1.38221	0.73672	0.954441	7.43568	0.192888	2.01398	0.133948	1.65486	0.639165	6.14959	5.78159	4.31089	4.16808	1.71089	3.05743
CGGA_863	2073	1	0.408367	3.51013	3.32772	2.139	0.120438	1.86849	2.10077	3.54127	0.00339425	7.71235	0.0522033	1.91524	0.245444	2.94575	3.20557	2.02641	0.201524	0.969719	6.23324	0.168121	1.95199	0.185159	1.19011	0.196519	5.57174	5.41178	3.9012	4.88588	1.41982	1.11915
CGGA_867	367	1	1.08274	3.98482	4.34334	3.44544	0.991947	4.26837	2.24165	4.39079	0.754728	8.85287	1.10256	3.56059	0.245444	4.4473	4.91188	1.27962	0.788526	1.88845	7.43475	0.858934	1.42445	0.234573	2.30263	0.668207	7.28854	5.24505	5.20936	4.15087	1.9189	1.10451
CGGA_876	159	1	0.994135	5.02352	3.51057	5.22274	1.71757	3.25339	3.0957	3.32797	0.236029	8.77611	2.43358	2.94746	-0.145183	6.33836	6.0098	1.93655	0.721604	1.92904	5.1662	1.81519	2.38606	1.00407	2.85277	1.66652	4.56596	6.06603	6.68142	4.72408	2.40913	1.22544
CGGA_878	863	1	0.234431	4.63667	3.25964	4.53623	0.0628422	3.37155	2.13735	3.34606	0.198248	9.30025	0.222938	1.74022	-0.0746312	6.44646	3.02626	1.3604	-0.207346	0.293845	6.4668	0.88027	1.45525	-0.0276672	2.38392	0.568128	8.42666	7.3144	4.27356	3.91573	2.15526	1.1274
CGGA_881	252	1	1.74532	3.9693	5.18478	4.67653	0.262573	4.03423	3.36548	3.92871	0.390671	7.42657	0.0522033	3.16725	0.193813	4.25833	4.74918	1.16177	0.125451	0.442179	8.38294	0.27619	1.92645	0.0671991	2.52558	0.506114	7.273	5.74106	4.32673	5.76421	1.69756	0.277295
CGGA_884	1131	1	0.690705	1.96233	2.32415	1.18699	0.0233411	1.42947	0.810619	6.1641	0.466664	7.4016	0.184883	3.3979	0.680467	2.32384	2.09482	0.30086	-0.0132479	0.387719	7.2931	0.15218	0.955346	0.126973	1.20972	0.470645	7.32307	3.92392	2.62695	3.40068	2.22841	0.32874
CGGA_888	669	1	0.811653	2.07292	3.94214	2.72075	0.136826	2.02017	1.87302	3.32192	0.114604	7.76908	0.245917	3.7804	0.0703531	2.87348	2.45362	0.655292	0.216304	0.408746	6.61032	0.0642885	0.400239	0.0942796	1.27528	1.20626	5.69422	5.49133	2.54547	5.0302	2.86388	0.547749
CGGA_890	2982	1	0.555579	2.33956	3.17862	1.54702	0.0532716	2.68445	1.3346	4.88808	0.0785887	8.29737	0.0522033	3.72841	0.641647	3.67701	2.33271	0.769334	0.259819	0.665909	8.19342	0.499295	1.18181	0.159787	2.11627	0.451496	6.7777	5.19475	3.35759	4.3808	2.22049	1.39109
CGGA_893	3160	1	0.740284	2.01136	2.29003	1.11294	0.0628422	1.12781	0.551688	5.49926	0.449774	7.72924	-0.00296493	2.58044	-0.00736211	2.33241	2.20861	2.89284	-0.0562528	0.585996	7.38669	0.806007	1.62899	0.00165287	0.787577	0.442849	5.69874	4.97403	3.21155	3.33042	2.02991	2.10473
CGGA_898	1663	1	0.676211	2.33592	2.17391	0.735323	0.241604	1.3025	0.953962	3.62152	0.345552	7.94724	0.00827367	1.27086	0.81308	2.77272	2.26434	0.55446	0.0283112	0.261178	7.49576	0.657186	1.29751	-0.057568	1.36758	0.533453	4.52739	4.60611	3.22583	3.46778	1.55206	-0.149632
CGGA_899	231	1	0.224404	3.40258	3.2124	2.66721	0.555622	1.99471	2.00466	3.63424	-0.0649463	7.76947	-0.0847061	2.42174	-0.0473469	3.46784	3.14208	0.946074	1.1467	0.737022	6.7824	0.636303	0.908128	0.0161021	1.14454	0.515791	6.13645	5.30648	3.20868	4.56782	1.71449	0.76841
CGGA_901	928	1	0.466764	2.32052	3.34706	1.89845	0.153059	2.09366	1.68764	6.11857	0.361671	8.27031	0.159441	3.47429	0.521357	3.45452	2.91256	4.36643	1.68563	0.693861	7.27354	0.192888	2.2662	0.437697	1.44709	1.3448	6.65991	5.19397	3.51017	4.56548	2.05482	1.66141
CGGA_902	193	1	1.504	3.13564	5.8167	3.87592	0.328854	3.48067	1.44511	2.69145	1.37322	7.1615	0.413181	2.25442	0.200441	3.7667	2.08471	3.01717	2.14047	0.979195	5.57511	-0.0569233	1.22799	0.113551	2.60172	1.39864	5.75434	7.04399	3.9305	3.5218	1.93161	0.590216
CGGA_903	1455	1	1.93649	4.03035	4.02948	3.55602	0.528725	3.8308	2.3666	5.06051	0.00339425	7.418	0.516081	3.05604	0.880233	2.73396	4.0346	1.73893	1.70273	1.22623	7.15455	0.459522	2.39656	0.0808045	1.882	2.34792	5.98227	5.58408	3.27043	5.07902	2.3913	1.02903
CGGA_904	774	1	1.29576	2.60272	3.35706	1.52364	-0.0820639	2.66516	0.751541	4.65712	0.120636	8.14051	0.222938	4.13583	2.14401	1.99662	1.64026	1.42764	-0.207346	0.261178	7.23324	0.166161	1.10366	-0.057568	1.46286	0.601973	6.79809	4.87602	2.53405	3.02217	1.93161	-0.0196086
CGGA_905	3174	1	0.860245	2.99661	2.20482	2.10969	0.328854	2.09256	2.00723	4.21557	-0.0649463	7.90398	-0.0489949	2.13106	2.53	3.50731	4.38831	0.204378	0.163663	0.944961	9.31621	0.338	2.17466	0.0304145	1.6132	1.10342	5.43202	4.38571	5.06542	3.2962	1.68501	0.13278
CGGA_908	2436	1	0.982479	3.13702	2.98222	1.57286	0.0530984	1.81316	1.00558	6.25333	0.217222	8.82512	0.20406	2.44908	1.46259	2.8781	3.6289	1.30167	-0.100808	0.881264	7.03334	0.260879	1.58575	0.0586384	1.29063	-0.0571083	6.1475	4.00054	4.2527	3.92831	1.95772	1.83388
CGGA_D11	827	1	0.946918	5.32087	5.76696	4.37127	0.313494	4.29246	3.48508	2.80967	0.987205	10.7217	0.584465	1.38162	-0.0338954	6.51101	3.63858	3.29742	1.59589	0.82224	7.78648	0.260879	1.10886	-0.0276672	2.52595	1.7015	5.28486	5.68394	5.88603	4.58882	3.02172	2.75211
CGGA_D16	261	1	0.0419414	4.63134	4.06864	4.61237	1.28104	3.21422	2.45329	3.33786	-0.0649463	8.68365	0.817398	1.63445	0.720749	5.7394	5.7722	3.90963	1.5609	1.71517	5.45146	0.636303	2.33619	0.113551	2.10602	0.981015	4.92453	5.77454	5.9986	4.22148	2.01316	4.81605
CGGA_D19	297	1	2.35057	2.27507	4.85822	3.66394	0.39381	3.91456	1.74883	3.64741	1.0613	8.76617	0.0835902	2.30304	0.468094	1.69435	1.94192	2.58144	1.22172	0.45315	7.61027	0.408114	0.864698	0.0255761	1.28116	0.537921	6.21366	5.59563	1.82207	4.85481	3.12614	0.973784
CGGA_D20	2367	1	0.36774	1.01864	2.20482	0.685159	0.0233411	1.86303	0.599248	3.20695	-0.0649463	8.66833	-0.037322	1.86505	-0.0338954	2.90987	0.608867	3.8479	-0.0783295	0.456815	7.97376	1.52712	1.11919	-0.057568	0.95376	0.626835	4.65616	5.93216	2.68299	2.5597	1.92722	2.97374
CGGA_D21	1208	1	1.27217	4.27919	3.21717	2.82547	0.517701	2.64534	2.00209	4.23009	0.30966	8.47881	-0.00296493	2.52892	0.320558	4.09341	4.54237	0.802884	0.789673	1.28935	7.49527	1.51474	1.46728	0.179498	1.71839	0.424009	4.11549	6.25721	4.79477	3.09695	2.13952	0.29961
CGGA_D24	837	1	0.976615	2.50221	1.98974	2.00841	0.328854	2.76714	1.30717	5.63368	0.140303	8.55607	0.3218	3.19934	1.021	4.19514	3.55667	0.76156	0.358153	0.696597	8.10848	0.60448	1.28388	-0.012936	1.46829	0.452175	6.3014	4.72311	4.30447	2.37367	0.995721	0.516897
CGGA_D26	263	1	0.302673	4.2678	4.76522	4.42725	0.504766	3.95418	3.06351	2.86301	2.8824	10.1398	0.0946062	3.33192	0.00572417	6.85563	4.68386	1.55607	2.72175	0.768583	6.90154	0.0657483	1.15976	-0.057568	2.91463	1.13244	5.12844	6.13098	4.76076	4.4121	2.47042	0.187138
CGGA_D28	860	1	1.35529	2.85488	3.67739	1.77593	0.216493	2.30213	1.00544	5.10548	0.00339425	8.45549	0.0522033	3.21768	1.50388	2.56577	2.96214	1.47818	0.201524	0.765816	7.51051	0.155567	1.14572	0.0808045	1.02365	1.74148	5.56696	4.63205	4.04786	4.19624	2.2559	1.67146
CGGA_D30	215	1	-0.0529213	4.23653	2.86739	3.94876	0.478433	2.51891	2.50177	2.90464	0.43275	10.5311	0.364195	2.01653	-0.0609247	4.79294	5.28345	0.755551	0.419215	1.4891	6.87167	0.459114	2.24429	0.072555	1.64259	0.375781	5.4576	5.07955	7.10129	1.9783	0.696046	0.590216
CGGA_D32	358	1	0.152131	3.83052	3.95603	4.46152	0.241604	3.50622	2.7431	2.48776	1.75662	7.25449	0.135564	0.806199	0.00572417	5.77371	2.40757	2.22239	3.35002	0.688377	5.97802	0.123864	1.83294	0.0445924	2.38997	0.365935	6.04723	5.71863	4.42212	5.26623	2.38128	-0.0446408
CGGA_D33	175	1	0.654184	2.60272	2.79307	2.36698	0.543125	2.42319	1.05544	2.70292	0.705302	7.54658	0.397072	2.01653	0.680467	2.92867	2.01224	1.92906	0.778585	0.325805	6.40597	1.0279	0.728726	-0.057568	1.3443	0.542202	5.67904	5.0874	2.79079	3.65324	1.59391	0.689615
CGGA_D34	147	1	1.01144	3.04434	2.59824	2.14038	0.416787	2.27832	1.13186	3.86739	0.0605351	10.1002	0.54207	3.52897	0.106358	3.61015	2.44915	2.25221	1.03424	0.456815	6.32725	0.247672	0.865433	0.00165287	0.852966	0.515791	6.98446	6.39135	3.80678	3.6862	1.72422	1.90529
CGGA_D35	661	1	0.0533593	4.27719	4.78812	4.62377	0.656499	3.19669	2.70206	3.77671	0.236029	10.8413	-0.0489949	1.35059	0.278024	6.1682	4.90801	3.18092	1.91359	1.25607	5.98476	1.17119	2.20527	0.61388	1.88919	1.6467	4.72961	7.45868	5.86505	3.14189	1.51472	0.667311
CGGA_D36	34	1	-0.0529213	3.95529	5.07202	5.09672	0.633577	4.3315	2.7164	3.06837	0.273159	8.30997	0.605118	1.87109	0.256279	6.18726	2.39348	3.84491	3.51945	1.02583	4.65108	0.646777	2.02377	0.205091	2.62532	1.70916	5.67207	5.87807	4.60417	4.33584	2.44341	0.457016
CGGA_D37	965	1	0.970726	4.52481	3.43017	5.27383	0.890729	3.85168	2.97183	3.63564	1.59347	9.57218	1.49268	3.42592	0.805607	6.38968	4.45159	1.63322	1.4878	1.92191	9.86457	1.70252	2.79416	1.36767	3.47417	2.21694	5.80897	5.28018	5.14574	4.33584	2.07529	1.36718
CGGA_D38	689	1	0.283513	0.237491	2.80468	1.61712	0.164714	3.17087	1.96293	3.61584	1.71933	9.73238	0.06295	2.25442	-0.00736211	2.35365	-0.282103	0.398733	0.0783693	0.238991	7.08591	0.0207954	0.128331	-0.057568	1.49517	0.231267	5.78881	5.54112	1.04949	4.93826	2.15918	0.143826
CGGA_D44	313	1	0.514198	2.04507	3.5827	2.97734	0.567978	3.25339	2.52902	4.07752	0.43275	8.65528	0.194509	3.63454	0.561316	4.65148	2.14123	1.46003	0.945057	0.992669	6.62324	1.35861	1.61831	0.534391	2.34398	0.706683	6.57664	5.84628	2.46975	4.59678	2.63462	1.58642
CGGA_D46	300	1	1.781	3.4923	2.73408	2.76756	0.536824	3.59718	2.02001	3.85236	0.822527	7.70814	0.338937	3.3979	0.672275	2.4037	2.70582	0.982142	1.23448	1.24481	7.46856	1.64608	1.61114	0.743648	1.82567	1.10342	6.19822	5.1198	2.36946	4.2373	3.01148	1.10039
CGGA_D47	1048	1	1.27217	2.65442	3.70489	3.53679	0.451458	1.98494	1.16409	4.70772	2.00924	7.69681	0.992954	2.23941	0.680467	3.8945	2.48976	2.07368	0.727422	0.902803	7.48962	1.17119	1.91307	0.846638	1.67144	0.908877	5.45114	4.70233	2.93951	4.51719	2.6653	1.32155
CGGA_D48	221	1	0.89805	2.4147	3.10629	1.8995	0.257988	2.50212	1.11783	4.46049	-0.0649463	7.97243	0.104977	2.70772	0.98174	2.92867	3.33812	0.350692	0.234835	0.696597	5.2308	0.728288	1.22799	-0.057568	1.06958	0.346034	5.17783	4.49889	3.93457	4.1364	1.35221	-0.00726264
CGGA_D50	782	1	1.02151	2.42213	3.987	3.13895	0.216493	2.01259	1.61823	3.36745	0.249385	7.36449	0.129535	2.04591	0.219861	3.15066	2.2859	0.248904	0.274058	0.442179	7.37561	0.168121	0.645623	0.0671991	1.66826	0.484513	6.46224	5.34512	2.84117	4.61595	2.46279	0.839144
CGGA_D51	135	1	1.28165	4.55815	3.33161	4.1435	1.27458	3.0214	2.1397	3.10582	1.17678	9.19076	0.746658	1.8407	0.961702	4.74097	3.97821	6.04934	4.77698	1.72745	8.30845	1.3722	2.37376	0.778764	2.15236	2.37564	4.62959	5.56958	5.38411	3.8365	2.13952	2.42681
CGGA_D56	64	1	1.64935	3.02364	3.34063	3.35278	0.621936	1.66202	1.23086	3.22795	1.95092	8.20693	0.467928	1.6681	0.372023	3.74858	2.43264	2.49434	1.92906	1.25607	6.78126	1.34492	1.99963	0.652109	1.82134	1.21607	4.50909	5.31205	4.13782	4.24742	2.21704	2.96403
CGGA_D57	766	1	0.481092	3.5444	3.63816	3.75163	0.395451	3.63719	2.53978	3.26756	0.822527	9.7363	0.460257	1.64123	0.516264	5.74293	4.0351	0.859786	1.22287	1.04537	7.7301	1.0279	1.688	0.623528	2.124	0.908877	6.12774	5.58672	4.02409	4.05833	1.62983	0.888272
CGGA_D58	181	1	-0.0407056	2.56528	1.92657	2.15202	0.146876	1.11149	1.20008	3.35422	0.019515	8.78044	0.115259	2.26437	0.330998	3.7506	3.19455	1.27335	0.0485783	0.417729	7.94257	0.00553818	1.26087	0.0161021	1.04141	0.0456966	3.97194	4.67087	4.17621	2.83907	0.687953	-0.0961268
CGGA_D62	500	1	-0.128545	4.18346	4.17051	4.10009	0.895308	2.90379	2.47959	2.79665	0.89268	10.1252	0.429077	0.22821	0.245283	4.42928	4.98836	2.79825	0.573074	1.51286	6.63172	0.667531	1.38502	0.0586384	1.97796	0.356019	5.49087	5.07591	6.14414	3.60588	1.79574	0.91978
CGGA_D63	212	1	0.546539	1.97981	3.03999	0.771837	0.00304848	1.35538	0.202613	2.93933	0.398294	10.1831	0.06295	2.88287	0.14236	2.33241	0.716306	0.526163	0.0585886	0.110614	6.28376	0.738203	0.514238	-0.057568	1.0485	0.0944236	6.51432	5.36761	2.35227	3.43069	1.16268	0.279838
CGGA_D64	101	1	1.68875	3.55822	4.88678	3.4219	0.673383	2.73383	2.02255	3.30971	0.120636	6.66649	0.14559	4.17263	0.211783	3.09859	2.47633	5.17982	1.86368	0.776368	5.47	0.387504	0.931941	-0.012936	2.1347	0.506877	7.48124	4.73893	3.87269	4.82125	2.34948	4.15604
CGGA_J023	1028	1	1.26741	1.9856	5.01409	2.06855	0.208089	2.72539	2.33493	3.7034	-0.0649463	6.56452	-0.0847061	4.37854	0.130459	2.66829	1.53678	0.240273	0.234835	0.427598	6.65266	-0.0729105	0.388536	-0.0276672	1.33843	0.683199	6.68347	5.49734	2.74833	4.62644	2.83743	0.154784
CGGA_J042	1409	1	1.07311	4.05244	3.4911	3.0123	0.471751	2.49245	1.69688	4.1957	1.00038	8.79054	0.175179	1.81604	0.639031	4.61471	3.7764	3.42844	1.84267	1.15147	7.23733	0.338	2.12124	-0.057568	2.0508	0.767465	5.45073	5.03992	5.2275	3.88022	1.54677	3.60522
CGGA_J50	1693	1	0.973839	3.63216	3.28508	2.70541	0.247351	2.97674	1.95306	4.57061	0.12639	8.8423	0.287447	3.66915	0.95168	3.74467	3.53387	2.58144	0.510354	0.969719	8.14291	0.0777088	2.15288	0.0942796	1.93066	0.906276	6.44246	5.20589	4.75916	4.45927	2.57006	2.71138
CGGA_J73	1134	1	1.08274	2.33956	3.81704	1.7461	0.169139	2.32041	1.13412	4.03746	0.783248	8.34757	0.0522033	3.4533	0.0703531	2.80386	1.35424	1.17702	0.778301	0.608301	7.27106	1.56076	1.44844	0.0255761	1.54275	0.865043	6.52324	5.69994	2.24807	4.17214	2.69854	0.916389
CGGA_P100	268	1	1.82393	3.74663	4.42024	3.22373	0.81481	3.04935	1.27319	4.74843	0.83169	9.1	0.188794	3.32756	0.15383	4.4874	3.07284	2.56363	4.02055	0.954441	7.46426	0.229215	1.08606	0.0395876	2.04362	1.80402	6.00671	5.29946	4.40811	3.19619	1.90754	0.251248
CGGA_P104	167	1	0.989904	1.61072	0.808762	1.00639	0.18507	0.600716	0.997002	1.45347	0.00339425	5.26599	0.0835902	1.50315	0.206896	2.14998	0.692886	1.43416	0.409726	0.266547	4.33733	0.62108	0.582661	0.0395876	1.13246	0.462586	3.66354	1.98649	0.934978	2.47574	0.671754	0.211293
CGGA_P106	71	1	1.40416	3.54099	4.91739	3.84653	0.677735	2.72546	2.55695	3.41801	0.0785887	8.16201	0.0522033	3.24041	0.180609	4.00866	2.4848	2.70861	1.73639	0.608301	7.52534	1.7217	1.15301	0.0671991	1.98476	1.14553	5.87371	6.10813	3.5423	4.07257	2.83057	1.21776
CGGA_P109	406	1	1.27875	4.26506	4.37171	3.59521	0.781556	3.96945	2.32394	5.28001	4.33493	9.03671	0.0522033	3.72841	0.270579	4.32401	3.76627	3.10975	1.75294	1.53819	7.93384	0.27619	1.92645	0.0255761	2.33323	0.733787	6.18166	5.07922	5.03356	3.96052	2.1371	3.29317
CGGA_P110	800	1	0.932882	2.9696	5.06152	4.34518	0.216493	1.91417	2.53127	3.26012	0.00339425	7.28108	0.0522033	3.31865	0.0703531	3.01281	2.4693	4.05863	1.70273	0.419978	6.44808	0.459522	1.59545	0.0942796	2.17917	0.962098	6.49209	5.47785	3.27398	4.71798	2.40954	2.30114
CGGA_P112	834	1	0.522906	2.99146	3.37769	2.64772	0.435412	1.93041	1.79306	3.22584	0.301638	7.86531	0.527865	2.00073	0.435158	2.78155	2.87463	5.09697	0.604879	0.608301	7.8217	2.05646	1.82878	0.133948	1.51325	0.516794	5.85305	6.06838	3.1757	4.46634	1.9922	1.98171
CGGA_P116	305	1	0.618802	1.2819	1.25725	1.2462	0.0532716	0.704253	0.863961	1.32563	0.00339425	5.07518	0.0679744	1.74044	0.0703531	3.7117	0.483413	1.6086	0.943604	0.241399	3.95293	0.62108	0.273532	0.0255761	1.22725	0.440321	3.61909	2.26644	0.822259	1.73015	0.719893	0.142191
CGGA_P143	261	1	0.775075	5.35468	4.81816	6.24263	1.02139	3.55654	3.39873	3.58682	0.138068	8.00153	0.301052	2.40136	0.42401	4.93507	3.22796	6.1404	7.62286	1.26995	6.70757	1.37308	2.38717	0.651758	3.41922	2.39808	6.29535	5.75051	4.03016	5.14884	2.65639	1.45625
CGGA_P145	308	1	0.649411	2.80394	3.3441	2.41269	0.40779	2.55847	1.61823	3.76983	0.12639	8.8126	0.0522033	2.65285	0.838944	4.28466	3.02035	4.73371	0.460851	0.665909	7.77061	0.866439	2.17117	0.0255761	1.63224	0.417708	5.59947	5.06732	4.31725	3.8182	1.52593	2.79536
CGGA_P147	863	1	1.49725	4.41437	4.08987	3.99075	0.617215	2.49613	2.44827	2.89444	0.351857	7.76815	0.705392	2.73746	0.855602	3.43038	3.60061	3.91657	4.94498	0.850919	7.02417	0.0507347	2.03407	0.0942796	1.75023	1.88893	6.36926	5.60011	3.75716	4.8595	2.37545	2.00583
CGGA_P15	723	1	0.957594	3.65068	3.02717	2.38402	0.247351	2.00115	0.854633	3.9952	1.9839	9.49337	0.129535	3.92359	1.59568	5.38471	4.57996	0.87525	0.650076	1.50209	8.32774	0.0777088	2.0539	0.0395876	1.59994	0.537921	4.89025	4.6974	5.88111	3.54619	1.26756	1.62571
CGGA_P157	470	1	1.11241	4.15947	4.8993	3.03052	0.262573	2.98788	3.22235	3.39828	0.28099	7.92118	1.22816	2.34609	1.09174	4.79047	3.93411	2.04346	0.581779	0.485565	7.77933	0.42891	1.68418	0.0255761	2.36854	0.609529	6.66284	5.85597	3.80593	5.01253	2.64348	0.908004
CGGA_P159	211	1	1.24563	4.14408	3.8811	3.59106	0.653783	2.72322	3.08677	3.36065	0.138068	8.28725	0.217613	1.14391	1.73671	4.69846	4.04271	1.2292	0.593372	0.538	7.79356	0.168121	1.72415	0.197676	2.4941	0.696677	6.84496	5.40331	3.87171	4.89864	2.36746	0.766904
CGGA_P160	219	1	0.737553	5.52225	4.87598	5.41005	1.18815	3.26614	3.6829	3.49408	0.172483	8.28943	2.46061	2.43255	0.378526	4.3374	4.9623	7.13041	5.36004	1.83575	7.51201	1.37823	3.328	0.405813	3.17968	2.28658	6.01137	5.8274	5.27713	4.94449	2.55626	3.18629
CGGA_P165	598	1	0.203975	0.965071	0.900067	0.459204	0.0532716	0.714185	0.936461	2.8729	0.00339425	5.62664	0.0522033	1.12006	0.0703531	1.97082	0.314643	0.520017	0.125451	0.16317	4.57743	0.343748	0.20583	0.159787	1.14548	0.261427	3.82268	2.83348	0.590773	2.00197	0.87143	0.211293
CGGA_P175	183	1	0.119258	1.21275	1.34348	0.997943	0.0532716	0.898916	1.23072	2.57261	0.00339425	4.8181	1.01867	1.10189	0.0703531	2.24167	0.99571	0.921007	0.201524	0.266547	4.91607	0.192888	0.916854	0.159787	2.6623	1.09647	4.47524	2.92862	1.7202	2.0952	1.09515	0.536968
CGGA_P18	387	1	0.455271	3.37634	3.91579	1.99873	0.0532716	2.37382	1.73881	4.30779	0.12639	7.8406	0.327917	2.53009	2.71848	3.30492	2.45099	3.6686	0.581779	0.506772	8.2858	0.386995	2.24906	0.159787	2.46688	0.658591	6.37977	5.45611	3.39799	4.879	2.595	1.5297
CGGA_P180	260	1	0.148049	2.04594	1.30108	1.13516	0.136826	0.800441	1.64533	2.24801	0.0540076	6.05815	0.144559	1.46214	0.0846081	3.90117	0.612958	2.10568	0.245448	0.278956	5.67692	0.117194	0.715823	0.0671991	1.66381	0.715351	4.69831	2.47846	1.7044	2.23278	1.00718	0.401032
CGGA_P185	502	1	1.45725	3.88177	3.90625	2.99317	0.528725	3.18865	2.93256	3.76583	0.161113	7.98061	0.60799	3.20678	0.34344	3.30025	3.80058	0.956626	0.980078	0.834301	7.14976	0.408114	1.51812	0.133948	2.33872	0.658591	7.02734	5.80197	3.0271	4.93924	2.14663	0.515166
CGGA_P199	203	1	1.09021	3.45758	4.05449	4.25578	0.462596	3.89102	1.51029	3.64081	1.04413	9.01536	0.188794	3.3419	0.0703531	5.65333	3.34145	2.95973	2.35185	0.99979	7.85454	0.332719	1.86056	0.0808045	1.6046	0.696677	5.37728	5.65504	4.78705	3.79318	1.52082	0.690934
CGGA_P205	302	1	0.119258	1.38583	1.09938	0.446809	0.0532716	0.714185	1.25917	1.40019	0.00339425	4.92027	0.0990536	1.03299	0.167282	3.07939	0.623212	1.69138	0.828765	0.202823	4.96037	0.408114	0.539135	0.0255761	0.784925	0.579273	4.15361	2.17988	1.01182	1.67748	0.559146	0.142191
CGGA_P22	406	1	0.372168	3.87657	4.45579	3.55602	0.216493	3.46605	2.30718	5.0042	0.321961	8.85348	0.0835902	3.25691	2.26283	6.52787	4.40386	1.20706	0.259819	0.938997	8.11051	0.48946	1.72907	0.053461	2.22155	0.473591	6.68827	5.01364	4.961	3.69375	1.93016	0.377103
CGGA_P23	392	1	0.257829	1.78087	1.0304	1.41403	0.0532716	1.22709	1.36107	2.55513	0.00339425	5.16639	0.287447	0.785926	0.126541	2.935	0.857082	1.03378	0.125451	0.228657	5.25213	0.418552	1.02388	0.133948	1.22725	0.209736	3.7167	2.54399	1.20666	1.85543	0.62177	0.113616
CGGA_P25	147	1	0.217627	2.37071	1.80603	1.81476	0.247351	1.34392	2.2557	1.8891	0.00339425	5.24686	0.144559	1.05215	0.126541	4.29901	1.22335	3.19222	3.05828	0.315545	4.50361	0.104159	1.48369	0.282311	1.98829	1.78199	3.87199	3.03012	1.5924	1.83453	0.888153	0.170222
CGGA_P266	253	1	0.284026	0.89558	1.30108	0.748735	0.103892	1.24058	1.07124	1.04132	0.00339425	3.73033	0.0990536	0.793674	0.0703531	1.78205	0.389573	0.531772	0.125451	0.176511	3.80118	0.130106	0.338252	0.0255761	0.576773	0.335658	3.38018	2.24636	0.798489	1.85024	0.845935	0.224732
CGGA_P269	511	1	1.4339	2.69853	4.51094	3.63604	0.231991	2.69367	1.39347	2.62607	0.761917	9.71298	0.114368	2.8429	0.307472	4.64381	3.3319	2.13784	1.13441	0.783249	6.91902	0.397595	0.763987	0.0255761	1.32169	0.274066	4.6447	4.69165	4.49393	3.08895	1.88838	0.997713
CGGA_P270	322	1	0.522906	3.5169	4.12268	2.75343	0.39381	1.97017	2.29704	5.6433	0.12639	7.76831	0.0522033	3.82131	1.30049	3.0099	3.09425	1.85395	0.274058	0.809005	7.9095	0.180561	1.9771	0.0671991	1.65037	0.787726	6.31869	5.56785	4.15764	5.15514	2.03773	0.776131
CGGA_P28	107	1	0.775075	3.61968	5.35418	4.50076	0.781556	3.11322	2.97112	3.70218	0.332003	7.83959	0.0522033	3.35282	0.180609	3.53814	3.29015	4.8613	2.86898	0.984834	7.25729	0.603038	1.36902	0.0671991	2.76273	0.724598	6.65838	5.89079	3.62699	4.82776	2.64348	2.37434
CGGA_P29	103	1	0.856118	1.93666	1.62362	1.17314	0.0532716	0.724044	1.07925	2.17292	0.00339425	4.72089	0.0522033	2.15654	0.15383	2.14719	0.692886	1.27962	0.125451	0.228657	4.68131	0.299084	0.67612	0.0255761	1.33306	0.668207	4.41852	3.46976	1.56171	2.67368	1.13701	0.865346
CGGA_P295	273	1	1.00579	4.03965	3.93654	3.44851	0.200854	3.0026	2.22031	4.4759	0.509314	9.29325	0.0522033	3.39141	1.60552	6.53274	4.58322	1.97851	0.201524	0.578597	9.7411	0.310388	1.76307	0.0255761	1.76688	1.42083	6.48859	5.26819	4.8889	3.54082	2.23831	0.681156
CGGA_P30	404	1	0.489482	3.3823	5.16033	5.47204	0.169139	4.30736	4.51903	3.77083	0.183753	7.70465	0.0522033	3.73004	0.140251	6.24305	2.00202	1.27252	1.15065	0.774559	5.59002	0.321599	1.31141	0.305587	3.46983	0.906276	6.94527	5.73655	4.74935	4.87623	2.9892	0.6005
CGGA_P308	563	1	0.500709	2.82187	3.10065	2.28755	0.136826	1.59832	1.31442	3.49038	0.66518	9.22597	0.0522033	2.66764	0.779064	4.34113	2.73705	1.28668	0.125451	0.558443	8.06219	0.932185	1.02388	0.0671991	1.09265	0.462586	4.93809	5.2469	4.31195	3.46459	1.81292	0.700647
CGGA_P310	224	1	0.30976	3.61087	1.17281	2.11591	0.136826	1.35012	0.954023	2.11804	0.910723	9.83463	0.301052	2.99596	0.0987227	6.7565	4.66723	0.818415	0.125451	0.730294	5.14486	1.13706	0.715823	0.0942796	2.0093	0.506114	4.90188	3.83182	5.59373	2.47574	0.862987	0.493036
CGGA_P315	451	1	0.669466	2.74872	2.75229	1.32248	0.292618	1.86426	0.816697	4.28163	0.216986	9.3284	0.0522033	3.46434	0.366926	4.3554	2.75398	1.10713	0.201524	0.675288	8.07906	1.74546	1.63787	0.0255761	1.24546	0.484513	5.25613	5.12451	4.59932	3.46459	1.63347	0.447753
CGGA_P364	495	1	1.6058	4.13459	3.76041	4.00534	0.770326	3.55897	2.35034	3.56132	1.59021	9.32156	0.504208	2.81692	0.401448	4.80963	4.53524	3.31785	1.15871	2.14617	7.67118	0.682409	2.02607	0.0255761	1.47802	0.696677	5.11295	5.41923	6.16469	3.87297	1.75009	1.38502
CGGA_P388	293	1	1.13427	4.53628	3.85247	4.29865	0.435412	2.91572	3.1737	4.06888	0.747499	8.81256	0.874485	2.55036	3.61829	4.34166	4.21485	1.39537	2.09647	1.25138	10.4637	0.62108	1.83793	0.293997	2.29133	1.28972	5.65319	5.24319	4.49116	3.88732	2.10153	1.8099
CGGA_P415	195	1	1.07522	4.11717	3.9861	4.44847	0.825753	3.11827	2.39857	3.76081	0.455908	9.34999	1.22816	2.09243	0.446221	5.27748	4.58916	6.56299	5.38322	1.6413	8.67356	0.321599	2.54476	0.107627	2.10009	3.03335	4.93907	5.04447	5.84161	3.93725	1.77559	3.54895
CGGA_P421	308	1	0.30976	3.03988	3.59357	2.15419	0.307446	3.8466	2.36012	3.06713	0.172483	9.10653	0.60799	0.697515	0.319562	1.91863	2.45887	1.63671	0.546475	0.899637	6.80283	0.192888	0.65586	0.0255761	0.801631	0.196519	5.13369	6.24264	4.08571	4.60911	1.38054	0.526107
CGGA_P5	378	1	0.957594	5.26629	4.23734	4.57088	0.792713	3.33801	3.54296	3.72408	0.0663567	7.82217	1.15083	2.85729	0.319562	3.11079	4.10437	5.77926	3.06539	1.17456	7.12731	0.682409	2.22822	0.17253	2.52558	1.09647	6.324	5.92489	4.0295	5.03631	2.45031	5.1384
CGGA_P7	110	1	2.81357	5.97103	4.58158	6.33272	1.77943	3.65275	3.9624	3.08069	0.904319	8.03486	0.259881	2.68953	0.805034	5.4098	4.77856	7.0171	7.9652	1.95074	6.00904	1.22036	3.34118	0.339794	3.24676	2.94269	5.27318	5.69477	5.46823	5.02284	2.56548	3.09024
CGGA_P87	240	1	0.466764	3.68221	3.09169	3.59521	0.554478	2.93316	1.88214	3.78375	0.783248	9.21285	0.314542	4.55605	0.562586	4.73525	3.42072	2.00048	1.43762	1.04374	7.27564	1.30971	1.44248	0.0395876	2.40297	0.629354	5.99562	5.20665	4.8326	3.98432	1.69756	1.07478
CGGA_P89	294	1	0.989904	5.45361	4.58441	5.11123	1.64963	3.3508	3.11952	3.87724	1.17548	7.82486	1.45296	2.70927	0.219861	4.06814	3.91557	7.15254	3.128	1.0723	7.08276	0.252905	2.33932	0.053461	2.96344	2.20607	7.15445	5.85323	4.64034	4.38901	2.62386	3.02786
CGGA_P98	317	1	0.618802	2.70096	3.01768	2.35805	0.0532716	1.5404	1.67192	3.11728	0.568951	9.43435	0.245917	2.41258	0.612508	4.69154	3.25143	2.33839	0.356866	0.442179	7.85992	1.56076	1.7043	0.0255761	1.11932	0.299018	4.46679	5.35501	4.68529	3.46173	1.74148	1.636

## Sheet: CGGA_Clinical
CGGA_ID	OS	Censor	Gender	Age	OS	Censor	Radio_status	Chemo_status	PRS_type	Histology	Grade	IDH_mutation_status	1p19q_codeletion_status
CGGA_1001	3288	0	Male	11	3288	0	0	1	Primary	GBM	WHO IV	Wildtype	Non-codel
CGGA_1002	305	1	Female	43	305	1	1	1	Primary	AA	WHO III	Wildtype	Non-codel
CGGA_1003	3087	0	Female	47	3087	0	0	1	Primary	OA	WHO II	Mutant	Codel
CGGA_1004	899	1	Female	63	899	1	1	0	Primary	A	WHO II	Wildtype	Non-codel
CGGA_1005	3286	0	Female	41	3286	0	1	0	Primary	A	WHO II	Mutant	Non-codel
CGGA_1006	254	1	Male	42	254	1	1	1	Primary	AOA	WHO III	Wildtype	Non-codel
CGGA_1007	345	1	Female	57	345	1	1	1	Primary	GBM	WHO IV	Wildtype	Non-codel
CGGA_1008	315	1	Female	54	315	1	1	1	Primary	GBM	WHO IV	Wildtype	Non-codel
CGGA_1010	246	1	Male	45	246	1	1	1	Primary	A	WHO II	Mutant	NA
CGGA_1011	109	1	Female	46	109	1	1	0	Primary	GBM	WHO IV	Wildtype	Non-codel
CGGA_1012	3116	0	Male	45	3116	0	1	1	Recurrent	rO	WHO II	Mutant	Non-codel
CGGA_1013	1725	1	Female	38	1725	1	1	1	Primary	A	WHO II	Mutant	Non-codel
CGGA_1014	263	1	Male	42	263	1	0	1	Primary	A	WHO II	Wildtype	Non-codel
CGGA_1015	164	1	Male	62	164	1	1	0	Primary	GBM	WHO IV	Wildtype	Non-codel
CGGA_1017	768	1	Female	29	768	1	1	0	Primary	GBM	WHO IV	Wildtype	Non-codel
CGGA_1018	2527	1	Male	50	2527	1	1	1	Recurrent	rO	WHO II	Mutant	Codel
CGGA_1019	212	1	Male	60	212	1	0	1	Recurrent	rGBM	WHO IV	Wildtype	Non-codel
CGGA_1020	1120	1	Female	38	1120	1	1	0	Primary	A	WHO II	Mutant	Non-codel
CGGA_1022	3265	0	Female	62	3265	0	0	1	Recurrent	rA	WHO II	Wildtype	Non-codel
CGGA_1023	681	1	Female	56	681	1	1	1	Primary	GBM	WHO IV	Wildtype	Non-codel
CGGA_1024	3074	1	Male	64	3074	1	1	1	Primary	GBM	WHO IV	Wildtype	Non-codel
CGGA_1026	1570	1	Male	57	1570	1	1	1	Primary	GBM	WHO IV	Wildtype	Non-codel
CGGA_1027	2688	0	Male	37	2688	0	1	1	Primary	AOA	WHO III	Mutant	Codel
CGGA_103	1188	1	Male	56	1188	1	1	0	Primary	AA	WHO III	Mutant	Non-codel
CGGA_1030	2934	0	Female	40	2934	0	1	1	Primary	OA	WHO II	Mutant	Non-codel
CGGA_1031	2457	1	Female	31	2457	1	0	1	Primary	A	WHO II	Mutant	Non-codel
			Female	41	NA	NA	NA	NA	Primary	A	WHO II	Wildtype	NA
CGGA_1033	1322	0	Male	44	1322	0	0	1	Primary	OA	WHO II	NA	Non-codel
CGGA_1034	753	1	Male	23	753	1	1	0	Primary	AA	WHO III	Wildtype	Non-codel
CGGA_1035	567	1	Female	60	567	1	1	1	Primary	GBM	WHO IV	Wildtype	Non-codel
CGGA_1036	1166	1	Male	41	1166	1	1	1	Primary	GBM	WHO IV	Wildtype	Non-codel
CGGA_1037	780	0	Male	44	780	0	1	0	Primary	A	WHO II	NA	Codel
CGGA_1039	727	1	Male	40	727	1	0	1	Primary	GBM	WHO IV	Wildtype	Non-codel
CGGA_1041	2863	0	Male	58	2863	0	1	1	Primary	GBM	WHO IV	Wildtype	Non-codel
CGGA_1045	348	1	Male	79	348	1	1	1	Primary	GBM	WHO IV	Wildtype	Non-codel
CGGA_1046	2829	0	Male	21	2829	0	0	1	Primary	A	WHO II	NA	NA
CGGA_1048	703	0	Female	27	703	0	0	1	Primary	OA	WHO II	Wildtype	Non-codel
CGGA_1049	809	1	Male	58	809	1	1	1	Primary	GBM	WHO IV	Wildtype	Non-codel
CGGA_1050	3040	0	Male	39	3040	0	1	0	Primary	OA	WHO II	Mutant	Codel
CGGA_1051	838	1	Male	47	838	1	NA	NA	Primary	A	WHO II	Wildtype	Codel
CGGA_1052	2964	0	Male	41	2964	0	NA	NA	Primary	OA	WHO II	Mutant	Codel
CGGA_1053	370	1	Female	63	370	1	1	1	Primary	GBM	WHO IV	Wildtype	Non-codel
CGGA_1055	1611	1	Male	43	1611	1	1	1	Primary	AA	WHO III	Mutant	Non-codel
CGGA_1057	1549	1	Female	57	1549	1	1	1	Primary	OA	WHO II	Wildtype	Non-codel
CGGA_1058	995	1	Male	34	995	1	1	1	Recurrent	rA	WHO II	Mutant	Non-codel
CGGA_1059	21	1	Female	54	21	1	1	0	Recurrent	rA	WHO II	Mutant	Non-codel
CGGA_106	4374	0	Male	30	4374	0	0	1	Recurrent	rA	WHO II	Wildtype	Non-codel
CGGA_1060	227	1	Male	42	227	1	0	1	Recurrent	rGBM	WHO IV	Mutant	Non-codel
CGGA_1061	532	1	Female	43	532	1	1	1	Recurrent	rAOA	WHO III	Mutant	Non-codel
			Male	29	NA	NA	NA	NA	Primary	A	WHO II	Mutant	NA
CGGA_1065	2682	0	Female	48	2682	0	1	1	Primary	OA	WHO II	Mutant	Codel
CGGA_1066	723	1	Female	34	723	1	1	0	Primary	A	WHO II	Mutant	Non-codel
CGGA_1068	68	1	Male	29	68	1	0	0	Secondary	sGBM	WHO IV	Mutant	Non-codel
			Male	47	NA	NA	NA	NA	Recurrent	rA	WHO II	Mutant	Non-codel
CGGA_107	2156	1	Female	38	2156	1	0	0	Recurrent	rAA	WHO III	Wildtype	Non-codel
CGGA_1070	333	1	Male	37	333	1	1	0	Primary	GBM	WHO IV	Wildtype	Non-codel
CGGA_1071	2876	0	Male	42	2876	0	1	0	Primary	A	WHO II	Wildtype	Non-codel
CGGA_1072	1090	1	Male	26	1090	1	1	1	Primary	GBM	WHO IV	Wildtype	Non-codel
CGGA_1073	270	1	Female	42	270	1	1	0	Primary	GBM	WHO IV	Wildtype	Non-codel
CGGA_1074	86	1	Male	50	86	1	1	1	Primary	GBM	WHO IV	Wildtype	Non-codel
CGGA_1075	720	0	Male	72	720	0	1	1	Primary	GBM	WHO IV	Wildtype	Non-codel
CGGA_1077	591	1	Male	47	591	1	1	0	Primary	GBM	WHO IV	Wildtype	Non-codel
CGGA_1078	315	1	Female	61	315	1	1	1	Recurrent	rGBM	WHO IV	Wildtype	Non-codel
CGGA_1079	471	1	Male	38	471	1	NA	NA	Primary	AOA	WHO III	Wildtype	Non-codel
CGGA_108	366	1	Male	44	366	1	1	1	Recurrent	rAA	WHO III	Wildtype	Non-codel
CGGA_1081	216	1	Female	30	216	1	1	0	Recurrent	rAA	WHO III	Wildtype	Non-codel
			Female	55	NA	NA	NA	NA	Primary	A	WHO II	Mutant	Non-codel
CGGA_1083	450	1	Male	59	450	1	1	1	Primary	GBM	WHO IV	Wildtype	Non-codel
CGGA_1086	1977	1	Female	65	1977	1	1	1	Primary	GBM	WHO IV	Wildtype	NA
CGGA_1087	701	0	Female	36	701	0	0	1	Primary	OA	WHO II	Mutant	Codel
CGGA_1091	1116	1	Female	51	1116	1	1	1	Primary	GBM	WHO IV	Wildtype	Non-codel
CGGA_1094	252	1	Female	40	252	1	0	1	Recurrent	rAOA	WHO III	Mutant	Non-codel
CGGA_1095	2778	1	Male	29	2778	1	1	1	NA	NA	NA	Mutant	Non-codel
CGGA_1097	1378	1	Male	30	1378	1	1	1	Primary	OA	WHO II	Wildtype	Non-codel
CGGA_1099	122	1	Male	8	122	1	0	1	Secondary	sGBM	WHO IV	Wildtype	Non-codel
CGGA_1100	2596	0	Female	61	2596	0	1	1	Primary	O	WHO II	Mutant	NA
CGGA_1101	214	1	Female	35	214	1	0	0	Primary	OA	WHO II	Wildtype	NA
CGGA_1103	585	1	Female	35	585	1	1	1	Primary	GBM	WHO IV	Mutant	Non-codel
CGGA_1105	609	1	Male	29	609	1	1	1	Secondary	sGBM	WHO IV	Mutant	Non-codel
CGGA_1106	420	1	Male	37	420	1	1	1	Primary	GBM	WHO IV	Wildtype	Non-codel
CGGA_1108	870	1	Female	39	870	1	1	1	Primary	AOA	WHO III	Wildtype	Non-codel
CGGA_1109	1348	1	Male	42	1348	1	NA	NA	Primary	GBM	WHO IV	Wildtype	Non-codel
CGGA_1111	2582	0	Male	45	2582	0	1	1	Primary	AOA	WHO III	Mutant	Non-codel
CGGA_1113	1265	1	Male	34	1265	1	0	1	Primary	AOA	WHO III	Mutant	Codel
CGGA_1114	460	1	Male	53	460	1	1	1	Primary	GBM	WHO IV	Wildtype	Non-codel
CGGA_1116	248	1	Female	43	248	1	1	1	Recurrent	rGBM	WHO IV	Mutant	Non-codel
CGGA_1118	398	1	Male	31	398	1	0	0	Recurrent	rAA	WHO III	Mutant	Non-codel
CGGA_1119	422	1	Male	52	422	1	1	1	Recurrent	rGBM	WHO IV	Mutant	Codel
CGGA_112	1534	1	Male	17	1534	1	1	1	Primary	OA	WHO II	Mutant	Non-codel
CGGA_1120	422	1	Female	58	422	1	1	1	Primary	AOA	WHO III	Mutant	NA
CGGA_1121	2560	0	Female	29	2560	0	1	1	Recurrent	rAOA	WHO III	Mutant	Non-codel
CGGA_1124	484	1	Male	47	484	1	1	1	Primary	GBM	WHO IV	Wildtype	Non-codel
CGGA_1126	784	1	Male	44	784	1	1	1	Primary	AOA	WHO III	Mutant	Non-codel
CGGA_1127	2547	0	Male	33	2547	0	1	1	Primary	O	WHO II	NA	Codel
CGGA_1129	168	1	Male	34	168	1	1	0	Secondary	sGBM	WHO IV	Mutant	Non-codel
			Female	23	NA	NA	1	0	Recurrent	rGBM	WHO IV	Mutant	Non-codel
CGGA_1131	2533	0	Female	46	2533	0	1	1	Primary	AOA	WHO III	Mutant	Non-codel
CGGA_1132	2533	0	Female	33	2533	0	1	1	Recurrent	rAOA	WHO III	Mutant	Codel
CGGA_1134	59	1	Female	56	59	1	0	1	Primary	GBM	WHO IV	Wildtype	Non-codel
CGGA_1135	1172	1	Male	40	1172	1	1	1	Primary	GBM	WHO IV	Wildtype	Non-codel
CGGA_1136	236	1	Female	38	236	1	0	1	Secondary	sGBM	WHO IV	Mutant	Non-codel
CGGA_1137	2519	0	Male	58	2519	0	1	1	Primary	AOA	WHO III	Wildtype	NA
CGGA_1138	411	1	Male	54	411	1	1	1	Primary	GBM	WHO IV	Wildtype	Non-codel
CGGA_1139	1196	1	Female	53	1196	1	1	1	Primary	GBM	WHO IV	Wildtype	Non-codel
CGGA_1140	921	1	Female	49	921	1	0	1	Recurrent	rAA	WHO III	Wildtype	Non-codel
CGGA_1141	432	1	Male	65	432	1	NA	NA	Primary	AOA	WHO III	Wildtype	Non-codel
CGGA_1142	1005	1	Male	60	1005	1	1	1	Primary	GBM	WHO IV	Wildtype	Non-codel
CGGA_1144	2505	0	Female	39	2505	0	1	1	Primary	AA	WHO III	Wildtype	Non-codel
CGGA_1145	239	1	Male	41	239	1	1	1	Recurrent	rAA	WHO III	Wildtype	Non-codel
CGGA_1146	2498	0	Male	35	2498	0	1	1	Primary	AA	WHO III	Mutant	Non-codel
CGGA_1147	2498	0	Male	36	2498	0	0	1	Primary	A	WHO II	Mutant	Non-codel
CGGA_1148	596	1	Male	37	596	1	1	1	Primary	A	WHO II	Mutant	Non-codel
CGGA_1152	2484	0	Male	13	2484	0	1	1	Primary	A	WHO II	Wildtype	Non-codel
CGGA_1154	383	1	Female	33	383	1	NA	NA	Recurrent	rAOA	WHO III	Mutant	Non-codel
CGGA_1155	1373	1	Male	43	1373	1	1	1	Primary	AA	WHO III	Mutant	Codel
CGGA_1156	2477	0	Female	41	2477	0	1	0	Primary	OA	WHO II	Mutant	Non-codel
CGGA_1157	741	1	Male	64	741	1	1	1	Primary	A	WHO II	Wildtype	Non-codel
CGGA_1158	2471	0	Male	39	2471	0	1	1	Primary	OA	WHO II	Mutant	Codel
CGGA_1159	2464	0	Male	51	2464	0	0	1	Primary	OA	WHO II	Mutant	Non-codel
CGGA_1160	426	1	Female	43	426	1	NA	NA	Primary	AOA	WHO III	Mutant	Non-codel
CGGA_1161	2463	0	Male	36	2463	0	1	0	Primary	AOA	WHO III	Mutant	Non-codel
CGGA_1162	2457	0	Male	39	2457	0	1	1	Primary	AOA	WHO III	NA	Codel
CGGA_1164	1022	1	Female	38	1022	1	0	1	Recurrent	rGBM	WHO IV	Mutant	Codel
CGGA_1169	1765	1	Male	30	1765	1	1	1	Primary	AOA	WHO III	Mutant	Non-codel
CGGA_1170	346	1	Male	25	346	1	1	1	Secondary	sGBM	WHO IV	Mutant	Non-codel
CGGA_1171	412	1	Male	40	412	1	1	1	Primary	GBM	WHO IV	Wildtype	Non-codel
CGGA_1172	2414	0	Female	36	2414	0	1	1	Primary	GBM	WHO IV	Mutant	Non-codel
CGGA_1175	441	1	Female	36	441	1	0	1	Secondary	sGBM	WHO IV	Mutant	Non-codel
CGGA_1177	449	1	Male	40	449	1	1	1	Recurrent	rGBM	WHO IV	Wildtype	Non-codel
CGGA_1178	422	1	Male	41	422	1	1	1	Recurrent	rAOA	WHO III	Mutant	Non-codel
CGGA_1180	2628	0	Female	48	2628	0	1	1	Primary	GBM	WHO IV	Wildtype	Non-codel
CGGA_1181	318	0	Male	36	318	0	1	1	Primary	OA	WHO II	Mutant	Non-codel
CGGA_1183	408	1	Female	25	408	1	1	1	Primary	AA	WHO III	Wildtype	Non-codel
CGGA_1184	156	1	Male	46	156	1	1	1	Recurrent	rAOA	WHO III	Mutant	Non-codel
CGGA_1185	731	1	Female	50	731	1	1	1	Recurrent	rAOA	WHO III	Wildtype	Non-codel
CGGA_1188	256	1	Female	30	256	1	1	1	Secondary	sGBM	WHO IV	Mutant	Non-codel
CGGA_1189	2602	0	Female	34	2602	0	1	1	Primary	AOA	WHO III	Mutant	Codel
CGGA_1190	2602	0	Female	45	2602	0	1	1	Primary	AOA	WHO III	Mutant	Non-codel
CGGA_1191	2365	0	Male	53	2365	0	0	0	Primary	AOA	WHO III	Mutant	Codel
CGGA_1192	2363	0	Female	43	2363	0	1	1	Primary	OA	WHO II	Mutant	Non-codel
			Male	43	NA	NA	0	0	Primary	AOA	WHO III	Mutant	Non-codel
CGGA_1197	942	1	Male	43	942	1	1	1	Secondary	sGBM	WHO IV	Mutant	Codel
CGGA_1198	2349	0	Male	30	2349	0	0	1	Primary	O	WHO II	Mutant	NA
CGGA_120	288	1	Male	42	288	1	1	1	Recurrent	rGBM	WHO IV	Wildtype	Non-codel
CGGA_1204	2338	0	Male	53	2338	0	0	1	Primary	O	WHO II	Mutant	Codel
CGGA_1205	929	1	Female	59	929	1	1	1	Primary	AOA	WHO III	Wildtype	NA
CGGA_1207	2331	0	Female	49	2331	0	0	1	Primary	AOA	WHO III	NA	Codel
CGGA_1208	161	1	Male	38	161	1	1	1	Recurrent	rGBM	WHO IV	Wildtype	Non-codel
CGGA_1211	2324	0	Male	40	2324	0	0	0	Primary	OA	WHO II	Mutant	Codel
CGGA_1212	2292	1	Male	31	2292	1	1	1	Primary	AOA	WHO III	Mutant	Non-codel
CGGA_1214	604	1	Female	49	604	1	1	1	Primary	GBM	WHO IV	Wildtype	Non-codel
CGGA_1215	29	1	Male	37	29	1	1	1	Recurrent	rAOA	WHO III	Mutant	Non-codel
CGGA_1216	312	1	Male	44	312	1	1	1	Primary	GBM	WHO IV	Wildtype	Non-codel
CGGA_1218	286	1	Male	53	286	1	0	1	Secondary	sGBM	WHO IV	Wildtype	Non-codel
CGGA_1219	2120	1	Female	57	2120	1	1	1	Primary	GBM	WHO IV	Mutant	Non-codel
CGGA_1223	682	1	Male	42	682	1	1	1	Primary	AOA	WHO III	Wildtype	Non-codel
CGGA_1224	271	1	Male	57	271	1	1	1	Primary	GBM	WHO IV	Wildtype	Non-codel
CGGA_1226	670	1	Female	33	670	1	1	1	Primary	A	WHO II	Wildtype	Non-codel
CGGA_1227	1197	1	Female	46	1197	1	1	0	Recurrent	rGBM	WHO IV	Wildtype	Non-codel
CGGA_1228	2296	0	Male	34	2296	0	0	1	Primary	OA	WHO II	Wildtype	Non-codel
CGGA_1231	2279	1	Female	31	2279	1	1	1	Recurrent	rAA	WHO III	Wildtype	Non-codel
CGGA_1232	2067	1	Male	39	2067	1	1	1	Primary	AOA	WHO III	Mutant	Non-codel
CGGA_1234	705	1	Male	32	705	1	1	1	Primary	GBM	WHO IV	Wildtype	Non-codel
CGGA_1235	2287	0	Female	32	2287	0	0	1	Primary	AO	WHO III	Mutant	Non-codel
CGGA_1236	191	1	Female	47	191	1	0	0	Primary	GBM	WHO IV	Wildtype	Non-codel
CGGA_1237	296	1	Male	62	296	1	1	1	Primary	GBM	WHO IV	Wildtype	Non-codel
CGGA_1238	2282	0	Female	11	2282	0	0	0	Primary	OA	WHO II	Wildtype	Non-codel
CGGA_1239	2280	0	Female	44	2280	0	1	1	Primary	O	WHO II	Mutant	Codel
CGGA_1240	19	1	Male	33	19	1	0	0	Primary	GBM	WHO IV	Wildtype	Non-codel
CGGA_1246	2491	0	Male	53	2491	0	1	1	Primary	AO	WHO III	Mutant	Codel
CGGA_1248	138	1	Male	54	138	1	1	1	Recurrent	rGBM	WHO IV	Wildtype	Non-codel
CGGA_1251	272	1	Female	42	272	1	1	1	Primary	GBM	WHO IV	Wildtype	Non-codel
CGGA_1255	132	1	Male	49	132	1	1	1	Recurrent	rGBM	WHO IV	Wildtype	Non-codel
CGGA_1256	2233	0	Female	52	2233	0	1	1	Primary	GBM	WHO IV	NA	Non-codel
CGGA_1257	192	1	Male	59	192	1	1	1	Recurrent	rGBM	WHO IV	Wildtype	Non-codel
CGGA_1258	114	1	Male	42	114	1	0	0	Primary	GBM	WHO IV	Wildtype	Non-codel
CGGA_1260	177	1	Male	32	177	1	1	1	Recurrent	rGBM	WHO IV	Wildtype	Non-codel
CGGA_1262	166	1	Female	69	166	1	1	0	Recurrent	rGBM	WHO IV	Wildtype	NA
CGGA_1263	772	1	Male	50	772	1	1	0	Primary	AA	WHO III	Wildtype	Non-codel
CGGA_1264	2217	0	Female	37	2217	0	0	1	Primary	AO	WHO III	Mutant	Codel
CGGA_1269	2214	0	Female	35	2214	0	0	1	Primary	AO	WHO III	Mutant	Codel
CGGA_1270	188	1	Female	60	188	1	1	1	Primary	GBM	WHO IV	Wildtype	Non-codel
CGGA_1271	523	1	Male	17	523	1	1	1	Recurrent	rGBM	WHO IV	Wildtype	Non-codel
CGGA_1272	124	1	Male	32	124	1	0	1	Secondary	sGBM	WHO IV	Mutant	Non-codel
CGGA_1273	1912	0	Male	64	1912	0	1	1	Recurrent	rAOA	WHO III	Mutant	Non-codel
CGGA_1275	183	1	Male	70	183	1	1	1	Primary	GBM	WHO IV	Wildtype	Non-codel
CGGA_1280	447	1	Male	74	447	1	1	1	Primary	AA	WHO III	Wildtype	Non-codel
CGGA_1281	2429	0	Male	45	2429	0	1	1	Primary	AOA	WHO III	Wildtype	Codel
CGGA_1282	1116	1	Female	33	1116	1	1	1	Primary	GBM	WHO IV	Wildtype	Non-codel
CGGA_1283	20	1	Male	17	20	1	1	1	Secondary	sGBM	WHO IV	Wildtype	Non-codel
CGGA_1284	97	1	Male	73	97	1	0	1	Primary	AA	WHO III	Wildtype	Non-codel
CGGA_1285	79	1	Female	58	79	1	0	0	Recurrent	rGBM	WHO IV	Wildtype	Non-codel
CGGA_1286	2194	0	Female	52	2194	0	1	1	Primary	O	WHO II	Mutant	Codel
CGGA_1287	533	1	Male	29	533	1	1	1	Primary	GBM	WHO IV	Mutant	Non-codel
CGGA_1291	2190	0	Male	41	2190	0	1	1	Primary	AO	WHO III	NA	Codel
CGGA_1292	2421	0	Male	17	2421	0	1	1	Primary	AOA	WHO III	Wildtype	Non-codel
CGGA_1295	310	1	Male	40	310	1	1	1	Recurrent	rAOA	WHO III	Mutant	Non-codel
CGGA_1299	550	1	Male	54	550	1	1	1	Primary	GBM	WHO IV	Wildtype	Non-codel
CGGA_1300	1428	1	Male	35	1428	1	1	1	Primary	AOA	WHO III	Mutant	Non-codel
CGGA_1301	239	1	Male	48	239	1	1	1	Secondary	sGBM	WHO IV	Wildtype	Non-codel
CGGA_1303	2168	0	Female	45	2168	0	1	1	Primary	AOA	WHO III	Mutant	NA
CGGA_1305	1989	0	Male	43	1989	0	1	1	Primary	AOA	WHO III	Mutant	Non-codel
CGGA_1307	2390	0	Female	25	2390	0	1	1	Primary	AOA	WHO III	Mutant	Non-codel
CGGA_1309	964	0	Male	65	964	0	1	1	Primary	AO	WHO III	NA	Codel
CGGA_1311	1080	1	Female	29	1080	1	1	1	Recurrent	rAOA	WHO III	Mutant	Codel
CGGA_1313	379	1	Male	42	379	1	1	1	Primary	GBM	WHO IV	Wildtype	Non-codel
CGGA_1314	172	1	Female	27	172	1	0	0	Primary	GBM	WHO IV	Mutant	Non-codel
CGGA_1317	2152	0	Male	45	2152	0	0	1	Primary	OA	WHO II	Mutant	NA
CGGA_1318	1497	0	Male	39	1497	0	1	0	Primary	OA	WHO II	Mutant	Non-codel
CGGA_1319	2149	0	Female	42	2149	0	1	1	Primary	AO	WHO III	Wildtype	Non-codel
CGGA_1320	59	1	Male	19	59	1	0	1	Primary	GBM	WHO IV	Wildtype	Non-codel
CGGA_1321	702	1	Male	46	702	1	1	1	Primary	AOA	WHO III	Mutant	Non-codel
CGGA_1322	253	1	Male	10	253	1	1	1	Primary	AOA	WHO III	Mutant	Non-codel
CGGA_1324	848	1	Male	42	848	1	1	1	Secondary	sGBM	WHO IV	Mutant	Codel
			Male	20	NA	NA	0	NA	Recurrent	rGBM	WHO IV	Wildtype	NA
CGGA_1326	322	1	Male	45	322	1	1	0	Primary	GBM	WHO IV	Mutant	Non-codel
CGGA_1329	326	1	Female	43	326	1	1	1	Recurrent	rAOA	WHO III	Mutant	Non-codel
CGGA_1330	2366	0	Male	47	2366	0	1	1	Primary	A	WHO II	Mutant	Non-codel
CGGA_1332	510	0	Female	55	510	0	0	1	Primary	GBM	WHO IV	Wildtype	Non-codel
CGGA_1334	146	1	Female	33	146	1	1	1	Primary	OA	WHO II	Wildtype	Non-codel
CGGA_1335	1947	0	Female	43	1947	0	0	1	Primary	O	WHO II	Mutant	Codel
CGGA_1337	2126	0	Male	67	2126	0	1	1	Recurrent	rGBM	WHO IV	NA	Non-codel
CGGA_1338	1122	1	Female	61	1122	1	1	1	Primary	GBM	WHO IV	Wildtype	Non-codel
CGGA_1339	2120	0	Male	41	2120	0	0	1	Primary	O	WHO II	Mutant	Codel
CGGA_1340	1109	1	Male	35	1109	1	1	1	Primary	AOA	WHO III	Wildtype	Non-codel
CGGA_1342	2345	0	Male	47	2345	0	1	1	Primary	GBM	WHO IV	Wildtype	Non-codel
CGGA_1343	94	1	Male	34	94	1	1	1	Recurrent	rGBM	WHO IV	Wildtype	Non-codel
CGGA_1345	2113	0	Male	56	2113	0	1	0	Primary	OA	WHO II	Mutant	Codel
CGGA_1346	284	1	Female	57	284	1	1	1	Secondary	sGBM	WHO IV	Wildtype	Non-codel
CGGA_135	1924	1	Female	41	1924	1	1	0	Primary	AA	WHO III	Wildtype	Non-codel
CGGA_1350	2107	0	Male	36	2107	0	0	1	Primary	O	WHO II	Mutant	NA
CGGA_1353	1022	1	Male	65	1022	1	1	1	Primary	GBM	WHO IV	Wildtype	Non-codel
CGGA_1354	530	1	Female	40	530	1	1	1	Primary	GBM	WHO IV	Wildtype	Non-codel
CGGA_1356	948	1	Male	52	948	1	0	1	Recurrent	rAOA	WHO III	Mutant	Non-codel
CGGA_1359	343	1	Male	21	343	1	1	1	Recurrent	rAOA	WHO III	Wildtype	Non-codel
CGGA_1361	2092	0	Male	40	2092	0	1	1	Primary	O	WHO II	Mutant	Non-codel
CGGA_1362	2092	0	Female	64	2092	0	1	1	Primary	AA	WHO III	Wildtype	Non-codel
CGGA_1365	253	1	Male	55	253	1	1	1	Primary	GBM	WHO IV	Wildtype	NA
CGGA_1368	2085	0	Male	49	2085	0	1	0	Primary	O	WHO II	Mutant	NA
CGGA_1369	360	0	Female	37	360	0	1	1	Primary	AO	WHO III	Mutant	Non-codel
CGGA_1370	2310	0	Male	43	2310	0	0	1	Recurrent	rGBM	WHO IV	Wildtype	Non-codel
CGGA_1371	2079	0	Male	68	2079	0	1	1	Primary	GBM	WHO IV	Wildtype	Non-codel
CGGA_1374	141	1	Male	22	141	1	1	NA	Recurrent	rAOA	WHO III	Mutant	Non-codel
CGGA_1375	92	1	Female	50	92	1	1	NA	Secondary	sGBM	WHO IV	Mutant	Non-codel
CGGA_1377	2068	0	Male	28	2068	0	1	1	Primary	AOA	WHO III	Mutant	Non-codel
CGGA_1378	585	1	Male	47	585	1	1	1	Primary	GBM	WHO IV	Wildtype	NA
CGGA_1380	291	1	Male	46	291	1	1	1	Primary	GBM	WHO IV	Wildtype	Non-codel
CGGA_1381	46	1	Female	36	46	1	1	1	Recurrent	rGBM	WHO IV	Mutant	Non-codel
CGGA_1382	284	1	Male	57	284	1	1	1	Primary	GBM	WHO IV	Wildtype	Non-codel
CGGA_1383	884	0	Female	47	884	0	1	NA	Recurrent	rAA	WHO III	Mutant	Codel
CGGA_1384	191	1	Female	39	191	1	1	1	Primary	GBM	WHO IV	Mutant	Non-codel
CGGA_1386	2058	0	Male	34	2058	0	1	1	Primary	AO	WHO III	NA	Codel
CGGA_1387	90	1	Male	41	90	1	1	1	Recurrent	rGBM	WHO IV	Wildtype	Non-codel
CGGA_1388	485	1	Male	37	485	1	1	1	Recurrent	rAA	WHO III	Mutant	Non-codel
CGGA_1389	1370	1	Female	67	1370	1	1	0	Primary	AOA	WHO III	Mutant	Codel
CGGA_139	694	1	Male	59	694	1	1	1	Primary	GBM	WHO IV	Mutant	Non-codel
CGGA_1390	2050	0	Male	50	2050	0	1	1	Recurrent	rAOA	WHO III	Mutant	Non-codel
CGGA_1391	426	1	Male	62	426	1	1	1	Primary	GBM	WHO IV	Wildtype	Non-codel
CGGA_1392	473	1	Male	62	473	1	1	1	Primary	GBM	WHO IV	Wildtype	Non-codel
CGGA_1393	275	1	Male	41	275	1	1	1	Secondary	sGBM	WHO IV	Wildtype	Non-codel
CGGA_1394	139	1	Male	37	139	1	1	1	Recurrent	rGBM	WHO IV	Mutant	Non-codel
CGGA_1398	554	1	Male	43	554	1	1	1	Recurrent	rAOA	WHO III	Mutant	Non-codel
CGGA_1400	2033	0	Female	53	2033	0	1	1	Recurrent	rAO	WHO III	NA	Codel
CGGA_1401	1680	1	Male	39	1680	1	1	1	Primary	AA	WHO III	Mutant	Non-codel
CGGA_1402	2030	0	Male	30	2030	0	1	1	Primary	GBM	WHO IV	Wildtype	Non-codel
CGGA_1403	679	1	Female	43	679	1	1	1	Primary	GBM	WHO IV	Wildtype	Non-codel
CGGA_1404	2029	0	Female	56	2029	0	1	0	Primary	AOA	WHO III	Mutant	Codel
CGGA_1406	2154	1	Male	34	2154	1	1	1	Primary	OA	WHO II	Mutant	Non-codel
CGGA_1407	2016	0	Female	29	2016	0	0	1	Primary	AO	WHO III	Mutant	Codel
CGGA_1408	1362	1	Female	64	1362	1	1	1	Primary	AOA	WHO III	Wildtype	Non-codel
CGGA_1409	2249	0	Female	24	2249	0	1	1	Primary	GBM	WHO IV	Mutant	Non-codel
CGGA_1410	825	1	Female	27	825	1	1	1	Primary	GBM	WHO IV	Wildtype	Non-codel
CGGA_1411	329	1	Female	40	329	1	1	1	Recurrent	rAA	WHO III	Wildtype	Non-codel
CGGA_1412	296	1	Female	48	296	1	1	1	Secondary	sGBM	WHO IV	Mutant	Codel
CGGA_1413	2008	0	Male	35	2008	0	1	1	Primary	AO	WHO III	Mutant	Codel
CGGA_1415	2007	0	Female	30	2007	0	1	1	Recurrent	rGBM	WHO IV	Wildtype	Non-codel
			Male	42	NA	NA	0	0	Primary	AO	WHO III	Mutant	Codel
CGGA_1417	2001	0	Male	56	2001	0	1	1	Primary	AOA	WHO III	Mutant	Codel
CGGA_1418	287	1	Female	73	287	1	1	1	Primary	GBM	WHO IV	Wildtype	NA
CGGA_1419	249	1	Male	56	249	1	1	1	Recurrent	rGBM	WHO IV	Wildtype	Non-codel
CGGA_1420	364	1	Male	60	364	1	1	1	Primary	GBM	WHO IV	Wildtype	Non-codel
CGGA_1421	1987	0	Male	35	1987	0	1	1	Primary	AO	WHO III	NA	Non-codel
CGGA_1422	204	1	Male	76	204	1	1	1	Primary	GBM	WHO IV	Wildtype	NA
CGGA_1424	1983	0	Female	41	1983	0	1	1	Primary	AO	WHO III	Mutant	NA
CGGA_1425	640	1	Female	22	640	1	1	1	Primary	GBM	WHO IV	Wildtype	Codel
CGGA_1426	147	1	Female	50	147	1	1	1	Primary	GBM	WHO IV	Wildtype	Non-codel
			Female	30	NA	NA	1	0	Primary	OA	WHO II	NA	Non-codel
CGGA_1429	1976	0	Female	40	1976	0	1	1	Recurrent	rGBM	WHO IV	Mutant	Codel
CGGA_1430	176	1	Female	28	176	1	1	1	Recurrent	rGBM	WHO IV	Wildtype	Non-codel
CGGA_1431	1975	0	Male	48	1975	0	1	1	Primary	AA	WHO III	Mutant	Non-codel
CGGA_1433	487	1	Female	72	487	1	1	1	Primary	GBM	WHO IV	Wildtype	Non-codel
CGGA_1434	81	1	Male	61	81	1	1	1	Recurrent	rAA	WHO III	Wildtype	Non-codel
CGGA_1435	324	0	Female	46	324	0	1	0	Primary	AOA	WHO III	Mutant	Non-codel
CGGA_1437	1037	1	Male	48	1037	1	1	1	Recurrent	rAOA	WHO III	Wildtype	Non-codel
CGGA_1440	1961	0	Female	29	1961	0	0	1	Primary	O	WHO II	Mutant	Codel
CGGA_1441	1340	1	Male	70	1340	1	1	1	Primary	GBM	WHO IV	Wildtype	Non-codel
CGGA_1443	1956	0	Male	41	1956	0	1	NA	Recurrent	rOA	WHO II	Wildtype	Non-codel
CGGA_1444	476	1	Female	68	476	1	1	1	Primary	GBM	WHO IV	Wildtype	Non-codel
CGGA_1445	1955	0	Male	37	1955	0	1	1	Recurrent	rAOA	WHO III	Wildtype	NA
CGGA_1446	1955	0	Male	29	1955	0	0	1	Primary	OA	WHO II	Mutant	NA
CGGA_1447	308	0	Male	48	308	0	1	1	Recurrent	rAOA	WHO III	Wildtype	NA
CGGA_1450	957	1	Male	37	957	1	1	1	Secondary	sGBM	WHO IV	Mutant	Codel
CGGA_1451	438	1	Female	45	438	1	1	1	Primary	GBM	WHO IV	Wildtype	Non-codel
CGGA_1452	468	1	Male	53	468	1	1	1	Primary	GBM	WHO IV	Wildtype	Non-codel
CGGA_1454	1946	0	Female	42	1946	0	1	0	Primary	OA	WHO II	Wildtype	Non-codel
CGGA_1455	1946	0	Male	40	1946	0	0	0	Primary	O	WHO II	Mutant	NA
CGGA_1457	312	1	Male	60	312	1	1	1	Primary	GBM	WHO IV	Wildtype	Non-codel
CGGA_1458	127	1	Female	54	127	1	1	1	Recurrent	rAOA	WHO III	Mutant	Codel
CGGA_1459	522	0	Male	55	522	0	1	1	Recurrent	rAOA	WHO III	Wildtype	Non-codel
CGGA_1460	209	1	Male	51	209	1	1	1	Secondary	sGBM	WHO IV	Wildtype	Non-codel
CGGA_1461	226	1	Female	60	226	1	1	1	Primary	GBM	WHO IV	Wildtype	Non-codel
CGGA_1462	188	1	Male	49	188	1	1	1	Primary	GBM	WHO IV	Wildtype	Non-codel
CGGA_1463	1630	0	Female	69	1630	0	1	0	Primary	O	WHO II	Mutant	Codel
CGGA_1467	866	1	Male	58	866	1	1	0	Primary	GBM	WHO IV	Mutant	NA
CGGA_1469	1922	0	Male	46	1922	0	1	1	Primary	AOA	WHO III	Mutant	NA
CGGA_1471	1919	0	Male	45	1919	0	1	1	Primary	OA	WHO II	Mutant	Non-codel
CGGA_1472	819	0	Male	34	819	0	0	0	Primary	GBM	WHO IV	NA	Non-codel
CGGA_1473	813	0	Female	28	813	0	1	1	Recurrent	rAA	WHO III	NA	Non-codel
CGGA_1474	333	0	Female	50	333	0	1	1	Primary	AO	WHO III	Mutant	NA
CGGA_1475	182	1	Male	38	182	1	0	0	Secondary	sGBM	WHO IV	Mutant	Non-codel
CGGA_1476	299	1	Female	53	299	1	0	0	Primary	GBM	WHO IV	Wildtype	Non-codel
CGGA_1477	1194	1	Male	43	1194	1	1	1	Primary	OA	WHO II	NA	Non-codel
CGGA_1478	542	1	Female	72	542	1	1	1	Primary	GBM	WHO IV	Wildtype	Non-codel
			Male	41	NA	NA	1	1	Recurrent	rGBM	WHO IV	Wildtype	Non-codel
CGGA_1481	131	1	Male	55	131	1	0	0	Primary	GBM	WHO IV	Wildtype	NA
CGGA_1482	1888	0	Male	38	1888	0	1	1	Primary	AO	WHO III	NA	Codel
CGGA_1486	184	1	Male	45	184	1	1	1	Primary	GBM	WHO IV	Wildtype	NA
CGGA_1487	520	1	Female	49	520	1	1	1	Recurrent	rAA	WHO III	Wildtype	Non-codel
CGGA_1488	1882	0	Male	31	1882	0	0	0	Primary	OA	WHO II	Mutant	Non-codel
CGGA_1491	511	1	Male	29	511	1	1	1	Primary	GBM	WHO IV	Mutant	Non-codel
CGGA_1492	268	1	Female	47	268	1	1	1	Recurrent	rGBM	WHO IV	Wildtype	Non-codel
CGGA_1494	269	1	Male	21	269	1	1	1	Primary	GBM	WHO IV	Wildtype	NA
CGGA_1496	330	1	Female	42	330	1	1	1	Recurrent	rGBM	WHO IV	Mutant	Codel
CGGA_1497	1178	1	Female	24	1178	1	1	1	Primary	AOA	WHO III	Mutant	Non-codel
			Male	69	NA	NA	NA	NA	Primary	GBM	WHO IV	Wildtype	NA
CGGA_1500	108	1	Female	45	108	1	1	1	Primary	GBM	WHO IV	Wildtype	Non-codel
CGGA_1501	222	1	Male	58	222	1	1	1	Primary	GBM	WHO IV	NA	Non-codel
CGGA_1502	1861	0	Female	27	1861	0	0	0	Primary	OA	WHO II	Mutant	Codel
CGGA_1503	692	0	Male	47	692	0	1	1	Primary	GBM	WHO IV	Wildtype	NA
CGGA_1504	1854	0	Female	44	1854	0	1	1	Primary	AOA	WHO III	Mutant	Non-codel
CGGA_1505	172	1	Male	30	172	1	1	1	Recurrent	rGBM	WHO IV	Mutant	Non-codel
CGGA_1507	715	1	Female	41	715	1	1	1	Recurrent	rGBM	WHO IV	Wildtype	Non-codel
CGGA_1508	1049	1	Male	39	1049	1	0	0	Primary	AOA	WHO III	Mutant	Non-codel
CGGA_1510	465	1	Male	40	465	1	1	1	Recurrent	rAOA	WHO III	Mutant	Non-codel
CGGA_1513	1827	0	Female	36	1827	0	1	1	Recurrent	rAOA	WHO III	Mutant	Codel
CGGA_1514	76	1	Female	57	76	1	0	0	Primary	OA	WHO II	Wildtype	NA
CGGA_1516	1826	0	Male	46	1826	0	1	1	Primary	OA	WHO II	Mutant	Codel
CGGA_1517	1826	0	Male	42	1826	0	1	0	Primary	O	WHO II	Mutant	Codel
CGGA_1518	411	1	Female	19	411	1	1	1	Primary	AOA	WHO III	Wildtype	Non-codel
CGGA_1520	297	1	Female	67	297	1	1	1	Recurrent	rGBM	WHO IV	Wildtype	Non-codel
CGGA_1521	205	1	Female	63	205	1	1	1	Primary	GBM	WHO IV	Wildtype	Non-codel
CGGA_1523	1804	0	Male	50	1804	0	1	1	Primary	OA	WHO II	Mutant	Non-codel
CGGA_1524	1226	0	Male	36	1226	0	1	1	Recurrent	rAOA	WHO III	Mutant	Codel
CGGA_1525	1686	1	Male	41	1686	1	1	1	Primary	AOA	WHO III	NA	Non-codel
CGGA_1526	1798	0	Male	39	1798	0	1	1	Primary	AOA	WHO III	Mutant	Codel
CGGA_1527	1714	1	Male	47	1714	1	1	1	Primary	AOA	WHO III	Mutant	Non-codel
CGGA_1528	1793	0	Female	27	1793	0	1	0	Primary	O	WHO II	Mutant	Codel
			Male	63	NA	NA	NA	NA	Primary	GBM	WHO IV	Wildtype	Non-codel
CGGA_1530	1793	0	Male	41	1793	0	1	1	Primary	AOA	WHO III	NA	Non-codel
			Male	36	NA	NA	NA	NA	Primary	AOA	WHO III	Mutant	Non-codel
CGGA_1533	1217	1	Female	61	1217	1	1	1	Recurrent	rAOA	WHO III	Wildtype	Non-codel
CGGA_1534	41	1	Female	58	41	1	0	0	Primary	GBM	WHO IV	Mutant	Non-codel
			Male	43	NA	NA	1	1	Recurrent	rGBM	WHO IV	Mutant	Non-codel
CGGA_1536	840	1	Male	53	840	1	0	0	Primary	OA	WHO II	Mutant	Non-codel
CGGA_1537	200	0	Male	73	200	0	0	0	Primary	GBM	WHO IV	Wildtype	Non-codel
CGGA_1538	247	1	Female	57	247	1	1	1	Recurrent	rGBM	WHO IV	Wildtype	Non-codel
CGGA_1539	1758	0	Male	61	1758	0	1	1	Primary	GBM	WHO IV	Mutant	Non-codel
CGGA_1541	81	1	Female	50	81	1	1	1	Recurrent	rGBM	WHO IV	Wildtype	Non-codel
CGGA_1542	184	0	Male	26	184	0	1	1	Primary	GBM	WHO IV	Mutant	NA
CGGA_1543	723	1	Male	57	723	1	1	0	Primary	GBM	WHO IV	Mutant	Non-codel
CGGA_1544	208	1	Female	38	208	1	0	0	Primary	AOA	WHO III	Mutant	Non-codel
CGGA_1546	223	1	Male	56	223	1	0	1	Primary	GBM	WHO IV	Wildtype	Non-codel
CGGA_1548	1054	1	Male	53	1054	1	1	1	Primary	GBM	WHO IV	Wildtype	Non-codel
CGGA_1551	347	1	Female	50	347	1	1	1	Primary	GBM	WHO IV	NA	Non-codel
CGGA_1552	1728	0	Male	39	1728	0	1	1	Primary	AOA	WHO III	Mutant	Codel
CGGA_1553	540	1	Male	30	540	1	1	1	Recurrent	rAOA	WHO III	Mutant	Non-codel
			Male	34	NA	NA	1	1	Recurrent	rAOA	WHO III	Mutant	Codel
CGGA_1557	1723	0	Male	47	1723	0	1	1	Primary	AOA	WHO III	Mutant	Codel
CGGA_1558	130	1	Male	71	130	1	1	1	Recurrent	rGBM	WHO IV	Wildtype	Non-codel
CGGA_1559	603	1	Male	63	603	1	0	1	Primary	GBM	WHO IV	Mutant	Codel
CGGA_1560	459	1	Female	35	459	1	1	1	Primary	GBM	WHO IV	Mutant	Non-codel
CGGA_1562	1721	0	Male	51	1721	0	1	0	Primary	AO	WHO III	Mutant	Codel
CGGA_1563	1719	0	Female	32	1719	0	1	0	Primary	A	WHO II	Wildtype	Non-codel
CGGA_1564	190	1	Male	48	190	1	1	1	Primary	GBM	WHO IV	Wildtype	Non-codel
CGGA_1565	1417	0	Female	23	1417	0	0	0	Primary	AOA	WHO III	Mutant	Non-codel
CGGA_1566	1716	0	Female	43	1716	0	1	1	Primary	AOA	WHO III	Mutant	Codel
CGGA_1567	840	1	Female	48	840	1	1	1	Primary	AO	WHO III	Mutant	Non-codel
CGGA_1568	345	0	Female	26	345	0	0	0	Primary	AA	WHO III	NA	Non-codel
CGGA_1569	1406	0	Female	27	1406	0	0	0	Primary	AOA	WHO III	Wildtype	Codel
CGGA_157	914	1	Male	34	914	1	1	1	Recurrent	rA	WHO II	NA	Non-codel
CGGA_1571	412	0	Female	43	412	0	1	1	Primary	GBM	WHO IV	Mutant	Non-codel
CGGA_1572	160	1	Female	60	160	1	1	1	Recurrent	rGBM	WHO IV	Wildtype	Non-codel
CGGA_1575	129	1	Male	37	129	1	1	0	Recurrent	rAOA	WHO III	Mutant	Non-codel
CGGA_1579	1512	0	Male	37	1512	0	0	0	Primary	OA	WHO II	Wildtype	Non-codel
CGGA_1580	1581	1	Female	34	1581	1	1	1	Primary	AA	WHO III	Mutant	Non-codel
CGGA_1583	1606	1	Female	51	1606	1	1	1	Primary	OA	WHO II	NA	Non-codel
CGGA_1586	232	1	Female	55	232	1	1	1	Primary	GBM	WHO IV	Wildtype	Non-codel
CGGA_1587	750	1	Female	30	750	1	0	0	Primary	AA	WHO III	Mutant	Non-codel
CGGA_1588	1679	0	Female	24	1679	0	0	0	Primary	AOA	WHO III	Wildtype	Non-codel
CGGA_1589	342	1	Male	49	342	1	1	1	Recurrent	rA	WHO II	Wildtype	Non-codel
CGGA_1591	1133	1	Male	54	1133	1	1	1	Recurrent	rAOA	WHO III	Mutant	Non-codel
CGGA_1592	1588	1	Male	37	1588	1	1	1	Recurrent	rAOA	WHO III	Mutant	Codel
CGGA_1594	480	0	Male	25	480	0	0	1	Recurrent	rA	WHO II	NA	Non-codel
CGGA_1595	1659	0	Female	34	1659	0	1	1	Primary	GBM	WHO IV	NA	Non-codel
CGGA_1596	205	1	Male	63	205	1	1	1	Primary	GBM	WHO IV	Wildtype	Non-codel
CGGA_1597	174	1	Male	58	174	1	1	1	Primary	GBM	WHO IV	Wildtype	Non-codel
CGGA_1598	564	1	Male	31	564	1	1	1	Primary	AOA	WHO III	Wildtype	Non-codel
CGGA_1601	710	1	Male	66	710	1	1	1	Primary	GBM	WHO IV	Wildtype	Non-codel
CGGA_1603	356	1	Male	18	356	1	1	1	Recurrent	rGBM	WHO IV	Wildtype	Non-codel
CGGA_1604	740	1	Male	46	740	1	1	1	Recurrent	rGBM	WHO IV	Mutant	Non-codel
CGGA_1605	321	1	Male	34	321	1	1	1	Recurrent	rGBM	WHO IV	Wildtype	Non-codel
CGGA_1606	471	1	Female	28	471	1	1	1	Primary	AOA	WHO III	Wildtype	Non-codel
CGGA_1607	1333	1	Female	35	1333	1	1	1	Recurrent	rOA	WHO II	Mutant	Codel
CGGA_1608	1629	0	Male	38	1629	0	1	0	Recurrent	rAA	WHO III	Mutant	Non-codel
CGGA_1610	1058	1	Male	39	1058	1	1	1	Recurrent	rAOA	WHO III	NA	Codel
CGGA_1611	1158	1	Female	30	1158	1	1	1	Recurrent	rGBM	WHO IV	Mutant	Non-codel
CGGA_1612	718	1	Male	68	718	1	1	1	Primary	GBM	WHO IV	Wildtype	Non-codel
CGGA_1613	250	0	Male	53	250	0	1	1	Primary	GBM	WHO IV	Wildtype	Non-codel
CGGA_1614	1079	1	Male	51	1079	1	1	1	Recurrent	rAA	WHO III	Mutant	Non-codel
CGGA_1615	586	1	Male	48	586	1	1	1	Recurrent	rGBM	WHO IV	Wildtype	Codel
CGGA_1617	1611	0	Female	35	1611	0	1	0	Primary	O	WHO II	NA	Codel
CGGA_1618	1615	0	Male	31	1615	0	1	1	Primary	AOA	WHO III	Mutant	Non-codel
CGGA_1619	766	1	Male	44	766	1	1	1	Primary	AA	WHO III	Mutant	Non-codel
CGGA_1620	1427	0	Male	51	1427	0	1	1	Primary	AOA	WHO III	Mutant	Codel
CGGA_1621	1607	0	Female	48	1607	0	0	0	Primary	OA	WHO II	Mutant	Non-codel
CGGA_1623	1603	0	Female	16	1603	0	1	0	Primary	AOA	WHO III	Wildtype	Non-codel
CGGA_1624	87	1	Female	27	87	1	1	1	Recurrent	rGBM	WHO IV	Mutant	Non-codel
CGGA_1626	696	1	Male	66	696	1	1	1	Primary	GBM	WHO IV	Wildtype	Non-codel
CGGA_1627	1597	0	Male	37	1597	0	1	1	Primary	AOA	WHO III	Mutant	Non-codel
CGGA_1630	1407	0	Male	26	1407	0	0	0	Primary	O	WHO II	NA	Codel
CGGA_1631	221	1	Female	58	221	1	1	0	Recurrent	rGBM	WHO IV	Wildtype	Non-codel
CGGA_1634	366	1	Female	26	366	1	0	0	Primary	GBM	WHO IV	Wildtype	Non-codel
CGGA_1635	332	1	Female	43	332	1	1	1	Primary	GBM	WHO IV	Wildtype	NA
CGGA_1640	1563	0	Male	55	1563	0	1	1	Primary	AOA	WHO III	NA	Non-codel
CGGA_1641	291	1	Female	57	291	1	1	1	Recurrent	rGBM	WHO IV	Wildtype	Non-codel
CGGA_1642	1562	0	Male	48	1562	0	1	0	Primary	A	WHO II	Mutant	Non-codel
CGGA_1643	170	0	Female	50	170	0	NA	NA	Primary	GBM	WHO IV	Wildtype	Non-codel
CGGA_1644	173	1	Male	48	173	1	1	1	Primary	GBM	WHO IV	Wildtype	Non-codel
CGGA_1645	1534	0	Male	59	1534	0	1	1	Primary	AA	WHO III	Mutant	Non-codel
CGGA_1647	1525	0	Male	40	1525	0	1	1	Primary	O	WHO II	NA	Codel
CGGA_1648	1521	0	Female	45	1521	0	1	1	Primary	AOA	WHO III	NA	Codel
CGGA_1649	1047	0	Male	36	1047	0	1	1	Primary	OA	WHO II	Mutant	Codel
CGGA_165	183	0	Male	34	183	0	1	0	Primary	A	WHO II	NA	Non-codel
CGGA_1650	1283	1	Male	36	1283	1	1	1	Primary	GBM	WHO IV	Mutant	Non-codel
CGGA_1651	842	1	Female	44	842	1	1	1	Recurrent	rA	WHO II	Mutant	Non-codel
CGGA_1653	1513	0	Female	47	1513	0	1	0	Primary	OA	WHO II	NA	Non-codel
			Male	61	NA	NA	NA	NA	Primary	GBM	WHO IV	Wildtype	Non-codel
CGGA_1655	1209	0	Male	48	1209	0	1	0	Primary	OA	WHO II	Mutant	Non-codel
CGGA_1656	149	1	Male	56	149	1	1	1	Recurrent	rGBM	WHO IV	Wildtype	Non-codel
CGGA_1657	1511	0	Female	20	1511	0	0	0	Primary	AOA	WHO III	NA	Non-codel
CGGA_1658	1507	0	Female	64	1507	0	1	1	Recurrent	rGBM	WHO IV	Wildtype	Non-codel
CGGA_1659	387	1	Male	24	387	1	1	1	Recurrent	rGBM	WHO IV	Wildtype	Non-codel
CGGA_1660	433	0	Male	41	433	0	1	1	Primary	OA	WHO II	Wildtype	Codel
CGGA_1661	1505	0	Female	42	1505	0	1	1	Primary	AA	WHO III	NA	Non-codel
CGGA_1662	1493	0	Female	55	1493	0	1	0	Primary	OA	WHO II	Mutant	Codel
CGGA_1663	290	1	Male	61	290	1	1	1	Recurrent	rGBM	WHO IV	Wildtype	Non-codel
CGGA_1664	1491	0	Female	40	1491	0	1	0	Primary	O	WHO II	Mutant	Non-codel
CGGA_1666	249	1	Male	60	249	1	1	1	Primary	GBM	WHO IV	Wildtype	NA
CGGA_1667	1476	0	Female	40	1476	0	1	1	Primary	AO	WHO III	Mutant	Codel
CGGA_1669	139	1	Female	44	139	1	0	0	Primary	AOA	WHO III	Wildtype	Non-codel
CGGA_1670	1141	0	Female	30	1141	0	1	1	Recurrent	rAA	WHO III	Wildtype	Non-codel
CGGA_1671	1464	0	Female	26	1464	0	1	1	Primary	AOA	WHO III	Mutant	Non-codel
			Female	49	NA	NA	NA	NA	Primary	AOA	WHO III	NA	Non-codel
CGGA_1673	1457	0	Female	23	1457	0	0	0	Primary	OA	WHO II	Mutant	Non-codel
CGGA_1675	980	0	Male	38	980	0	1	1	Primary	AA	WHO III	Mutant	Non-codel
			Female	39	NA	NA	NA	NA	Primary	A	WHO II	NA	Non-codel
CGGA_1678	657	1	Male	51	657	1	1	1	Primary	GBM	WHO IV	Wildtype	NA
CGGA_1679	1442	0	Female	52	1442	0	1	1	Primary	AOA	WHO III	Mutant	Codel
CGGA_1680	596	1	Male	45	596	1	1	1	Primary	AA	WHO III	Mutant	Non-codel
CGGA_1681	346	1	Female	58	346	1	1	1	Primary	GBM	WHO IV	Wildtype	Codel
CGGA_1682	345	1	Male	67	345	1	1	1	Recurrent	rGBM	WHO IV	Wildtype	Non-codel
			Male	51	NA	NA	NA	NA	Primary	GBM	WHO IV	Wildtype	Non-codel
CGGA_1685	225	1	Male	33	225	1	1	1	Recurrent	rAA	WHO III	Mutant	Non-codel
CGGA_1686	352	0	Male	27	352	0	0	1	Primary	AA	WHO III	Wildtype	Non-codel
CGGA_1687	1414	0	Male	14	1414	0	1	1	Primary	GBM	WHO IV	Wildtype	Non-codel
CGGA_1688	51	1	Female	51	51	1	1	1	Recurrent	rAA	WHO III	Wildtype	Non-codel
CGGA_1689	1414	0	Male	45	1414	0	1	0	Primary	A	WHO II	Mutant	Non-codel
CGGA_1690	592	1	Male	60	592	1	1	1	Primary	GBM	WHO IV	Wildtype	Non-codel
CGGA_1693	517	1	Male	61	517	1	1	1	Primary	AO	WHO III	NA	Non-codel
CGGA_1694	624	1	Male	55	624	1	1	1	Primary	GBM	WHO IV	Wildtype	Non-codel
CGGA_1695	927	0	Male	45	927	0	1	1	Recurrent	rAA	WHO III	Mutant	Non-codel
CGGA_1696	1205	0	Male	72	1205	0	1	1	Primary	AA	WHO III	Wildtype	NA
CGGA_1697	360	0	Female	47	360	0	NA	NA	Recurrent	rGBM	WHO IV	Wildtype	Non-codel
CGGA_1698	388	1	Female	55	388	1	0	0	Primary	GBM	WHO IV	Wildtype	Non-codel
CGGA_1699	1384	0	Female	41	1384	0	1	1	Primary	GBM	WHO IV	Mutant	NA
CGGA_1700	1372	0	Male	49	1372	0	1	1	Primary	AOA	WHO III	Mutant	Codel
CGGA_1701	1072	0	Male	44	1072	0	1	1	Primary	AOA	WHO III	Mutant	Codel
CGGA_1702	168	1	Female	29	168	1	1	1	Recurrent	rGBM	WHO IV	Wildtype	Non-codel
CGGA_1703	1366	0	Female	30	1366	0	1	1	Primary	OA	WHO II	Mutant	Non-codel
CGGA_1704	1360	0	Female	32	1360	0	1	0	Primary	A	WHO II	Wildtype	Non-codel
CGGA_1706	1364	0	Male	60	1364	0	1	1	Primary	GBM	WHO IV	Wildtype	Non-codel
CGGA_1708	1122	1	Female	54	1122	1	1	1	Primary	GBM	WHO IV	Wildtype	Non-codel
CGGA_1709	415	1	Male	47	415	1	1	1	Primary	GBM	WHO IV	Wildtype	Non-codel
			Female	37	NA	NA	0	NA	Primary	OA	WHO II	Mutant	Codel
CGGA_1713	332	1	Male	62	332	1	1	1	Primary	GBM	WHO IV	Wildtype	Non-codel
CGGA_1714	1330	0	Female	37	1330	0	1	1	Primary	AOA	WHO III	NA	Codel
CGGA_1715	872	0	Female	12	872	0	0	0	Primary	O	WHO II	Wildtype	Non-codel
CGGA_1716	1332	0	Male	38	1332	0	1	1	Recurrent	rAA	WHO III	Mutant	Non-codel
CGGA_1718	835	0	Female	37	835	0	1	1	Primary	AA	WHO III	Mutant	Non-codel
CGGA_1720	1290	0	Male	35	1290	0	1	1	Primary	OA	WHO II	Mutant	Non-codel
CGGA_1721	1290	0	Female	46	1290	0	1	1	Primary	AO	WHO III	NA	Codel
CGGA_1722	349	1	Female	60	349	1	1	1	Primary	GBM	WHO IV	Wildtype	NA
CGGA_1723	1282	0	Female	39	1282	0	1	1	Primary	AOA	WHO III	Mutant	Codel
CGGA_1725	1282	0	Female	33	1282	0	1	1	Primary	AOA	WHO III	Mutant	Codel
CGGA_1727	1276	0	Male	48	1276	0	1	1	Primary	GBM	WHO IV	Mutant	Non-codel
CGGA_1728	917	1	Male	45	917	1	1	1	Primary	GBM	WHO IV	Mutant	Non-codel
CGGA_1729	244	1	Male	52	244	1	1	1	Recurrent	rGBM	WHO IV	Wildtype	Non-codel
CGGA_1731	972	0	Female	45	972	0	1	1	Primary	AOA	WHO III	Mutant	Non-codel
CGGA_1735	813	1	Male	54	813	1	1	1	Primary	GBM	WHO IV	Wildtype	Non-codel
CGGA_1736	938	1	Female	57	938	1	1	1	Primary	GBM	WHO IV	Wildtype	Non-codel
CGGA_1737	1248	0	Male	33	1248	0	1	1	Primary	AO	WHO III	Mutant	Codel
CGGA_1738	469	1	Male	49	469	1	1	1	Primary	AA	WHO III	Wildtype	Non-codel
CGGA_1739	515	1	Male	45	515	1	1	1	Recurrent	rAOA	WHO III	Mutant	Non-codel
CGGA_1740	363	1	Female	50	363	1	0	0	Primary	GBM	WHO IV	Wildtype	Non-codel
CGGA_1743	1232	0	Female	47	1232	0	0	0	Primary	AOA	WHO III	Mutant	Non-codel
CGGA_1744	1232	0	Male	51	1232	0	1	1	Primary	GBM	WHO IV	NA	Non-codel
CGGA_1745	1225	0	Female	45	1225	0	1	1	Primary	AOA	WHO III	Mutant	NA
CGGA_1747	293	1	Female	27	293	1	1	1	Primary	AOA	WHO III	NA	Non-codel
CGGA_1749	401	1	Female	44	401	1	1	1	Primary	GBM	WHO IV	Wildtype	Non-codel
CGGA_1750	250	1	Female	52	250	1	1	1	Primary	GBM	WHO IV	Wildtype	Non-codel
CGGA_1758	414	1	Female	45	414	1	1	1	Primary	GBM	WHO IV	Wildtype	Non-codel
CGGA_1760	459	1	Male	51	459	1	1	1	Recurrent	rA	WHO II	Wildtype	Non-codel
CGGA_1764	710	1	Male	33	710	1	1	1	Primary	GBM	WHO IV	Mutant	Non-codel
CGGA_1767	309	0	Male	63	309	0	0	0	Primary	GBM	WHO IV	Wildtype	NA
CGGA_1769	1151	0	Female	49	1151	0	1	1	Primary	GBM	WHO IV	Wildtype	Non-codel
CGGA_1770	298	1	Female	43	298	1	0	1	Recurrent	rGBM	WHO IV	Mutant	Non-codel
CGGA_1771	1068	1	Male	38	1068	1	1	1	Recurrent	rAOA	WHO III	Mutant	Non-codel
CGGA_1773	104	1	Female	46	104	1	1	1	Recurrent	rGBM	WHO IV	Wildtype	Non-codel
CGGA_1776	259	1	Male	23	259	1	1	1	Recurrent	rGBM	WHO IV	Wildtype	Non-codel
CGGA_1780	1123	0	Female	57	1123	0	1	1	Primary	GBM	WHO IV	Wildtype	NA
CGGA_1785	329	1	Male	34	329	1	1	1	Recurrent	rGBM	WHO IV	Mutant	Non-codel
CGGA_1786	1128	0	Female	54	1128	0	1	1	Recurrent	rAO	WHO III	Mutant	Codel
CGGA_1791	855	1	Male	55	855	1	1	1	Primary	AA	WHO III	Wildtype	NA
CGGA_1807	247	1	Female	65	247	1	NA	NA	Primary	GBM	WHO IV	Wildtype	Non-codel
CGGA_1809	343	1	Male	27	343	1	1	1	Primary	AO	WHO III	Wildtype	Non-codel
CGGA_1811	304	1	Male	64	304	1	1	1	Recurrent	rGBM	WHO IV	Wildtype	Non-codel
			Male	65	NA	NA	NA	NA	Primary	GBM	WHO IV	Wildtype	Non-codel
CGGA_1814	221	1	Female	46	221	1	1	1	Recurrent	rGBM	WHO IV	Wildtype	Non-codel
CGGA_1815	185	1	Female	45	185	1	1	1	Recurrent	rGBM	WHO IV	Wildtype	Non-codel
CGGA_1817	399	1	Female	72	399	1	1	1	Primary	GBM	WHO IV	Wildtype	Non-codel
CGGA_1819	1008	0	Male	55	1008	0	1	1	Primary	GBM	WHO IV	Wildtype	Non-codel
CGGA_1820	77	1	Female	52	77	1	1	1	Recurrent	rGBM	WHO IV	Wildtype	Non-codel
CGGA_1826	44	1	Female	70	44	1	0	0	Primary	GBM	WHO IV	Wildtype	Non-codel
CGGA_1829	801	0	Male	23	801	0	0	0	Primary	OA	WHO II	Wildtype	Non-codel
CGGA_1833	494	1	Female	60	494	1	1	1	Primary	GBM	WHO IV	Wildtype	Non-codel
CGGA_1840	964	0	Female	58	964	0	1	1	Primary	GBM	WHO IV	Wildtype	Non-codel
CGGA_1850	750	0	Male	29	750	0	0	1	Primary	OA	WHO II	Mutant	Non-codel
CGGA_1854	934	0	Male	36	934	0	1	1	Primary	AA	WHO III	Mutant	Non-codel
CGGA_1857	157	1	Male	46	157	1	1	1	Recurrent	rGBM	WHO IV	Wildtype	Non-codel
CGGA_1862	110	1	Male	40	110	1	1	1	Primary	AA	WHO III	Wildtype	Non-codel
CGGA_1863	902	0	Female	50	902	0	1	1	Recurrent	rAOA	WHO III	Mutant	Codel
CGGA_1865	89	1	Female	45	89	1	0	0	Recurrent	rGBM	WHO IV	Wildtype	Non-codel
CGGA_1866	127	1	Male	68	127	1	1	1	Primary	GBM	WHO IV	Wildtype	Non-codel
CGGA_1870	864	0	Male	62	864	0	1	1	Primary	GBM	WHO IV	Mutant	Codel
CGGA_1875	866	0	Female	22	866	0	1	1	Primary	OA	WHO II	Wildtype	Non-codel
			Male	35	NA	NA	NA	NA	Recurrent	rAOA	WHO III	Mutant	Codel
CGGA_1880	855	0	Female	37	855	0	0	0	Recurrent	rAA	WHO III	Mutant	Non-codel
CGGA_1882	842	0	Male	33	842	0	0	0	Primary	AOA	WHO III	Mutant	Codel
CGGA_1886	338	1	Male	31	338	1	1	1	Recurrent	rGBM	WHO IV	Wildtype	Non-codel
CGGA_1899	176	1	Male	45	176	1	1	1	Recurrent	rGBM	WHO IV	Wildtype	Non-codel
CGGA_1901	540	1	Male	60	540	1	1	1	Primary	GBM	WHO IV	Wildtype	Non-codel
CGGA_1902	790	0	Male	33	790	0	0	0	Primary	OA	WHO II	Mutant	Non-codel
CGGA_1903	785	0	Female	24	785	0	1	1	Primary	AOA	WHO III	NA	Codel
CGGA_1906	779	0	Male	57	779	0	1	1	Recurrent	rAA	WHO III	Mutant	Non-codel
CGGA_1908	298	1	Female	42	298	1	1	1	Recurrent	rGBM	WHO IV	Wildtype	Non-codel
CGGA_1911	762	0	Male	15	762	0	1	1	Recurrent	rGBM	WHO IV	Wildtype	Non-codel
			Male	48	NA	NA	1	1	Recurrent	rGBM	WHO IV	NA	Non-codel
CGGA_1916	0	0	Female	33	0	0	0	0	Primary	GBM	WHO IV	Mutant	Non-codel
			Male	31	NA	NA	1	1	Recurrent	rA	WHO II	NA	Non-codel
CGGA_194	2304	1	Female	43	2304	1	1	0	Recurrent	rAO	WHO III	Mutant	Codel
CGGA_1946	142	1	Female	51	142	1	1	1	Recurrent	rGBM	WHO IV	Wildtype	Non-codel
CGGA_1953	73	1	Male	47	73	1	1	1	Recurrent	rGBM	WHO IV	Wildtype	Non-codel
			Male	30	NA	NA	1	1	Recurrent	rGBM	WHO IV	NA	Non-codel
CGGA_1972	606	0	Male	47	606	0	NA	NA	Recurrent	rGBM	WHO IV	Wildtype	Non-codel
			Female	53	NA	NA	1	1	Recurrent	rGBM	WHO IV	Wildtype	Non-codel
CGGA_1985	380	1	Male	41	380	1	NA	NA	Recurrent	rGBM	WHO IV	Mutant	Non-codel
			Female	32	552	NA	NA	NA	Recurrent	rAO	WHO III	Mutant	Non-codel
CGGA_2002	524	0	Male	40	524	0	1	1	Recurrent	rA	WHO II	Mutant	Non-codel
CGGA_2003	517	0	Male	40	517	0	1	1	Recurrent	rGBM	WHO IV	Mutant	Non-codel
CGGA_2006	516	0	Male	43	516	0	1	1	Recurrent	rAA	WHO III	Mutant	Non-codel
CGGA_2008	44	1	Male	56	44	1	NA	NA	Recurrent	rGBM	WHO IV	Wildtype	Non-codel
CGGA_2013	139	1	Male	41	139	1	1	NA	Recurrent	rA	WHO II	Mutant	Codel
CGGA_2024	328	1	Female	19	328	1	1	NA	Recurrent	rGBM	WHO IV	Wildtype	Non-codel
			Male	44	NA	NA	NA	NA	Recurrent	rGBM	WHO IV	Mutant	Non-codel
			Male	28	NA	NA	NA	NA	Recurrent	rGBM	WHO IV	Wildtype	Non-codel
			Male	46	NA	NA	1	1	Recurrent	rAA	WHO III	Mutant	Non-codel
			Female	64	NA	NA	NA	1	Recurrent	rGBM	WHO IV	Wildtype	Non-codel
			Male	55	NA	NA	0	1	Recurrent	rGBM	WHO IV	Wildtype	Codel
			Female	41	NA	NA	1	1	Recurrent	rGBM	WHO IV	Mutant	Non-codel
			Female	63	NA	NA	1	1	Recurrent	rGBM	WHO IV	Mutant	Non-codel
			Male	63	NA	NA	1	1	Recurrent	rGBM	WHO IV	Wildtype	Non-codel
			Female	61	NA	NA	1	1	Recurrent	rGBM	WHO IV	Wildtype	Non-codel
			Male	45	NA	NA	1	1	Recurrent	rAO	WHO III	Mutant	Codel
			Female	39	NA	NA	1	0	Recurrent	rAO	WHO III	Mutant	Codel
			Male	41	NA	NA	1	1	Recurrent	rGBM	WHO IV	Wildtype	Non-codel
			Female	30	NA	NA	1	1	Recurrent	rGBM	WHO IV	Wildtype	Non-codel
			Female	39	NA	NA	NA	NA	Recurrent	rGBM	WHO IV	Mutant	Codel
			Female	31	NA	NA	1	1	Recurrent	rGBM	WHO IV	Wildtype	Non-codel
			Female	41	NA	NA	1	1	Recurrent	rA	WHO II	Mutant	Non-codel
			Male	48	NA	NA	0	0	Recurrent	rAA	WHO III	Mutant	Non-codel
CGGA_235	2340	1	Male	24	2340	1	1	1	Primary	OA	WHO II	Mutant	Codel
CGGA_236	706	0	Male	47	706	0	1	1	Primary	O	WHO II	Mutant	Codel
CGGA_241	4163	0	Male	34	4163	0	1	0	Primary	OA	WHO II	Mutant	Non-codel
CGGA_243	2977	0	Female	30	2977	0	1	0	Primary	OA	WHO II	Mutant	Codel
CGGA_245	318	1	Female	39	318	1	1	1	Recurrent	rAA	WHO III	Mutant	Non-codel
CGGA_247	609	1	Male	60	609	1	1	1	Primary	AA	WHO III	Mutant	Non-codel
CGGA_251	1299	0	Male	45	1299	0	1	0	Primary	OA	WHO II	Mutant	Non-codel
CGGA_252	165	0	Female	24	165	0	1	0	Primary	A	WHO II	Mutant	Non-codel
CGGA_254	4143	0	Male	38	4143	0	1	1	Primary	OA	WHO II	Mutant	Codel
CGGA_256	158	0	Male	39	158	0	1	1	Primary	A	WHO II	Mutant	Non-codel
CGGA_261	4130	0	Male	27	4130	0	1	0	Primary	A	WHO II	Mutant	Non-codel
CGGA_265	3959	0	Male	43	3959	0	1	1	Recurrent	rA	WHO II	Mutant	Non-codel
CGGA_267	1374	1	Male	36	1374	1	0	0	Primary	A	WHO II	Mutant	Non-codel
CGGA_269	2932	0	Female	45	2932	0	1	0	Primary	A	WHO II	Wildtype	Non-codel
CGGA_272	238	1	Male	51	238	1	1	0	Secondary	sGBM	WHO IV	Wildtype	Non-codel
CGGA_273	2635	1	Female	35	2635	1	1	0	Primary	OA	WHO II	Mutant	Non-codel
CGGA_274	610	0	Female	55	610	0	1	1	Primary	GBM	WHO IV	Wildtype	Non-codel
CGGA_276	529	0	Male	44	529	0	0	0	Primary	O	WHO II	Mutant	Non-codel
CGGA_279	1314	1	Female	49	1314	1	1	1	Recurrent	rAOA	WHO III	Mutant	Non-codel
CGGA_28	1103	1	Male	25	1103	1	1	0	Primary	A	WHO II	Mutant	Codel
CGGA_283	3470	1	Female	47	3470	1	1	1	Primary	O	WHO II	Mutant	Codel
CGGA_288	1057	1	Male	49	1057	1	1	0	Recurrent	rO	WHO II	Mutant	Codel
CGGA_290	4075	0	Female	37	4075	0	1	0	Primary	OA	WHO II	Mutant	Codel
CGGA_300	2199	1	Female	35	2199	1	1	1	Primary	A	WHO II	Mutant	Non-codel
CGGA_309	139	1	Male	44	139	1	1	1	NA	NA	NA	Wildtype	NA
CGGA_314	2568	1	Male	39	2568	1	1	1	Recurrent	rAO	WHO III	Mutant	Codel
CGGA_318	222	1	Female	40	222	1	NA	0	Secondary	sGBM	WHO IV	Wildtype	Non-codel
CGGA_320	3005	1	Male	31	3005	1	1	1	Primary	OA	WHO II	Mutant	Codel
CGGA_323	4023	0	Female	48	4023	0	0	0	Primary	O	WHO II	Wildtype	Non-codel
CGGA_330	1121	1	Male	45	1121	1	1	1	Primary	AOA	WHO III	Wildtype	Non-codel
CGGA_333	1783	0	Male	40	1783	0	1	0	Primary	OA	WHO II	Mutant	Non-codel
CGGA_336	2549	1	Female	57	2549	1	1	1	Recurrent	rAOA	WHO III	Mutant	Codel
CGGA_337	1008	1	Female	50	1008	1	NA	NA	Primary	AOA	WHO III	Mutant	Non-codel
CGGA_358	122	1	Female	30	122	1	0	0	Recurrent	rAOA	WHO III	Mutant	Non-codel
CGGA_362	1680	0	Female	39	1680	0	0	NA	Recurrent	rA	WHO II	Mutant	Codel
CGGA_369	3957	0	Male	33	3957	0	1	0	Recurrent	rA	WHO II	Mutant	Non-codel
CGGA_374	493	1	Male	37	493	1	1	1	Secondary	sGBM	WHO IV	Mutant	Non-codel
CGGA_400	1321	1	Female	38	1321	1	1	0	Recurrent	rAA	WHO III	Mutant	Non-codel
CGGA_406	90	1	Female	24	90	1	0	0	Recurrent	rAOA	WHO III	Mutant	Non-codel
CGGA_413	183	0	Male	54	183	0	1	1	Primary	GBM	WHO IV	Wildtype	Non-codel
CGGA_42	2832	1	Male	38	2832	1	1	1	Primary	A	WHO II	Mutant	Codel
CGGA_420	3514	0	Female	39	3514	0	1	1	Recurrent	rAO	WHO III	Mutant	Codel
CGGA_426	1560	1	Male	50	1560	1	1	1	Primary	AA	WHO III	Wildtype	Non-codel
CGGA_431	3866	0	Male	41	3866	0	1	1	Recurrent	rAOA	WHO III	Mutant	Codel
CGGA_446	3860	0	Female	35	3860	0	1	0	Primary	O	WHO II	Mutant	Codel
CGGA_448	354	1	Male	64	354	1	1	1	Primary	AOA	WHO III	Wildtype	Non-codel
CGGA_457	75	1	Male	32	75	1	0	0	Recurrent	rAOA	WHO III	Mutant	Non-codel
CGGA_458	419	1	Male	51	419	1	1	1	Recurrent	rOA	WHO II	Mutant	Non-codel
CGGA_474	2029	0	Male	NA	2029	0	1	1	Primary	AO	WHO III	Wildtype	Non-codel
CGGA_479	3812	0	Female	36	3812	0	1	0	Primary	OA	WHO II	Mutant	Codel
CGGA_482	2511	1	Male	45	2511	1	1	1	Primary	OA	WHO II	Mutant	Codel
CGGA_483	277	1	Female	59	277	1	1	1	Primary	GBM	WHO IV	Wildtype	Non-codel
CGGA_485	2437	0	Male	31	2437	0	1	0	Primary	O	WHO II	Mutant	Codel
CGGA_487	156	1	Male	46	156	1	1	1	Recurrent	rGBM	WHO IV	Wildtype	Non-codel
CGGA_488	435	1	Male	23	435	1	1	1	Primary	AOA	WHO III	Wildtype	Non-codel
CGGA_490	3804	0	Female	37	3804	0	1	1	Primary	AO	WHO III	Mutant	Codel
CGGA_491	1074	1	Female	36	1074	1	1	1	Primary	GBM	WHO IV	Mutant	Non-codel
CGGA_492	652	0	Male	27	652	0	1	1	Recurrent	rAOA	WHO III	Wildtype	Non-codel
CGGA_493	2382	1	Female	32	2382	1	1	1	Primary	A	WHO II	Mutant	Non-codel
CGGA_494	3802	0	Female	58	3802	0	1	1	Primary	GBM	WHO IV	Wildtype	Non-codel
CGGA_495	295	1	Male	53	295	1	0	0	NA	NA	NA	Wildtype	NA
CGGA_499	122	1	Male	51	122	1	1	0	Primary	GBM	WHO IV	Wildtype	Non-codel
CGGA_501	3798	0	Male	40	3798	0	1	0	Primary	O	WHO II	Mutant	Codel
CGGA_502	3781	0	Male	39	3781	0	1	0	Primary	A	WHO II	Mutant	Non-codel
CGGA_503	3777	0	Male	51	3777	0	1	1	Primary	OA	WHO II	Mutant	Non-codel
CGGA_507	328	1	Female	53	328	1	0	1	Recurrent	rAA	WHO III	Mutant	Non-codel
CGGA_509	623	1	Male	38	623	1	1	1	Primary	GBM	WHO IV	Wildtype	Non-codel
CGGA_510	3770	0	Male	42	3770	0	1	1	Primary	AO	WHO III	Mutant	Codel
CGGA_521	514	1	Male	32	514	1	1	1	Primary	AA	WHO III	Wildtype	Non-codel
CGGA_525	138	1	Male	61	138	1	1	0	Primary	GBM	WHO IV	Wildtype	Non-codel
CGGA_530	506	1	Female	41	506	1	0	1	Recurrent	rGBM	WHO IV	Wildtype	Non-codel
			Female	43	NA	NA	0	NA	Primary	O	WHO II	Mutant	Codel
CGGA_541	3741	0	Female	36	3741	0	1	1	Primary	OA	WHO II	Wildtype	Non-codel
CGGA_543	3736	0	Male	43	3736	0	1	0	Primary	O	WHO II	Mutant	Codel
CGGA_545	555	1	Female	38	555	1	1	1	Recurrent	rGBM	WHO IV	Mutant	Non-codel
CGGA_551	3728	0	Male	44	3728	0	1	0	Primary	O	WHO II	Mutant	Codel
CGGA_554	134	1	Female	46	134	1	1	0	Recurrent	rAOA	WHO III	NA	Non-codel
CGGA_560	3722	0	Male	43	3722	0	1	0	Primary	AOA	WHO III	Mutant	Non-codel
CGGA_564	679	1	Male	47	679	1	1	1	Primary	AA	WHO III	Wildtype	Non-codel
CGGA_565	3605	0	Male	51	3605	0	1	1	Primary	AOA	WHO III	Wildtype	Non-codel
CGGA_568	285	1	Male	14	285	1	0	1	Recurrent	rGBM	WHO IV	Wildtype	Non-codel
CGGA_578	362	1	Female	61	362	1	1	1	Primary	AOA	WHO III	Wildtype	Non-codel
CGGA_580	1394	1	Male	43	1394	1	1	0	Primary	OA	WHO II	Mutant	Non-codel
CGGA_583	3107	1	Female	36	3107	1	1	0	Primary	A	WHO II	Mutant	NA
CGGA_591	1654	1	Female	50	1654	1	1	1	Primary	AOA	WHO III	Mutant	Non-codel
CGGA_598	3677	1	Female	61	3677	1	1	1	Primary	AO	WHO III	Mutant	Codel
CGGA_599	418	1	Female	66	418	1	1	0	Primary	AO	WHO III	Wildtype	Non-codel
CGGA_601	1133	1	Male	36	1133	1	1	0	Primary	A	WHO II	Mutant	Non-codel
CGGA_603	168	0	Male	32	168	0	1	1	Recurrent	rAA	WHO III	Mutant	Non-codel
CGGA_604	381	1	Male	46	381	1	1	1	Primary	GBM	WHO IV	Wildtype	Non-codel
CGGA_605	3668	0	Male	43	3668	0	1	1	Recurrent	rAO	WHO III	Mutant	Non-codel
CGGA_607	1389	0	Male	25	1389	0	1	0	Primary	A	WHO II	Mutant	Non-codel
CGGA_616	952	1	Male	43	952	1	1	1	Primary	AA	WHO III	Wildtype	Non-codel
CGGA_619	550	1	Male	40	550	1	1	0	Recurrent	rA	WHO II	Wildtype	Non-codel
CGGA_621	1347	0	Male	40	1347	0	1	1	Recurrent	rAOA	WHO III	Mutant	Non-codel
CGGA_624	122	1	Female	50	122	1	NA	NA	Recurrent	rGBM	WHO IV	Wildtype	Non-codel
CGGA_625	2098	1	Female	33	2098	1	0	0	Recurrent	rAOA	WHO III	Mutant	Codel
CGGA_630	3668	0	Male	43	3668	0	1	0	Recurrent	rAO	WHO III	Mutant	Codel
CGGA_632	576	1	Female	29	576	1	1	1	Primary	OA	WHO II	Mutant	Non-codel
CGGA_633	1812	1	Female	56	1812	1	1	1	Primary	O	WHO II	Wildtype	Non-codel
CGGA_634	2633	1	Female	35	2633	1	1	1	Primary	AOA	WHO III	Mutant	Non-codel
CGGA_635	3631	0	Male	45	3631	0	1	1	Primary	OA	WHO II	Mutant	Codel
CGGA_638	2386	0	Male	42	2386	0	1	0	Primary	O	WHO II	Mutant	Codel
CGGA_641	3411	1	Female	51	3411	1	1	1	Primary	AO	WHO III	Mutant	Codel
CGGA_642	3618	0	Male	29	3618	0	1	0	Primary	A	WHO II	Mutant	Non-codel
CGGA_643	331	1	Male	56	331	1	1	1	Primary	AOA	WHO III	Wildtype	Non-codel
CGGA_652	476	1	Male	42	476	1	1	1	Recurrent	rAA	WHO III	Mutant	Non-codel
CGGA_655	3600	0	Male	35	3600	0	1	0	Primary	O	WHO II	Mutant	Codel
CGGA_658	372	1	Male	55	372	1	1	0	Primary	GBM	WHO IV	Wildtype	Non-codel
CGGA_659	730	0	Female	50	730	0	1	1	Primary	O	WHO II	Wildtype	Non-codel
			Male	42	NA	1	1	1	Primary	AA	WHO III	Wildtype	Non-codel
CGGA_662	284	1	Female	59	284	1	0	0	Primary	OA	WHO II	Mutant	Codel
CGGA_663	3479	0	Female	29	3479	0	1	0	Primary	A	WHO II	Mutant	Non-codel
CGGA_666	2499	1	Female	45	2499	1	1	0	Primary	OA	WHO II	Mutant	Codel
CGGA_669	607	1	Female	56	607	1	1	1	Recurrent	rGBM	WHO IV	Wildtype	Codel
CGGA_671	3584	0	Female	36	3584	0	1	0	Primary	OA	WHO II	Mutant	Codel
CGGA_675	3579	0	Female	23	3579	0	1	0	Primary	OA	WHO II	Mutant	Codel
CGGA_676	376	1	Male	60	376	1	1	0	Primary	GBM	WHO IV	Wildtype	Non-codel
CGGA_678	386	1	Male	56	386	1	1	1	Recurrent	rAA	WHO III	Wildtype	Non-codel
CGGA_679	263	1	Female	63	263	1	1	0	Primary	GBM	WHO IV	Wildtype	Non-codel
CGGA_680	2788	1	Male	44	2788	1	1	1	Primary	GBM	WHO IV	Wildtype	Non-codel
CGGA_681	110	1	Male	42	110	1	0	0	NA	NA	NA	Wildtype	NA
CGGA_685	3239	1	Female	20	3239	1	1	1	Primary	A	WHO II	Mutant	Non-codel
CGGA_689	3563	0	Female	36	3563	0	1	0	Primary	O	WHO II	Mutant	Codel
CGGA_694	1194	1	Male	34	1194	1	1	1	Recurrent	rA	WHO II	Mutant	Non-codel
CGGA_698	1851	1	Female	61	1851	1	1	1	Primary	A	WHO II	Mutant	Non-codel
CGGA_700	170	0	Female	24	170	0	1	1	Primary	GBM	WHO IV	Mutant	Non-codel
CGGA_703	1355	1	Female	31	1355	1	1	1	Recurrent	rAO	WHO III	Mutant	Non-codel
CGGA_704	2572	1	Male	36	2572	1	1	1	Primary	OA	WHO II	Mutant	Non-codel
CGGA_705	1507	1	Male	41	1507	1	1	0	Primary	AA	WHO III	Mutant	Non-codel
CGGA_707	3299	1	Female	39	3299	1	1	1	Primary	OA	WHO II	Mutant	Codel
CGGA_710	660	1	Male	41	660	1	0	1	Primary	GBM	WHO IV	Mutant	Non-codel
CGGA_715	3429	0	Male	43	3429	0	1	0	Primary	O	WHO II	Mutant	Codel
CGGA_720	1258	1	Female	46	1258	1	1	0	Recurrent	rA	WHO II	Mutant	Non-codel
CGGA_721	2552	1	Male	45	2552	1	1	1	Primary	OA	WHO II	Mutant	Non-codel
CGGA_724	3406	0	Male	32	3406	0	0	0	Recurrent	rOA	WHO II	Mutant	Non-codel
CGGA_725	3558	0	Male	58	3558	0	1	0	Primary	OA	WHO II	Mutant	Codel
CGGA_727	1023	1	Male	45	1023	1	1	1	Primary	AA	WHO III	Wildtype	Non-codel
CGGA_730	2118	1	Female	51	2118	1	1	0	Recurrent	rOA	WHO II	Mutant	Codel
CGGA_731	503	1	Male	50	503	1	1	0	Primary	GBM	WHO IV	Wildtype	Non-codel
			Female	35	NA	NA	0	NA	Primary	AA	WHO III	Wildtype	Non-codel
CGGA_738	3501	0	Male	43	3501	0	1	0	Primary	A	WHO II	Mutant	Non-codel
CGGA_747	970	1	Male	29	970	1	1	0	Primary	GBM	WHO IV	Mutant	Non-codel
CGGA_752	3486	0	Male	39	3486	0	1	0	Primary	OA	WHO II	Mutant	Codel
CGGA_757	1047	1	Male	45	1047	1	1	1	Primary	A	WHO II	Mutant	Non-codel
CGGA_759	1263	1	Male	30	1263	1	1	1	Primary	GBM	WHO IV	Mutant	Non-codel
CGGA_760	3479	0	Female	34	3479	0	1	0	Primary	O	WHO II	Mutant	Codel
CGGA_761	1840	1	Male	45	1840	1	1	0	Primary	GBM	WHO IV	Mutant	Non-codel
CGGA_762	3474	0	Female	40	3474	0	1	0	Primary	OA	WHO II	Mutant	Codel
CGGA_763	319	0	Male	52	319	0	1	0	Recurrent	rAOA	WHO III	Wildtype	Non-codel
CGGA_766	3472	0	Male	32	3472	0	1	0	Primary	OA	WHO II	Mutant	Codel
CGGA_773	443	1	Female	51	443	1	NA	0	Secondary	sGBM	WHO IV	Mutant	Non-codel
CGGA_777	146	1	Male	46	146	1	1	0	Recurrent	rGBM	WHO IV	Wildtype	Non-codel
CGGA_780	923	1	Female	64	923	1	0	1	Recurrent	rAO	WHO III	Wildtype	Non-codel
CGGA_782	289	1	Male	60	289	1	1	0	Primary	GBM	WHO IV	Wildtype	Non-codel
CGGA_785	3457	0	Male	43	3457	0	1	0	Primary	O	WHO II	Mutant	Codel
CGGA_789	345	1	Male	50	345	1	1	0	Primary	GBM	WHO IV	Wildtype	Non-codel
CGGA_791	252	1	Male	55	252	1	1	0	Primary	AA	WHO III	Wildtype	Non-codel
CGGA_796	559	0	Male	60	559	0	1	1	Primary	A	WHO II	Wildtype	Non-codel
CGGA_799	1868	1	Male	53	1868	1	1	1	Recurrent	rAOA	WHO III	Mutant	Codel
CGGA_802	681	1	Male	42	681	1	1	1	Primary	GBM	WHO IV	Wildtype	Non-codel
CGGA_804	614	0	Female	53	614	0	1	1	Primary	GBM	WHO IV	Wildtype	Non-codel
CGGA_807	3415	0	Male	42	3415	0	1	1	Primary	A	WHO II	Wildtype	Non-codel
CGGA_808	1167	0	Male	38	1167	0	1	1	Primary	GBM	WHO IV	Wildtype	Non-codel
CGGA_809	1252	1	Male	26	1252	1	1	1	Primary	A	WHO II	Mutant	Non-codel
CGGA_810	551	1	Male	20	551	1	1	1	Recurrent	rAO	WHO III	Wildtype	Non-codel
CGGA_812	3410	0	Male	27	3410	0	1	0	Primary	O	WHO II	Mutant	Codel
CGGA_815	2219	1	Female	53	2219	1	1	0	Primary	OA	WHO II	Mutant	Non-codel
CGGA_818	3402	0	Male	46	3402	0	1	0	Primary	A	WHO II	Mutant	Non-codel
CGGA_822	2237	1	Male	46	2237	1	1	1	Secondary	sGBM	WHO IV	Mutant	Non-codel
CGGA_825	836	1	Male	36	836	1	1	1	Recurrent	rAA	WHO III	Mutant	Non-codel
CGGA_831	546	1	Female	55	546	1	1	1	Primary	GBM	WHO IV	Wildtype	Non-codel
CGGA_834	3388	0	Male	24	3388	0	1	0	Primary	OA	WHO II	Wildtype	Non-codel
CGGA_835	517	0	Male	31	517	0	1	NA	Primary	O	WHO II	Mutant	Codel
CGGA_837	432	1	Male	57	432	1	1	1	Primary	GBM	WHO IV	Wildtype	Non-codel
CGGA_838	3386	0	Female	36	3386	0	1	1	Primary	OA	WHO II	Mutant	Codel
CGGA_842	234	1	Female	63	234	1	1	1	Primary	GBM	WHO IV	Wildtype	Non-codel
CGGA_843	3380	0	Male	29	3380	0	1	0	Primary	OA	WHO II	Mutant	Codel
CGGA_846	2991	0	Female	39	2991	0	0	1	Recurrent	rA	WHO II	Wildtype	Non-codel
CGGA_848	204	0	Female	54	204	0	1	0	Primary	GBM	WHO IV	Wildtype	Non-codel
CGGA_850	564	0	Female	52	564	0	0	0	Primary	GBM	WHO IV	Wildtype	Non-codel
CGGA_852	169	1	Male	40	169	1	1	0	Primary	AA	WHO III	Wildtype	Non-codel
CGGA_856	1297	0	Male	53	1297	0	1	NA	Primary	O	WHO II	Mutant	Codel
CGGA_858	3359	0	Male	42	3359	0	1	0	Primary	O	WHO II	Mutant	Codel
CGGA_859	387	1	Male	56	387	1	1	0	Primary	GBM	WHO IV	Wildtype	Non-codel
CGGA_861	893	1	Male	29	893	1	0	0	Primary	AOA	WHO III	Wildtype	Non-codel
CGGA_862	1046	0	Male	30	1046	0	0	NA	Recurrent	rA	WHO II	Mutant	Non-codel
CGGA_863	2073	1	Female	42	2073	1	1	0	Primary	A	WHO II	Wildtype	Non-codel
CGGA_864	3353	0	Male	34	3353	0	1	0	Primary	OA	WHO II	Mutant	Codel
CGGA_867	367	1	Female	40	367	1	0	0	Recurrent	rAA	WHO III	Mutant	Non-codel
CGGA_869	537	0	Female	36	537	0	NA	NA	Recurrent	rGBM	WHO IV	Wildtype	Non-codel
CGGA_871	3340	0	Male	37	3340	0	1	0	Primary	O	WHO II	Mutant	Codel
CGGA_876	159	1	Female	60	159	1	NA	NA	Primary	GBM	WHO IV	Wildtype	Non-codel
CGGA_878	863	1	Male	42	863	1	0	1	Primary	GBM	WHO IV	Wildtype	Non-codel
CGGA_881	252	1	Female	23	252	1	1	1	Recurrent	rAOA	WHO III	Wildtype	Non-codel
CGGA_882	1008	0	Male	30	1008	0	1	0	Recurrent	rAOA	WHO III	Mutant	Non-codel
CGGA_883	1016	0	Female	39	1016	0	0	NA	Recurrent	rA	WHO II	Mutant	Non-codel
CGGA_884	1131	1	Female	48	1131	1	1	1	Primary	A	WHO II	Mutant	Non-codel
CGGA_887	1011	0	Male	25	1011	0	0	NA	Recurrent	rAO	WHO III	Wildtype	Non-codel
CGGA_888	669	1	Male	29	669	1	1	1	Recurrent	rAO	WHO III	Mutant	Codel
CGGA_889	3213	0	Male	23	3213	0	1	1	Primary	A	WHO II	Mutant	Non-codel
CGGA_890	2982	1	Male	39	2982	1	1	1	Primary	AA	WHO III	Mutant	Non-codel
CGGA_892	448	0	Male	34	448	0	1	NA	Primary	O	WHO II	Mutant	Codel
CGGA_893	3160	1	Female	36	3160	1	1	0	Primary	OA	WHO II	Mutant	Non-codel
CGGA_898	1663	1	Male	38	1663	1	1	NA	Primary	A	WHO II	Mutant	Non-codel
CGGA_899	231	1	Male	48	231	1	0	1	Recurrent	rGBM	WHO IV	Mutant	Non-codel
CGGA_901	928	1	Male	40	928	1	NA	1	Primary	AOA	WHO III	Mutant	Non-codel
CGGA_902	193	1	Male	54	193	1	NA	NA	Primary	GBM	WHO IV	Wildtype	Non-codel
CGGA_903	1455	1	Female	27	1455	1	1	0	Primary	AOA	WHO III	Mutant	Non-codel
CGGA_904	774	1	Male	33	774	1	1	0	Primary	A	WHO II	Mutant	Non-codel
CGGA_905	3174	1	Male	46	3174	1	1	0	Primary	A	WHO II	Mutant	Non-codel
CGGA_908	2436	1	Male	35	2436	1	1	NA	Primary	A	WHO II	Mutant	Non-codel
CGGA_909	3448	0	Female	39	3448	0	NA	0	Primary	OA	WHO II	Mutant	Non-codel
			Male	44	NA	1	1	1	Recurrent	rGBM	WHO IV	Wildtype	Non-codel
			Male	44	NA	1	1	0	Primary	GBM	WHO IV	Wildtype	Non-codel
			Male	37	NA	0	0	0	Primary	A	WHO II	Mutant	Non-codel
			Female	49	NA	0	NA	NA	Recurrent	rAOA	WHO III	Wildtype	Codel
			Male	36	NA	0	1	0	Primary	O	WHO II	Mutant	Codel
			Male	57	NA	1	1	0	Primary	GBM	WHO IV	Wildtype	Non-codel
CGGA_D11	827	1	Female	53	827	1	1	1	Primary	AOA	WHO III	Wildtype	Non-codel
			Male	27	NA	NA	NA	NA	Recurrent	rAOA	WHO III	Mutant	Non-codel
CGGA_D15	3197	0	Female	38	3197	0	1	0	Primary	OA	WHO II	Mutant	Codel
CGGA_D16	261	1	Female	59	261	1	1	0	Primary	AOA	WHO III	Wildtype	Non-codel
			Male	20	NA	NA	NA	NA	Primary	AOA	WHO III	Wildtype	Non-codel
CGGA_D19	297	1	Female	64	297	1	1	1	Recurrent	rO	WHO II	Mutant	Codel
CGGA_D20	2367	1	Female	40	2367	1	0	0	Primary	A	WHO II	Mutant	Non-codel
CGGA_D21	1208	1	Female	37	1208	1	1	0	Primary	AA	WHO III	Mutant	Non-codel
CGGA_D24	837	1	Female	37	837	1	1	0	Primary	AOA	WHO III	Mutant	Non-codel
CGGA_D26	263	1	Male	55	263	1	1	0	Recurrent	rGBM	WHO IV	Wildtype	Non-codel
CGGA_D27	3178	0	Male	33	3178	0	1	1	Recurrent	rAOA	WHO III	Mutant	Codel
CGGA_D28	860	1	Male	25	860	1	1	0	Primary	AA	WHO III	Mutant	Non-codel
CGGA_D29	3171	0	Male	36	3171	0	1	0	Primary	O	WHO II	Mutant	Codel
CGGA_D30	215	1	Male	70	215	1	1	0	Primary	GBM	WHO IV	Wildtype	Non-codel
CGGA_D32	358	1	Male	61	358	1	0	1	Recurrent	rGBM	WHO IV	Wildtype	Non-codel
CGGA_D33	175	1	Male	38	175	1	0	0	Recurrent	rAA	WHO III	Mutant	Non-codel
CGGA_D34	147	1	Male	45	147	1	0	0	Secondary	sGBM	WHO IV	Mutant	Non-codel
CGGA_D35	661	1	Female	68	661	1	1	0	Primary	GBM	WHO IV	Wildtype	Non-codel
CGGA_D36	34	1	Male	58	34	1	0	0	Recurrent	rGBM	WHO IV	Wildtype	Non-codel
CGGA_D37	965	1	Male	55	965	1	1	1	Primary	GBM	WHO IV	Wildtype	Non-codel
CGGA_D38	689	1	Female	41	689	1	1	0	Recurrent	rGBM	WHO IV	Mutant	Codel
			Female	27	NA	NA	NA	NA	Recurrent	rA	WHO II	Mutant	Non-codel
CGGA_D40	3085	0	Male	44	3085	0	0	0	Recurrent	rOA	WHO II	Mutant	Non-codel
CGGA_D44	313	1	Female	18	313	1	1	0	Primary	AOA	WHO III	Wildtype	Non-codel
CGGA_D45	856	0	Male	32	856	0	1	1	Recurrent	rAOA	WHO III	Mutant	Non-codel
CGGA_D46	300	1	Female	36	300	1	0	1	Recurrent	rAA	WHO III	Mutant	Non-codel
CGGA_D47	1048	1	Male	36	1048	1	1	1	Primary	OA	WHO II	Mutant	Codel
CGGA_D48	221	1	Female	23	221	1	1	0	Recurrent	rAOA	WHO III	Mutant	Non-codel
			Female	32	NA	NA	NA	NA	Recurrent	NA	NA	Mutant	Codel
CGGA_D50	782	1	Male	30	782	1	0	0	Recurrent	rOA	WHO II	Mutant	Codel
CGGA_D51	135	1	Female	60	135	1	1	0	Recurrent	rGBM	WHO IV	Wildtype	Non-codel
CGGA_D52	3057	0	Male	46	3057	0	1	1	Primary	AO	WHO III	Mutant	Codel
			Male	30	NA	NA	NA	NA	Recurrent	rGBM	WHO IV	Wildtype	Non-codel
CGGA_D56	64	1	Male	45	64	1	1	0	Recurrent	rAOA	WHO III	Mutant	Non-codel
CGGA_D57	766	1	Male	40	766	1	1	1	Primary	GBM	WHO IV	Wildtype	Non-codel
CGGA_D58	181	1	Male	24	181	1	0	0	Recurrent	rAA	WHO III	Wildtype	Codel
CGGA_D59	2778	0	Female	30	2778	0	1	1	Secondary	sGBM	WHO IV	Mutant	Non-codel
CGGA_D61	4089	0	Male	40	4089	0	1	1	Primary	AO	WHO III	Mutant	NA
CGGA_D62	500	1	Female	49	500	1	1	1	Primary	GBM	WHO IV	Wildtype	NA
CGGA_D63	212	1	Male	27	212	1	1	0	Secondary	sGBM	WHO IV	Mutant	NA
CGGA_D64	101	1	Male	51	101	1	0	0	Secondary	sGBM	WHO IV	Mutant	NA
CGGA_J023	1028	1	Male	36	1028	1	1	1	Primary	AO	WHO III	Mutant	Non-codel
CGGA_J024	2801	0	Female	29	2801	0	0	0	Recurrent	rA	WHO II	Mutant	Non-codel
CGGA_J030	2775	0	Male	38	2775	0	1	0	Primary	OA	WHO II	Mutant	Codel
CGGA_J042	1409	1	Male	38	1409	1	0	0	Recurrent	rOA	WHO II	Mutant	Non-codel
			Male	55	NA	NA	NA	NA	Recurrent	rGBM	WHO IV	Mutant	Non-codel
CGGA_J130	2507	0	Male	40	2507	0	1	0	Recurrent	rA	WHO II	Wildtype	Non-codel
CGGA_J50	1693	1	Male	27	1693	1	1	1	Recurrent	rOA	WHO II	Mutant	NA
CGGA_J73	1134	1	Female	34	1134	1	1	1	Primary	AO	WHO III	Mutant	NA
CGGA_P100	268	1	Male	67	268	1	NA	NA	Primary	GBM	WHO IV	Wildtype	Non-codel
CGGA_P102	989	0	Male	30	989	0	1	1	Primary	GBM	WHO IV	Mutant	Non-codel
CGGA_P103	983	0	Male	34	983	0	1	0	Primary	OA	WHO II	Mutant	Codel
CGGA_P104	167	1	Female	36	167	1	1	1	Recurrent	rAOA	WHO III	Mutant	NA
CGGA_P106	71	1	Male	24	71	1	1	1	Recurrent	rGBM	WHO IV	Wildtype	Non-codel
			Male	26	NA	NA	NA	NA	Primary	OA	WHO II	Mutant	Non-codel
CGGA_P108	976	0	Female	30	976	0	1	1	Primary	AOA	WHO III	Wildtype	Non-codel
CGGA_P109	406	1	Male	35	406	1	1	1	Recurrent	rGBM	WHO IV	Mutant	Non-codel
CGGA_P11	433	0	Female	38	433	0	NA	NA	Primary	A	WHO II	Mutant	Non-codel
CGGA_P110	800	1	Female	56	800	1	1	1	Primary	AO	WHO III	Wildtype	Non-codel
CGGA_P111	971	0	Female	44	971	0	1	0	Primary	OA	WHO II	Mutant	Codel
CGGA_P112	834	1	Male	65	834	1	1	1	Primary	GBM	WHO IV	Wildtype	Non-codel
			Male	32	1032	0	1	0	Primary	OA	WHO II	Wildtype	Non-codel
CGGA_P113	1032	0	Male	32	NA	NA	1	NA	Primary	OA	WHO II	Mutant	Codel
CGGA_P115	959	0	Male	25	959	0	1	0	Primary	OA	WHO II	Wildtype	NA
CGGA_P116	305	1	Male	58	305	1	1	NA	Primary	GBM	WHO IV	Wildtype	NA
CGGA_P121	941	0	Male	39	941	0	1	0	Primary	OA	WHO II	Wildtype	Non-codel
CGGA_P122	971	0	Male	43	971	0	1	1	Recurrent	rOA	WHO II	Mutant	Codel
CGGA_P128	919	0	Male	41	919	0	1	0	Primary	OA	WHO II	Mutant	Non-codel
CGGA_P13	1211	0	Female	40	1211	0	0	0	Primary	OA	WHO II	Mutant	Codel
CGGA_P131	929	0	Female	45	929	0	1	1	Primary	AOA	WHO III	Mutant	Codel
CGGA_P132	936	0	Male	42	936	0	1	0	Primary	OA	WHO II	Mutant	Codel
CGGA_P136	308	0	Female	41	308	0	1	1	Primary	GBM	WHO IV	Wildtype	NA
CGGA_P137	860	0	Male	42	860	0	1	1	Primary	A	WHO II	Mutant	Non-codel
CGGA_P142	891	0	Male	45	891	0	1	1	Primary	AOA	WHO III	Mutant	Codel
CGGA_P143	261	1	Female	66	261	1	1	1	Primary	GBM	WHO IV	Wildtype	Non-codel
CGGA_P144	892	0	Male	44	892	0	1	1	Primary	AOA	WHO III	Mutant	Non-codel
CGGA_P145	308	1	Male	53	308	1	1	0	Primary	OA	WHO II	Mutant	Non-codel
CGGA_P146	344	0	Male	31	344	0	1	1	Recurrent	rA	WHO II	Mutant	Non-codel
CGGA_P147	863	1	Male	52	863	1	1	0	Primary	OA	WHO II	Mutant	Non-codel
CGGA_P15	723	1	Male	49	723	1	1	1	Primary	GBM	WHO IV	NA	Non-codel
CGGA_P150	349	0	Male	34	349	0	1	0	Primary	OA	WHO II	Mutant	Non-codel
CGGA_P151	915	0	Female	46	915	0	1	1	Primary	OA	WHO II	Mutant	Non-codel
CGGA_P153	818	0	Male	45	818	0	0	0	Primary	A	WHO II	Mutant	NA
			Male	50	NA	NA	NA	NA	Primary	GBM	WHO IV	Mutant	NA
CGGA_P155	817	0	Male	50	817	0	1	0	Primary	A	WHO II	Wildtype	Non-codel
CGGA_P156	822	0	Male	30	822	0	0	0	Primary	O	WHO II	Mutant	Codel
CGGA_P157	470	1	Female	55	470	1	1	1	Primary	AOA	WHO III	Wildtype	Non-codel
CGGA_P158	844	0	Male	27	844	0	1	0	Primary	OA	WHO II	Mutant	NA
CGGA_P159	211	1	Male	59	211	1	0	0	Primary	AOA	WHO III	Wildtype	Non-codel
CGGA_P16	447	0	Male	38	447	0	NA	NA	Primary	GBM	WHO IV	Mutant	Codel
CGGA_P160	219	1	Female	72	219	1	1	1	Primary	GBM	WHO IV	Wildtype	Non-codel
CGGA_P163	880	0	Female	45	880	0	1	1	Recurrent	rAO	WHO III	Mutant	Non-codel
CGGA_P164	886	0	Male	27	886	0	1	1	Primary	GBM	WHO IV	Wildtype	NA
CGGA_P165	598	1	Female	51	598	1	1	1	Primary	AOA	WHO III	Mutant	NA
CGGA_P17	1203	0	Male	30	1203	0	1	1	Primary	AOA	WHO III	Mutant	Codel
CGGA_P172	803	0	Male	33	803	0	1	1	Primary	AA	WHO III	Mutant	NA
CGGA_P173	782	0	Male	31	782	0	1	0	Primary	OA	WHO II	Mutant	Non-codel
CGGA_P174	816	0	Male	31	816	0	1	1	Primary	OA	WHO II	Mutant	Codel
CGGA_P175	183	1	Male	45	183	1	1	1	Recurrent	rGBM	WHO IV	Wildtype	NA
CGGA_P176	804	0	Female	32	804	0	1	0	Primary	OA	WHO II	Mutant	Codel
CGGA_P177	776	0	Male	43	776	0	1	0	Primary	OA	WHO II	Wildtype	Non-codel
CGGA_P178	776	0	Female	52	776	0	1	1	Primary	GBM	WHO IV	Wildtype	NA
CGGA_P179	778	0	Female	53	778	0	1	1	Primary	OA	WHO II	Mutant	Non-codel
CGGA_P18	387	1	Male	40	387	1	0	1	Primary	AA	WHO III	Mutant	Non-codel
CGGA_P180	260	1	Male	47	260	1	1	1	Primary	GBM	WHO IV	Mutant	NA
			Female	21	NA	NA	NA	NA	Primary	AA	WHO III	Wildtype	Non-codel
CGGA_P182	846	0	Female	58	846	0	1	1	Recurrent	rGBM	WHO IV	Wildtype	Non-codel
CGGA_P183	807	0	Male	58	807	0	1	1	Primary	AO	WHO III	Mutant	Codel
CGGA_P185	502	1	Female	41	502	1	1	1	Recurrent	rAA	WHO III	Mutant	Non-codel
CGGA_P19	1197	0	Male	39	1197	0	1	0	Primary	OA	WHO II	Mutant	Non-codel
CGGA_P199	203	1	Male	66	203	1	0	0	Recurrent	rGBM	WHO IV	Wildtype	Non-codel
CGGA_P20	1196	0	Female	58	1196	0	1	0	Primary	A	WHO II	Mutant	Non-codel
CGGA_P205	302	1	Male	66	302	1	1	1	Primary	GBM	WHO IV	Wildtype	NA
CGGA_P21	1195	0	Male	25	1195	0	1	1	Primary	A	WHO II	Mutant	Non-codel
CGGA_P22	406	1	Male	62	406	1	1	1	Primary	GBM	WHO IV	Wildtype	Non-codel
CGGA_P23	392	1	Female	62	392	1	1	1	Primary	AA	WHO III	Wildtype	NA
CGGA_P25	147	1	Male	64	147	1	1	1	Primary	GBM	WHO IV	Wildtype	NA
CGGA_P265	733	0	Male	36	733	0	1	1	Primary	AOA	WHO III	Wildtype	NA
CGGA_P266	253	1	Female	28	253	1	1	1	Primary	AOA	WHO III	Wildtype	NA
CGGA_P269	511	1	Female	47	511	1	1	1	Recurrent	rAO	WHO III	Wildtype	Codel
CGGA_P27	413	0	Female	37	413	0	1	0	Primary	OA	WHO II	Mutant	Non-codel
CGGA_P270	322	1	Male	33	322	1	1	1	Recurrent	rA	WHO II	Mutant	Non-codel
CGGA_P271	710	0	Male	42	710	0	1	0	Primary	A	WHO II	Mutant	NA
CGGA_P279	668	0	Female	47	668	0	1	1	Recurrent	rAO	WHO III	Mutant	Codel
CGGA_P28	107	1	Male	61	107	1	0	0	Primary	GBM	WHO IV	Wildtype	Non-codel
CGGA_P280	675	0	Female	52	675	0	1	1	Recurrent	rGBM	WHO IV	Wildtype	Non-codel
CGGA_P283	664	0	Male	38	664	0	1	1	Recurrent	rGBM	WHO IV	Wildtype	Non-codel
CGGA_P286	658	0	Female	57	658	0	NA	NA	Recurrent	rOA	WHO II	Mutant	Codel
CGGA_P29	103	1	Female	22	103	1	0	1	Recurrent	rAOA	WHO III	Mutant	NA
CGGA_P295	273	1	Male	46	273	1	1	1	Recurrent	rGBM	WHO IV	Wildtype	Non-codel
CGGA_P298	634	0	Female	50	634	0	1	0	Recurrent	rAO	WHO III	Mutant	Codel
CGGA_P3	1399	0	Male	32	1399	0	1	0	Recurrent	rAOA	WHO III	Mutant	NA
CGGA_P30	404	1	Male	48	404	1	1	1	Primary	A	WHO II	Wildtype	Non-codel
CGGA_P306	592	0	Male	49	592	0	1	NA	Recurrent	rO	WHO II	Mutant	Codel
CGGA_P308	563	1	Male	38	563	1	1	1	Recurrent	rAA	WHO III	Mutant	Non-codel
CGGA_P31	1205	0	Male	42	1205	0	0	1	Primary	A	WHO II	Wildtype	Non-codel
CGGA_P310	224	1	Female	47	224	1	NA	NA	Recurrent	rAA	WHO III	NA	Codel
CGGA_P311	581	0	Male	36	581	0	NA	NA	Recurrent	rA	WHO II	Mutant	Non-codel
CGGA_P314	572	0	Female	34	572	0	0	0	Recurrent	rAO	WHO III	Mutant	Codel
CGGA_P315	451	1	Female	47	451	1	1	0	Recurrent	rOA	WHO II	Mutant	Non-codel
CGGA_P316	567	0	Male	44	567	0	1	0	Recurrent	rA	WHO II	NA	Non-codel
CGGA_P319	565	0	Male	37	565	0	1	NA	Recurrent	rAOA	WHO III	Mutant	Non-codel
CGGA_P326	551	0	Female	48	551	0	0	0	Recurrent	rAA	WHO III	Mutant	Non-codel
CGGA_P328	546	0	Female	54	546	0	1	NA	Recurrent	rAA	WHO III	Mutant	Non-codel
CGGA_P335	537	0	Male	42	537	0	NA	NA	Recurrent	rGBM	WHO IV	Mutant	Codel
CGGA_P337	532	0	Female	61	532	0	NA	NA	Recurrent	rAO	WHO III	Mutant	Codel
CGGA_P338	532	0	Male	51	532	0	1	NA	Recurrent	rO	WHO II	Wildtype	Non-codel
CGGA_P346	522	0	Male	42	522	0	NA	NA	Recurrent	rOA	WHO II	Mutant	Non-codel
CGGA_P356	506	0	Female	22	506	0	NA	NA	Recurrent	rOA	WHO II	Mutant	Non-codel
CGGA_P358	504	0	Male	44	504	0	NA	1	Recurrent	rOA	WHO II	Mutant	Non-codel
CGGA_P364	495	1	Female	41	495	1	1	NA	Recurrent	rAA	WHO III	Mutant	Non-codel
CGGA_P385	449	0	Male	22	449	0	NA	NA	Recurrent	rGBM	WHO IV	Wildtype	Non-codel
CGGA_P388	293	1	Female	37	293	1	NA	NA	Recurrent	rAA	WHO III	Mutant	Non-codel
CGGA_P392	437	0	Male	35	437	0	0	1	Recurrent	rA	WHO II	Mutant	Codel
CGGA_P399	428	0	Female	41	428	0	NA	NA	Recurrent	rOA	WHO II	Mutant	Codel
CGGA_P401	543	0	Male	31	543	0	NA	NA	Recurrent	rGBM	WHO IV	Mutant	Non-codel
CGGA_P411	411	0	Female	47	411	0	1	1	Recurrent	rGBM	WHO IV	Mutant	Non-codel
CGGA_P415	195	1	Female	56	195	1	NA	NA	Recurrent	rGBM	WHO IV	Wildtype	Non-codel
CGGA_P416	408	0	Male	29	408	0	NA	NA	Recurrent	rAO	WHO III	Mutant	Codel
CGGA_P421	308	1	Male	26	308	1	NA	NA	Recurrent	rAA	WHO III	Mutant	Non-codel
CGGA_P422	430	0	Female	41	430	0	NA	NA	Primary	OA	WHO II	Mutant	Codel
CGGA_P437	356	0	Female	47	356	0	1	NA	Primary	AO	WHO III	Mutant	Codel
CGGA_P438	310	0	Male	41	310	0	NA	NA	Recurrent	rAO	WHO III	Mutant	Codel
CGGA_P439	309	0	Male	45	309	0	1	1	Recurrent	rA	WHO II	Mutant	Non-codel
			Female	47	NA	NA	1	1	Recurrent	rAO	WHO III	Mutant	Codel
			Male	28	NA	NA	NA	NA	Recurrent	rAOA	WHO III	Mutant	Non-codel
			Female	42	NA	NA	NA	NA	Primary	AO	WHO III	Mutant	Codel
			Male	41	NA	NA	NA	NA	Recurrent	rAOA	WHO III	Wildtype	Non-codel
			Female	44	NA	NA	NA	NA	Recurrent	rOA	WHO II	Mutant	Codel
			Female	69	NA	NA	NA	NA	Recurrent	rGBM	WHO IV	Wildtype	Non-codel
CGGA_P5	378	1	Female	45	378	1	1	1	Recurrent	rAA	WHO III	Mutant	Non-codel
			Female	34	NA	NA	1	1	Recurrent	rO	WHO II	Mutant	Codel
			Male	27	NA	NA	NA	NA	Recurrent	rOA	WHO II	Mutant	Non-codel
			Male	34	NA	NA	NA	NA	Recurrent	rOA	WHO II	Mutant	Non-codel
			Male	40	NA	NA	NA	NA	Recurrent	rAOA	WHO III	Mutant	Non-codel
			Male	42	NA	NA	NA	NA	Recurrent	rAO	WHO III	Mutant	Non-codel
			Male	23	NA	NA	NA	NA	Recurrent	rGBM	WHO IV	Wildtype	Non-codel
			Female	44	NA	NA	NA	NA	Recurrent	rAO	WHO III	Mutant	Codel
			Female	23	NA	NA	0	0	Recurrent	rAOA	WHO III	Mutant	Codel
			Male	50	NA	NA	NA	NA	Recurrent	rGBM	WHO IV	Wildtype	Non-codel
			Male	40	NA	NA	NA	NA	Recurrent	rAOA	WHO III	Wildtype	Non-codel
			Female	60	NA	NA	NA	NA	Recurrent	rGBM	WHO IV	Mutant	Codel
			Female	15	NA	NA	0	0	Recurrent	rAOA	WHO III	Wildtype	Non-codel
			Female	19	NA	NA	0	0	Primary	GBM	WHO IV	Wildtype	Non-codel
			Male	62	NA	NA	0	0	Recurrent	rGBM	WHO IV	Wildtype	NA
			Male	40	NA	NA	0	0	Recurrent	rOA	WHO II	Mutant	Codel
			Female	66	NA	NA	NA	NA	Recurrent	rGBM	WHO IV	Wildtype	Non-codel
			Male	52	NA	NA	NA	NA	Primary	AOA	WHO III	Mutant	Non-codel
			Female	46	NA	NA	NA	NA	Recurrent	rGBM	WHO IV	Mutant	Non-codel
			Female	40	NA	NA	1	1	Recurrent	rAOA	WHO III	Mutant	Non-codel
CGGA_P7	110	1	Male	45	110	1	1	0	Recurrent	rGBM	WHO IV	Wildtype	Non-codel
CGGA_P83	1030	0	Female	28	1030	0	1	1	Primary	A	WHO II	Mutant	Non-codel
CGGA_P84	1026	0	Female	40	1026	0	1	0	Primary	A	WHO II	Mutant	Non-codel
CGGA_P86	1026	0	Female	34	1026	0	1	0	Primary	O	WHO II	Mutant	Codel
CGGA_P87	240	1	Male	32	240	1	1	1	Recurrent	rGBM	WHO IV	Mutant	Non-codel
CGGA_P89	294	1	Male	42	294	1	1	1	Recurrent	rGBM	WHO IV	Wildtype	Non-codel
CGGA_P93	1010	0	Female	45	1010	0	0	0	Primary	A	WHO II	Mutant	Non-codel
CGGA_P98	317	1	Male	44	317	1	1	1	Recurrent	rAOA	WHO III	Mutant	Non-codel
CGGA_P99	679	0	Male	52	679	0	1	1	Recurrent	rGBM	WHO IV	Mutant	Non-codel

## Sheet: TCGA
id	futime	fustat	NLRP2	NOD2	CASP8	GSDME	GPX4	IL1B	GSDMC	GSDMA	IL6	NOD1	TIRAP	NLRP7	CASP9	CASP4	IL18	PYCARD	CASP1	NLRP6	GSDMD	NLRP3	NLRC4	GSDMB	CASP6	SCAF11	PRKACA	TNF	ELANE	CASP5	AIM2	PJVK	NLRP1	PLCG1	CASP3
TCGA-06-5416	204	0	0.0251363	0.254029	0.985895	6.71341	138.801	1.40439	0.335327	0.0569275	3.02185	0.335054	1.15777	0.0081086	7.51715	2.97426	0.929891	2.10179	1.76794	0.0296886	1.50745	0.413643	0.472903	0.935182	4.94922	3.28338	19.0608	0.587022	0.0617453	0.0996767	1.2322	1.49837	11.2472	11.2073	20.3844
TCGA-CS-6290	546	0	0.174629	0.512538	1.29375	8.40267	91.545	2.82084	3.15272	0.0154489	0.357997	1.04818	1.65011	0	6.82284	1.61429	11.5426	11.8224	6.23247	0.0751969	2.81143	4.49014	1.46873	0.735109	2.45572	4.46377	13.8611	1.37722	0.0335126	0.1623	1.51762	0.897379	30.6045	9.49472	8.49093
TCGA-HT-A61A	194	0	0.568957	0.665432	0.840119	3.12996	95.7737	0.156962	0.165628	0.0568477	0.0102119	0.480191	1.2297	0.0647779	5.03649	0.297009	2.02601	1.37379	0.754178	0.0197646	1.75519	0.98158	0.548032	0.84442	1.30489	3.29835	20.0899	0.126064	0.14387	0	0.273439	1.23829	22.8819	10.8576	8.00241
TCGA-QH-A6X9	58	0	0.209303	0.749592	0.734713	7.17345	73.0652	1.67792	0.246768	0.121752	0.0349936	0.687392	3.06462	0	5.68537	0.376677	2.12825	1.96152	0.99851	0.0112881	1.47889	1.42307	0.399568	1.53264	1.22036	6.52183	15.8939	0.453591	0.158467	0.0454785	1.14423	1.62072	22.0419	20.4005	9.11578
TCGA-DU-6392	6423	0	0.216004	0.363979	0.599537	2.0669	76.4645	2.45455	0.013537	1.4011	0.332739	0.623134	1.47839	0.00338252	3.32926	1.16591	4.08056	4.08892	2.06213	0.0619231	1.58114	1.55296	0.518753	0.766773	1.51947	3.63075	24.8385	1.69834	0.09015	0.166321	0.217468	0.398738	17.8131	9.29678	13.7598
TCGA-DB-A4XE	1139	0	0.119423	0.505447	0.505139	8.23209	82.1066	0.401081	0.506361	0.129266	0.075021	0.845345	1.49433	0.00566532	5.02483	0.394219	3.30755	3.35081	1.49906	0.124457	1.79872	2.01837	0.764834	1.34058	1.88303	5.24847	15.5623	0.0529214	0.194131	0.0417853	0.651204	1.22738	14.0856	13.7163	8.27607
TCGA-FG-8187	611	0	0.0510207	0.57291	0.565753	5.97945	85.6861	20.5354	0.365933	0.216655	0.328649	0.78713	1.52481	0.00457182	4.48286	0.458697	2.53295	2.25158	1.31133	0.0502173	2.64074	2.90398	0.498704	1.02728	2.25633	5.49126	10.7091	4.23864	0.0522201	0.0786801	0.418628	1.82801	14.0171	13.1127	8.45016
TCGA-TQ-A7RH	486	0	0.136193	4.98889	1.03201	8.83543	101.638	2.10265	0.251178	0.0236053	0.424036	1.37131	1.8519	0.00448304	6.74357	0.906832	4.7739	6.1693	2.94658	0.0328281	3.73843	3.07997	0.92478	3.95207	3.12461	5.90721	12.7173	4.35524	0.0853434	0.0661304	0.52404	1.59255	23.5183	28.0295	6.30685
TCGA-FG-7634	467	0	0.148465	0.328803	1.12287	10.4173	66.9673	3.2031	0.133962	0.420295	0.621049	0.946479	2.90049	0.00772461	6.91443	1.51046	3.69298	2.47552	1.79868	0.0282826	1.75519	2.00205	1.62266	0.665611	2.88648	9.88452	15.2007	0.505105	0.117642	0.15193	1.02335	0.572196	22.1822	17.3216	17.6201
TCGA-CS-6670	201	0	0.0660974	0.275907	0.578409	5.98824	88.9024	13.5317	0.0568879	0.052393	0.596968	0.496811	1.91497	0	5.75898	0.524466	0.781195	1.45706	0.744727	0.0208181	1.57578	0.554375	0.216466	0.480517	1.77819	4.56666	13.939	0.697114	0	0.0314527	0.631413	0.896703	19.1513	11.9473	12.4016
TCGA-DU-A7TG	1351	1	1.17012	0.135301	0.466327	4.02576	94.73	20.014	0.0911017	0.0217931	5.23803	0.605701	1.52251	0	3.39425	0.572654	1.34996	2.57476	1.34047	0.128808	2.43658	2.14541	0.522998	1.10695	1.35066	3.59945	24.0066	1.05838	0.165462	0.106844	0.399142	0.998872	24.2101	10.6461	5.80032
TCGA-HT-8114	118	0	0.271292	0.492664	1.14265	8.06382	51.73	7.47921	1.09323	0.07103	0.12919	1.18159	1.1496	0	13.2949	1.33844	9.45906	5.67406	4.59653	0.243868	2.21565	2.874	1.60899	0.953935	2.3998	6.46538	13.2835	6.76919	0.0481508	0.16168	1.636	1.37799	20.4156	15.0467	8.2265
TCGA-19-1390	772	1	0.126522	0.375884	0.526318	4.57854	86.0445	2.62679	0.0309355	0.561684	0.289535	0.428538	1.66819	0	4.43402	0.68549	1.47821	2.05464	1.17813	0.0849063	2.33122	1.03797	0.651183	3.38466	1.04639	5.58752	27.061	0.400752	0.388488	0.102624	0.0722866	0.93831	8.81003	25.4834	17.2325
TCGA-HT-7468	203	0	0.0520999	0.187302	0.51809	8.4859	68.6352	0.241446	0.0611465	0.248055	0.0867104	0.760668	2.26898	0	3.89009	0.484196	1.3255	1.1251	1.21689	0.0233089	0.862068	0.839128	0.416662	0.919045	2.19292	9.28975	12.0401	0.865263	0.0290862	0.0845181	0.781375	1.04658	15.8713	13.2907	11.3146
TCGA-32-2616	224	1	0.136406	0.23586	1.812	6.33252	144.802	1.66371	3.55463	0.679353	0.300594	1.8215	1.60757	0	5.30252	2.24391	2.99763	6.77816	6.92988	0.0348077	4.48858	0.730802	0.660054	0.783168	7.96935	4.11313	23.0846	0.475743	0.403327	0.16027	0.230194	0.785338	25.9461	22.7105	18.9284
TCGA-DU-7007	1915	1	0.0787355	0.610671	1.82378	6.61273	93.1492	4.21317	0.112942	0.0270176	1.49968	1.82868	2.13498	0	4.2194	1.40327	3.01476	3.31897	5.27874	0.0234835	2.04619	1.88081	0.972568	1.1351	3.8838	5.76844	19.3109	2.16588	0.131869	0.510908	0.674769	0.882774	22.8064	14.8079	11.3214
TCGA-QH-A6X4	442	0	0.00829452	0.246008	0.373525	7.97682	89.8571	0.101479	0.0475922	0.101752	0.0759256	0.460674	3.06218	0	4.88287	0.259796	1.78662	2.36439	0.623036	0	1.69904	0.631104	0.55388	2.15188	1.12291	5.10264	11.7954	0.0729004	0.101874	0.0219277	0.564728	1.73337	19.2288	17.2464	4.32899
TCGA-DU-8162	444	1	1.80482	0.0571645	0.560784	3.4928	72.9931	11.7158	0.0458065	0.0669638	1.40019	0.41602	1.45129	0.0534136	2.44867	0.518619	1.64785	1.72614	2.31384	0.0419072	1.7484	1.45029	0.416177	0.290819	1.26042	4.34741	20.8123	2.75315	0.159788	0.10318	0.111495	0.771869	17.2134	18.0285	8.19019
TCGA-S9-A6U8	2988	1	0.0303613	0.377984	0.81153	8.49705	101.397	1.36716	0.669607	0.716259	0.108079	0.93915	1.73025	0	12.1409	0.69781	4.82581	7.04871	2.59587	0.0498054	2.3322	4.32808	1.15475	1.79607	1.94828	6.61892	14.093	0.181073	0.0621501	0.0200661	0.437278	1.25466	26.8995	16.7888	8.89814
TCGA-DB-A4XF	1021	0	0.439655	0.17562	0.55158	6.30545	64.4448	0.183373	0.465829	0.0188581	0.0609768	1.02668	1.75663	0	11.4692	0.556388	8.43313	2.02546	1.88775	0.183583	1.89061	1.07853	0.522189	0.719292	1.36355	3.75142	13.2547	0.0376375	0	0.132078	0.586113	1.06974	24.3578	16.8881	7.6448
TCGA-27-2521	316	0	0.027994	0.123004	1.68899	7.87479	167.059	0.437629	6.6391	0.54594	0.151851	0.76875	2.32944	0	6.63733	2.71432	1.87545	3.1801	1.76291	0.0183688	1.18217	0.482959	0.520165	0.641794	5.53816	4.39874	15.8649	0.761548	0.0382028	0.370029	0.78193	0.959034	30.3558	15.3846	18.4102
TCGA-28-5220	319	0	0.0317719	0.329621	2.21232	9.10287	187.319	1.53326	0.691223	0.199877	0.290831	0.61761	1.66325	0	7.26661	3.96828	12.7459	9.40558	7.55732	0.0138985	16.1832	1.81307	1.10078	0.211351	6.07911	5.2258	13.5299	0.744648	0.0650377	0.265979	0.477008	1.60548	54.1966	16.9757	24.754
TCGA-02-2486	493	0	0.22057	1.04309	2.30047	12.8629	187.206	4.14694	0.0241319	0.793755	3.15973	2.36702	1.4919	0.00602989	4.11192	9.12034	11.4592	10.4435	16.051	0.338524	8.91265	2.66423	2.20771	0.379694	8.63628	4.03075	18.9991	0.450615	0.229582	1.2008	1.7504	0.528309	26.7593	7.50985	11.6173
TCGA-DH-A66D	846	0	0.24761	0.441629	0.94449	9.92019	91.4836	2.8828	0.32654	0.331642	0.300582	1.26924	2.26543	0	13.7745	0.92195	4.60499	7.23532	3.42709	0.0471699	3.51869	3.00689	1.0853	1.6794	2.36163	5.87659	15.4787	6.05738	0.147154	0.179485	0.535453	1.08087	27.4643	24.1392	9.50861
TCGA-19-2629	737	1	0.00851536	0.32739	2.16722	10.3483	179.981	2.89392	1.8994	0.562484	0.164555	0.572782	1.11277	0.00457822	11.6105	1.58546	6.5799	11.9101	4.61304	0.0726376	3.05774	4.12476	1.57732	0.652433	4.22386	5.13763	29.2353	0.0748413	0.0522932	0.326417	0.419213	0.466758	19.4301	14.9289	9.98873
TCGA-DU-6406	512	1	0.129152	0.366288	1.57802	9.72239	95.7672	0.617681	0.0101052	0.365623	0.164795	1.54112	2.49756	0.0113626	4.01206	4.39051	3.65532	4.3286	17.2857	0.0600925	5.99812	1.3743	0.392698	0.512137	4.53199	6.68812	22.3596	0.283042	0.0144206	0.335224	0.184474	0.54905	17.6091	33.7958	38.8276
TCGA-P5-A781	134	0	0.185055	0.291268	0.503141	6.37925	85.2917	0.529406	0.558637	0.0938293	0.0674205	0.626389	1.5878	0.00445494	6.40016	0.420536	1.73835	2.57193	1.44284	0.0380593	1.83705	1.00067	0.351234	1.17819	2.1448	6.11866	11.6443	0.769875	0.0678468	0.0438106	0.885284	1.96579	17.8655	12.3509	13.6233
TCGA-16-0846	119	1	0.236547	0.767539	1.4686	7.97654	113.141	7.0941	1.32333	0.576931	1.9432	1.16892	0.710146	0.00586975	7.27291	2.91927	7.68429	11.6047	10.6111	0.0788014	7.80027	2.17813	0.963598	0.945424	5.00159	3.29512	17.0923	2.1247	0.178788	0.56281	2.55015	0.72934	26.7088	11.0394	11.071
TCGA-HW-8321	596	0	0.125528	0.303871	0.605809	5.98256	70.3957	5.70701	0.465164	0.0789695	0.411387	1.10602	2.37843	0.0037494	8.8764	0.651241	1.56915	1.66101	1.66673	0.0915196	1.95344	1.89417	0.364449	1.26994	1.64652	6.19107	15.0979	3.62501	0.114204	0.101399	0.394454	1.19456	15.6869	18.1173	6.01889
TCGA-HT-A61B	533	0	0.0678124	1.05405	1.74065	9.39009	123.829	4.54925	0.0729549	0.0191973	0.755226	1.87058	1.49614	0.00546882	5.14711	2.42487	11.3459	11.9461	8.4798	0.0600701	6.00812	4.90015	2.41574	2.17131	4.64894	3.03498	18.2486	2.47766	0.0832878	0.510923	0.884327	0.94959	20.449	14.4475	12.2641
TCGA-S9-A89Z	364	0	0.0627393	0.401348	1.27702	6.88714	115.419	1.0987	0.150876	0.699998	0.47295	1.04877	1.44683	0.00595259	4.46159	1.63757	6.46292	9.1735	5.36784	0.159827	3.30623	2.7966	1.7551	1.68475	3.10566	5.69886	18.456	7.47885	0.339958	0.336598	0.892971	1.50771	22.5872	15.9476	8.96094
TCGA-QH-A86X	337	0	0.0696398	0.104912	0.497724	5.61766	89.9927	1.37538	0.0984675	0.230943	0.097137	0.633577	2.47303	0	5.69764	0.285635	1.37177	1.46709	0.78464	0.0352508	1.4044	0.660134	0.30848	1.32098	1.62266	6.42237	11.3793	2.58565	0.281035	0.102571	1.02539	2.24432	19.48	17.5279	8.85642
TCGA-19-0957	666	1	0.295943	0.816503	0.752836	5.10082	84.035	1.77527	0.0962562	1.05212	1.22849	0.911018	1.13733	0.0111008	6.3536	1.54489	4.81108	4.74769	3.96536	0.13548	2.99367	1.57098	0.899184	0.684287	3.75675	3.56783	17.4919	0.181468	0.274723	0.423023	1.01647	0.530507	9.55271	13.9762	10.6411
TCGA-P5-A731	274	0	0.346022	0.282639	0.448523	14.4251	102.461	0.892514	0.101816	0.108841	0.252669	0.624172	1.24781	0.00477016	3.61077	0.964913	2.15264	2.96748	1.97408	0.0582177	2.88669	1.22455	0.484277	1.00229	2.93077	2.94656	17.6858	0.746371	0.0908094	0.175915	0.613364	0.790282	26.373	13.0314	13.486
TCGA-QH-A65Z	427	0	0.0979718	0.182955	0.389958	7.57276	120.166	7.325	0.147562	0.0277353	0.059787	0.66505	1.55586	0	4.7071	0.312544	1.01984	2.23418	0.864133	0.0514288	2.28491	0.741103	0.221867	1.33719	1.54916	5.50852	12.1068	0.492041	0.220605	0.0518003	0.431008	1.30899	20.0998	12.1759	9.8709
TCGA-HT-7485	122	0	0.126018	0.196995	0.549187	10.1713	81.0343	0.592988	3.70223	0.00686057	0.051761	0.630358	1.53374	0	8.76307	0.461756	2.87585	3.65667	2.3623	0.0190821	3.63637	1.82997	0.472819	0.334222	1.80313	5.73375	11.3921	1.10453	0.0148824	0.0672698	0.799603	0.672487	17.9437	11.1508	8.35407
TCGA-TM-A84C	492	1	0.162968	0.399547	1.22074	8.40458	48.9184	4.19956	0.0152458	0.187215	0.468427	2.8356	1.17506	0	3.15243	0.780863	3.12619	3.36628	2.32647	0.0511425	1.82737	1.18167	0.744696	0.623686	4.25901	6.0672	15.8107	6.20079	0.0870255	0.458925	0.185545	1.00738	44.5903	12.9662	17.2454
TCGA-TQ-A8XE	954	1	0.105073	0.784183	1.23366	8.33272	98.427	0.37179	0.857781	0.516171	0.0377178	0.775232	1.1898	0	12.8447	0.81469	6.2285	4.12272	3.0388	0.0486674	3.0088	2.52635	1.1036	1.51649	1.8877	6.3929	17.6615	0.139686	0	0.134802	1.52464	1.85011	37.9254	16.7594	5.82796
TCGA-DU-7010	456	1	0.0763373	0.266364	0.567509	5.29236	66.7844	0.801181	0.188407	0.00635607	0.589158	0.671292	1.21965	0.0144855	4.9632	0.640723	2.91787	1.90296	1.70564	0.0132592	1.39081	0.864089	0.9113	1.01295	1.45169	5.75748	14.4832	1.04868	0.0413639	0.115743	0.811356	0.761487	18.635	11.5458	8.71271
TCGA-28-5215	335	1	0.0754609	0.754916	1.3906	5.51508	118.827	7.27041	0.34213	0.0457769	1.90778	0.798299	1.56824	0.00869379	5.12447	3.0787	5.53529	5.64393	4.15452	0.0159156	5.87633	1.79901	1.30983	0.754886	4.62339	5.27565	17.8916	1.28923	0.0165503	0.545038	0.770657	0.52627	20.061	18.9006	17.1722
TCGA-27-1830	154	1	0.0383207	0.646728	2.00706	11.2818	97.4689	16.5086	0.209882	1.54836	14.1373	2.2573	0.979898	0.00561896	4.07796	3.89477	6.05047	5.45512	6.88086	0.212588	4.91351	1.82617	1.18338	2.42086	6.64418	5.70225	18.8605	5.15697	0.235329	0.649279	0.645875	1.27999	25.7238	18.163	12.3732
TCGA-DU-A76R	648	1	0.144837	0.311433	0.518389	9.57741	72.1132	0.301618	0.106091	0.165755	0.0564168	0.71599	2.29704	0	4.90329	0.63275	3.75318	1.48748	0.87329	0.157722	1.52486	0.760671	0.311356	1.21899	1.06133	5.88413	13.9765	0.394659	0.0567735	0.0244402	1.15235	1.22728	24.9073	16.1152	7.45561
TCGA-DU-A7TA	2565	0	0.0399105	0.634011	0.650231	12.7806	100.496	18.2919	0.217989	0.460629	0.21545	1.43227	2.4665	0.0445658	29.4635	0.96158	5.04441	4.3173	4.89508	0.30217	3.34511	5.60616	1.05356	4.19132	4.09967	7.71795	11.9366	2.90255	1.01808	0.0973928	0.723538	2.44532	19.4735	23.1538	3.3561
TCGA-TQ-A7RK	1341	0	0.0467752	0.209809	0.795001	6.02676	90.4231	0.405359	0.318709	0.584846	0.178403	1.16544	2.19968	0	13.0394	0.549399	2.07873	3.1704	2.32236	0.00767311	2.0827	1.63465	0.841984	3.74636	1.65909	8.14761	15.2476	2.59878	0.191499	0.154571	0.649182	1.18181	17.839	31.6548	9.85495
TCGA-DU-5849	443	0	0.280466	0.17605	0.467567	5.21845	102.917	1.67483	0.191578	0.0945217	0.0882934	0.636677	2.01137	0	6.35271	0.457046	0.769985	2.08118	1.28438	0.00438174	2.09575	0.782813	0.387755	0.464045	1.38136	5.32753	17.515	1.43373	0.205042	0.0176536	0.531592	0.989432	19.6817	14.1702	8.01253
TCGA-28-2514	160	0	0.109121	0.34933	1.15762	6.95751	111.446	1.12525	0	0.176523	0.313928	0.617598	1.62238	0.0050287	3.78779	1.72248	3.33282	3.9815	2.39509	0.153433	5.96318	0.740622	0.43992	0.783294	3.34286	4.67692	25.7209	0.105693	0.076585	0.160723	0.558434	0.77704	25.508	28.3301	22.6561
TCGA-S9-A7R3	3013	0	0.0548511	0.68538	0.684256	10.2945	108.039	1.57982	1.16546	1.59162	0.261506	0.964696	1.87433	0	9.86201	0.602498	4.25762	3.961	2.38193	0.269937	3.5323	1.91081	0.842039	2.02678	2.43934	6.24517	11.0043	8.14811	0.0631582	0.0679717	0.280088	2.17567	31.7249	15.2805	5.55426
TCGA-HT-7884	343	0	0.102574	0.531598	0.424092	4.3259	76.7852	0.112622	0.1245	0.0744564	0.0963002	0.888618	2.03906	0.0169686	8.35703	0.407314	2.59039	1.8693	1.53107	0.0362415	1.57405	0.99476	0.526886	3.34887	1.76036	5.6383	12.0988	0.0693475	0.0646061	0	0.396705	2.62876	11.5739	27.8726	8.62548
TCGA-06-0132	771	1	0.376523	1.44182	1.31885	9.59308	159.256	5.83356	0.265004	2.47053	3.83311	0.736153	1.45377	0.0170273	4.62511	5.4282	17.6079	20.2622	6.63203	0.152394	4.29013	2.53578	2.26195	0.229485	4.03595	3.46638	20.9349	1.59056	0.237708	0.613979	0.2875	0.424949	22.4109	6.97669	11.2492
TCGA-DB-A4X9	1412	0	0.199223	1.16425	0.496618	9.40338	111.579	3.04674	0.703006	0.0338393	0.0607876	0.693392	2.54271	0	9.2137	0.429863	2.15359	4.11912	2.04061	0.0705909	2.37969	2.79723	0.506687	1.61019	1.56645	4.9107	13.6537	0.315174	0.146813	0.0632007	1.3397	2.16014	26.9568	12.0555	7.15832
TCGA-P5-A5EZ	70	0	0.0792782	0.328247	0.9727	6.0234	73.1456	1.08806	2.5259	0.405704	0.111644	0.954	1.40444	0	9.27579	0.856883	4.01394	4.7515	2.88896	0.0360138	2.21616	1.90187	0.658642	2.27863	1.88234	5.19259	16.1915	2.28557	0.0374501	0.0483652	0.584475	1.09683	21.7953	19.393	6.09552
TCGA-DU-6407	2875	1	0.177295	0.357464	1.04259	3.39189	95.2526	2.27437	0.0627753	1.19442	0.787486	0.980535	1.26647	0	3.68919	0.988004	4.40456	2.95129	3.08797	0.0397602	2.31516	1.61723	0.94609	2.90556	2.79275	8.88434	21.2196	3.57579	0.055128	0.525067	0.472498	0.893783	8.09278	37.0145	15.8002
TCGA-HT-7694	210	0	0.959807	0.113058	0.292069	3.71433	87.1747	0.600315	0.149353	0.0542076	0.0146065	0.51845	1.45171	0	4.21852	0.293628	1.1557	1.76485	0.543451	0.0282701	1.42952	0.559055	0.287698	0.47084	1.25985	4.19344	19.3282	0.964684	0.0146988	0.00949144	0.481366	1.00244	20.7154	11.3171	5.99411
TCGA-S9-A7IY	715	0	0.13406	0.219183	0.679342	4.99071	95.2218	0.991724	0.154289	0.238301	0.180743	0.805169	1.6059	0.0150858	3.7018	0.721525	3.49002	4.89382	1.95861	0.0184115	6.0323	2.26733	0.706029	0.839939	2.31969	5.53926	12.9579	2.67749	0.153167	0.049452	0.47025	1.76232	27.8248	11.7892	6.5448
TCGA-DB-5281	2381	0	0.209646	0.120736	0.482542	5.84631	68.6832	1.71409	0.604372	0.190149	0.322944	1.16248	1.73545	0.00984885	13.1689	0.557825	1.63796	2.14287	1.25784	0.0681138	1.15284	1.11018	0.694949	0.598409	1.31603	6.66964	20.0585	0.337337	0.162493	0.0484276	0.530864	0.559582	16.4661	16.7038	7.68574
TCGA-R8-A6ML	2860	0	0.0158144	0.118708	0.39284	7.20972	73.9666	0.123613	0.107753	0.0447697	0.104549	0.575792	1.88126	0	7.29178	0.357738	0.487532	0.48085	0.440958	0.0363193	1.5449	0.0769533	0.247938	2.28246	1.41302	5.67886	9.56549	0.0595683	0.080931	0.0313557	1.05187	1.56439	16.1353	13.5885	7.12871
TCGA-S9-A6TU	2650	0	0.0533639	0.168962	0.580031	4.46808	123.455	14.4786	0.499811	0.311026	0.172403	1.09545	1.99769	0.0151892	13.2764	0.884875	5.06732	5.76251	2.98485	0.123585	3.19564	5.29893	1.13739	2.52367	1.44827	4.53097	14.3659	14.4843	0.115662	0.149373	0.187416	1.00818	17.2345	20.9999	4.6278
TCGA-32-1980	36	1	0.240169	1.02752	1.72974	6.65966	131.922	5.91536	0.101993	1.25246	1.62954	1.1847	1.43888	0.00509705	3.88092	3.39829	9.98251	8.88795	5.28147	0.0186622	4.03598	3.09501	1.17255	0.63853	4.50745	2.99354	24.671	4.60656	0.0970323	0.551377	0.496512	0.706405	20.9109	14.3999	9.18009
TCGA-CS-6669	225	0	4.35773	0.0373248	0.209777	1.73792	78.6734	0.167438	0.00609253	0.0641273	0.0345587	0.356461	1.02046	0.00456706	2.80566	0.231573	1.07471	0.817903	0.468881	0.0167217	0.84905	0.612509	0.414332	0.405642	0.956794	2.29	28.844	0.0213311	0.347772	0	0.0533862	0.720258	16.7604	9.50098	3.82914
TCGA-06-0645	175	1	0.300549	1.86117	1.64084	7.36797	110.013	20.8703	0.120809	1.11263	11.1557	2.39991	1.45156	0	3.85425	8.1665	13.0829	13.2934	10.38	0.214548	7.52333	2.85774	3.13558	0.628506	5.30107	4.01107	23.1815	2.07755	0.669314	0.982262	0.311351	0.339441	17.8695	15.5123	15.0532
TCGA-P5-A735	292	0	0.0206602	0.735317	0.38536	5.41826	121.978	0.3623	0.160034	0.327532	0.113471	0.665527	1.65623	0	10.5699	0.546446	1.95543	5.90499	1.79171	0	1.7438	1.63412	0.604633	2.12484	0.738399	4.17444	16.8597	0.389105	0.152251	0.0327709	0.766078	1.1997	20.4359	17.7933	9.2051
TCGA-HT-8012	286	0	0.13898	0.18829	0.472426	6.2407	82.3639	0.864344	0.139552	0.157378	0.0282707	0.662538	2.39848	0.00747215	5.08433	0.302295	1.72494	2.76437	0.956941	0.0227986	1.88647	0.707019	0.451925	1.90681	1.74603	6.95882	13.2569	3.58595	0.284494	0.0459265	0.29115	1.48789	20.5542	18.7168	9.74531
TCGA-DH-5144	244	0	0.0343526	0.215633	0.374272	6.11997	72.719	1.64112	0.142551	0.0972502	0.0374349	0.508781	2.29059	0	10.6896	0.433377	0.866482	1.20306	0.938315	0.00966047	1.04159	0.553584	0.282113	0.333159	1.41911	6.68407	13.0046	4.05749	0	0.0583815	0.462635	1.19789	15.5075	13.2042	10.425
TCGA-HT-7481	1800	0	0.00829782	0.483097	0.535196	4.75345	68.6175	0.552718	0.166639	0.117453	0.0506372	0.463418	1.63381	0	3.66858	0.365784	1.58136	1.49279	0.802714	0.0381134	1.22189	0.568954	0.351733	0.671251	1.57269	5.68319	13.7952	0.875153	0.0679431	0.0109682	0.87785	1.37161	11.4982	13.0617	10.4443
TCGA-DU-7006	349	1	0.195621	0.498932	3.72951	10.9066	64.6045	1.94858	0.00483806	0.62381	0.288151	2.42894	1.98435	0.00725338	3.81475	3.00487	8.33975	4.30717	8.34879	0.0221311	4.88885	3.41369	1.16724	0.545679	7.45175	9.29872	25.1737	0.635211	0	0.285324	0.621776	0.826156	11.5051	26.0931	17.7056
TCGA-06-0141	313	1	0.215206	1.1852	3.75147	12.0759	158.342	3.52837	0.262813	0.246987	2.18289	1.38099	1.52867	0.0046907	4.21963	5.51591	19.7706	12.1917	7.55128	0.423634	11.3975	1.82552	1.60087	0.976266	6.26468	4.86357	16.0376	0.624394	0.196453	0.484356	0.402097	1.54676	12.8521	11.9408	13.464
TCGA-TM-A7C5	1500	0	0.0992414	0.0545077	0.389245	7.77241	79.5293	4.75549	0.0266919	0.0702367	0.113553	0.29473	2.04999	0	4.21618	0.388547	1.11253	0.990121	0.607084	0.0162798	1.28584	1.16338	0.30974	0.92394	0.725502	6.36853	11.8966	1.96252	0.0507872	0.0327948	0.324846	0.818094	13.7718	13.8694	5.91609
TCGA-HT-7686	1300	0	0.407145	0.517399	1.43107	6.54831	73.28	1.6387	0.0801607	0.158201	0.324783	1.65284	1.49234	0.00429213	9.39287	1.76421	14.3383	10.5894	5.54225	0.235726	2.87323	3.99061	1.96086	0.295874	3.0002	4.5329	13.9421	0.611434	0	0.284914	0.652241	0.553826	27.0196	11.9205	12.5286
TCGA-DB-5273	2493	0	0.0554464	0.249165	0.777627	11.6133	98.4503	5.27784	1.07914	0.171235	0.12304	0.786198	1.6172	0	9.30056	0.835438	4.97055	7.36619	4.04434	0.00992242	1.67627	3.10051	0.983436	0.191304	2.94792	3.95413	14.7971	0.693003	0.0773862	0.179894	1.09291	0.660513	45.7951	8.51435	13.2652
TCGA-QH-A6CS	588	0	0.00328227	0.122588	1.55915	6.58171	119.389	0.535426	2.30233	0.130087	0.190285	1.04516	0.802065	0	4.18824	0.488325	5.76371	6.5369	1.88271	0.0258447	6.9664	1.78592	0.411675	0.350906	1.70631	4.05561	22.6906	1.8545	0.0806264	0.0650785	0.0721986	1.08792	14.7577	37.3356	9.00602
TCGA-06-0129	1024	1	0.135908	0.837341	1.86442	8.68341	64.1408	7.0246	0.00635717	0.886594	0.94657	1.2389	1.79715	0	16.2412	2.21068	9.62406	9.72461	7.14201	0.011632	3.9083	2.96423	1.97122	4.72221	5.03977	8.61032	16.1929	8.4913	0.145151	1.13646	2.10751	1.44236	12.1133	26.151	8.26115
TCGA-FG-A4MU	326	0	0.135659	0.816218	1.58818	9.52085	84.7871	1.62199	0.0265357	0.698257	0.602074	1.52115	2.19518	0.0149187	2.98848	3.3343	5.89546	4.24199	5.85812	0.0971072	6.55899	2.66775	1.12251	1.02841	5.93034	6.47503	22.9455	0.267106	0.662682	0.476817	0.174391	0.847635	20.2982	32.4076	18.5575
TCGA-E1-5311	4084	1	0.298706	0.111805	0.28928	4.35521	75.5981	1.36706	0.0523696	0.100222	0.10802	0.489508	1.88268	0.0178441	5.3074	0.311863	0.940793	1.29508	0.52882	0.0392003	1.17404	0.48744	0.331479	0.52278	1.17901	7.49227	12.0859	1.07513	0.163055	0.0263223	0.618809	0.59694	13.7459	15.7926	9.84388
TCGA-06-0178	1642	0	0.051751	0.380442	1.145	5.26518	192.074	3.76641	0.599582	0.867754	1.0203	0.40534	0.958773	0	10.1497	2.84352	9.67756	10.6364	4.81146	0	3.58594	1.03018	1.24823	1.56191	8.05798	2.37433	12.091	8.24707	0.0488931	0.426218	0.562916	0.797811	16.6311	5.45704	9.48375
TCGA-HT-7473	503	0	0.118923	0.609629	1.30142	10.6379	62.214	1.47112	1.05196	0.822953	0.282225	1.91053	1.95129	0.00426252	6.61134	1.72215	13.2046	6.63925	4.9446	0.109247	2.14577	3.97009	1.16011	1.16121	3.11689	7.99881	13.2865	0.348403	0.162291	0.104796	0.880265	1.18828	21.1592	11.9541	7.21091
TCGA-06-0745	239	1	0.15216	0.473578	1.08308	11.0107	186.829	6.33173	0.0121258	0.47064	3.03498	0.727715	1.50591	0	2.61984	5.08211	6.68088	10.6239	3.57888	0.0776552	7.98331	1.30881	0.932625	0.846502	6.08822	3.21424	20.4088	1.97415	0.328778	0.335212	0.31876	0.948436	27.2634	12.0398	30.5824
TCGA-FG-A710	1115	0	0.726313	0.294856	0.850954	6.92944	109.816	2.70446	0.107583	0.230944	1.4694	0.718602	1.88291	0	5.77627	1.17684	5.78424	7.69143	3.20312	0.0414421	4.49099	1.43186	1.12771	1.38982	2.20596	5.02595	16.6564	1.51659	0.113124	0.333932	0.901358	1.27793	23.6485	12.0758	12.1375
TCGA-06-5417	155	0	0.130949	0.287691	0.764705	7.12671	65.0207	0.614136	0.450814	0.407779	0.3596	0.618192	1.42729	0	10.1668	1.27602	2.51653	2.33919	2.86141	0.0773321	1.63203	0.747262	0.707149	1.37197	7.06273	5.94903	11.4368	0.197298	0.160833	0.0519271	2.51008	1.6823	10.198	13.658	21.3015
TCGA-28-5208	474	0	0.200461	0.430085	2.59079	15.0908	152.342	1.57754	0.0808735	0.106405	0.55431	1.46127	1.23895	0.02526	6.19214	5.42301	6.41813	7.86895	6.96727	0.0184973	9.7747	2.53561	0.89483	0.164082	8.76224	5.85529	23.7321	0.507317	0.15388	0.447141	0.255905	0.708211	19.8801	13.5554	89.5165
TCGA-DU-A7TB	1567	0	0.0285082	0.156579	0.600488	4.89528	55.2813	0.353628	0.0204468	0.23539	0.0434926	0.413426	1.46594	0.00766362	4.96413	0.930122	2.55098	3.10608	0.940905	0.0187062	1.38368	0.756663	0.355906	0.622258	1.66727	3.39064	15.5616	0.438477	0.0145892	0.0753653	0.261284	1.94109	12.7857	13.2287	16.0375
TCGA-FG-8186	487	0	0.239732	0.798614	0.744953	9.75517	78.3732	4.3198	0.257912	0.663913	0.636068	0.764625	1.55753	0.00420294	9.12275	0.943126	4.0938	3.3475	2.25535	0.020518	3.28942	3.66215	0.549251	1.30098	2.23514	6.1441	11.3337	2.49306	0.240034	0.13433	1.46571	1.93494	20.9238	16.9431	9.27776
TCGA-HT-8558	418	0	0.219025	0.0240596	0.311807	3.2792	100.809	0.605405	0.0890176	0.0137788	0.029702	0.378453	1.08669	0	3.28903	0.207499	0.713216	1.13769	0.481923	0.0287435	1.42643	0.868772	0.339148	0.431892	0.656284	2.75085	29.714	0.0366668	0.298898	0	0.0611782	0.92543	20.3162	11.5608	4.82259
TCGA-DB-A64W	438	1	0.79304	0.380135	0.191655	7.99053	108.531	0.264612	0.0775618	0.0102048	0.0439954	0.600615	2.218	0	3.74455	0.159949	0.701403	0.767232	0.283073	0.00709593	0.938556	0.416193	0.320251	0.955741	0.983818	7.01427	16.6045	0.0678897	0.154958	0.0142944	1.4499	1.01882	17.1652	19.0842	10.299
TCGA-DU-6410	242	0	0.0175962	0.604729	0.243199	9.7852	65.45	0.0563831	0.0270438	0.0142325	0.00767003	0.255956	3.11552	0.0202725	9.37881	0.188087	0.314004	0.248406	0.133031	0.00989666	0.372227	0.180143	0.245221	1.0051	0.465543	6.5976	12.1499	0.0189371	0.0154371	0.00996815	1.18486	0.413364	9.74361	12.1964	4.87738
TCGA-26-5136	577	1	0.414278	1.00909	2.37845	8.75481	77.3838	10.6512	0.465073	0.22946	2.4182	1.4839	1.74159	0.0145261	6.67932	4.97561	9.10807	11.5011	12.8839	0.0531853	12.7246	1.66131	1.55316	1.5309	8.07618	4.42769	15.7499	0.98377	0.0553065	0.607121	1.21691	2.84623	22.7944	16.1526	21.5143
TCGA-FG-6690	143	0	0.00289685	0.81463	0.482255	7.50259	78.4411	1.65984	0.828998	0.770877	0.0265169	0.632834	1.77225	0	13.3731	0.622532	5.13562	4.28294	2.20067	0.0456197	1.58356	2.7795	0.721622	0.740184	1.64713	5.27851	10.3405	2.33508	0.124528	0.0804113	0.964912	0.692213	12.4065	13.0979	7.49428
TCGA-DB-A75P	492	0	0.34849	0.123385	0.803289	5.94076	125.121	0.528545	0.012394	0.0652267	0.0263634	0.805124	1.63541	0.00929072	3.05045	0.603893	1.72272	4.15963	2.24201	0.0113389	8.03901	1.18104	0.245838	0.720504	1.99318	3.02104	26.1218	0.61836	0.0884336	0.0114208	0.0995527	0.784406	22.9688	17.7862	9.06902
TCGA-DU-A7T6	547	1	0.0879438	0.117811	0.360824	6.49436	100.053	0.332407	0.110766	0.200385	0.0916272	0.355407	1.5536	0	2.37466	0.705426	1.41183	1.65494	0.867838	0.0168895	1.81043	0.469686	0.231665	0.499912	1.42869	4.71892	18.8616	0.15351	0.0263447	0.0340231	0.566182	0.771578	17.269	20.6907	13.5085
TCGA-12-0619	1062	1	0.00875507	1.39131	2.40883	7.48374	88.7964	5.10576	0.263732	0.0330468	5.90374	2.1233	2.08298	0	7.6121	5.75356	7.54329	8.41872	8.12571	0.568735	9.39545	1.94809	1.39295	0.907919	6.61846	4.19404	25.0356	0.626578	0.30467	0.370323	0.632766	0.712348	7.27708	22.659	17.6927
TCGA-DH-A7UR	1650	0	0.0184837	0.446689	0.402759	3.76192	119.23	0.301518	0.0795414	0.130815	0	0.998058	2.64829	0	5.70998	0.948808	0.466216	1.68603	1.14647	0.0060642	4.10549	0.37612	0.375649	1.3075	1.34123	5.89464	17.4316	1.00953	0.245936	0.024432	1.14228	1.63055	18.3971	28.3575	12.2698
TCGA-HT-7856	1189	0	0.257219	0.268062	0.297007	3.53796	103.607	0.30035	0.13245	0.0497896	0.020124	0.49044	1.60393	0	3.50066	0.37681	1.87481	2.02208	0.754366	0.0649151	2.15399	0.96863	0.268079	1.20103	1.11431	4.0969	20.8747	0.157338	0.0810049	0.0174357	0.200342	0.982873	21.7632	13.2948	6.12795
TCGA-RY-A847	933	0	0.959763	0.211627	0.583128	5.05044	111.661	6.85677	0.331621	0.0198324	0.0961903	0.573903	1.72422	0	4.80537	0.639987	3.14699	4.47321	2.40386	0.241334	2.79655	1.95703	0.79324	0.67032	1.57056	4.95516	15.2891	0.69928	0.0645324	0.0138901	1.38688	1.40401	22.4929	9.8968	7.64309
TCGA-S9-A7R8	961	1	0.230489	0.371615	0.654525	6.09079	83.3328	0.333538	0.30396	1.53653	0.0226863	0.905034	3.02593	0	8.66333	0.737447	6.80492	2.92479	2.68452	0.234177	2.47718	2.52105	1.41176	4.54673	2.02922	8.18361	13.3388	0.0280059	0.136978	0.103193	0.73596	1.92948	21.2976	26.3126	7.48837
TCGA-QH-A65R	461	0	0.267913	0.134626	0.191282	4.10943	112.672	3.09181	0.220772	0.00806857	2.08714	0.572502	1.91403	0.00459707	8.72498	0.471149	0.602503	0.888272	0.549811	0.0561051	2.63423	1.33141	0.228387	0.871461	0.888996	4.46394	10.2762	1.12724	0.140023	0.0113021	0.250772	0.981299	18.2388	15.037	7.1562
TCGA-HW-7493	1092	0	0.735179	0.171957	0.838133	7.65428	62.888	19.8074	0.66763	0	0.460581	0.727102	1.6217	0.0225436	5.07073	0.651795	2.11523	2.45423	2.17606	0.0330161	2.11793	3.81358	0.623297	0.268965	1.91639	5.74112	13.8414	2.3375	0.0343329	0.155188	0.597313	0.524313	16.6702	9.75638	7.00649
TCGA-QH-A6CW	414	0	0	0.411735	0.488595	8.15531	74.2501	14.9544	0.449636	0.384999	0.98173	0.832081	1.56279	0	6.91913	0.606042	3.26693	5.16886	1.7101	0.111002	2.30031	5.63893	0.496925	2.09225	1.60581	4.95045	14.2737	39.9063	0.224068	0.0131534	0.792163	1.06533	19.8007	20.0633	9.46246
TCGA-TQ-A7RR	787	0	0.01843	0.408275	0.910268	6.264	74.9627	2.84357	0.251149	0.0782612	0.178075	1.29371	1.6686	0	5.94733	0.598631	4.58221	4.78655	2.32298	0.0967453	2.44098	2.43768	0.759817	2.98506	2.35531	4.09519	14.553	1.59666	0.0377264	0.0852636	0.714267	1.87048	15.6533	22.3278	6.12711
TCGA-DB-A64S	835	0	0.00710791	0.534844	0.978851	11.0176	96.9565	18.4649	1.83527	0.010061	0.46629	1.15799	1.6307	0.00573228	9.27848	1.41926	8.92152	5.44356	4.48965	0.223872	4.31093	7.96608	1.17629	2.01754	1.95147	5.87959	12.0507	3.37345	0.0873001	0.450977	0.547223	1.79891	23.3908	15.269	10.9046
TCGA-S9-A6WP	461	0	0.0104529	0.275578	0.712919	6.93864	118.791	0.223801	0.21929	0.510456	0.0478415	0.590228	2.13625	0	6.85067	0.788944	5.01575	5.14487	2.30642	0.0668742	3.25368	0.790708	0.978733	1.10355	1.21416	5.60334	13.9035	1.42728	0.064192	0.165803	0.418798	1.05417	19.2924	16.3708	6.00938
TCGA-HT-8011	494	0	0.159004	0.144167	0.868925	9.82641	90.8249	0.339662	0.124903	0.435841	0.0847102	1.07	2.14306	0.0325666	13.4899	1.53711	4.147	2.10077	1.31412	0.0298096	2.97736	0.636391	0.316554	0.701547	4.76438	8.60519	17.427	0.256681	0.0154992	0.0300249	0.983434	1.09594	14.3571	29.6535	29.4536
TCGA-HT-7482	1826	0	0.519925	0.210568	0.656862	8.66963	79.5196	5.4829	0.661054	0.0223012	0.328499	0.984423	1.61571	0	9.99854	0.943548	3.86044	4.77056	3.39344	0.0258453	1.41276	2.80526	0.795925	0.64849	2.65337	6.20803	12.3439	6.00379	0.0322514	0.229082	0.321807	0.769149	22.6474	12.1253	8.2114
TCGA-E1-A7Z6	984	1	0.0341101	0.163503	0.508119	4.13657	78.1202	0.398351	1.19432	0.0351141	0.0189232	1.23427	1.77717	0.00500156	4.555	0.825563	6.2721	3.34715	2.38216	0.238063	3.14534	1.4609	0.399733	1.2896	1.70271	5.86516	13.312	0.327047	0.0190429	0.0122965	0.847746	1.31463	18.737	15.9441	5.63176
TCGA-DU-A76K	347	1	0.0378182	0.27125	0.736805	4.56817	125.268	1.47878	0.890309	0.0251909	0.902774	0.879288	1.29449	0.00358812	2.764	1.13032	0.758841	1.1668	1.42414	0.0350331	5.11411	0.977198	0.217014	1.01792	3.54169	3.72536	21.2053	0.444109	0.273228	0.0176431	0.0978669	1.30322	28.8488	24.0615	18.7623
TCGA-27-1834	1233	1	0.300983	0.841213	3.14805	16.5474	95.2193	5.52357	0.88535	0.24807	0.581247	1.16381	1.73475	0	7.0709	4.83626	6.80924	7.8484	9.82763	0.00749985	9.33684	3.18536	1.04863	0.981631	6.44935	5.62956	14.8289	1.6934	0	0.558998	3.20853	0.695032	43.7943	14.3071	12.7769
TCGA-41-5651	351	0	0.109795	0.50397	0.512664	7.22027	109.159	0.919511	0.0590606	0.388529	0.466621	0.41379	1.42008	0	11.4542	0.706208	1.82741	2.02688	1.33213	0.023157	1.04516	0.525591	0.546464	1.06481	4.73947	2.6792	20.355	0.251093	0.746498	0.0777476	0.677708	0.604513	6.91156	28.4162	9.30761
TCGA-TQ-A7RM	1116	0	0.00638284	0.191647	0.426519	4.20144	78.9732	0.373101	0.192273	0.22888	0.0324592	0.557353	2.07216	0.00343169	19.7944	0.290624	0.63376	0.873339	0.533924	0.00418822	0.695735	0.319061	0.266854	3.32549	1.45861	8.19487	21.798	0.657156	0.182921	0.0168739	0.193886	1.42134	39.8513	19.7103	5.83319
TCGA-DB-5278	1526	0	1.45803	0.227707	0.734883	6.55446	81.0417	0.541417	0.155357	0.296712	0.0284268	0.426883	1.78525	0	5.02031	0.3911	1.42673	1.17736	1.18091	0.0504338	1.48302	0.942746	0.446306	0.465639	1.89189	4.91871	15.4121	0.386017	0.128729	0.0461801	0.439136	1.20885	16.6232	12.0626	12.2438
TCGA-HT-7880	162	0	0.672796	0.16296	0.641044	4.01484	103.257	0.438833	0.184326	0.0591505	0.0510027	0.667265	1.14972	0	5.41742	0.316312	1.63125	2.78741	0.948807	0.0287914	3.20998	1.17847	0.513209	1.21072	1.31023	3.73396	19.5733	0.724064	0.128313	0.0497132	0.151012	1.2133	22.0299	13.2822	6.2017
TCGA-DU-6395	1491	1	0.0886158	0.389373	0.221275	12.2732	126.013	15.0221	0.675082	0.488172	1.53463	0.897875	1.41893	0.003863	10.9015	0.395915	1.4671	4.26922	2.59219	0.0235731	1.7023	1.21734	0.179401	0.71182	1.49408	4.05277	13.8992	0.902134	0.161787	0.0664814	0.639711	0.824603	20.0814	11.0342	9.63305
TCGA-14-1825	232	1	0.0227721	0.487789	0.962635	6.63297	115.243	1.18407	0.171493	0.90253	0.48638	0.864247	1.42119	0	7.29851	1.7336	3.55571	4.28424	2.68238	0.0224135	2.43066	0.967064	0.634703	0.864265	3.18152	4.13816	16.0864	0.428879	0.0699223	0.0903016	0.572465	0.819146	16.3257	13.8426	14.257
TCGA-FG-A6J1	500	0	0.30028	0.26465	0.261724	5.69586	199.508	1.70161	0.262949	0.00988459	0.191768	0.620555	1.11103	0	5.98235	0.498208	3.7241	7.23254	1.7286	0.0549863	6.76015	1.43182	0.383192	2.09414	2.37103	3.22905	8.49919	0.565533	0.171538	0.0276918	0.373046	2.32358	38.9773	11.8712	8.42472
TCGA-HT-7478	194	0	0.167692	0.672868	1.40679	13.9596	63.1901	8.46771	0.315716	0.0329671	0.90963	1.21593	1.42079	0.0037566	5.31876	1.71836	9.08048	5.58567	5.80897	0.146712	2.51187	6.16322	1.91095	0.647394	2.86045	4.62	14.8828	5.21986	0.0143028	0.60956	0.878247	0.640316	16.2313	11.0214	8.0034
TCGA-28-1747	77	1	0.0735903	0.374794	2.02628	8.331	109.466	1.95756	0.2735	0.852259	0.54094	0.808146	0.95265	0.0107905	6.12391	4.14425	8.08363	9.87837	13.8363	0.0131694	11.8464	3.28498	1.28777	0.797478	4.7277	4.47318	18.2368	0.617385	0.102709	0.397935	0.199713	0.979791	15.302	17.4028	18.5312
TCGA-CS-6186	538	1	0.0411946	0.197462	1.06083	4.3739	98.5373	0.572721	0.0161158	0.0212035	0.0228535	1.92047	2.03435	0.00604035	4.22674	1.13387	3.47252	4.14196	2.21843	0.00737198	10.222	0.929376	0.476231	0.692643	2.34838	5.77951	20.0826	0.253911	0.597948	0.0297009	0.05884	1.02958	6.78543	68.9801	24.4656
TCGA-QH-A6XC	508	0	0.497474	0.10024	0.659377	7.29165	142.287	1.06841	0.0950059	0.208331	0.206579	0.874661	1.29891	0.00949573	3.29058	1.50847	3.09719	3.82627	5.15082	0.12748	4.66758	1.97277	0.446119	0.796196	3.23268	3.14199	21.5019	0.210668	0.18077	0.210111	0.120249	1.03618	31.1538	24.0263	12.2819
TCGA-HT-A617	491	0	0.0986716	0.179403	2.06702	9.64502	143.613	0.485654	1.42759	0.809104	0.0415269	0.790531	1.73465	0	3.8198	1.42685	17.1724	7.37115	5.1347	0.00669778	9.24101	1.38171	0.930553	1.0658	3.27227	4.77192	15.1449	0.217874	0.250737	0.188893	0.609431	1.51241	27.9549	27.5199	13.6629
TCGA-76-4926	138	1	0.103658	0.276973	1.97545	9.76451	75.0286	1.02256	0.283317	0.174483	0.205157	1.1203	1.45292	0.0135561	4.02799	3.96819	6.44054	4.29112	5.5144	0.0275744	5.11988	0.929485	0.517313	0.599026	8.03755	4.87301	14.7299	0.379895	0.653772	0.288846	0.669066	1.48285	14.6994	16.0346	17.7961
TCGA-06-2567	133	1	0.23056	0.979299	2.31769	7.93774	92.3731	7.64119	0.89296	1.31411	0.90047	1.46833	2.69677	0	6.92449	3.53049	5.84868	8.34232	8.7956	0.108926	22.2179	2.82313	1.63867	0.972815	10.0081	6.4077	24.761	5.43072	2.26541	0.36571	0.850083	2.20373	16.3311	23.251	26.2754
TCGA-08-0386	548	1	0.0560132	0.209925	1.63407	3.94878	82.0797	1.99541	1.6944	0.457055	0.361926	1.80252	2.27643	0	14.2237	1.91208	2.04208	2.74253	2.50868	0.0843183	5.84663	0.988218	0.459176	1.01802	7.22617	3.33908	22.5916	0.210985	2.40786	0.0653288	0.24849	1.0413	13.9261	26.3803	27.8969
TCGA-DU-8165	582	0	0.0624434	0.768966	3.3658	7.33408	72.293	9.93152	0.134358	0.762918	2.17605	1.74012	2.43818	0.0159026	6.19003	2.08163	7.53168	4.17201	5.43097	0.0452864	9.07202	3.33654	0.927461	1.30705	10.7529	12.8935	19.1774	2.24065	0.262373	0.299746	1.19797	1.73953	23.6683	25.7518	29.071
TCGA-DU-A6S6	2893	0	2.47445	0.830545	0.2636	6.39641	107.008	1.27542	0.0665525	0.048646	0.0314588	0.391293	2.51339	0.0055432	4.76005	0.170435	0.38802	1.31927	0.416556	0.00676523	1.14927	0.711497	0.293352	1.2529	1.08313	3.72552	20.9016	1.91588	0.253262	0	0.939552	1.46583	23.1377	17.4189	8.86105
TCGA-06-0158	329	1	0.273071	0.478667	1.44831	8.06584	124.597	6.45075	0.0687568	0.205598	0.7357	1.54351	1.64446	0.00468557	5.67687	2.62099	5.1431	5.52057	5.64859	0.0686223	11.1126	2.5406	1.07283	1.63361	6.23896	5.26071	23.3062	1.22554	0.338956	0.0806377	0.264729	0.768803	32.7496	26.6346	15.132
TCGA-DH-5140	607	1	0.265446	0.310144	0.782425	5.59231	73.5978	0.806977	0	0.259596	0.191439	0.719267	1.67996	0.00389222	3.89745	1.69222	2.97379	2.86156	1.45009	0.00475028	1.20301	0.62128	0.496035	0.755903	3.87322	5.60739	17.5476	0.66354	0	0.0574152	0.985784	0.688234	16.696	14.1415	15.0555
TCGA-HT-7609	1399	0	0.0522553	0.172205	0.735563	10.6026	73.2648	10.4582	0.966951	0.207104	0.135527	0.718304	1.86945	0	9.58546	0.575121	3.8286	3.14793	1.77968	0.0360027	1.51532	3.78986	0.496106	1.23463	1.4092	5.95843	11.7667	3.03119	0.0320902	0.103608	0.394092	0.751881	14.054	17.1885	9.76918
TCGA-76-4927	535	1	0.0499996	0.477838	1.40327	11.2997	131.965	2.49786	0.172132	0.608648	1.99854	1.69857	1.34486	0	3.95383	3.59758	7.0264	8.53256	6.25662	0.0295274	7.49632	1.67213	1.30649	0.342107	7.78153	4.58572	25.1172	1.65734	0.951856	0.594813	0.157117	0.488181	21.5985	13.2011	22.9087
TCGA-HT-A616	55	0	0.943455	0.306796	0.270147	5.21778	103.015	3.71561	0.307798	0.0771369	2.22398	0.633707	0.910134	0	4.34201	0.281516	1.65273	1.28157	1.13382	0.00670468	1.3197	2.69395	0.367858	0.608098	1.26156	4.74773	15.3845	0.538831	0.0627488	0.0405187	0.385301	1.11141	22.662	8.63598	7.69886
TCGA-HW-8319	262	0	0.137381	0.665034	0.941696	3.5374	65.3955	14.1728	0.250508	0.0593265	0.099467	0.79103	2.46839	0.0338013	10.2918	0.474056	1.70043	2.34524	1.6894	0.027502	1.25276	2.27125	0.547592	2.20559	1.74763	7.09591	14.8051	1.91203	0.0857965	0.00923354	1.5073	1.37007	14.7652	17.6084	9.47703
TCGA-E1-A7YE	886	1	0.0648831	0.52003	1.29023	11.2982	74.3353	32.2278	0.124095	0.0136059	7.23702	1.1745	1.6645	0	9.18472	2.19322	6.66168	4.21051	4.15161	0.685918	4.17815	3.79505	2.52844	1.98849	4.21623	7.08755	16.5509	0.796548	0.0590296	0.200115	0.891057	1.54979	50.9639	18.045	12.3919
TCGA-12-3653	442	1	0.0914531	0.943208	2.39132	8.4035	120.149	2.81793	0	0.0431497	0.0775124	1.96586	2.09008	0.0245845	3.68898	5.7554	2.64848	6.33382	22.7246	0.0100014	30.3631	1.29458	0.7169	0.282452	7.94025	6.14297	22.1557	0.0765504	0.124804	0.181326	1.14951	0.509121	8.2766	27.3572	15.4896
TCGA-IK-8125	1120	0	0.0758063	0.159407	0.67583	5.07619	68.7998	2.19497	0.377483	0.0367891	0.0991297	0.555352	1.85813	0	4.84754	0.465449	1.20708	1.40766	1.10555	0.0213179	1.37642	1.09225	0.403709	1.05126	1.61152	6.65592	12.6874	0.611871	0.0532034	0.0601212	0.469615	1.28552	12.5491	14.4712	10.4377
TCGA-14-0871	880	1	0.325581	0.268235	1.5253	2.59899	44.4114	1.49374	0.0875679	0.345638	0.682979	0.941804	1.75289	0	4.19349	2.39007	0.733231	5.41381	1.49374	0	14.5637	0.351063	0.567161	1.71863	12.2313	4.99753	23.5639	0.536536	0	0	0.0639433	0.627409	4.73408	47.2945	14.7561
TCGA-DU-7019	800	0	0.179439	0.127085	0.718202	7.69471	93.7134	3.06675	0.208288	0.394354	0.713205	0.813014	1.45275	0.00380819	5.42009	0.797029	2.04749	2.30623	2.02741	0.0278864	1.57035	2.90773	0.596375	0.413965	2.14028	6.72356	17.0595	0.747042	0.0289986	0.0561756	0.756763	0.873568	12.139	14.7647	12.9052
TCGA-WY-A858	1337	0	0.0262675	0.255568	1.09895	6.59803	128.808	0.726908	0.492523	0.520532	0.148847	1.247	1.10169	0	8.24121	1.42346	9.39288	7.80143	4.75969	0.103416	6.01036	3.89929	0.875938	3.22948	2.46283	4.20116	15.9434	3.57605	0.0691329	0.238086	0.271209	1.58123	23.9337	14.6341	5.92443
TCGA-VM-A8CH	714	0	0.230871	0.219542	0.621702	7.61142	83.2539	0.379422	0.333643	0.468238	0.0630842	0.944142	1.67195	0	6.86998	0.968357	6.14198	2.10856	2.51772	0.298458	2.04524	1.65541	0.876385	3.56972	1.57862	6.2556	12.6825	1.25901	0.169288	0.1913	1.27771	1.5494	19.6679	16.4572	8.72693
TCGA-CS-5395	639	1	0.0649032	0.118825	1.00882	7.82326	86.2829	0.6176	0.872814	0	0.0247543	0.993794	1.86364	0	4.27049	0.665855	1.3967	1.92204	1.0295	0.0159703	2.24916	1.28481	0.395714	0.121428	5.24556	8.19978	16.6276	0.213912	0.199287	0.0750664	0.186953	0.82686	12.0604	28.2927	35.8405
TCGA-TQ-A7RJ	1229	0	0.0932072	0.435144	0.613809	5.59038	91.5202	0.353718	0.373248	0.0146591	0.0394996	1.22467	1.81155	0.00417601	12.8303	0.599194	4.60867	6.1109	2.39119	0.127416	2.70285	2.31928	0.870466	2.39984	2.22924	6.13386	13.3015	0.877711	0.238496	0.102669	0.52883	1.41031	15.3597	22.11	7.22808
TCGA-DU-A6S7	638	0	0.13599	0.838583	0.571094	10.906	93.5275	0.327712	0.545311	0.0174991	0.132025	1.11576	2.96666	0	15.1493	0.890063	5.19712	7.90561	3.2185	0.0730083	3.29895	2.84654	1.37291	2.55747	2.07868	6.12384	15.2942	1.87431	0.13286	0.306399	0.52445	1.00853	20.6159	21.643	9.67834
TCGA-R8-A6MO	993	0	2.82162	0.190321	0.472645	6.44064	97.4921	0.201878	0.16461	0.57329	0.0205967	0.537368	1.7405	0.00725848	7.32484	0.665607	4.9944	3.4379	1.22919	0.287906	3.09308	0.904786	0.631065	1.07529	1.35249	4.80141	12.9564	0.169509	0.303995	0.0981491	0.770696	1.58988	17.7006	17.6324	11.0101
TCGA-FG-5964	378	0	0.0147384	0.252563	0.513839	6.42948	125.173	0.64313	0.145876	0.250341	0.215857	0.892235	1.8448	0	2.80066	0.982239	5.48064	6.89003	2.41037	0.0522227	3.98654	1.49824	0.549429	0.828804	1.25463	3.50032	20.4744	0.477431	0.0543055	0.292222	0.314931	1.10577	16.4046	12.13	5.18655
TCGA-06-0168	598	1	0.33658	1.12341	1.78275	8.04659	130.216	4.30267	0.362105	1.09943	9.55886	3.2474	1.59307	0.02088	2.71432	3.10859	5.50426	16.089	8.39784	0.127415	14.2011	1.63208	1.2854	0.387516	5.42585	3.28993	26.869	1.12151	0.238495	0.462009	0.406791	0.432404	24.1255	15.7299	15.6457
TCGA-19-2620	148	1	0.0106733	0.363459	1.2838	7.47117	126.084	1.01202	0	0.302155	0.113984	0.71135	0.816223	0.00860765	2.38499	3.05052	4.80741	5.74013	4.47322	0.115558	2.51558	1.16149	0.529898	1.30653	2.87833	4.48884	22.6796	1.34681	0.589908	0.0846491	0.117388	1.22037	19.2467	15.1586	16.7696
TCGA-HT-8563	860	0	0.68102	2.0079	2.68964	10.975	69.7381	1.67796	2.04536	0.107107	1.22657	1.88899	1.69609	0.00381401	4.07978	4.65164	14.7179	10.7399	12.2355	0.0977515	4.91377	3.0785	3.83499	0.902508	7.33725	6.20096	19.3963	1.45183	0.145214	0.853299	1.9691	0.692632	13.2439	20.0696	11.3698
TCGA-27-2519	316	0	0.13317	0.997048	2.13509	14.1416	131.153	4.15177	1.76447	2.39095	5.61379	0.973183	1.34923	0	4.97143	5.36323	7.77023	10.5357	7.55005	0.0827828	3.91792	1.12083	0.982868	0.59571	6.7635	4.34592	12.2717	0.382809	0.0860844	0.819911	1.795	0.585283	48.0354	12.9857	15.2477
TCGA-HT-7604	3725	0	0.00774942	0.998815	0.421024	6.47749	64.8821	2.60201	0.166742	0.585017	0.0551723	1.03057	1.34873	0	17.9786	0.375321	1.43341	2.30718	1.69776	0.0254246	0.873381	1.46379	0.427483	0.690405	1.79608	6.29289	12.4296	7.86178	0.0475896	0.174136	0.446443	0.564154	14.1212	15.829	8.84276
TCGA-DU-A5TR	908	0	0.0725022	0.804011	1.45043	11.3767	131.248	25.7942	0.312001	0.322535	1.14824	2.53749	1.28066	0.00556861	4.33925	2.01555	11.3705	19.5254	7.21999	0.149517	6.91442	4.00448	1.48551	2.5099	4.58794	3.10588	17.3683	19.5848	0.551249	0.301195	0.401411	1.67658	33.7552	12.4588	5.08237
TCGA-19-1787	385	1	0.065985	0.434901	2.0051	6.03773	76.8735	1.79195	0.0774425	0.543417	0.33861	1.92956	1.90876	0.00483768	4.72559	1.93366	5.38932	7.14753	6.58976	0.0177125	7.80186	1.69962	1.09721	1.1768	7.67912	6.15327	28.0723	0.305034	0.0368379	0.190298	0.848244	0.608808	18.6627	17.6944	18.7322
TCGA-VW-A8FI	245	1	0.00798634	0.285119	1.13463	6.06067	103.895	1.78319	0.025776	0.271306	0.450812	1.21239	1.04598	0.0128814	3.44954	2.42153	5.26624	8.11966	6.58512	0.0157212	15.6841	0.985675	0.848644	3.42807	5.05994	3.33903	15.932	0.556521	0.0980891	0.285025	0.501919	1.80577	18.9913	17.6995	15.8436
TCGA-TM-A84F	1796	0	0.113212	1.25917	1.38454	5.29936	112.094	21.8513	0.449129	0.871352	2.77429	1.12983	1.28124	0.00570635	6.70167	2.3609	9.9775	13.8499	5.91886	0.0557147	6.77548	2.81237	1.4976	1.73231	3.01167	4.8218	13.592	36.7136	0.0217263	0.266557	0.844914	1.53625	50.94	16.0611	8.56714
TCGA-VM-A8C8	1309	0	0.180901	0.198717	0.745662	9.60566	114.66	0.0768482	2.57871	0.426766	0	0.736093	2.06716	0	13.384	1.04271	4.49046	5.19962	2.92738	0.0296753	3.3856	1.9656	0.715604	1.88968	1.6286	3.65995	12.7132	0.0709791	0.0462883	0.119559	0.698726	2.48864	33.7192	16.3226	7.05805
TCGA-DU-7014	3571	1	0.00204319	0.11671	0.544939	4.96114	74.9771	0.512447	0.0703404	0.665178	0.0623425	0.896477	1.3829	0.00329552	13.5939	0.833721	3.1854	2.44617	2.04049	0.0563085	1.89093	1.14697	0.405753	0.640019	1.65299	4.43159	12.4137	0.985101	0.0501894	0.0729196	0.365965	0.598473	12.1172	13.4214	6.98103
TCGA-DU-8161	722	1	0.3871	0.816815	2.56764	5.46862	70.7971	2.9611	2.41403	0.489112	0.547191	1.70861	2.14923	0.00352748	5.61277	1.82667	10.2919	4.13948	6.02964	0.176511	9.5669	4.85276	1.06292	0.624277	3.04128	7.97308	19.0559	1.07915	0.188027	0.407606	1.34011	1.24186	6.29316	33.1298	11.3872
TCGA-06-2557	33	1	0.117837	1.29442	1.82765	7.36007	140.333	4.38663	0.143026	2.0443	0.359547	1.51309	2.18312	0.00974677	5.64377	4.4847	13.3768	13.0685	10.8731	0.0654252	13.2954	3.68898	1.82112	0.856008	6.27306	5.75563	17.7922	7.16998	0	0.575109	1.29125	1.312	13.9752	49.756	17.1466
TCGA-DU-7298	576	1	0.209695	0.540036	0.763573	6.74029	88.1225	3.09287	0.185491	1.02237	0.106638	0.912299	3.03518	0.00751606	10.488	0.644631	4.99813	3.54219	1.62284	0.0733842	1.31966	2.53549	0.970043	0.719879	2.42247	8.36528	19.0158	4.28279	0.0572332	0.0831535	0.475899	1.19132	15.7839	22.1686	14.1457
TCGA-TQ-A7RQ	795	0	0.0382	0.215056	0.260118	5.85307	67.7543	4.2403	0.0513711	0.00675887	0.0291393	0.453052	2.426	0.00385086	5.30633	0.249266	0.596468	0.744086	0.334215	0.0281988	1.31691	0.611509	0.237064	2.27424	1.9393	6.69581	9.91817	1.94249	0.0879705	0.00946751	0.405128	1.49066	15.3747	19.8167	5.9842
TCGA-S9-A7QZ	396	0	0.0314073	0.602191	0.35587	6.4	84.911	0.326033	0.0122869	0.00808294	0.0696953	0.499518	2.2939	0	8.0358	0.327907	0.994527	1.05263	0.648274	0.0843075	1.93074	0.742672	0.238741	2.73808	1.62345	5.72021	12.3071	0.397926	0.070136	0.0113222	0.448605	1.78269	14.1126	18.0959	6.98863
TCGA-06-0211	360	1	0.321416	1.38482	1.47855	5.47864	139.751	13.3846	0.0768423	1.57718	10.1014	2.25125	1.26195	0.0230409	4.219	7.05014	6.14254	10.3158	8.76703	0.147632	6.79539	1.80099	1.7046	0.587978	9.89776	4.01755	20.9493	1.29139	0.328972	0.594794	0.213223	0.385394	16.4374	15.944	25.0108
TCGA-HT-8110	419	0	0.251624	0.506743	2.54725	15.5519	83.5375	1.8332	2.26716	0.964616	5.33435	1.61587	2.14727	0	5.41094	3.15613	15.5961	9.18496	6.46125	0.118671	11.6857	7.54819	1.44283	0.725765	4.73498	6.64115	14.3789	0.414659	0.241443	0.311813	0.634201	1.36039	31.2192	11.5629	22.5401
TCGA-HT-7902	956	0	0.269106	0.228426	0.591714	4.32527	80.5935	0.469746	0.16669	0.0403998	0.049764	0.93979	1.04653	0.00986476	4.9219	0.480682	1.87568	2.06884	1.44085	0.0521711	2.71945	1.19043	0.379998	2.17955	2.34486	4.9977	12.6021	0.775592	0.0250393	0.0485059	0.422815	1.21002	11.377	17.9073	8.65266
TCGA-S9-A6WE	2208	0	0.0974067	0.251967	0.290302	6.1246	85.437	0.230656	0.0202826	0.00889524	0.067112	0.340302	1.55222	0	4.65321	0.440141	1.55491	2.07798	0.847526	0.241228	1.55868	0.6797	0.306523	1.07832	1.51096	5.3453	10.89	0	0.0771844	0.0498402	0.83927	1.02532	19.0326	12.2888	8.13573
TCGA-HW-8322	542	0	0.0558249	2.34989	0.453483	7.3392	84.1975	0.601031	0.0384374	0.101144	0.231655	0.531218	3.08554	0.010805	4.75961	0.475985	1.34639	1.42582	1.39902	0.0351654	1.55132	0.829753	0.470675	1.05518	1.76302	7.46177	10.7838	0.31962	0.0822777	0.159387	1.07358	1.37699	13.0315	19.8683	9.06404
TCGA-E1-5303	2052	1	0.0199796	0.144225	0.920465	6.59424	84.9174	5.02848	0.743104	0.54137	0.104507	0.76355	1.31465	0	10.5944	1.29628	11.7999	10.0128	4.05397	0.123608	2.32102	3.51511	1.42201	0.271578	1.94747	4.34195	13.5287	0.903087	0.0876397	0.13582	0.556078	0.418017	27.5683	8.52005	6.8184
TCGA-DB-A4XC	1421	0	0.431529	0.705777	1.11165	5.98107	75.8759	0.449739	0.443621	0.0271474	0.0877798	0.883227	2.09045	0	7.39357	0.600716	7.48672	4.13676	2.78302	0.179332	2.63881	2.65979	0.843601	1.97353	2.10312	5.79939	13.9474	0.325089	0.11778	0.133094	0.858813	1.17037	14.7211	17.2273	8.86468
TCGA-S9-A7IX	679	0	0.162856	0.205596	1.74571	8.91513	106.639	8.94624	0.0941406	1.28677	0.30408	1.56824	1.83319	0.098013	3.06374	2.19304	7.23453	7.16897	6.65168	0.0813419	9.14516	4.16445	0.808741	0.935507	5.10181	5.77389	23.1947	0.961346	0.134343	0.183137	0.190952	1.31153	26.4307	17.9024	15.2973
TCGA-HT-7874	1130	0	1.05875	0.0890605	0.342936	3.37726	73.6214	1.52192	0.0974857	0.0405036	0.400175	0.478986	1.4337	0.00769231	3.71418	0.304977	0.893607	1.14195	0.492568	0.0140822	1.33884	0.867091	0.282467	0.435937	1.00721	4.36545	19.5793	0.35928	0.0585753	0.0283678	0.532017	1.16412	16.1199	10.777	6.38711
TCGA-DU-8158	155	1	0.0507578	1.21013	3.08373	8.33436	77.6735	2.13899	0.58652	0.558803	0.126193	0.897925	1.58636	0.00303217	4.00703	2.04777	12.7485	5.9161	5.26322	0.0962164	8.04031	2.00834	0.592741	0.860198	4.03741	6.62608	18.1515	0.64438	0.0923574	0.335463	1.57136	1.13994	69.4915	15.8657	11.9007
TCGA-E1-A7YW	1120	1	0.165406	0.644508	0.54675	5.67788	74.5341	3.57004	0.0402905	0.591945	0.104748	1.46177	1.98063	0	6.44645	0.602792	4.36324	5.04116	2.84502	0.129013	1.9756	2.0957	0.663259	3.25643	2.1801	6.37597	12.2881	1.19905	0.114993	0.0990053	1.91235	1.61979	19.4713	23.7127	8.40685
TCGA-DU-5870	5546	0	0.106949	0.62657	0.734636	7.17495	76.8261	0.192116	0.635566	0.555071	0.093236	0.586918	3.22314	0.00410716	5.0005	0.56716	2.36116	1.9937	1.06068	0.0200504	1.89788	1.90256	0.363738	0.536302	1.86154	6.43934	11.3894	0.105507	0.0156376	0.0403905	0.792169	1.22349	15.6123	11.9416	10.1532
TCGA-R8-A6MK	2702	0	0.0585805	0.279782	0.521688	4.95909	89.4822	0.171386	0.816559	0.0793139	0.0388571	0.8181	1.36567	0	3.41784	0.600528	2.12919	2.1684	0.795693	0.00501375	1.23516	0.794321	0.430373	1.95781	2.16815	5.57928	10.1829	0.0671561	0.109488	0.0403997	0.624275	1.64259	15.0321	11.9027	10.2054
TCGA-12-0821	323	1	0.0813193	0.300142	2.2766	7.75506	124.948	0.994901	0.580908	0.736673	1.56814	1.38504	1.41244	0	7.13591	4.81389	4.09445	3.7954	4.18691	0.0064031	3.49604	0.474842	0.623295	0.685071	10.3044	5.46033	17.8543	0.367567	1.23848	0.232177	1.15502	0.67697	20.9933	25.0065	68.291
TCGA-HT-7879	112	0	0.10163	0.59904	0.630868	6.42863	98.3867	0.970453	2.00007	0.0210519	0.0756334	1.14267	2.00891	0	12.4678	0.785016	5.71041	5.28528	2.3274	0.068313	2.82323	2.09547	0.941332	3.58817	1.75573	6.31071	13.2875	9.49558	0.380558	0.098295	0.412829	2.18456	24.7814	20.9053	8.804
TCGA-32-5222	165	0	0.0621427	0.227543	1.80803	10.1648	193.715	5.87108	0.0827732	1.13093	0.632039	0.706711	1.17051	0.00477294	3.37532	3.45253	15.8094	11.6856	6.76931	0.0640767	5.23265	1.73578	1.13923	0.256255	6.32644	6.10951	15.2302	0.635342	0.0726898	0.387237	0.23247	0.53223	22.8659	15.6684	29.5395
TCGA-14-1402	975	1	0.0897654	0.319296	1.8852	5.14711	254.522	5.74394	0.147159	0.447736	1.47382	0.443159	1.39773	0	3.63627	5.54506	5.47303	5.18259	10.1067	0.0420723	11.4619	0.669383	0.461667	0.84086	9.87467	5.16824	13.8484	1.52959	0.997507	0.288159	1.22233	1.01043	13.8887	10.8579	32.7285
TCGA-32-1970	468	1	0.00994124	0.287568	2.12576	8.97264	109.883	0.966252	0.0356505	0.722339	0.0707771	1.62266	2.06226	0.00534484	5.99123	4.32752	5.30157	5.70537	8.36109	0.0456619	12.6557	1.20056	0.554164	1.64027	6.11548	5.07826	23.235	0.249638	0.284899	0.341653	0.31239	1.25161	23.4252	36.0761	21.7568
TCGA-CS-6666	258	0	0.0286691	0.227447	0.644135	7.75053	74.0845	1.32506	1.12406	0.216428	0.204111	1.05267	1.83122	0	16.3695	1.08919	2.18086	2.48194	2.20784	0.0125412	2.02827	1.27668	0.754672	1.29411	1.65598	7.38625	15.1969	2.01578	0.0782482	0.0631589	0.0600591	0.793915	16.8754	12.3477	8.90685
TCGA-15-1444	1537	1	0.123667	0.298862	1.1689	9.96252	90.8099	12.8717	0.662269	0.396773	0.461189	0.803858	1.2513	0	22.8413	1.18594	7.24199	5.76562	3.77195	0.0757366	2.49588	3.80024	1.68991	1.04006	3.95556	5.90252	15.8553	3.04334	0.135012	0.119874	1.4508	0.699048	44.4577	14.5601	14.3568
TCGA-76-4931	279	1	0.260062	0.306578	1.68897	11.1799	105.106	2.5415	0.054592	0.170588	0.299985	0.948237	2.07966	0.0102308	4.22547	2.87245	2.94077	3.58002	4.23388	0.0374586	11.5332	0.791268	0.574572	2.31579	6.37847	5.5507	16.3718	0.33449	0.292144	0.201222	0.189353	1.39345	23.9437	31.2506	25.2497
TCGA-HT-7689	455	0	0.0552452	0.284121	0.720087	10.3809	85.5693	0.424996	2.2315	0.355445	0.0536346	1.09715	2.08811	0	16.1327	0.539644	2.44911	3.8463	2.55926	0.024716	1.95527	2.13615	0.809265	0.778548	2.89643	5.57758	12.994	0.255386	0.0154211	0.179241	0.418219	1.28397	20.0376	16.6366	7.17999
TCGA-HT-7483	5255	0	0.0479234	0.093588	0.607987	9.14351	77.2377	2.64386	0.847838	0.180891	1.04795	0.81821	1.42288	0	8.83614	1.16052	1.22797	1.67977	1.69533	0.0471688	1.19915	1.40625	0.561188	0.640433	1.14186	6.85965	17.9732	2.04582	0.1962	0.0422307	1.12944	1.45025	20.2867	13.449	15.8106
TCGA-DU-7009	4206	0	0.539158	0.118451	0.272368	6.65668	65.5549	3.98921	0.127847	0.0809886	0.0537174	0.342224	1.28442	0	7.6701	0.287197	0.755956	1.02041	0.781416	0	0.697892	0.797288	0.295181	0.41878	1.39427	6.95871	11.74	0.447616	0.0675713	0.0349062	1.12026	0.927309	9.92054	12.3822	8.53016
TCGA-HT-8018	1152	1	0.556929	0.341034	0.972905	4.34359	91.7461	7.80924	0.249864	0.415963	5.91508	1.0508	1.35822	0.0038225	5.12811	1.77119	7.98161	7.0798	3.40654	0.0979689	3.71399	3.06962	1.01145	0.473794	2.54873	4.43241	25.7098	2.1335	0.145538	0.225547	0.595769	0.846404	33.9292	15.6203	7.97349
TCGA-12-5299	98	1	0.169653	0.575151	1.65716	8.3083	119.475	4.24071	0	0.356069	1.61543	1.00452	1.46555	0	3.36444	2.52201	5.74073	7.40414	10.8858	0.02879	7.55095	1.35864	0.830557	0.184503	8.23029	4.93389	17.8407	0.110178	0.484999	0.41757	0.128682	0.465969	17.7695	11.0895	22.1667
TCGA-QH-A65X	482	0	0.077987	0.233639	0.355316	4.59044	204.168	0.412011	0.0152548	0.0301059	0.173059	0.488919	1.71377	0	6.09479	0.943756	1.30287	3.62425	0.968252	0.0907151	7.36188	0.366941	0.290232	0.845124	2.26897	2.32477	15.1268	0.494041	0.130615	0.0983989	0.612658	1.24782	24.9734	10.1966	7.57279
TCGA-S9-A7IQ	1099	0	1.32512	0.0795423	0.574331	4.40157	114.513	1.01387	0.0830956	0.0409982	0.0147295	0.341842	1.35785	0.00778623	3.94172	0.195301	0.678389	1.05498	0.420292	0.0190055	1.36412	0.938539	0.370009	0.983158	0.784233	2.81411	26.1451	0.209109	0.237162	0.00957139	0.333727	0.86204	25.2609	11.6241	5.28771
TCGA-WY-A85D	1147	0	0.139677	0.233986	0.67567	7.20529	133.304	2.32834	0.924156	0.0197709	0.181129	1.01818	1.31371	0	8.59773	0.555974	3.90896	6.71555	3.4873	0.0412432	2.32682	1.78877	0.985433	2.7551	2.89313	4.1733	14.7537	9.65434	0.278773	0.0969294	1.0534	1.30096	31.8103	18.0825	8.72199
TCGA-26-5134	167	0	0.0426846	0.797104	1.24013	4.92677	108.285	2.03087	0	0	0.868271	0.684865	1.42576	0	5.19945	2.00541	4.68254	8.92278	2.98761	0	3.17785	0.849699	0.669209	1.91662	4.1606	5.18392	22.4703	0.214374	0.786385	0.0564213	1.02833	1.16985	19.2507	16.9255	15.7399
TCGA-HT-7684	184	0	0.0165023	0.257412	0.327943	3.64399	151.847	1.50077	0.134929	0.177525	0.634442	0.604912	0.765896	0	3.77648	0.904534	2.75909	4.5159	2.034	0.06497	2.62688	1.27897	0.379461	0.370494	1.42623	2.92459	17.4887	0.0745914	0.202684	0.0785271	0.383737	0.80562	25.0021	6.30173	8.94095
TCGA-HT-A61C	537	1	0.108683	0.559414	0.885034	9.6177	146.273	3.67246	0.0801773	1.29224	0.956955	1.24749	2.16723	0	2.84247	2.23969	5.40062	7.06948	3.99171	0.0244507	6.1385	1.46294	0.935812	1.45739	2.47186	3.60082	22.0825	2.11707	0.190694	0.197019	2.79072	1.20476	18.4202	16.1533	23.9108
TCGA-S9-A7R1	5166	1	0.272781	0.0867398	0.218986	5.76594	116.975	3.57154	0.046337	0	1.68654	0.435235	1.76677	0.0115783	8.79432	0.327891	0.422481	0.73665	0.34313	0.0211963	1.13825	0.557301	0.156311	0.644653	1.13119	5.61829	14.5859	0.865253	0.0220416	0.0284658	0.766948	0.912992	17.5125	13.5488	8.85561
TCGA-06-0138	737	1	0.0243973	0.719135	1.46726	7.73245	133.41	10.1237	0.0699932	0.0690673	3.69727	1.0953	1.14375	0.00655851	3.44443	5.06607	15.277	10.7255	7.46221	0.00800436	5.63977	2.00201	1.04833	1.19547	5.74701	3.23733	13.8127	2.4506	0.124854	0.51598	0.792205	1.20149	30.5883	8.70566	23.2438
TCGA-FG-7637	1020	0	0.0128822	0.316981	0.361546	6.49542	58.978	0.4413	0.365881	0.0510563	0.110058	0.486521	2.79011	0	8.28225	0.486428	1.46683	0.822556	0.483818	0.0710044	1.07777	0.557327	0.201967	0.53161	1.73282	6.25455	9.01938	0.368778	0.0158221	0.0510838	1.74876	0.781147	15.8435	12.3236	8.95448
TCGA-VM-A8CD	240	1	0.189385	0.584609	2.37781	7.72944	128.89	4.15011	0.0773721	0.217169	0.321844	0.758918	1.87542	0.00773326	1.90431	2.60089	11.8515	5.31193	7.28461	0.0519095	7.90423	1.33938	0.618055	0.525397	2.69499	5.22222	18.7081	2.2394	0.0883307	0.418276	0.82864	0.640592	34.9235	28.0845	11.203
TCGA-FG-8189	685	0	2.11205	0.0731551	0.655083	3.16604	90.0756	0.556114	0.163764	0.0179553	0.0774098	0.431518	1.60005	0	3.43484	0.270393	0.678002	0.83166	0.492653	0.00624263	1.23267	0.997428	0.486139	0.752661	0.875815	2.56902	23.8912	0.274739	0.48687	0	0.0797217	0.912598	24.1013	12.2926	4.73052
TCGA-DU-5854	257	0	0.252952	0.10346	1.65589	9.44783	99.3204	0.318253	0.127382	0.03809	0.180638	1.10597	2.21399	0	4.24623	1.9409	6.27682	6.13659	4.25852	0.0582693	6.35561	2.3677	0.768779	0.578258	3.51479	6.50355	20.2425	0.527078	0.198305	0.160064	0.0591921	0.974899	14.9933	31.7013	9.28224
TCGA-26-5139	48	0	0.0734144	0.660518	2.03238	9.88761	85.6665	6.37998	0.0300883	0.722463	1.65337	1.62449	1.61021	0.00563867	4.15928	4.84221	4.81201	5.2218	5.60994	0.0412905	6.82454	1.40575	1.03528	0.859618	6.3381	5.94869	23.5102	0.566229	2.5977	0.360436	0.142811	1.02399	15.7321	20.6286	33.9002
TCGA-TM-A84B	758	1	0.00926179	0.353545	1.00504	10.7696	102.3	0.151084	0.169391	0.124543	0.487483	1.37601	1.89689	0	6.01176	2.7176	1.66309	1.28485	3.27686	0	2.38004	0.617637	0.22991	0.569349	4.24304	6.4979	15.1932	0.043608	0.725183	0.0550908	0.0436558	1.61226	14.9472	20.661	24.838
TCGA-FG-7636	544	0	0.0299846	0.240445	0.444287	8.68486	101.744	0.311819	0.187099	0.0848845	0.00914899	0.485721	1.41271	0.00483629	4.0596	0.315661	2.31213	3.14538	1.00328	0.0177074	1.2987	1.4564	0.548447	1.00977	0.565052	4.30511	15.9716	0.0677658	0	0.0356707	0.7632	0.901393	20.3599	10.0042	8.40357
TCGA-RY-A840	854	0	0.00958671	0.716099	0.239532	9.92469	140.036	0.0912244	0.151268	0.253301	0.0195009	0.310591	3.1179	0.00515422	6.18341	0.30583	0.736936	1.15382	0.829203	0.0188715	1.14748	0.326544	0.361834	1.42121	0.726791	4.46019	12.1127	0.204625	0.0392483	0.0633594	0.873622	2.13478	36.2678	15.0278	10.7514
TCGA-E1-5302	1525	1	0.0394969	0.219826	0.846867	7.60801	94.8058	0.665776	1.80733	0.499433	0.0562399	0.658092	1.72201	0	6.31286	0.978223	10.3229	5.69442	2.71954	0.1555	2.90154	2.12111	1.02288	0.318102	2.74625	4.14655	14.0418	0.753784	0.0970209	0.0626492	1.19149	0.324746	30.4554	13.8007	11.2559
TCGA-KT-A7W1	438	0	0.138943	0.593551	2.36824	7.18059	100.663	1.34313	0.0166089	0.0145682	0.910704	1.52432	2.32502	0	4.0262	3.2102	2.23132	2.24925	11.6533	0.01013	13.3574	0.768297	0.372023	1.83204	7.65777	7.3388	27.1783	0.193837	0.0474032	0.173455	0.137451	0.978445	21.8821	29.6064	32.2293
TCGA-P5-A733	414	0	0.188245	0.0344641	0.37041	9.46338	112.423	1.76802	0.466411	0.0968929	0.0435136	0.580836	1.36887	0	9.67105	0.536009	1.36346	2.34153	1.339	0.0336874	1.79144	0.65483	0.283206	0.481784	1.61247	4.5544	9.33999	5.77994	0.0175155	0.0226205	0.609459	0.732842	16.2613	13.5623	5.07445
TCGA-DB-A64U	846	0	0.0642404	0.272646	0.618456	5.20679	102.698	3.32837	0.10681	0.0909304	0.151464	0.605459	1.9199	0	5.00648	0.487781	2.52522	2.89662	1.16148	0.0287404	1.82683	1.27105	0.28994	1.59835	1.68876	7.00061	10.7172	2.23277	0.0896599	0.0347376	0.467963	1.76313	14.0443	14.8344	14.8477
TCGA-06-0878	218	0	0.188815	0.9756	2.8221	10.217	78.9369	18.1382	0.135423	0.415742	8.57778	2.72525	1.97934	0.0112795	3.85424	5.79836	6.09804	6.0866	8.63139	0.0137661	8.49129	3.31317	1.38876	0.665395	8.22517	6.60251	18.668	0.553165	1.33131	0.52689	0.1758	1.5812	19.2543	15.3977	33.3355
TCGA-06-5414	273	0	0.218386	0.851625	2.12235	7.72085	124.56	4.95962	0.0469895	0.00772799	2.83198	2.54205	1.87163	0	3.91505	3.49133	6.59696	7.44948	7.85709	0.0591106	10.2774	2.16278	1.4171	0.478625	7.70758	5.79686	20.3216	0.359886	0.352044	0.58455	0.265921	0.427854	10.9485	29.4886	19.528
TCGA-P5-A5EX	243	0	0.291076	1.14042	1.35589	10.9396	105.171	3.3963	0.153095	0.0274673	1.10524	0.940036	1.39868	0.0260825	2.2785	2.15823	6.36294	7.44907	5.50462	0.0827644	3.97891	2.44648	1.06481	0.57051	3.90903	4.34532	15.7151	1.21822	0.198612	0.820798	1.05695	0.63986	24.2241	11.8255	7.88804
TCGA-06-0238	405	1	0.174348	0.329413	1.24305	5.64125	113.097	5.45354	0.157559	1.40174	3.19187	0.5584	0.882736	0	4.01076	3.42819	8.77849	10.2181	6.19085	0.0137282	4.46203	1.39289	1.13589	1.14446	6.23123	3.50392	14.7973	1.95702	1.54178	0.248893	0.646481	0.492767	13.7531	7.36056	15.5285
TCGA-FG-A4MW	559	1	0.227951	0.168748	0.747216	7.73567	167.296	0.323346	0.181262	0.2946	0.0604809	0.821083	1.13252	0	4.4233	1.79356	3.39264	2.39195	2.27564	0.0877935	8.48134	0.854927	0.483413	0.916526	4.21839	4.16819	19.5931	0.429311	0.0608633	0.0589518	0.0155718	0.81488	22.0803	21.1639	16.9206
TCGA-S9-A7QY	863	0	0.127093	0.68831	0.352932	6.47204	103.932	0.26518	0.254384	0.225917	0.0360735	0.500675	1.78225	0.00953451	12.0262	0.380587	1.21412	1.86478	1.01923	0.0407275	2.65151	0.737418	0.386155	1.90224	1.69016	5.00942	13.727	0.400791	0.0726032	0.0351615	0.371509	1.83021	18.7916	14.412	5.20702
TCGA-HT-7677	494	0	0.0472819	0.205281	0.565178	7.36013	69.0838	10.9772	0.155025	0.121104	0.577072	0.933694	3.0953	0	8.00927	0.526946	0.8167	1.30072	0.826385	0.0443213	1.71422	0.860539	0.254939	0.611399	1.902	7.95913	9.53141	2.28134	0.179747	0.00892828	0.898535	1.50989	15.2437	16.0613	11.9094
TCGA-TM-A84G	1236	0	0.106418	0.136939	0.336565	8.32776	85.9537	0.260395	0.0196266	0.0688604	0.027832	0.633261	2.8811	0	4.03642	0.230148	0.211815	0.82049	0.534632	0.0299265	0.911717	0.250174	0.190677	0.494092	1.72882	6.48262	13.8869	0.297772	0.0746881	0.0361712	0.32485	1.85152	13.9585	19.5947	9.01806
TCGA-P5-A72W	317	0	0.00332998	0.051211	0.264119	7.36732	155.87	0.291974	2.55074	0.245101	0.111766	0.554836	1.15912	0	16.7491	0.359254	2.12781	4.8094	2.33074	0.0196652	2.23535	0.985482	0.301642	1.67323	1.49308	2.63919	13.0396	0.677324	0.184046	0.0528194	0.481343	1.22351	38.6992	9.99684	7.88965
TCGA-28-5213	298	0	0.188103	1.33514	2.33945	9.26087	183.664	11.3887	0.420303	3.42035	6.53416	1.06481	1.79334	0.0116691	5.01024	10.9021	17.3272	16.1684	13.8451	0.142416	12.3556	2.02585	3.30196	0.224304	11.5181	4.06126	13.4105	1.1173	0.666434	0.745915	0.863898	1.72877	34.9465	7.33285	30.4696
TCGA-DU-A76O	522	0	0.135261	0.829296	0.581242	6.23624	120.743	0.218081	0.169207	0.810357	0.0287939	0.774528	2.22306	0.00507363	7.30031	1.36019	17.75	17.0008	3.38309	0.130035	3.96698	3.07662	1.28771	1.779	1.83967	3.36181	16.7036	1.17301	0.21249	0.324317	0.771	0.824394	23.6987	16.7934	10.1243
TCGA-27-2523	489	1	0.00875962	0.205276	0.755853	11.3868	162.493	1.80997	0.0565434	1.22337	1.03347	0.429747	1.85307	0	3.71182	3.42446	2.78461	5.06052	4.08241	0.00574779	3.35443	0.743991	0.427258	0.65554	8.16827	4.93827	24.6165	0.483925	0.179311	0.33578	0.0275259	0.55517	29.1465	20.7029	33.1148
TCGA-32-2634	270	0	0.0683373	0.294265	1.65108	6.74783	97.975	1.82821	0.211737	0.5649	0.700603	0.943796	1.94623	0.00440893	4.44759	2.05718	3.37514	3.97908	2.88387	0.0376663	8.05147	0.888764	0.504744	1.60145	11.0218	5.3743	18.0963	1.05022	2.7362	0.162593	0.618452	0.632107	23.3451	25.976	12.4826
TCGA-S9-A6WG	2437	0	0.0331119	0.432838	1.04763	6.48698	119.458	13.5913	2.38674	0.0281213	101.618	1.91258	1.74051	0	13.0959	3.01338	3.88163	6.5064	4.99695	0.247688	6.52112	3.11554	0.778691	1.9399	2.68959	5.86222	15.2558	1.43431	0.305013	0.118173	0.780371	1.04645	42.9267	14.6247	9.75594
TCGA-DU-8168	431	0	0.110269	0.484517	0.379556	9.02846	60.0284	1.26525	0.020107	0.0211638	0.0513239	0.439427	3.19037	0.0271306	8.92132	0.364241	0.484882	0.802688	0.788076	0.0772606	0.871764	0.312518	0.387433	1.01104	0.722623	8.50506	17.1432	1.06302	0.263981	0.0444678	3.42394	1.02285	11.8338	19.1266	9.38939
TCGA-S9-A6U2	719	0	0.0317496	0.115092	0.730566	7.62812	74.7736	3.78082	2.24755	0.125834	0.174376	0.720039	2.13217	0	7.67657	0.337005	2.494	2.55823	0.953937	0.0249997	1.77869	4.52528	0.381623	1.20159	2.2282	7.65467	10.8471	3.46815	0.116986	0.0503606	1.23713	1.34602	16.5444	14.6899	10.1151
TCGA-19-5960	165	0	0.157832	0.137392	0.506139	11.4126	64.696	1.82776	0.121744	0.160178	0.163556	0.589907	2.80087	0	23.349	0.66587	2.66116	1.74303	1.48955	0.0117242	5.14092	0.648134	0.368319	1.69374	5.88281	4.45114	15.6145	0.717893	0.0182878	0.0590447	0.926422	0.818714	17.1074	34.4761	22.1461
TCGA-S9-A7J0	609	0	0.0748844	0.514122	0.412595	8.11833	102.799	0.458087	0.0402816	0.310419	0.0571224	0.938262	2.42137	0.0129411	7.95963	0.41651	2.71117	2.43956	1.1962	0.0210586	1.51809	0.731145	0.670878	4.99794	3.29333	8.14294	18.4172	0.533914	0.0985434	0.084843	1.94974	0.817732	15.1068	35.5613	9.00972
TCGA-12-1597	675	1	0.0710399	0.192796	0.488063	4.07411	165.367	0.545341	0.116889	0.43771	0.204009	0.479652	0.756678	0	6.99451	1.51974	8.00059	5.98771	2.53251	0.255007	3.14549	1.5417	0.85898	0.379742	2.81052	2.43415	17.0505	0.204625	0.307948	0.149138	0.538385	0.268426	12.9206	20.7536	14.6055
TCGA-S9-A6TW	1151	0	0.00614061	0.18887	0.537892	7.48342	95.5125	0.262945	0.191582	0.00869185	0.0374729	0.849775	2.23461	0	2.66335	1.01242	1.58573	1.93712	1.42567	0.0362635	3.76594	0.415608	0.304862	1.65107	1.19709	4.93306	16.3858	0.95989	0.113129	0.0365254	0.356976	1.35688	12.93	17.0946	5.7968
TCGA-P5-A5F1	179	0	0.068674	0.22254	0.580605	11.2758	174.618	1.47734	4.13738	0	0.10477	0.956709	1.0262	0	6.52077	0.794662	3.00244	5.27242	3.73983	0	4.88112	1.44908	0.622075	0.85533	2.29822	4.11298	11.1842	0.582018	0.316298	0.0544647	2.27667	0.829317	65.3168	11.9664	8.87565
TCGA-VW-A7QS	706	0	0.0118108	0.421655	0.597069	15.4286	110.144	0.198686	0.0889454	0.0585125	0.135141	0.19679	1.15756	0.0047625	3.7111	0.398189	1.02139	1.55991	0.509108	0.0290621	1.09671	0.289971	0.426919	2.91681	0.892207	6.78811	17.2509	0.155707	1.17862	0.0234176	1.29898	1.16076	14.2117	22.5373	9.16267
TCGA-CS-6667	230	0	0.0340569	0.0935276	0.502508	4.065	80.4296	0.267859	0.821774	0.220373	0.0593803	1.18669	1.71919	0.011771	7.42358	0.922788	3.69321	3.08809	2.23008	0.0430979	3.43707	1.13315	0.495805	1.36798	1.29624	6.22386	12.9977	0.833835	0.0746947	0.0675255	0.558028	1.47509	12.9484	17.0079	6.02847
TCGA-06-5858	187	0	0.149729	0.40951	2.25851	12.7903	74.9553	4.41141	3.39919	0.778544	0.391592	1.41709	1.52026	0.00492861	3.52935	1.85037	6.34945	5.45851	5.35212	0.0541364	2.34534	1.61803	1.05396	0.810172	10.4247	6.15072	19.479	1.9797	0.0750607	0.411985	0.163235	0.855789	17.4727	18.5348	24.3345
TCGA-12-3652	1062	1	0.0114645	0.188903	1.13914	5.86518	268.877	0.327278	0.0328903	0.054092	0.664634	0.51646	1.2563	0	3.55763	2.09798	1.67994	6.65218	4.99072	0.0225679	16.0425	0.304289	0.113169	0.445323	5.88537	3.40346	17.0611	0.446227	0.539763	0.136385	0.120085	0.353481	15.3946	18.4889	35.1265
TCGA-DU-7302	1834	0	0.863984	0.283262	0.581586	5.1968	46.8067	0.390292	0.0629203	0.105361	0	0.477393	2.63118	0	4.23307	0.256734	0.996225	0.717376	0.717049	0.0156993	0.754494	0.649147	0.356583	0.704839	1.00194	6.82304	15.3512	0.430579	0.0163255	0.0316254	0.38427	0.785509	10.4708	14.396	5.27965
TCGA-HT-7475	530	0	0.0357659	0.0995305	0.382396	3.64601	97.7567	0.179893	0.112869	0.0877511	0.0363767	0.503228	1.94079	0	5.27087	0.327773	0.91645	1.38655	0.777464	0.0328559	1.05922	0.506292	0.323982	1.58557	0.883173	5.23385	17.4831	0.511935	0.0732134	0.0189104	0.374631	1.17015	14.1066	19.2964	9.14896
TCGA-DU-6404	4068	1	0.0967591	0.588675	2.03702	5.69676	235.466	0.242831	0.154811	0.0280943	0.0378506	1.04264	1.82752	0	4.82749	2.51042	3.33158	3.51724	1.68993	0.54211	3.39519	0.638751	0.609388	0.899172	4.55448	5.79967	19.5527	0.149523	0.0609439	0.11806	0.218294	0.669341	33.4909	16.1626	24.7716
TCGA-DU-A7TC	1137	0	0.849961	0.0859959	0.287557	5.63623	153.558	1.41958	0.114302	0.0158302	0.0341241	0.460677	1.54339	0	5.67809	0.38921	2.80745	4.12309	0.935514	0.0825569	1.70089	1.07232	0.428603	0.983416	1.48073	3.23711	17.3404	0.358068	0.0858495	0.0443484	0.483219	1.09913	27.8431	13.7338	9.52856
TCGA-06-0743	679	0	0.057903	0.654763	1.93264	8.95673	157.887	4.62552	0.403079	0.472475	2.08893	1.20124	1.8263	0.00549372	5.88878	3.28937	3.95193	7.10706	3.84927	0.0469339	15.0509	1.28825	0.539934	2.01733	9.71649	4.18865	16.7708	0.885243	0.334668	0.405197	0.13914	1.95158	30.2256	34.4378	35.825
TCGA-06-0882	165	0	0.734898	0.974298	2.06242	9.44019	139.933	5.20606	0.286262	1.68589	2.69661	1.4485	1.74303	0	4.64546	4.33517	9.6411	12.1117	10.3394	0.0623557	8.45085	1.94216	1.68301	0.538459	7.17357	5.45852	22.3767	3.32894	0.13617	0.879286	0.139355	0.79762	15.2776	21.724	23.005
TCGA-TM-A7C3	1504	0	0.0962826	0.163765	2.04386	11.645	100.077	0.50032	0.100243	0.0791333	0.312734	1.8055	0.819026	0.00500957	5.2954	1.18358	2.68596	2.0422	3.26084	0.0122279	14.9854	0.572932	0.584329	1.90596	7.52814	7.73402	18.4554	0.210581	0.152587	0.270958	0.0390393	1.98708	20.1295	44.5009	14.1561
TCGA-DU-5847	548	0	0.260188	1.10205	2.41081	8.421	109.815	9.11006	0.645579	0.716668	1.49481	1.73799	3.11946	0.015123	5.38947	3.8769	4.38643	6.80649	9.62382	0.0830563	16.5391	2.74369	1.29441	2.11506	8.3319	7.84335	25.0678	1.70405	0.172738	1.09683	0.464045	1.34909	36.8318	23.3932	19.2541
TCGA-DB-5275	1458	0	0.0629175	0.463319	0.536202	8.13183	97.0316	8.29159	1.63957	0	2.78009	0.709667	1.84758	0	5.49744	0.502803	1.64016	3.28585	1.40029	0.0229358	1.38024	1.51533	0.48712	1.97061	1.6884	5.02072	14.9146	0.430096	0.157414	0.101647	0.622418	2.01775	33.1331	13.8267	5.47033
TCGA-QH-A6XA	502	0	0.722369	0.783382	0.455467	5.91307	90.5594	11.9091	1.1773	0.130531	0.0656545	0.677204	1.45907	0.00495799	6.31998	0.513489	2.1931	3.38809	2.183	0.0363061	1.66518	4.19768	0.433734	1.4624	1.52808	5.77951	12.1601	1.43574	0.018877	0.0853261	1.37162	1.54013	21.8934	12.9994	7.69128
TCGA-TQ-A7RV	1868	0	0.273451	0.173715	0.62313	7.52515	80.1664	5.64979	11.5265	0.130575	0.160841	1.19852	1.28581	0.0159418	6.47766	0.495891	3.14198	2.32906	1.36109	0.201048	2.70758	5.95937	0.447656	0.954524	2.44062	5.2297	12.7487	3.6857	0.18209	0.0391937	0.983516	1.73535	39.4475	13.4412	8.58066
TCGA-27-1837	427	1	0.038278	0.479345	1.35454	6.42079	102.045	3.68405	0.0823615	0.390106	0.583975	0.751166	1.57465	0	4.13678	3.44356	5.03895	7.97252	9.56662	0.0452102	9.30508	2.03194	0.880178	0.924854	5.77072	3.99448	24.4481	0.490218	0.0940268	0.212505	0.336793	0.413075	27.3949	15.7943	26.9406
TCGA-HT-A619	587	0	0.0140136	0.708114	0.525215	12.3176	91.1081	0.00714374	0	0.00991795	0	0.528603	3.1411	0.00565075	9.28504	0.396253	0.437628	0.639143	0.436599	0.013793	1.50444	0.116234	0.140367	2.16863	1.10414	7.8036	12.376	0.0263926	0.107573	0.0138926	0.74861	0.864157	18.1315	14.1785	11.0013
TCGA-19-1389	141	1	0.0694693	1.33344	1.86429	11.3166	99.7824	5.27101	0.212412	0.14491	12.8965	2.83619	1.41411	0	2.71168	6.3813	4.91856	12.2984	9.30025	0.143948	7.37671	2.67358	1.80249	0.64497	8.83844	4.69701	36.3701	0.137721	0.269441	0.463962	0.643404	0.300622	9.47938	11.1128	20.9244
TCGA-HT-7606	526	0	0.0380312	1.24216	0.5149	7.63514	51.4668	0.589371	0.376421	0.279927	0.0850976	0.499897	3.07106	0	20.9577	0.445594	2.37533	1.92728	1.2379	0.00998197	0.86976	1.0498	0.808254	0.986658	3.89649	6.88256	22.3496	0.0764014	0.0155701	0.0603244	1.62531	1.07489	13.5229	21.9636	28.3958
TCGA-TQ-A7RO	949	0	0.0745204	0.279067	0.312951	6.82595	88.7768	0.835743	1.08596	0.239731	0.237714	0.765057	2.06039	0.00546346	3.73377	0.559944	1.09849	0.862568	0.508867	0.0266716	1.47548	1.1418	0.212424	1.10813	0.990508	7.88472	12.1433	0.153107	0.0832061	0.0268643	1.37309	1.16624	12.9175	17.206	12.6652
TCGA-S9-A6TS	1891	1	0.322861	0.451687	0.655728	5.46143	133.295	0.397488	0.216271	0.370773	0.185872	0.64001	0.808549	0	6.06159	0.818854	3.89984	5.23256	2.53745	0.0959326	2.90156	1.49559	1.03465	2.9437	2.06832	5.28561	17.4915	0.608061	0.0935238	0.13286	0.48813	1.5965	22.4022	18.511	8.25783
TCGA-HW-7495	131	0	0.428947	0.221366	0.255938	5.74619	82.2922	0.534188	0.0371659	0.122247	0.105408	0.732828	1.6094	0	4.53232	0.205386	1.40386	1.28018	0.678212	0.0226681	1.04441	0.878715	0.295881	0.757127	1.30016	5.53058	13.669	0.422906	0.0883956	0.0228318	0.56992	1.08734	14.7133	13.7417	8.43821
TCGA-06-2564	181	0	0.0384516	0.357403	3.27668	11.5453	71.9439	2.55121	0.0572781	0.0251202	0.613698	2.02607	1.95514	0.00477074	3.73524	3.27081	6.74291	6.11555	10.8714	0.0349348	6.17921	1.64078	1.98371	1.44195	9.08166	7.14976	17.5208	0.813308	0.181641	0.50435	0.0743561	1.34516	20.9601	23.1357	28.7465
TCGA-DH-A7UV	566	0	0.11024	0.336708	0.693687	7.63717	92.278	0.619538	0.439687	0.175071	0.18049	1.02045	1.28571	0	26.2361	0.88427	4.9928	6.55056	2.68063	0.0370501	3.19843	2.03391	0.697892	5.05634	1.96562	5.78588	12.3992	2.77503	0.181631	0.19192	0.380209	1.80312	17.56	21.6119	5.48633
TCGA-S9-A89V	569	0	0.0307416	0.229631	1.47101	4.84253	65.6999	4.83926	0.0264583	0.078325	0.15008	0.842306	2.01584	0	3.95584	0.74355	3.685	5.44476	1.7161	0.0786696	1.98776	2.65181	0.481967	1.69258	2.19742	6.87652	20.9297	3.57806	0	0.109714	0.502327	1.19271	15.6752	19.9724	13.737
TCGA-HT-A614	82	0	0.123602	0.383366	0.792146	4.88562	112.67	0.518897	0.500615	0.0720405	0.210754	0.740324	1.31654	0	7.23478	0.464947	4.26165	5.16756	2.30866	0.0143125	3.34651	1.54383	0.645945	2.41743	1.93711	5.39126	12.4724	1.19132	0.0669749	0.0864952	0.616875	1.9055	16.58	15.0217	13.3394
TCGA-DU-6400	37	1	0.387196	0.387473	0.256202	6.19102	120.675	0.834995	0.0523425	0.0114778	0.0742257	0.592975	2.9865	0.00980921	4.0878	0.298073	0.969084	1.69507	0.584862	0.0119717	1.05314	0.508466	0.349607	0.936262	1.28439	6.12486	16.3305	0.305435	0.0497967	0.00803878	0.280289	1.1407	19.8121	16.4469	5.68151
TCGA-DU-7292	242	1	1.14979	0.0759333	1.03228	5.19919	72.1335	0.319492	0.029747	0.280489	0.105459	0.603607	1.65271	0.00743296	3.31012	0.631489	0.874549	1.12097	2.90297	0.0362864	2.51916	0.629922	0.325124	0.347337	4.22988	4.37684	20.2995	0.0260375	0.0849006	0.0548227	0.144811	0.461787	26.2851	20.3615	10.1909
TCGA-28-5218	157	1	0.131544	0.800605	2.91903	2.86324	83.4185	1.60938	0.160644	2.86844	0.20611	2.65251	1.43128	0.0172031	1.98075	5.08523	4.09087	17.4717	2.84043	0.174963	9.92357	1.26447	1.25103	1.04525	9.26419	7.01074	22.8973	1.9016	2.59812	0.31016	0.782031	0.465877	2.98603	21.6068	14.6712
TCGA-QH-A65V	384	0	0.0494435	0.12311	0.45968	5.13153	112.487	0.732621	0.219865	0.186629	0.0905182	0.56142	1.21111	0.00531659	4.03229	0.599381	2.05082	4.88595	1.59248	0.019466	2.18423	1.08048	0.614398	0.489834	1.70286	4.49543	12.0675	1.92447	0.222666	0.0914975	0.497182	1.53295	27.6589	8.25636	10.2215
TCGA-DB-A4XG	2219	0	0.0730087	1.30478	0.173771	5.87581	77.2124	0.211854	0.253762	0.0158987	0.0257038	0.478267	2.59168	0.0226457	11.402	0.156358	0.789219	0.608334	0.335558	0.0165828	0.984067	0.491901	0.347302	0.912621	1.69698	7.16661	14.8822	0.253848	0.0862211	0.0111351	1.28828	1.07502	13.1832	16.3895	9.18456
TCGA-27-2528	480	1	0.0582747	0.0782392	1.47862	6.30812	130.434	2.77263	0.0766259	0.384935	0.158053	0.57239	1.83267	0.0104436	4.24358	1.35485	2.87753	2.73166	1.43698	0.019119	4.68609	0.39957	0.276345	0.491486	6.30082	5.24389	25.3049	1.20727	0.298223	0.0256762	0.0508666	0.632196	12.9797	27.2425	24.1395
TCGA-S9-A6U1	536	0	0.385929	0.414229	0.57261	10.2283	92.6965	2.36082	0.221861	0.0500401	0.17978	0.809924	1.98879	0	17.3876	0.57671	3.01479	4.59078	2.30341	0.0811898	2.03577	2.20114	1.00073	2.87241	1.95267	7.14777	13.643	4.01705	0.0361834	0.175235	0.65728	1.58959	21.4763	22.4189	13.3954
TCGA-TQ-A7RI	62	0	0.137789	0.684408	0.610928	7.94065	76.7454	0.177129	0.116013	0.186557	0.0365588	1.01482	2.34335	0.00483139	7.82386	0.354433	2.72714	2.00371	1.52896	0.23586	1.7779	0.846719	0.594853	1.63001	2.4915	6.67612	10.4861	0.0338486	0.091975	0.0593909	0.6683	2.27044	9.14498	16.217	9.68659
TCGA-DU-8163	629	0	0.02418	0.600952	0.998442	13.7623	80.0856	2.59468	1.10558	0.128348	0.230559	1.15829	2.07229	0	17.0241	0.841501	4.99534	5.92765	3.32293	0.00594981	3.17396	4.69706	0.852961	1.26022	1.86588	7.92744	12.6027	1.60527	0.167052	0.21574	1.21572	0.931919	16.8672	16.0947	9.7676
TCGA-P5-A5F2	242	0	0.064749	0.138508	0.400987	5.99202	107.824	4.12068	0.300635	0.0771792	0.0415925	0.741308	2.03095	0.0109932	6.12869	0.275741	2.62782	2.26665	0.930826	0.0872087	1.51807	0.750741	0.474916	1.66499	2.20341	4.95268	17.9876	1.56603	0.104639	0.0135136	0.717481	1.91758	26.4403	21.0231	5.49902
TCGA-FG-A4MT	1164	0	0.672305	0.199792	0.396316	6.74315	106.55	8.26505	0.943421	0.211473	0.465768	0.598275	1.96415	0.00523855	6.96946	0.437992	3.15201	2.44415	1.27524	0.191802	1.33458	3.65937	0.469593	1.27432	1.53013	5.10583	16.6459	2.80152	0.0797809	0.103034	0.428648	0.934641	24.1328	15.5393	9.46324
TCGA-02-0047	448	1	0.164657	0.770864	1.19937	7.96422	71.3799	2.65401	0.548301	1.15423	0.322975	0.86732	1.40598	0	4.41065	3.04934	5.82008	5.52802	5.73561	0.154346	2.71393	2.4557	1.52977	0.624499	5.05689	4.86877	18.2721	0.723582	0	0.419746	1.21961	0.644675	57.6379	12.4979	12.5327
TCGA-14-1823	543	1	0.349518	0.917712	2.6303	7.67305	205.326	14.1757	0.0825418	0.193066	0.819354	1.49931	1.10152	0	3.62084	5.51078	12.9731	12.1178	13.7745	0.0251718	7.07955	1.38588	1.40335	0.191391	10.9684	7.27021	12.9944	0.401381	0.811447	0.659193	0.69649	0.547591	30.9298	5.72868	16.3271
TCGA-DU-6393	1585	1	0.0389302	0.277968	0.279935	5.20012	67.7227	0.313558	0.0628237	0.0110209	0	0.486488	4.32196	0.00941874	5.22877	0.289595	0.780878	0.991351	0.418693	0.0306537	0.987196	0.214406	0.24753	1.19866	1.61905	7.28193	14.7544	0.542563	0.370562	0	1.46188	1.09029	17.3934	23.0597	10.525
TCGA-06-5410	108	1	1.85145	3.78408	2.52572	8.65663	137.938	21.1242	0.0603591	4.88397	19.2244	1.57878	1.35619	0.0135739	3.3308	12.0788	19.1043	24.6502	15.8465	0.651607	9.77892	5.78895	6.23541	0.347889	7.21864	4.82134	22.9928	1.65893	0.086135	1.67972	0.714016	0.454086	10.3798	10.2093	14.4351
[truncated: 366 more rows]

## Sheet: TCGA_Clinical
Id	futime	fustat	Age	Gender	Grade	Stage	T	M	N
[truncated: 377 more rows]

## Sheet: TCGA_CNV
id	TCGA-S9-A6TV	TCGA-DH-5142	TCGA-TM-A84Q	TCGA-S9-A6WM	TCGA-CS-5395	TCGA-E1-A7YJ	TCGA-FG-A4MU	TCGA-HT-7882	TCGA-QH-A6XC	TCGA-DU-5854	TCGA-DU-6406	TCGA-FG-6692	TCGA-KT-A7W1	TCGA-DU-A76K	TCGA-CS-6186	TCGA-QH-A6CV	TCGA-HT-A5RA	TCGA-HT-8104	TCGA-TM-A7C3	TCGA-FG-A4MW	TCGA-HT-A5RC	TCGA-CS-6188	TCGA-DU-6402	TCGA-FG-A87Q	TCGA-QH-A65X	TCGA-TM-A84B	TCGA-E1-A7YL	TCGA-HT-A61B	TCGA-HT-7469	TCGA-E1-5304	TCGA-DH-A669	TCGA-E1-A7YD	TCGA-DU-A5TT	TCGA-HT-8011	TCGA-E1-A7YI	TCGA-VW-A8FI	TCGA-E1-A7YV	TCGA-DU-5852	TCGA-DH-A7UT	TCGA-HT-7693	TCGA-FG-6688	TCGA-E1-A7Z2	TCGA-DU-7013	TCGA-DU-6407	TCGA-TM-A84H	TCGA-CS-4941	TCGA-DU-A76L	TCGA-HW-A5KK	TCGA-DU-A7TD
[truncated: 31 more rows]
[truncated: 572 more columns]

[truncated: 1 more sheets: TCGA_methylation]
