# Supplementary material for: Comprehensive Analysis of Pyroptosis-Associated in Molecular Classification, Immunity and Prognostic of Glioma
Source: Front Genet. 2022 Jan 7;12:781538. doi: 10.3389/fgene.2021.781538 (PMC8777075; doi:10.3389/fgene.2021.781538)
Supplement: Supplementary file 5 [file DataSheet6.ZIP]

Archive with 22 entries (16 files):
- Additional file 4/0.2LASSO_COX_Regression/
- Additional file 4/0.2LASSO_COX_Regression/cggaRisk.txt
- Additional file 4/0.2LASSO_COX_Regression/geneCoef.txt
- Additional file 4/0.2LASSO_COX_Regression/intersectGenes.txt
- Additional file 4/0.2LASSO_COX_Regression/lasso.R
- Additional file 4/0.2LASSO_COX_Regression/tcgaRisk.txt
- Additional file 4/0.2LASSO_COX_Regression/uniSigExp.txt
- Additional file 4/01.GSVA/
- Additional file 4/01.GSVA/heatmap.pdf
- Additional file 4/01.GSVA/heatmap.txt
- Additional file 4/01.GSVA/pheatmap.R
- Additional file 4/03.Clustering/
- Additional file 4/03.Clustering/cluster.R
- Additional file 4/03.Clustering/uniSigExp.txt
- Additional file 4/04.ssGSEA/
- Additional file 4/04.ssGSEA/immune.gmt
- Additional file 4/04.ssGSEA/ssGSEA.R
- Additional file 4/05.K-M/
- Additional file 4/05.K-M/K-M.R
- Additional file 4/05.K-M/Univaraite and Multiple cox.R
- Additional file 4/06.mutation/
- Additional file 4/06.mutation/mutation.R
