# Supplementary material for: Comprehensive Analysis of Pyroptosis-Associated in Molecular Classification, Immunity and Prognostic of Glioma
Source: Front Genet. 2022 Jan 7;12:781538. doi: 10.3389/fgene.2021.781538 (PMC8777075; doi:10.3389/fgene.2021.781538)
Supplement: Supplementary file 5 [file DataSheet6.ZIP › Additional file 4/0.2LASSO_COX_Regression/cggaRisk.txt]

id	futime	fustat	CASP3	CASP4	CASP5	CASP6	CASP8	ELANE	GSDMA	IL6	NLRP3	NOD1	NOD2	PLCG1	PRKACA	PYCARD	SCAF11	riskScore	risk
CGGA_1240	0.0520547945205479	1	2.655871915	2.362914745	0.882729755	2.041365402	1.798145429	0.138537162	-0.127693086	2.178652935	1.706866759	1.776449121	1.520007006	2.684080296	2.769015258	2.78181657	2.481256384	2.38910424767725	high
CGGA_1283	0.0547945205479452	1	2.480292457	1.959081444	-0.123534364	2.631422089	0.901043288	-0.096878946	0.157378388	0.449907265	0.396660777	1.450064562	0.029542044	2.535171436	2.772906616	2.255900254	1.980809875	2.64989457950344	high
CGGA_1059	0.0575342465753425	1	2.469986515	2.076654612	0.757035077	2.089138098	1.482834832	0.389192488	1.226061852	-0.135296892	0.967423935	1.331325236	0.395772357	2.686461606	2.561358703	2.365279648	2.561827932	2.26220545055789	high
CGGA_1215	0.0794520547945206	1	2.234936048	1.96523943	0.58327002	1.982108873	1.338667747	0.408908643	0.290350839	1.744579835	1.246254961	1.331325236	1.158477369	2.599603227	2.749193909	2.529678712	2.304389188	2.00433207016144	high
CGGA_D36	0.0931506849315069	1	2.602175559	2.608033445	0.708034788	2.414541577	1.89390463	0.348413132	0.682679201	2.176145777	1.596348166	1.858108629	1.437846588	2.738134484	2.782003491	2.486501637	2.415716373	2.96967745539386	high
CGGA_1534	0.112328767123288	1	1.848465818	1.860594908	0.548530976	1.672180121	0.905526494	1.661206902	0.213429891	0.58315754	1.46877081	1.147294223	0.770655006	2.63179594	2.487395018	2.773613533	2.142909061	1.31619055823778	low
CGGA_1826	0.120547945205479	1	2.488772747	2.440363499	0.893880805	2.289292503	1.860498654	0.229566736	0.231660427	1.099330158	1.886458301	1.903174429	0.859142423	2.871814334	2.588986852	2.398365344	2.394808642	2.92949698673537	high
CGGA_2008	0.120547945205479	1	2.025652164	2.267509373	0.599985825	1.682632999	1.533915552	0.156531631	1.418338628	0.349430959	1.130224305	1.163121711	0.479991833	2.5299644	2.662277699	2.738009255	2.154344461	2.15728256433394	high
CGGA_1381	0.126027397260274	1	2.370872534	1.819393755	0.061109828	1.894930454	1.154777855	1.055025996	0.81945155	0.56306363	0.859929996	1.374785237	0.851332429	2.859078076	2.389726402	2.413646468	1.909634722	2.38331502170727	high
CGGA_1688	0.13972602739726	1	2.408367018	1.94381912	0.225446656	2.101980184	1.639821118	0.748927133	0.213429891	0.33321613	0.510273304	1.772305534	1.71796215	2.849609102	2.665336605	2.372508644	2.428556371	2.39869938867963	high
CGGA_1134	0.161643835616438	1	2.523354447	2.536084561	0.736215625	2.259243465	1.988777997	0.761902088	0.37967893	2.701800037	1.48351435	2.071549767	1.000498975	2.950687798	2.829584041	2.377869694	2.54776497	3.05204622567457	high
CGGA_1320	0.161643835616438	1	2.095457072	2.133807863	0.197709674	1.971849854	1.578480832	-0.096878946	0.011887282	0.147253667	1.293500915	1.836888295	0.361310162	2.873363459	2.535877605	2.569114185	2.173193018	2.55540323845826	high
CGGA_D56	0.175342465753425	1	2.117903779	2.121938145	0.69771694	1.412520115	1.15759898	1.561164914	0.553780916	1.550436415	1.584784768	1.496379775	1.148002821	2.461813845	2.658108174	2.361155299	2.391607673	1.15114427110358	low
CGGA_1068	0.186301369863014	1	2.520399534	2.330072181	0.53068075	1.988815962	1.422741715	0.675561695	-0.090467675	2.221101504	1.097357904	1.602049311	0.565393066	2.665146849	2.680027718	2.293309347	2.48893243	2.33223333678609	high
CGGA_P106	0.194520547945205	1	2.564959991	2.276952825	0.746514483	1.897419726	1.830642101	0.109144889	0.073413426	1.45227126	1.106356184	1.577614661	1.101335595	2.78108907	2.829470617	2.183423316	2.342715629	2.75478060097035	high
CGGA_1953	0.2	1	2.617244183	2.368786992	0.612328711	2.171363923	1.966602343	0.980447227	0.714686833	1.609655465	1.529707377	1.678307348	1.17107628	2.658625564	2.521671955	2.681694144	2.245721784	2.74229690348531	high
CGGA_457	0.205479452054795	1	2.638501804	1.300903218	0.074877438	1.589184117	1.5271392	0.004888582	0.115819227	0.682464558	1.02833827	1.252828545	0.515064715	3.023734322	2.661249284	1.767776448	2.41539756	2.02189594731892	high
CGGA_1514	0.208219178082192	1	1.662000859	1.215664923	0.535115119	1.043671963	1.056063325	0.004888582	0.073413426	0.316664967	1.298823533	1.069953119	0.778503764	2.398036706	2.298695559	1.312669784	1.666274671	1.5161227279723	low
CGGA_1820	0.210958904109589	1	2.705958527	2.177283473	0.336366991	2.099489835	1.836337757	0.72214387	0.423503618	0.672083146	0.976158651	1.626210645	0.721513169	3.109621821	2.680871311	2.392919723	2.332802379	3.01115010897791	high
CGGA_1285	0.216438356164384	1	1.679092071	2.489589601	0.723176497	2.243197723	1.927545425	0.369033279	0.439180832	1.748591253	2.106776522	2.087177445	1.06464121	2.860657485	2.470787336	3.047085678	2.149958491	2.9035922899061	high
CGGA_1434	0.221917808219178	1	2.349505653	2.519793476	1.413087148	2.151783686	2.043141505	0.649800037	0.705011909	2.090425231	1.703072206	2.032729097	1.581274761	2.885950408	2.701139406	2.522637329	2.345944978	3.16788171067007	high
CGGA_1541	0.221917808219178	1	2.299092947	1.75460475	0.074877438	2.112248098	1.489284714	0.86780153	0.094877083	0.769594322	1.783502828	1.86931752	0.305459398	2.820527468	2.718237234	2.412539034	2.248147585	1.97529125398723	high
CGGA_1074	0.235616438356164	1	2.374533366	2.620387979	0.810766235	2.203124412	1.956488186	0.66113439	1.157322189	1.584710639	1.400315547	1.899568373	1.201718595	2.518157995	2.797246476	2.674945282	2.235520526	2.79338124858425	high
CGGA_1624	0.238356164383562	1	2.423220649	2.060991108	0.418697655	2.219134765	1.780732108	1.019154079	0.073413426	1.918632339	0.892058881	1.974477006	0.455642472	3.131222635	2.695034699	2.304505537	2.503742088	2.99306564647257	high
CGGA_1865	0.243835616438356	1	2.414775842	2.4092819	0.612328711	2.017691086	2.07865059	0.49533622	0.409165104	0.672083146	1.500179632	1.887846042	0.71296119	3.014814083	2.681818286	2.528855136	2.410540085	2.92214642709494	high
CGGA_1387	0.246575342465753	1	2.660723756	2.397704038	0.300992211	2.225375278	2.028199298	1.066926148	0.266958876	0.468343492	1.20468109	1.388735533	0.704299712	2.975244832	2.819645569	2.043909547	2.644097995	2.73772438295778	high
CGGA_406	0.246575342465753	1	2.565493546	1.318518872	0.185011801	2.070309057	1.262953298	0.004888582	0.266958876	0.411154373	0.74512579	1.427769274	0.226161482	2.867712623	2.697223572	1.767776448	2.449048278	2.12793187095882	high
CGGA_1375	0.252054794520548	1	2.612759036	1.428808862	0.162942506	2.015273426	0.435436971	0.568929865	-0.004283844	-0.00393872	1.004745661	1.530664628	0.384459797	2.97544205	2.679906952	1.710668939	2.184686811	1.77877897197294	low
CGGA_1343	0.257534246575342	1	2.692943414	2.50667713	0.162942506	2.034244036	1.883939954	1.40204222	-0.127693086	1.181840344	0.670888826	1.686044359	0.470468621	2.912456206	2.561042869	1.855735787	2.513194868	2.9609196916484	high
CGGA_1284	0.265753424657534	1	2.618393856	2.521462378	1.17309138	2.244971679	1.942551797	0.112040571	-0.037651949	1.820543534	1.486473772	1.954247916	1.663625422	2.660384576	2.853038692	2.794108232	2.566816368	2.6828234765684	high
CGGA_D64	0.276712328767123	1	2.557478858	2.144667968	0.742767892	1.900654428	1.595767935	0.164318203	0.196091042	1.517869707	0.950050719	1.648326628	0.591561318	3.084275269	2.520780782	2.284718607	2.541330005	2.85381065971403	high
CGGA_P29	0.282191780821918	1	1.39155983	1.119780732	0.074877438	0.785796923	1.056063325	0.004888582	0.073413426	0.170503293	0.74512579	1.222223037	0.738298164	2.437900136	2.160198307	1.357108571	1.877227424	1.19583948944158	low
CGGA_1773	0.284931506849315	1	2.48504197	2.378978649	0.942017422	2.074629677	1.902006109	1.070727067	0.89919297	0.893965889	1.011436531	1.837003147	1.141604583	2.80671681	2.712761722	2.526986318	2.458244661	2.76012627134254	high
CGGA_P28	0.293150684931507	1	2.667705679	2.459629692	0.83313797	2.040268772	1.989546662	0.413597701	0.073413426	1.951952066	1.24428855	1.911781366	0.786260305	2.937038615	2.784669265	2.210073638	2.542940533	3.03756452013439	high
CGGA_1500	0.295890410958904	1	2.241851525	2.133948832	0.074877438	1.778538616	1.570582558	1.260057859	0.796243135	0.380898231	1.255639239	1.297177312	0.417551002	2.776039985	2.784018854	2.578804186	2.293520032	1.9323707995811	high
CGGA_1011	0.298630136986301	1	2.218393529	2.462669464	0.69771694	2.194344172	2.165132904	-0.096878946	0.40250375	1.874747518	1.875368132	1.845499689	1.201718595	2.712386846	2.647565651	2.753608735	2.53097221	2.68121916192208	high
CGGA_1862	0.301369863013699	1	2.639538395	1.996773844	0.318866978	2.172978635	2.034384797	0.357259025	0.073413426	0.559124574	1.02833827	1.74866325	0.491870821	2.828786408	2.729761795	2.212591579	2.509487801	2.68955122461628	high
CGGA_681	0.301369863013699	1	2.241462608	2.187013564	0.331118259	2.073088785	1.523936672	0.260926478	0.752207892	0.534710615	0.766438107	1.452480126	0.574224685	2.680294348	2.743203762	2.32549335	2.505895848	2.29880136230656	high
CGGA_P7	0.301369863013699	1	2.48067235	2.874347931	1.474789969	2.21808293	2.311037683	0.929274985	0.333287987	3.164336038	2.118086161	2.086362292	1.979179597	2.649198054	2.74303546	2.693370753	2.590442901	2.92088197517662	high
CGGA_1258	0.312328767123288	1	2.253495379	2.389820588	0.918942317	2.144955522	1.859260947	1.028154379	-0.072475058	1.557941097	1.431975035	1.746905036	1.165353021	2.61420016	2.603244769	2.967220354	2.067297642	2.77724190670261	high
CGGA_1099	0.334246575342466	1	2.497242835	2.375157698	0.367422332	1.953475733	2.089761706	0.552538464	1.026243349	1.271089956	1.254004097	1.768924006	0.922468652	3.079869345	2.537210771	2.72864815	2.27512253	3.13311957424087	high
CGGA_358	0.334246575342466	1	2.045762788	2.175891289	0.185011801	1.639212856	1.056063325	0.742337412	0.317207626	1.545679259	1.632458941	1.03679493	0.467917612	2.53856179	2.617841815	2.738972022	2.325467507	1.33817602935765	low
CGGA_499	0.334246575342466	1	2.242224226	1.964729954	0.643225576	2.010237483	1.592116287	1.183618735	0.757658266	1.06172018	1.343301522	1.412446268	0.851332429	2.739957357	2.727085546	1.933052527	2.668474579	1.94751411493996	high
CGGA_624	0.334246575342466	1	2.509695877	2.509735236	0.925899553	2.174899098	1.951719114	1.161204903	1.130306057	1.5935953	1.764791018	2.176509383	1.67356688	2.982037588	2.782003491	2.586806066	2.507364505	2.74315665292901	high
CGGA_1272	0.33972602739726	1	2.40219564	2.183931594	0.797806421	1.768912141	2.021389268	-0.096878946	0.590307436	1.863155597	1.402235557	1.681489335	1.022373654	2.840793516	2.497265434	2.071394883	2.561173353	2.7052420924312	high
CGGA_1458	0.347945205479452	1	2.241181261	1.223991316	0.074877438	1.558977956	0.86131808	0.934118723	0.115819227	0.316664967	0.433878376	1.155264534	0.872780272	2.87811014	2.565877625	1.628948003	2.357797494	1.49261699065165	low
CGGA_1866	0.347945205479452	1	2.660650729	2.233545359	0.370296384	2.266876837	1.948235052	1.186224736	0.115819227	2.054085757	1.251881612	1.974477006	0.659260203	2.899724396	2.663065783	2.286847228	2.412298708	2.92970668223026	high
CGGA_1575	0.353424657534247	1	2.457865736	2.386898494	0.851037113	2.323830881	1.7845928	0.919465112	1.15094906	2.220853343	1.698486756	1.633823261	1.218265306	2.889629377	2.698513588	2.621268028	2.185505819	3.04734447470573	high
CGGA_1558	0.356164383561644	1	2.40931867	2.581017293	1.049186585	2.339272548	1.814263114	1.117870549	0.364513207	1.609655465	1.473733913	1.851688091	1.240436185	2.940896792	2.671338971	2.452455425	2.383152396	3.11691651666972	high
CGGA_1481	0.358904109589041	1	1.197789074	1.148882388	0.074877438	0.891449896	1.056063325	0.004888582	0.073413426	0.508595955	0.6011061	1.229177209	0.816401141	1.95664585	1.716417319	1.209791513	1.539140482	1.36456093674236	low
CGGA_1255	0.361643835616438	1	2.283431909	2.649678564	0.521464918	2.615254016	2.391911469	0.708314317	0.364513207	2.149973553	1.798439828	2.267432058	2.034061984	2.988665403	2.68305093	2.510446885	2.490840884	3.3606832319846	high
CGGA_554	0.367123287671233	1	1.846354376	1.690556696	0.402880953	1.155158631	0.602523097	1.110879211	0.213429891	1.248490088	1.402226206	1.22571138	0.274691981	2.380598416	2.567509451	2.592354907	2.06663373	0.701127443988603	low
CGGA_D51	0.36986301369863	1	2.114904435	2.362750452	1.185597508	2.007697106	1.650625872	1.122198305	0.804596925	2.530316167	1.754357723	1.656432891	1.755159055	2.493029435	2.715800989	2.674484727	2.27396422	2.2243098496607	high
CGGA_1248	0.378082191780822	1	2.221087035	2.15873571	0.244972037	2.137322581	1.566414295	0.243368528	0.333287987	0.992090303	1.712104721	1.558411558	0.630750652	2.706040684	2.730824226	2.156351587	2.472330038	2.10839099016161	high
CGGA_525	0.378082191780822	1	2.132138765	2.576765037	0.952848467	2.128145103	2.037971948	1.472502063	0.676513685	1.11312196	1.60885692	2.176038204	1.447911245	2.709479063	2.996709887	2.844975814	2.084369474	2.75512284712909	high
CGGA_1394	0.380821917808219	1	2.282917984	1.438940745	0.100978926	1.577700574	1.122798188	-0.096878946	0.196091042	0.251973141	0.697758033	1.494159233	0.337428913	2.957562429	2.491426878	2.312326827	1.819334426	2.37956330384697	high
CGGA_1669	0.380821917808219	1	2.491889806	1.741957326	0.074877438	2.26536477	1.520265142	0.243368528	0.175729067	0.411154373	1.248098154	1.717427854	1.067962228	2.92061034	2.734620291	2.227023929	2.499418346	2.17975594746942	high
CGGA_2013	0.380821917808219	1	2.002237346	1.557245349	0.074877438	1.592821216	0.966447165	0.283312909	0.156225231	0.170503293	1.375983224	1.079086418	0.192083269	2.436921168	2.677193299	2.430616193	2.028308445	1.1939557341884	low
CGGA_309	0.380821917808219	1	2.53817142	2.279146299	0.516808482	2.276211662	2.111433573	-0.096878946	-0.127693086	1.174642722	1.657857073	1.799487171	1.137329232	2.688283195	2.648605475	2.472167621	2.513194868	2.65099086066562	high
CGGA_1374	0.386301369863014	1	1.983182589	1.927317261	0.208930511	2.041365402	1.508196127	1.374885395	0.343555757	1.38415077	0.92300817	1.626591967	0.709313396	2.884040912	2.622254619	2.380887113	2.467128699	2.18550559942125	high
CGGA_1946	0.389041095890411	1	2.429833301	2.568102321	0.893880805	1.958336504	1.7845928	0.649800037	0.115819227	2.983013799	1.500179632	1.887846042	1.265216688	2.844018973	2.747019625	2.616408158	2.323069571	2.87050704637756	high
CGGA_1334	0.4	1	2.113608784	2.227600818	0.185011801	2.057583945	1.914315084	0.686990414	0.423503618	0.992090303	1.20468109	1.798805213	0.377421965	3.028809908	2.662908374	2.378673341	2.343464119	2.85325084117509	high
CGGA_777	0.4	1	2.563137632	2.53946853	1.042556822	2.156046372	2.059419754	0.664933764	0.927925777	0.682464558	1.56579685	1.626210645	1.314773802	2.915073585	2.83191493	2.321961806	2.609454894	2.81179125109193	high
CGGA_1426	0.402739726027397	1	2.358945794	2.114012127	0.300992211	1.624283784	1.755428929	0.004888582	0.37967893	0.951849376	1.357723156	1.403735905	0.793926513	2.73783808	2.761623293	2.475206496	2.415782462	2.04394188874751	high
CGGA_D34	0.402739726027397	1	1.847291296	1.650941396	0.502623345	1.712955883	1.092115931	0.08479236	0.624868312	1.02448848	0.899510423	0.889836069	0.600070983	2.997194997	2.885837445	2.265070757	2.228419816	2.09705926969668	high
CGGA_P25	0.402739726027397	1	1.488530101	1.493011033	0.318866978	1.228921794	1.702967997	0.004888582	0.194791537	2.020867853	1.3124856	1.579321197	1.476119587	2.2845118	2.010822781	1.374289118	1.503107103	2.3151472626823	high
CGGA_1656	0.408219178082192	1	2.317389508	2.378225717	0.926344645	2.275213528	1.946521306	1.212998771	0.115819227	1.065606473	1.111208652	1.995548474	0.852212889	3.06039473	2.585550958	2.311045555	2.404595331	3.27141354034258	high
CGGA_1184	0.427397260273973	1	2.129217026	1.787894876	0.074877438	1.692836879	1.227287669	0.504909706	0.194791537	0.380898231	1.466270662	1.306210446	0.274691981	2.627198984	2.679773906	2.256699756	2.19427814	1.56562677087741	low
CGGA_487	0.427397260273973	1	2.564746261	2.441182927	0.88552041	2.136874589	2.014075628	0.780871467	1.528994195	1.512941925	1.148635635	1.661616502	0.770655006	3.191286075	2.781021078	2.262687363	2.593569452	3.27712201337586	high
CGGA_1857	0.43013698630137	1	2.378437439	2.750235993	1.409451446	2.065384128	1.74430904	0.953099312	0.175729067	1.308843164	1.679663477	1.398785857	0.966617809	2.476652584	2.527446273	2.992363257	2.188876979	2.67877907050056	high
CGGA_256	0.432876712328767	0	1.757618983	1.707359644	0.018977818	1.621595441	1.165979933	0.646452446	0.183409098	0.21867318	1.673045809	1.562787472	0.470468621	2.347205588	2.629093493	2.436276711	2.278582519	0.872142030262958	low
CGGA_876	0.435616438356164	1	2.173310001	2.63755015	1.442315756	2.088613052	2.034109069	0.305713094	1.779713022	0.783753444	1.759607125	1.945894353	1.414957249	2.476629992	2.820899107	2.941373482	2.517042967	2.40672240633483	high
CGGA_1572	0.438356164383562	1	2.066490867	2.208268476	0.449432545	1.741750206	1.227287669	0.894197417	0.073413426	0.349430959	1.63599611	1.446183462	0.503560034	2.535319889	2.494279485	2.924376141	2.112921334	1.68253981722321	low
CGGA_1208	0.441095890410959	1	2.573986986	2.719797252	1.062247459	2.120341747	2.260097431	1.006543998	0.073413426	2.331875187	1.780962164	1.947951897	1.802412643	2.809913965	2.791970228	2.542199296	2.627436486	2.81597390084407	high
CGGA_1015	0.449315068493151	1	2.525257326	2.684318265	0.867535173	2.167190066	2.005454418	0.795111609	0.972967386	1.443041926	1.793797582	1.989130474	1.361068807	2.769264141	2.735751986	2.714123254	2.72534971	2.46098579879598	high
CGGA_252	0.452054794520548	0	1.90688045	1.29073654	0.100978926	1.551803066	1.32220282	0.283591779	0.130411932	-0.335237435	1.241024929	1.290697535	0.312774585	2.734059871	2.479339868	2.260509405	2.294067303	1.39117252414412	low
CGGA_1262	0.454794520547945	1	1.574672486	2.057771255	0.587440613	1.397219182	1.580843207	0.109144889	0.761166517	1.320172083	1.628894588	1.81786225	1.450126402	2.358157887	2.34906966	1.925691086	1.880385254	2.02234397259022	high
CGGA_P104	0.457534246575342	1	0.855002819	1.004601355	0.244972037	0.67871714	0.997835592	0.004888582	0.115819227	0.495414305	0.662352517	1.092518301	0.54852099	2.221424511	1.578451216	0.952317171	1.797321209	1.25218709323651	low
CGGA_603	0.46027397260274	0	2.078986015	2.198805711	0.637491125	1.603880918	1.670662444	-0.096878946	0.333229433	0.727471062	1.795394749	1.643396709	1.022373654	2.735663151	2.664788836	2.664436684	2.1860503	2.1224429062571	high
CGGA_1129	0.46027397260274	1	2.074642495	1.622151995	0.660105754	2.080656068	1.305214389	-0.096878946	0.651222312	1.614550742	1.214072737	1.633383747	0.87409394	3.139613685	2.578551952	2.424453349	2.278965586	2.65030684695035	high
CGGA_1702	0.46027397260274	1	2.894281894	2.475181046	0.282728361	2.438281092	2.179111317	0.413597701	0.194791537	0.316664967	0.762226003	1.560190781	0.677633099	2.910153662	2.748059458	1.574868791	2.625739493	3.35412310932367	high
CGGA_852	0.463013698630137	1	2.475932538	2.312527342	0.464370313	2.214552075	1.924439211	0.229566736	0.136261746	0.893965889	1.538444743	1.779897935	0.762712093	2.771805043	2.635144222	2.426035125	2.533132224	2.5794802516668	high
CGGA_1643	0.465753424657534	0	2.503739703	2.33577814	1.093793184	2.255513356	1.551526459	0.27023405	0.813134579	1.366741711	1.453579475	1.284884044	0.611074333	2.738434285	2.660136784	2.482166471	2.342715629	2.80672178178838	high
CGGA_700	0.465753424657534	0	2.09858082	1.513325564	0.00439134	1.324697212	1.35463702	-0.096878946	0.011887282	0.134665827	1.426535113	1.385815293	0.957635396	2.261645623	2.410589123	2.324929253	2.587908664	0.574866713897348	low
CGGA_1314	0.471232876712329	1	2.058562888	2.083051442	0.312204945	1.86867604	1.682878461	0.408908643	-0.072475058	1.273077848	1.248850684	1.585600733	0.538215529	2.641337041	2.306806459	2.741258885	2.200389928	2.36393446473701	high
CGGA_1505	0.471232876712329	1	2.422858719	2.423272945	0.8684916	2.215615354	1.855131803	0.962360794	1.060829531	1.208950546	1.170850007	1.527071551	0.9245733	2.842110778	2.791205823	2.24335514	2.600368433	2.75575356255062	high
CGGA_1644	0.473972602739726	1	2.237808026	2.283439457	1.042556822	2.037895249	1.542802911	1.375167835	0.349052951	0.769594322	1.507153249	1.747503524	0.778503764	2.837054729	2.609838306	2.750073784	2.168527885	2.55847760433791	high
CGGA_1597	0.476712328767123	1	2.367209338	2.444236058	0.587440613	2.099489835	1.866846611	0.434942736	1.768805293	0.628983942	1.814054514	1.635330314	1.124053808	2.656281622	2.672097655	2.852368185	2.188037615	2.51080104525397	high
CGGA_D33	0.479452054794521	1	1.923367178	1.751454028	0.625855118	1.775339486	1.039447082	0.770026884	0.482406121	0.830729937	0.789709274	1.229157942	0.624991818	2.739640986	2.605826823	1.922497737	2.218235852	2.04227383805786	high
CGGA_1430	0.482191780821918	1	2.671786973	1.831642823	0.074877438	1.971425915	1.450895167	0.004888582	0.115819227	0.546809232	0.433878376	1.749819793	0.526389903	2.94127396	2.783273189	1.341881248	2.519831967	2.57259048050487	high
CGGA_1899	0.482191780821918	1	2.119548564	2.387874417	0.479033928	1.732674798	1.227287669	1.393638639	0.115819227	2.08543697	1.651586644	1.420681477	0.746535762	2.408005008	2.578311437	2.798764215	2.333060903	1.49356744439681	low
CGGA_1260	0.484931506849315	1	2.048196173	2.40585414	0.2640603	1.875974809	1.109027363	0.125262224	0.115819227	0.769594322	0.919154981	1.813923408	0.659260203	2.768328077	2.614113621	2.642458157	2.269459598	2.24499071323443	high
CGGA_D58	0.495890410958904	1	1.549212908	1.656275793	0.197709674	1.078264269	1.137554144	0.027883029	0.157378388	0.068434642	1.176878634	1.029565464	0.064464306	2.313810205	2.503569303	2.371896071	1.940757043	1.14161925449317	low
CGGA_1475	0.498630136986301	1	2.273799384	1.978749225	0.619951646	1.924392929	1.670662444	0.327313101	0.144015784	2.285789786	1.491277788	1.440290382	0.784190314	2.666592869	2.752970651	2.281608836	2.018988264	2.59531276617693	high
CGGA_165	0.501369863013699	0	1.538178195	1.475522308	0.244972037	1.099769743	0.646174863	1.295773749	0.175729067	0.349430959	1.139503385	1.139207873	0.192083269	2.487454229	2.396123367	2.748656981	2.061064317	0.635659885753104	low
CGGA_413	0.501369863013699	0	2.442168727	2.380639872	0.780047649	2.023332162	1.835866032	2.284258165	0.465447188	0.380874579	1.293500915	1.63674441	0.751205753	2.756949044	2.637961387	2.216469839	2.337634787	2.4867307917273	high
CGGA_1275	0.501369863013699	1	2.435449506	2.549565721	0.197709674	1.895752617	1.830883193	-0.096878946	-0.127693086	0.466137377	0.967423935	1.857071626	0.260963219	2.55675914	2.726652905	2.406743786	2.32374402	2.56215654504456	high
CGGA_P175	0.501369863013699	1	1.22865082	0.99851523	0.074877438	0.925176441	1.157511364	0.004888582	1.013408095	0.26486585	0.938740154	1.872751561	1.067962228	2.452922431	1.974021999	1.443710764	1.630032201	1.50645607060159	low
CGGA_1542	0.504109589041096	0	1.081380281	1.099523458	0.074877438	1.064719845	0.876402283	0.004888582	0.64404237	0.170503293	0.557119367	1.031899291	0.503560034	2.193599809	1.858915363	1.290284675	1.810193457	1.2678776541093	low
CGGA_1486	0.504109589041096	1	1.265780649	1.236248351	0.20546624	0.785796923	1.560091493	0.004888582	0.156225231	0.380898231	0.803152976	1.189770485	0.455642472	2.296910342	1.864808348	0.998688861	1.694480069	1.83214345955732	low
CGGA_1815	0.506849315068493	1	2.597712595	2.426081683	0.934226063	1.986820416	1.922617703	1.481490465	0.796243135	1.099330158	1.17519103	1.806937642	0.972396848	3.002465512	2.698987068	2.340468884	2.44819639	2.91031411638748	high
CGGA_1270	0.515068493150685	1	1.928505052	2.436225621	0.728137083	2.00257074	1.360503036	2.314950238	0.784190782	1.721034671	1.40795104	1.270911023	1.035376314	2.244433021	2.79477585	2.970808282	1.780572746	1.99843152400838	high
CGGA_1462	0.515068493150685	1	2.643093478	2.409736051	0.736215625	2.199291254	1.911508297	0.391590978	0.821426612	1.598822774	1.322508542	1.658771887	1.240436185	2.952144916	2.862855319	2.665268601	2.452092884	2.92624218190397	high
CGGA_1564	0.520547945205479	1	2.488344892	2.193566803	0.574687196	2.462561164	1.738639263	1.047518141	0.073413426	1.161615169	1.538444743	2.025930746	0.972396848	3.074459694	2.721939247	2.510646386	2.365047427	2.91275281324181	high
CGGA_1236	0.523287671232877	1	2.04022395	1.541977852	0.074877438	1.723397969	1.152845658	0.004888582	0.073413426	0.66154846	1.345187237	1.118464287	0.305459398	2.741216117	2.611498964	2.1885744	2.425789626	1.47372699399616	low
CGGA_1384	0.523287671232877	1	2.411278296	1.803777477	0.162942506	1.548474633	1.401619521	0.961401964	0.157378388	0.534710615	1.417331367	1.328302685	1.013543656	2.724538151	2.526606376	2.343160137	2.426488847	1.43950555994627	low
CGGA_1257	0.526027397260274	1	2.15087646	2.076680596	0.464370313	1.907710951	1.576766019	0.391590978	0.317207626	1.316421378	1.975932883	1.495528119	0.677633099	2.73349966	2.83086538	2.054888952	2.409361377	1.96098170221235	high
CGGA_902	0.528767123287671	1	2.769073501	2.285674753	0.410182457	2.163715023	1.289896445	1.246843855	0.498945792	1.650980219	1.155742831	1.848686043	1.262215416	2.755815351	3.007911209	2.30173293	2.176896804	2.39716651401315	high
CGGA_P415	0.534246575342466	1	2.317911005	2.445851801	0.8684916	2.042038634	1.764927218	0.541918922	1.155855972	2.674285319	1.825687487	1.632311093	2.011978003	2.570237562	2.595615658	2.774336529	2.303707189	2.4048825814711	high
CGGA_1537	0.547945205479452	0	2.367869131	2.446857242	0.318866978	2.127327958	1.90392483	1.707158764	0.770103394	0.170503293	1.270417545	1.761213546	0.601025138	2.981912748	2.65692938	2.5194729	2.318213024	2.75317667068521	high
CGGA_P199	0.556164383561644	1	2.337564398	2.393905206	0.548530976	2.290134312	1.327852281	1.031487057	0.24949856	1.744956616	1.516300067	1.381062758	0.762712093	2.67294057	2.734446466	2.532828913	2.260984272	2.38660328289708	high
CGGA_848	0.558904109589041	0	2.669139656	2.383268508	0.643225576	2.157116153	1.758483776	0.819432687	0.482406121	0.743342238	1.40795104	1.71957944	0.565393066	3.040266282	2.535042415	2.569727738	2.295182867	3.02745426612626	high
CGGA_1422	0.558904109589041	1	1.36951435	1.167485226	0.185011801	1.150749878	1.317575169	0.308798207	0.073413426	0.650856494	0.727580296	1.309186872	0.704299712	2.150522859	1.835629495	1.138035789	1.621979259	1.78421130130547	low
CGGA_1521	0.561643835616438	1	2.561843495	2.378476897	0.736215625	2.112729505	2.319198074	0.308798207	0.175729067	0.559124574	1.567837727	1.706059637	0.972396848	2.897267206	2.737955187	2.330604154	2.665521512	2.78843947041659	high
CGGA_1596	0.561643835616438	1	2.390261029	2.246642825	0.877058073	2.28190059	1.590882304	1.241203308	0.529544577	0.71272707	1.527498268	1.864110115	0.793926513	2.86654059	2.601869478	2.69404886	2.156210846	2.76448655648628	high
CGGA_1544	0.56986301369863	1	2.142292478	1.13451744	0.074877438	1.930697731	1.114065937	0.215508252	0.136261746	0.170503293	0.976158651	1.406192536	0.404410329	2.845467011	2.55719368	2.159656778	2.144361226	1.85331583560465	low
CGGA_1460	0.572602739726027	1	2.49931149	2.141507988	0.643225576	2.091753325	1.683881781	1.738334887	-0.127693086	0.722088459	1.158812672	1.661231924	0.565393066	3.090144859	2.773583836	2.442273733	2.219091772	2.80939198876391	high
CGGA_P159	0.578082191780822	1	2.287207651	2.198827948	0.725769662	1.896549553	2.030961098	0.186586901	0.284055198	0.672083146	1.445808242	1.804919602	0.762712093	2.971765566	2.67881868	2.284427476	2.560383515	2.64929274139006	high
CGGA_1019	0.580821917808219	1	2.183381986	2.438165326	0.393409263	1.941032726	1.709214626	0.138537162	0.848075248	0.70007772	1.426535113	1.363527596	0.790591721	2.876494492	3.117647946	3.044456402	2.119124031	2.52440302643485	high
CGGA_D63	0.580821917808219	1	2.014350681	0.825245693	0.00439134	1.235958344	0.266172702	0.483667313	0.088073778	0.08214208	0.598591923	1.034566636	0.130171268	2.909642265	2.670751685	1.745139152	2.147532914	0.896200842269775	low
CGGA_1101	0.586301369863014	1	1.48350429	1.15359092	0.225446656	1.283405667	2.087603367	0.004888582	0.073413426	0.282503277	0.363682835	1.687756912	0.704299712	2.529130658	2.366632012	0.968194648	1.838234491	2.53891200795189	high
CGGA_D30	0.589041095890411	1	1.951361968	2.307068384	0.564069216	1.815126611	1.808082623	0.518787051	0.448050022	0.505093409	1.697903958	1.401951042	0.460251109	2.690999154	2.603963506	3.018150988	1.574486938	2.84111498717314	high
CGGA_1081	0.591780821917808	1	2.351483859	2.051934599	0.00439134	2.040776522	1.587203164	-0.096878946	-0.127693086	0.844128062	0.984303581	1.645045607	0.219712264	2.786078761	2.564818494	2.177992523	2.249045647	2.63023456622942	high
CGGA_P160	0.6	1	2.554830246	2.680336604	1.129708957	2.092930008	2.227401817	0.229566736	1.791027632	2.669036917	2.113701418	2.063391375	1.716589249	2.809696439	2.771335252	2.650105584	2.571553411	2.88080188403446	high
CGGA_1631	0.605479452054794	1	2.403172011	2.570733456	0.300992211	2.121281518	1.562208582	0.975978926	0.409165104	0.349430959	1.777122937	1.872751561	0.786260305	2.695842676	2.575738539	2.827514333	2.258993702	2.24502677064043	high
CGGA_1814	0.605479452054794	1	2.55438557	2.700934991	0.507573106	1.962018885	2.030272564	0.72214387	0.529544577	2.058721197	1.605037078	1.765685745	1.087265219	2.906595278	2.772318041	2.576797513	2.445452062	2.81705454876879	high
CGGA_D48	0.605479452054794	1	2.037835551	1.535803605	0.331118259	1.808227266	1.082589713	-0.096878946	0.144015784	0.304317775	1.155742831	1.049335092	0.428714824	2.627100415	2.459139335	2.302922991	2.360758931	1.57989574273414	low
CGGA_1501	0.608219178082192	1	1.698935875	2.185973038	0.402880953	1.798007012	0.805518458	1.513659057	0.478352835	1.059801161	1.232699629	1.415898921	0.320399353	2.585672342	2.44129466	2.910617609	2.013541598	1.71297516680084	low
CGGA_318	0.608219178082192	1	2.542074118	2.736211967	1.248979747	1.998685409	1.950116613	1.358032652	0.972967386	2.983934869	1.838453737	1.643396709	1.982186978	2.345740393	2.656581205	2.506164225	2.593036061	2.20762378043047	high
CGGA_1546	0.610958904109589	1	2.270291991	2.724120428	0.49343209	2.054755993	1.486817228	1.575853768	0.349052951	2.228758516	1.514029309	2.043240644	1.489742221	2.618918745	2.617176815	2.772749847	2.076904771	2.4845534425529	high
CGGA_P310	0.613698630136986	1	1.119563741	1.639652826	0.185011801	1.232735653	0.966447165	0.934118723	0.37967893	0.170503293	0.778900354	1.589428614	0.590830505	2.56117356	2.272566551	2.721095509	1.797321209	1.45958614733419	low
CGGA_1685	0.616438356164384	1	2.321020899	1.894607218	0.353505832	1.992937268	1.524858827	0.321217902	0.231660427	0.349430959	1.495475134	1.572456555	1.699773073	2.906400454	2.774416536	1.978110307	2.578973129	1.91841709777894	low
CGGA_1461	0.619178082191781	1	2.711169403	2.465156396	0.434211511	1.917732817	2.024017886	1.504246545	0.194791537	0.594886297	1.20468109	1.658771887	0.704299712	3.115878407	2.644589381	2.400901126	2.387660858	2.93480329262606	high
CGGA_1060	0.621917808219178	1	2.027735288	1.411457303	0.197709674	1.56166449	1.039447082	0.260926478	0.208559454	-0.100425084	0.783970327	1.236330249	0.417895593	2.818393992	2.762314441	1.413631201	2.558984834	1.41587262304308	low
CGGA_899	0.632876712328767	1	2.074642495	1.874681177	0.637491125	1.582417277	1.587203164	-0.096878946	-0.127693086	1.102122842	0.932157993	1.100665796	0.600070983	2.835205687	2.656836072	2.073367185	2.477112664	2.21813821480516	high
CGGA_1586	0.635616438356164	1	2.464489367	2.771221778	1.075051079	2.183287597	1.953331378	1.636178753	0.968790329	2.916835112	1.783502828	2.050795933	1.623706233	2.781336127	2.667817469	2.608664406	2.414046124	2.89057731159214	high
CGGA_842	0.641095890410959	1	2.415872637	2.679120776	0.897509145	2.289338859	1.944184957	0.428198641	0.421087978	2.9200354	1.692842288	1.89483637	1.486222164	2.714425793	2.754795641	2.602296359	2.493983464	2.88968590540358	high
CGGA_1136	0.646575342465753	1	2.441454102	2.153369382	1.026219935	2.00578189	1.704452463	0.689742015	0.957837573	0.93772344	1.305251823	1.603843602	0.937788184	2.632710955	2.606112798	2.564791162	2.497488232	2.28773756820311	high
CGGA_272	0.652054794520548	1	2.701341799	2.401946312	0.458061093	2.237825787	2.041373001	0.08479236	0.130411932	1.492663264	1.622223861	2.043816028	1.399825017	2.733818775	3.01210954	2.521766587	2.518478109	2.54341733206833	high
CGGA_1145	0.654794520547945	1	2.783528238	2.543583383	0.570536291	2.0096038	1.951185664	-0.096878946	0.465447188	1.09088936	1.658959729	1.695025219	1.052277937	2.609543382	2.716244902	2.904926722	2.364026217	2.5081386373164	high
CGGA_1301	0.654794520547945	1	2.034294314	2.212289717	0.871373868	1.738878172	1.750788756	-0.096878946	-0.072475058	1.520196131	1.382691084	1.498590826	0.952733845	2.493921846	2.544802445	2.675635002	2.225046136	2.31770809780982	high
CGGA_P87	0.657534246575342	1	2.032697801	2.200130728	0.636429865	1.975688447	1.5271392	0.834507451	0.394559814	1.285471296	1.288344855	1.766796361	0.704299712	2.80645198	2.63381509	2.5441394	2.317395598	2.39469077435925	high
CGGA_1729	0.668493150684932	1	2.116096644	2.197083175	0.074877438	1.72739893	1.072466052	0.321217902	0.175729067	0.33321613	1.139503385	1.411069547	0.36355925	2.494209396	2.645945244	2.67820753	2.273925019	1.54318759789547	low
CGGA_1010	0.673972602739726	1	1.188623093	0.58087722	0.074877438	0.969419139	0.86131808	0.004888582	0.115819227	0.170503293	0.622120179	0.815150746	0.865997757	2.329560908	1.911924767	0.846785166	1.931155107	0.968472434411016	low
CGGA_1538	0.676712328767123	1	2.372445944	2.577205094	0.814773961	2.316967552	1.606504784	1.779355905	0.156225231	1.261086749	1.248098154	1.861480621	0.930757015	2.886562906	2.697359699	2.480833208	2.360156596	2.82851260258379	high
CGGA_1807	0.676712328767123	1	2.473229637	1.987530198	0.336366991	1.919377828	1.367041049	0.455660137	0.115819227	0.805061257	0.92575141	0.985895382	0.274691981	2.838778526	2.552675852	2.06289889	2.408572752	2.34977615396336	high
CGGA_1116	0.679452054794521	1	2.152020863	1.82302799	0.018977818	1.590184959	1.532313439	-0.096878946	-0.127693086	0.304317775	1.632869025	1.309815141	0.190963856	2.587522915	2.151023969	2.837477601	2.260262882	1.66920207454597	low
CGGA_1419	0.682191780821918	1	2.239161726	2.226800241	0.587440613	2.100986191	1.610328924	0.514351639	0.770103394	0.559124574	1.529707377	1.572456555	0.54852099	3.089964265	2.735718124	2.252315343	2.357085905	2.73348016438171	high
CGGA_1666	0.682191780821918	1	1.39155983	1.662423142	0.434211511	1.335806686	1.536153048	0.004888582	0.156225231	0.732202939	1.106356184	1.459551031	0.770655006	2.385354502	1.970553864	1.003616168	1.613767527	2.50480302873253	high
CGGA_1613	0.684931506849315	0	2.379072044	2.534004945	1.146932598	2.439647332	1.745714888	0.873175214	1.155855972	1.065606473	1.625302675	1.813923408	1.210672643	2.798357565	2.658939044	2.884357518	2.359215318	2.88664321275662	high
CGGA_1750	0.684931506849315	1	2.195760799	1.965053743	0.185011801	2.010054473	1.219033525	0.73567784	0.231660427	0.751150494	1.581884531	1.532757552	0.174487349	2.819280334	2.709684409	2.416220501	2.220327758	1.99896797968693	high
CGGA_1094	0.69041095890411	1	2.378162542	1.806796931	0.197709674	2.129097658	1.544613951	-0.096878946	0.183409098	0.183811012	1.251433692	1.792338045	0.395772357	2.975960332	2.489218608	2.217913983	2.550127917	2.35256463893663	high
CGGA_791	0.69041095890411	1	2.484169912	2.01036509	0.465707259	1.841750404	1.681872915	-0.096878946	1.052641578	-0.083527598	1.107523294	1.478343529	0.937788184	2.816993191	2.597598598	2.187343726	2.401086372	2.3779508926641	high
CGGA_881	0.69041095890411	1	2.628723363	2.505009693	0.336366991	2.331771578	2.126139221	0.475781504	0.073413426	0.170503293	1.549149372	1.81786225	0.590830505	3.048410348	2.752974678	2.41325075	2.757921496	2.78696178018626	high
CGGA_1322	0.693150684931507	1	2.168414224	1.450508587	0.100978926	0.832530477	0.735201553	-0.096878946	0.116559103	-0.153298473	0.880038327	1.349122635	0.205468097	2.802936248	2.430806239	2.32997943	2.381949234	0.856610518955825	low
CGGA_1365	0.693150684931507	1	1.269743207	1.628744836	0.636429865	1.109394525	1.351071788	0.092690076	0.778926803	1.598822774	0.672057915	1.785237301	0.905646462	2.296910342	1.709472612	1.473933021	1.84636833	2.17993987916336	high
CGGA_P266	0.693150684931507	1	1.202312226	0.806311325	0.142598965	1.163870674	1.050491962	0.004888582	0.136261746	0.170503293	0.420349404	0.656974674	0.417551002	2.130990549	1.698824245	0.846785166	1.51108191	1.74824941964533	low
CGGA_1006	0.695890410958904	1	2.889436054	2.137678671	1.105133657	1.84543251	2.048085028	0.703682675	0.575943525	1.76741442	1.519115824	1.93391252	1.37967612	2.737657458	2.949587611	2.709770513	2.149474206	2.69739939981739	high
CGGA_1188	0.701369863013699	1	1.819307549	2.293912275	0.292750236	2.019631676	1.309512182	0.348413132	0.208559454	1.374628892	0.9588006	1.752181751	0.656876921	2.683988407	2.593353514	2.989201362	2.059421364	2.45757566797585	high
CGGA_1776	0.70958904109589	1	2.230255387	2.183707389	0.20546624	2.059830172	1.542802911	0.380328112	0.073413426	0.650856494	1.263078231	1.577614661	0.942943045	2.776544935	2.838107288	2.286628048	2.349138088	2.24610378214802	high
CGGA_P180	0.712328767123288	1	1.202312226	1.094345954	0.185011801	0.848350288	1.403447196	0.075885205	0.194791537	0.316664967	0.778900354	1.413490137	0.778503764	2.510533897	1.798449895	1.435307451	1.6927738	1.80671574423067	low
CGGA_D16	0.715068493150685	1	2.341597983	2.488610627	1.189693739	2.075265006	1.787972483	-0.096878946	0.861874709	1.356650578	1.738201197	1.635066984	0.98623975	2.566699577	2.760123044	2.807065563	2.384459277	2.52119122885557	high
CGGA_P143	0.715068493150685	1	2.540562874	2.85651396	1.01534738	2.18793971	2.137085531	0.186586901	0.37967893	3.108166529	1.760082014	2.143791574	1.764719241	2.866976661	2.75499603	2.330604154	2.620315163	3.16935875491507	high
CGGA_1014	0.720547945205479	1	2.456264847	2.323169294	0.507573106	2.024552517	1.496612704	0.856907102	0.115819227	0.722532647	1.910526332	1.752123392	0.912019133	2.937782509	2.725160628	2.522160287	2.141450235	2.43864261682967	high
CGGA_679	0.720547945205479	1	2.507681224	2.312877849	0.589539076	2.095903387	1.900011576	0.164318203	0.700815388	0.768912494	1.435568099	1.659637565	1.165353021	2.654471161	2.820640913	2.702819504	2.411282619	2.40873576005585	high
CGGA_D26	0.720547945205479	1	2.527375708	2.440220803	0.589539076	2.308647622	2.022724884	1.95695	0.130411932	1.895981312	1.110871238	1.968875065	1.092504118	2.615520547	2.83410096	2.526258583	2.436187914	2.62197218328481	high
CGGA_1492	0.734246575342466	1	2.469124352	2.512495985	0.805410951	2.262624762	2.011910435	1.103796101	1.019534651	2.087582671	1.746505005	1.762336085	1.17107628	2.926232026	2.774124902	2.164228155	2.609545901	2.8385177162725	high
CGGA_P100	0.734246575342466	1	2.43835619	2.078518978	0.859818724	2.017691086	1.184717541	0.873175214	0.24949856	2.32784599	1.060783007	1.605790418	1.487497825	2.808736793	2.655228123	2.435123387	2.06907931	2.61083335066697	high
CGGA_1494	0.736986301369863	1	0.903302815	0.906231469	0.225446656	0.463753897	0.966447165	0.004888582	0.073413426	0.170503293	0.433878376	1.083598958	0.100040074	2.405381176	1.767978856	1.027627763	1.516319225	1.51262971140739	low
CGGA_1073	0.73972602739726	1	1.963102644	2.197454955	0.601887352	2.060349494	1.947969855	1.226402871	0.590307436	1.162416658	1.039829408	1.337321456	0.325201106	2.831430085	3.082753137	2.364252366	2.323391988	2.6511461446951	high
CGGA_1224	0.742465753424657	1	2.232609705	2.716655014	1.195772042	2.180374533	2.00777154	0.112040571	1.793960294	2.163700333	2.144408598	1.907032533	1.67356688	2.256318738	2.718898629	3.251378959	1.921133348	2.7350874530534	high
CGGA_1251	0.745205479452055	1	2.340383951	1.79613325	0.426537026	1.918184567	1.457722981	-0.096878946	0.439180832	0.02581081	1.079997154	1.407224247	0.097974987	2.687100165	2.384025683	2.441848323	2.558326294	1.98784182844022	high
CGGA_P295	0.747945205479452	1	2.303499862	2.153321233	0.2640603	2.000937393	1.687200964	0.593893225	0.073413426	0.26486585	1.466270662	1.468261903	1.275500404	2.904695025	2.648048618	2.557999055	2.182953229	2.4288692142489	high
CGGA_1393	0.753424657534247	1	2.172423703	2.380484558	0.41841092	2.213251705	1.924703843	1.01897571	0.333229433	1.819992474	1.402235557	1.980682048	0.93272402	2.993971716	2.646523347	2.727063866	1.937298184	3.30962287856322	high
CGGA_483	0.758904109589041	1	2.56486811	2.590705437	0.855854164	2.291221725	2.143960939	-0.096878946	0.343555757	1.838810902	1.658959729	1.807686689	1.674794038	2.877138722	2.692522819	2.446923767	2.574094913	3.08129943085333	high
CGGA_1346	0.778082191780822	1	2.365750499	2.198266041	0.5509284	1.99213092	1.841489401	0.408908643	-0.127693086	0.677261403	1.254004097	1.761272751	0.784190314	2.937215932	2.810263146	2.869872575	2.362721784	2.56674322099473	high
CGGA_1382	0.778082191780822	1	2.542083472	2.414910903	0.074877438	2.3049113	2.143191397	0.229566736	0.175729067	1.345737811	1.196411371	1.639821089	0.808995181	2.858919682	2.671262969	2.218115966	2.631378284	2.89747246516147	high
CGGA_662	0.778082191780822	1	1.996139143	1.430511724	0.262491834	1.206252337	0.892376017	-0.096878946	0.353732733	0.159636672	1.1495512	1.068497567	0.633103011	2.500115525	2.163086127	1.897928526	2.462327772	0.914008892937758	low
CGGA_568	0.780821917808219	1	2.129217026	2.470396694	0.766685108	1.979203411	1.590882304	1.089345894	0.349052951	1.39026222	1.529707377	1.57072421	0.912019133	2.649717067	2.504427735	2.624049379	2.157139919	2.5055500669589	high
CGGA_1218	0.783561643835616	1	2.169754578	2.310373111	0.126403228	2.073633912	1.680865134	0.213865813	0.507064017	0.910814508	1.555211339	1.732075345	1.267907785	2.640204841	2.582938353	2.662059028	2.327251411	2.18561882388113	high
CGGA_1418	0.786301369863014	1	1.325693224	1.30802012	0.225446656	0.98147624	1.278076748	0.004888582	1.15094906	0.495414305	0.811043314	1.441644612	1.305222718	2.289794985	1.953594916	1.393200177	1.88764904	1.47431773191223	low
CGGA_120	0.789041095890411	1	2.208305614	2.329095756	0.561719447	2.102476112	1.827186525	0.642099056	0.423503618	0.546809232	1.07121811	1.626210645	0.404410329	2.940258752	2.666114656	2.254027815	2.351570134	2.94376840106487	high
CGGA_782	0.791780821917808	1	2.225162582	2.42794137	0.835814703	1.879019327	1.863918972	0.369033279	-0.127693086	1.377824573	1.321264444	1.786292697	1.137329232	2.646137493	2.734266824	2.439714504	2.342070916	2.54613944189343	high
CGGA_1663	0.794520547945205	1	2.246503162	2.574505228	1.105991046	1.915251907	1.732893935	0.256921721	1.689526341	1.538310554	1.720958165	1.413490137	0.905646462	2.466634853	2.532961056	2.923383975	2.282965822	2.43033106989019	high
CGGA_1380	0.797260273972603	1	2.230255387	2.103325957	1.231527433	2.062618058	1.886314529	0.514351639	0.622520657	0.862988545	1.413475006	1.586084304	1.132896323	2.906400454	2.711676504	2.508242501	2.329158357	2.82190152172741	high
CGGA_1641	0.797260273972603	1	2.172854311	2.055825773	0.599985825	1.809036793	0.868905204	0.004888582	0.541820149	0.90892549	0.999901753	1.074537973	0.305459398	2.629555045	2.480976534	2.515977296	1.96910388	2.25256758083411	high
CGGA_1747	0.802739726027397	1	1.822326077	2.12331079	0.402880953	1.589184117	0.89113368	1.221624108	0.156225231	0.640003094	1.544895933	1.641307988	0.754673031	2.556956788	2.524712694	3.009171579	2.056667078	1.32978943834722	low
CGGA_P388	0.802739726027397	1	2.278719265	2.405624255	0.521464918	1.969276117	2.061325624	0.805291331	0.906494325	1.630623815	1.50483967	1.718672574	1.195168798	2.734046407	2.642283929	2.457110306	2.289043151	2.6979045772287	high
CGGA_P89	0.805479452054795	1	2.481405529	2.611463735	1.405792217	2.121281518	2.042475205	1.121332455	1.294526041	2.045443189	1.739555644	1.986753576	1.680808131	3.027587772	2.776784072	2.495783322	2.430020531	3.15796444015806	high
CGGA_495	0.808219178082192	1	2.227134318	2.41207591	0.959375402	2.097448908	1.783194961	0.675561695	1.029615269	2.354387005	1.117507618	1.997408411	0.777725257	2.898849678	2.931815119	2.529338063	2.373385829	2.99150059100997	high
CGGA_1237	0.810958904109589	1	2.736248683	2.340635968	0.241557729	2.056961182	1.385189866	0.616292277	0.196091042	0.70007772	1.364418241	1.290697535	0.656876921	2.708275107	2.568096651	2.525914895	2.239242658	2.329691441705	high
CGGA_1412	0.810958904109589	1	2.069157725	1.908375924	0.516808482	1.919744762	1.557923903	0.112040571	0.64473645	0.433283498	1.200069159	1.664404838	1.417082139	2.600060548	2.537377146	2.431064487	2.253881535	2.09955610870027	high
CGGA_1520	0.813698630136986	1	2.030152272	2.289136472	0.548530976	1.762998416	1.314104152	0.485627939	0.409165104	1.011294074	1.399375169	1.208039258	0.467917612	2.604613945	2.655553105	2.631838809	2.232928082	1.99136000910554	high
CGGA_D19	0.813698630136986	1	2.550461918	2.221549776	0.479033928	2.297062644	1.458817324	1.043553488	0.115819227	1.151674257	0.898942141	1.189770485	0.620981682	2.850731787	2.721510394	1.49675607	2.549623105	2.68654223165046	high
CGGA_1770	0.816438356164384	1	2.302678486	1.990636341	0.521464918	2.082590241	1.713677397	0.283312909	0.742941963	1.312645174	1.24428855	1.470415249	1.673294605	2.962976823	2.748822615	2.283321167	2.511643637	2.45854634010846	high
CGGA_1908	0.816438356164384	1	2.505753993	2.520575675	0.49343209	2.022072508	2.020497287	0.004888582	0.787639243	1.042050837	1.236589616	1.572456555	0.838125505	2.587565169	2.764941268	2.446587372	2.478341128	2.60268977982773	high
CGGA_1476	0.819178082191781	1	2.361202517	1.942945202	0.574687196	1.996291942	1.790949716	0.514351639	0.491476588	0.468343492	1.551262107	1.618466184	0.738298164	2.783743127	2.68777629	2.644125383	2.314929365	2.26932139901421	high
CGGA_D46	0.821917808219178	1	1.900753631	1.913631323	0.619951646	2.200749358	1.594553851	0.865940321	0.421087978	1.159936056	1.384680619	1.498590826	1.072739853	2.847639718	2.613484424	1.752518406	2.388822392	2.47839940318068	high
CGGA_P205	0.827397260273973	1	1.069960703	0.532874167	0.074877438	0.777522697	1.175795355	0.004888582	0.136261746	0.870869691	0.622120179	0.835863158	0.659260203	2.365582301	1.668972721	1.00850097	1.420878093	1.66490456338846	low
CGGA_1811	0.832876712328767	1	2.262565611	2.657227698	0.986970989	2.064832645	1.755428929	0.465793439	1.405885757	1.277459404	1.739555644	1.483136468	1.324156004	2.495950761	2.601565582	2.935634046	2.307119594	2.422010692488	high
CGGA_1002	0.835616438356164	1	2.139072191	1.847485468	0.507573106	1.889516543	1.184717541	1.246662163	0.231660427	0.838770702	1.969534021	1.521315714	0.503560034	2.760183915	2.794780205	2.424400219	2.256989772	1.56319780613246	low
CGGA_P116	0.835616438356164	1	1.174565413	1.167485226	0.074877438	0.769139597	0.898371553	0.004888582	0.094877083	0.958734376	0.348835615	1.155264534	0.526389903	2.207607202	1.707717414	0.865728161	1.44897823	1.77003714028465	low
CGGA_1447	0.843835616438356	0	0.975906362	0.636619564	0.074877438	0.550934716	0.898371553	0.004888582	0.115819227	0.53428684	0.787083573	1.074537973	0.138108704	2.030033982	1.81080259	0.9629506	1.896780118	0.508522568556702	low
CGGA_P136	0.843835616438356	0	1.322153545	1.185491573	0.074877438	0.925176441	1.691990604	0.004888582	0.156225231	0.692696556	0.818840077	1.135120246	0.515064715	2.543876844	1.758813185	0.661158084	1.71440765	2.30036421771061	high
CGGA_P145	0.843835616438356	1	2.119057631	1.770908706	0.49343209	1.83125809	1.388593484	0.171705835	0.073413426	0.546809232	1.665014554	1.396292222	0.503560034	2.722350572	2.601058255	2.410680135	2.268493914	1.86498464341438	low
CGGA_P421	0.843835616438356	1	2.19961502	1.657269506	0.386750882	2.276971704	1.748512855	0.229566736	0.685258523	0.628983942	0.727580296	0.8493033	0.258843647	2.616755474	2.85651567	2.346447991	2.487771184	2.28329894917514	high
CGGA_1767	0.846575342465753	0	1.322153545	1.407463577	0.225446656	1.534927176	1.363886621	0.004888582	0.115819227	0.33321613	0.672057915	1.427769274	0.695526259	2.339132245	1.835629495	1.371871918	1.653291269	2.34772578552222	high
CGGA_P439	0.846575342465753	0	2.113608784	2.284452042	1.117960505	1.76663719	1.641602305	0.345442473	0.529544577	1.835105227	1.372983807	1.735727691	0.559336032	2.48002259	2.828028739	2.452578933	2.356610516	2.21789733141074	high
CGGA_P438	0.849315068493151	0	2.341198146	1.94469109	0.282728361	1.624283784	1.403447196	0.402679281	0.175729067	0.796365443	1.101463137	1.22571138	0.320399353	2.546624324	2.761468969	2.232563365	2.308529697	1.7592791114109	low
CGGA_1295	0.849315068493151	1	2.187909214	2.361184813	0.88552041	2.020201256	1.901043266	0.559694049	0.714686833	1.380307019	1.756052955	1.822732819	0.954894028	2.889719788	2.626600849	2.755768081	2.353500869	2.69494678485938	high
CGGA_1216	0.854794520547945	1	2.260489014	2.167805808	0.619951646	1.918184567	1.988349415	-0.096878946	-0.020792734	0.56306363	1.054764091	1.587455544	0.470468621	2.733738374	2.515404754	2.605095419	1.410675453	3.64537101905818	high
CGGA_1457	0.854794520547945	1	2.585878883	2.834831658	1.255736599	2.279010596	2.26857736	0.33343067	1.598714946	1.73683837	1.277659512	1.785237301	1.354275496	2.810044379	2.741242082	2.690000475	2.461024381	3.49454227668969	high
CGGA_D44	0.857534246575342	1	2.196196407	1.991804057	0.648905567	2.088613052	1.819268195	0.518787051	0.256418296	0.959812284	1.388635911	1.741567254	0.771195433	2.921558914	2.77532015	1.794832965	2.484597498	2.5989313460341	high
CGGA_1008	0.863013698630137	1	2.554625944	2.377675702	0.367422332	2.244971679	1.892672215	0.66113439	0.170507136	0.886697338	0.772335585	1.489689388	0.565393066	2.90374429	2.668028904	1.829340259	2.667782543	2.94037320354226	high
CGGA_1078	0.863013698630137	1	1.755607168	2.398739169	0.613989878	1.763489472	2.015094222	-0.096878946	0.232880277	0.441645628	1.525083438	1.494159233	1.140909622	2.706461846	2.587878415	2.650176114	2.261055276	2.48559178998359	high
CGGA_P98	0.868493150684931	1	2.0063641	1.747624257	0.074877438	1.345056642	1.417876077	0.649800037	0.317207626	0.440278753	1.43525723	1.083598958	0.377421965	2.450692889	2.66789458	2.507234472	2.157603431	1.21114552876357	low
CGGA_1181	0.871232876712329	0	2.153540848	1.9617332	0.074877438	1.579960205	1.056063325	0.532853271	0.231660427	1.110169107	1.144087607	1.139207873	0.391036431	2.678912655	2.478036616	2.635306256	2.14867831	1.72926644592855	low
CGGA_245	0.871232876712329	1	2.056868748	2.319150767	1.164566975	2.072542942	1.743833556	1.089389021	-0.037651949	2.189040656	1.538236716	1.690556078	0.981565551	2.582537818	2.765875483	2.602015288	2.3597747	2.4114810205248	high
CGGA_763	0.873972602739726	0	1.838871019	1.398638694	0.074877438	1.232735653	1.262953298	0.728947108	0.073413426	0.682464558	1.43525723	1.3463919	0.209303362	2.732035361	2.789215021	2.112325966	2.270742309	1.09022978485365	low
CGGA_1605	0.879452054794521	1	2.064184604	1.594370517	0.074877438	1.468688104	1.039188284	0.391590978	0.37967893	0.228404877	1.345187237	1.163121711	0.320399353	2.618428741	2.72744285	2.345189842	2.307119594	1.0870657435683	low
CGGA_1326	0.882191780821918	1	2.355985593	2.340345515	0.225446656	2.031891726	1.461429968	1.096619069	0.136261746	0.822126047	1.192230525	1.878690402	0.668508019	2.738434285	2.549701819	2.766184581	2.177349777	2.37166155654673	high
CGGA_P270	0.882191780821918	1	2.356899639	1.908211124	0.479033928	1.570543311	1.721169278	0.171705835	0.073413426	0.349430959	1.57390856	1.406192536	0.838125505	2.871584859	2.715421255	2.366711753	2.621790827	1.7434410887215	low
CGGA_1435	0.887671232876712	0	2.37716401	2.040560863	0.725769662	1.741750206	1.456190731	0.391590978	0.600346841	1.475165194	1.48351435	1.448437113	0.738298164	2.848261496	2.741691752	2.552866275	2.359686349	2.14696654265641	high
CGGA_1329	0.893150684931507	1	2.542813038	1.830913984	0.17472093	1.766750411	1.467288181	0.535827892	-0.090467675	0.52742863	0.691142105	1.019442272	0.205468097	2.749554605	2.672721174	1.694643712	2.707985421	1.89610784708687	low
CGGA_2024	0.898630136986301	1	2.024355642	1.315042467	0.074877438	1.553082938	1.056063325	0.626419447	0.073413426	0.682464558	1.005696428	0.771591359	0.209303362	2.419934452	2.811584523	2.06943326	2.353260245	0.92696395478183	low
CGGA_507	0.898630136986301	1	2.089267385	1.48309428	0.074877438	1.849365335	1.324448972	0.296165371	0.073413426	0.170503293	1.722416773	1.222223037	0.71296119	2.897354418	2.80081319	2.139652715	2.33486407	1.56296312319751	low
CGGA_1411	0.901369863013699	1	2.059689054	2.370541869	0.480731272	1.882415642	1.826564848	0.260926478	1.292395402	1.157443422	1.607621647	1.560838592	1.48252394	2.459400546	2.821157136	2.941063434	2.242939526	2.02140402242454	high
CGGA_1785	0.901369863013699	1	2.528070637	1.94556112	0.402880953	2.34799016	1.34124749	0.092690076	0.073413426	0.74174118	0.898942141	1.143265738	0.430465479	2.833174853	2.727502604	2.359084005	2.416358803	2.53433803913163	high
CGGA_1496	0.904109589041096	1	2.346447478	1.928691088	0.225446656	1.279945583	1.278076748	0.125262224	0.517066131	0.508595955	0.938740154	1.163121711	0.989413316	2.776393568	2.65861863	1.903656467	2.525870633	1.56336532220791	low
CGGA_643	0.906849315068493	1	2.569371748	2.060755217	0.480731272	1.621595441	1.23384693	1.055025996	0.848075248	0.898882315	1.136955255	0.955064418	1.828771155	2.659503375	2.586088292	2.393539252	1.975618964	2.01594434410192	high
CGGA_1635	0.90958904109589	1	1.135136124	0.520352035	0.074877438	0.905166834	0.677186961	0.004888582	0.073413426	0.299765047	0.611691199	0.462156873	0.54852099	1.978613093	1.606372342	0.827228883	1.478282211	1.01295268650826	low
CGGA_1713	0.90958904109589	1	2.433517945	2.046609091	0.185011801	1.772631105	1.406366262	0.004888582	0.175729067	0.822126047	0.6011061	1.051239115	0.590830505	2.741862394	2.693171785	1.989695234	2.377908962	2.30992049634021	high
CGGA_1474	0.912328767123288	0	1.092566403	0.763339983	0.353505832	0.99910977	1.206414205	0.004888582	0.156225231	0.33321613	0.700381476	0.991187704	0.404410329	2.164066294	1.964400684	1.235939148	1.812716339	1.25309726654345	low
CGGA_1070	0.912328767123288	1	2.526221657	2.314982298	0.331118259	2.109107927	1.857248571	0.675561695	0.220820545	0.466137377	1.205714471	1.454884679	0.664621195	2.698766148	3.103454266	2.406743786	2.210472055	2.53633454054598	high
CGGA_1886	0.926027397260274	1	2.495527735	2.100460285	0.402880953	2.161091311	1.540596641	1.238451779	0.115819227	0.878658383	1.3124856	1.658771887	0.417551002	2.931804382	2.630865116	2.611925538	2.34371318	2.45721845097917	high
CGGA_1589	0.936986301369863	1	2.077793036	1.755987358	0.434211511	1.630981665	1.388593484	0.610356414	0.231660427	0.380898231	1.228782179	1.147294223	0.391036431	2.714633644	2.849258358	1.948917752	2.463292014	1.60555243900981	low
CGGA_1359	0.93972602739726	1	2.432120005	2.533258543	0.574687196	2.087798432	1.83292983	0.845811287	0.073413426	0.822126047	1.295353167	1.7463406	0.620981682	2.852028318	2.741016914	2.506222632	2.375027139	2.76239200001503	high
CGGA_1809	0.93972602739726	1	2.332648451	1.953305369	0.185011801	1.919377828	1.453550057	0.004888582	0.073413426	0.870869691	1.076367714	1.189770485	0.537540441	2.667781465	2.414595173	2.353710436	2.222589617	2.3123100886799	high
CGGA_P146	0.942465753424658	0	2.28019985	1.912014255	0.074877438	1.58367253	1.555828468	0.424350741	0.317207626	0.380898231	1.220863512	1.309186872	1.022078614	2.996869806	2.759141329	1.992937008	2.5811261	1.8273453653392	low
CGGA_1568	0.945205479452055	0	2.032697801	1.969981736	0.164063181	1.756861442	0.845865978	0.602175926	0.136261746	0.722532647	1.577913259	1.463926121	0.417551002	2.586342014	2.519157209	2.744823206	2.026237848	1.51983476301831	low
CGGA_1007	0.945205479452055	1	2.046578704	2.218201992	0.58327002	2.116535965	1.785590335	0.408908643	0.373653459	0.241039142	0.889851683	1.466745326	0.372973965	2.88910124	2.699963758	2.081176341	2.280113145	2.97692160043527	high
CGGA_1682	0.945205479452055	1	2.52745487	2.478448485	0.964868768	2.294309718	2.121878557	0.559694049	0.136261746	1.204385619	1.660025105	1.855276843	0.918327704	2.872501293	2.743314404	2.223275671	2.636400318	2.92490350468869	high
CGGA_789	0.945205479452055	1	1.927774185	2.550447986	0.761712726	1.969768726	1.926978711	1.183618735	1.165154766	1.532773121	1.511547328	1.583738973	1.480664185	2.555866362	2.940077931	2.880573041	1.815140008	2.71973782532921	high
CGGA_1170	0.947945205479452	1	2.07627589	1.798441027	0.733055427	1.630228867	1.452871262	0.164318203	-0.127693086	0.970539181	0.823095145	1.334331441	0.981565551	2.835084528	2.425777586	1.892306984	2.770213595	1.94755161459387	high
CGGA_1681	0.947945205479452	1	1.873913263	1.995248703	1.221566908	2.012617921	1.171280096	0.368885815	0.266958876	0.617794561	1.148635635	1.940123233	0.762712093	2.701275647	2.551193182	2.697076903	2.127502868	2.38964339337856	high
CGGA_1551	0.950684931506849	1	1.939612682	2.751964782	0.926344645	1.701392802	1.189125479	1.924703518	0.695203556	1.851889557	1.625302675	2.236552716	1.225755179	2.530241725	2.538229654	3.004818083	1.951500763	2.09704149250896	high
CGGA_1045	0.953424657534247	1	2.645769143	2.445551163	0.757035077	2.194344172	1.963277093	0.703682675	0.220820545	1.910908405	1.730815663	1.927791291	1.365784645	2.948284671	2.531349514	2.647702252	2.120655015	3.2277409027404	high
CGGA_P150	0.956164383561644	0	2.391679915	1.854092677	0.074877438	1.916080672	1.803381898	0.308798207	0.437583777	0.66154846	1.745123889	1.55483242	1.04800538	2.875291829	2.664086414	2.447091654	2.518136418	1.91592257688563	low
CGGA_1722	0.956164383561644	1	1.215649572	1.75321768	0.20546624	0.855746397	1.529408718	0.229566736	0.231660427	0.787557404	0.905751667	1.178507776	0.729958052	2.215637221	1.900439374	1.118470278	1.521494723	2.10071847816909	high
CGGA_1686	0.964383561643836	0	2.098277712	1.650304981	0.300992211	1.773819447	0.79713683	0.156531631	0.300800635	0.170503293	1.315847483	1.26265141	0.274691981	2.584776687	2.506352004	2.583527019	1.893761865	1.68160002768122	low
CGGA_448	0.96986301369863	1	2.467312074	2.515558379	1.480840018	1.999984423	1.886453906	-0.096878946	0.64473645	2.291251577	1.706866759	1.626591967	1.884540696	2.524965969	2.903389837	2.844695963	2.494485696	2.44544322806951	high
CGGA_P437	0.975342465753425	0	2.317128416	1.795510601	0.074877438	1.894803288	1.07783265	0.004888582	0.073413426	0.170503293	0.485673398	1.189770485	0.559336032	2.511874781	2.799124887	1.803366969	2.405395429	1.74678338398828	low
CGGA_1603	0.975342465753425	1	2.232333448	2.600627351	0.521464918	2.19176712	2.021204061	1.014982046	0.136261746	2.653466466	0.709568813	2.012537548	0.746535762	2.662099645	2.616032598	2.98685767	2.335633394	3.08697820024933	high
CGGA_D32	0.980821917808219	1	2.309186336	2.449301977	0.312204945	2.171918986	1.904232688	1.462901185	0.183409098	2.121023562	1.502300604	1.761272751	0.449888749	2.817056985	2.748167253	2.4388578	2.647597929	2.4123260530017	high
CGGA_1369	0.986301369863014	0	1.975665387	1.723010611	0.185011801	1.653649267	0.780042263	0.568408911	0.284055198	0.170503293	1.288344855	1.174701454	0.377421965	2.446936164	2.494279485	2.858474052	1.921932257	1.29620741272701	low
CGGA_1697	0.986301369863014	0	2.314241168	2.053215762	0.185011801	1.910241168	1.376389451	0.380328112	0.423503618	0.702782862	1.453579475	1.37847882	0.417551002	2.800997875	2.6882012	2.49892666	2.156210846	2.19113918131682	high
CGGA_578	0.991780821917808	1	2.442406656	2.09946478	0.321727619	1.974609329	1.039447082	-0.096878946	0.073423937	0.294146045	0.583162522	0.870866748	1.013543656	2.608426415	2.409501472	2.105708549	2.347815551	2.18320898130373	high
CGGA_1740	0.994520547945206	1	2.250109516	1.493011033	0.164063181	1.426570688	0.837996995	0.402679281	0.333287987	0.380898231	1.120794187	0.90034478	0.786260305	2.668422408	2.670501609	2.300553757	2.270101646	1.08997984046139	low
CGGA_1420	0.997260273972603	1	1.894967072	1.398638694	1.068680869	1.371823297	1.262953298	0.962360794	0.073413426	1.61392214	1.932360605	1.567239791	0.830964696	2.63030427	2.65129359	2.615211687	2.301409836	1.11783873558938	low
CGGA_108	1.0027397260274	1	2.446292692	2.585026936	0.964868768	2.013255963	1.867895001	0.004888582	0.611517412	0.937854708	1.342006176	1.834189071	1.005966674	2.783547594	2.824071552	2.400455275	2.507722901	2.76779557010792	high
CGGA_1634	1.0027397260274	1	2.302678486	2.432465797	0.715172876	2.066484517	1.437402645	0.004888582	0.073413426	1.146640767	1.632458941	1.232620778	0.526389903	2.737419824	2.613148473	2.642995276	2.236536601	2.55090547896467	high
CGGA_867	1.00547945205479	1	2.417742043	2.152327746	0.994179276	2.397357973	1.696728784	0.811247582	1.072143928	0.838770702	1.277659512	1.723615519	0.738298164	3.051117556	2.64271253	2.634443909	2.364816445	3.06262837264194	high
CGGA_1053	1.01369863013699	1	2.531007763	2.449426207	0.208930511	2.366514858	1.661280605	0.961401964	-0.127693086	0.304317775	1.300583548	1.478343529	0.967321366	2.656452476	2.842502685	2.748050093	2.0153388	2.6545955813262	high
CGGA_658	1.01917808219178	1	2.387779813	2.312685859	0.990837389	2.073633912	1.84288356	0.877148729	0.984047711	0.659588694	1.415469619	1.487439937	1.00907891	2.810749659	2.724374212	2.445239066	2.536064134	2.50520527254607	high
CGGA_676	1.03013698630137	1	2.433995122	2.229728576	0.797806421	2.051252308	1.703493931	0.260926478	0.980379097	0.922503005	1.580863555	1.643396709	1.048097988	2.673174642	2.74153605	2.30173293	2.647054365	2.13814674857004	high
CGGA_P5	1.03561643835616	1	2.388835055	2.477906419	0.842144357	2.117032125	2.183631315	0.092690076	1.104895536	2.023394697	1.690738887	1.81786225	1.067962228	2.872631893	2.791790605	2.330414818	2.593666523	2.92959255412861	high
CGGA_1313	1.03835616438356	1	2.651615809	2.356443445	0.401849356	1.962759141	1.940911929	1.527209146	0.411858738	1.509627924	1.52950944	1.900508541	1.178854853	2.858172293	2.70226268	2.525226599	2.510045501	2.34072853791412	high
CGGA_1985	1.04109589041096	1	2.390667146	1.730395895	0.336366991	1.992937268	1.434659531	0.532853271	0.565785259	0.732202939	1.270417545	1.687756912	0.36355925	2.861031184	2.577419509	2.229937792	2.240102549	2.31059227099016	high
CGGA_604	1.04383561643836	1	2.724843344	2.566129344	1.354150268	2.010237483	2.035401054	1.009682274	0.789358554	1.915607334	1.979386994	1.904248711	1.883049851	2.954129965	2.826452901	2.766415374	2.681255791	2.56024811146893	high
CGGA_1154	1.04931506849315	1	2.386785521	2.178670091	0.671198271	1.836371395	1.865795499	0.156531631	0.175729067	0.396172552	1.525279093	1.77011059	0.989413316	2.940542569	2.712825401	2.295699415	2.545658188	2.3832357343617	high
CGGA_678	1.05753424657534	1	2.585717811	2.381260359	0.752318767	2.308647622	1.758483776	1.965031021	0.383404301	1.702027283	1.341140382	1.740223118	0.967321366	2.811463267	2.710774623	2.531038304	2.363374413	2.70620494150792	high
CGGA_1659	1.06027397260274	1	2.376738277	2.431833409	0.725769662	2.332993934	2.127196439	0.171705835	0.194791537	1.352829214	1.782234365	2.144611383	1.758518323	3.040441587	2.747019625	2.602504136	2.524980184	2.98438909961104	high
CGGA_859	1.06027397260274	1	2.217188401	2.532640908	0.757035077	2.201146208	1.775113151	0.568929865	0.64473645	2.163700333	1.940126125	1.716756521	1.625612152	2.58551268	2.654280663	2.640937264	2.279348379	2.49971110896309	high
CGGA_P18	1.06027397260274	1	2.29742352	1.584350237	0.074877438	1.754380876	1.453550057	0.171705835	0.409165104	0.66154846	1.700020448	1.793639479	0.729958052	2.883575708	2.690664644	2.13684351	2.555569657	1.54664560984531	low
CGGA_1698	1.06301369863014	1	2.491184539	2.486110416	0.535115119	2.155622523	1.590882304	0.914497759	0.073413426	1.475165194	1.2667602	1.786296964	0.786260305	2.849100178	2.67615312	2.757955631	2.353981505	2.66115539877647	high
CGGA_P23	1.07397260273973	1	1.021765785	1.271443378	0.074877438	1.155158631	1.2394391	0.004888582	0.364513207	0.170503293	1.01712296	1.155264534	0.274691981	2.237777062	1.825374373	1.141864589	1.513708377	1.8564295300238	low
CGGA_1118	1.09041095890411	1	2.330545512	1.803777477	0.302546952	2.037225879	1.621714446	0.703682675	0.663996094	0.835229861	1.133760909	1.352033951	0.50995855	2.786217944	2.509789417	2.474527664	2.163352561	2.46407779957121	high
CGGA_1817	1.09315068493151	1	2.254317883	2.22639924	0.693511282	2.045552265	1.856210853	0.989280123	0.804740822	0.998556629	1.695403588	1.694382898	0.430465479	2.899264043	2.585009796	2.72579912	2.267201432	2.65479248402947	high
CGGA_1749	1.0986301369863	1	2.612057505	2.040560863	0.336366991	2.232171147	1.792209652	1.422909726	0.194791537	0.58315754	1.06602344	1.690419474	0.537540441	3.055573371	2.729110102	2.248365058	2.445968761	2.71516618000308	high
CGGA_P30	1.10684931506849	1	2.62300707	2.694219769	0.225446656	2.407995587	2.464413605	0.243368528	0.073413426	1.104773852	1.208770751	2.160218626	0.930757015	2.990096521	2.752010858	2.523398817	2.554890603	3.43754986759486	high
CGGA_P109	1.11232876712329	1	2.425382466	2.200130728	0.83313797	2.31308754	1.732893935	2.415469882	0.073413426	1.46097475	1.549149372	1.73692013	0.793926513	2.844316791	2.603885956	2.593010318	2.310492411	2.56670959727422	high
CGGA_P22	1.11232876712329	1	2.447786842	2.187774915	0.282728361	2.158998451	1.725603251	0.402679281	0.115819227	0.33321613	1.448411973	1.687756912	0.559336032	2.942658833	2.588239289	2.575554815	2.230742146	2.72266144250678	high
CGGA_P416	1.11780821917808	0	2.441083556	1.475522308	0.185011801	1.760554575	1.324448972	0.092690076	0.37967893	0.170503293	0.885100477	1.135120246	0.320399353	2.494843935	2.80877459	2.098759918	2.38206811	1.50645880447149	low
CGGA_1183	1.11780821917808	1	2.324862953	1.953305369	0.074877438	2.289292503	1.80704063	0.504909706	0.073413426	0.316664967	1.366932802	2.030476992	0.762712093	2.914109533	2.624301825	2.355975948	2.447341792	2.45813650706323	high
CGGA_P411	1.12602739726027	0	2.65413769	2.066085047	0.336366991	2.084682844	1.683978785	0.004888582	0.589004443	0.805061257	0.795167077	1.329554811	0.258843647	2.612170671	2.90608662	2.259588377	2.507586641	2.35567830800175	high
CGGA_1138	1.12602739726027	1	2.32282006	2.079129721	0.20546624	2.168110878	1.499030912	0.504909706	0.284055198	0.944889961	1.248098154	1.810944117	0.677633099	2.946230289	2.661961736	2.275006743	2.393143308	2.48959008311875	high
CGGA_1518	1.12602739726027	1	2.220370517	1.810340582	0.244972037	1.978503089	1.5271392	0.434942736	0.37967893	0.411154373	1.07121811	1.393786031	0.838125505	2.952813951	2.828028739	2.341017501	2.506630818	2.07883770006466	high
CGGA_1571	1.12876712328767	0	1.856796404	1.87120666	0.300992211	1.617482523	1.206414205	0.602175926	0.194791537	0.365321256	1.589728751	1.174701454	0.349440252	2.525204396	2.662672067	2.712162333	1.615835654	1.88303191593174	low
CGGA_1171	1.12876712328767	1	2.315673676	2.615120783	1.477675425	2.283951779	2.051396953	0.327313101	0.027732565	1.873318527	1.62698665	1.816877424	1.404195291	2.707240038	2.768819721	2.818781342	2.479706597	2.98848732490609	high
CGGA_P27	1.13150684931507	0	2.317389508	1.680828591	0.164063181	1.756861442	1.289144566	0.485627939	0.423503618	0.495414305	1.390726395	1.200805323	1.478416355	2.856400616	2.737669605	2.055788257	2.525362182	1.49574678256089	low
CGGA_1758	1.13424657534247	1	2.714756123	2.380479072	0.671198271	2.015796964	1.799690837	0.283312909	0.115819227	0.606430293	0.642525585	1.711149395	0.983793731	3.005522747	2.740791523	2.156351587	2.448878116	3.09966968122244	high
CGGA_1709	1.13698630136986	1	2.739394391	2.475728137	1.055749743	2.362501413	2.039125614	0.004888582	0.364513207	1.208950546	1.298823533	1.76790403	1.22946233	2.781187925	2.720095664	2.501621488	2.48555637	3.15901935942998	high
CGGA_599	1.14520547945205	1	2.199553899	1.548000949	0.061109828	1.83052565	1.246004569	0.552538464	-0.127693086	0.283829433	1.388635911	1.349122635	0.300143627	2.745605789	2.45598459	2.380392683	2.249854631	1.67531971813229	low
CGGA_458	1.14794520547945	1	2.220394972	1.483682458	0.502623345	1.655285418	1.0462905	0.138537162	0.130411932	0.207232285	1.388635911	1.135468631	1.000047711	2.657833318	2.44172943	2.377413672	2.211340123	1.48112597510762	low
CGGA_1106	1.15068493150685	1	2.641361813	2.697435162	0.725769662	2.223653798	2.048429126	1.583872548	0.136261746	1.937700609	1.378965486	2.14214608	1.478416355	2.982201897	2.729702627	2.485908868	2.48555637	3.05317250145264	high
CGGA_1119	1.15616438356164	1	2.499517761	2.013522648	-0.041129294	2.104079596	1.742956371	0.843029951	-0.020792734	0.898882315	0.426461818	1.447637896	0.372973965	3.012591924	2.277371941	1.925156842	2.50491426	2.93974378462512	high
CGGA_1120	1.15616438356164	1	1.269743207	1.162891782	0.074877438	0.688343886	1.039188284	0.004888582	0.156225231	0.170503293	0.709568813	0.665850368	0.443160486	2.190450813	2.158221686	0.694776088	1.722425433	1.20469412744206	low
CGGA_1178	1.15616438356164	1	2.033963587	1.6002805	0.074877438	1.585517257	1.655604023	0.27023405	0.364513207	0.380898231	1.46877081	1.151293699	1.087265219	2.948970851	2.714790798	1.961468262	2.477883556	1.70689843231026	low
CGGA_1160	1.16712328767123	1	2.135991291	2.326042776	0.434562986	2.045464668	1.779172921	1.322978818	0.256418296	1.368171027	1.415469619	1.363527596	0.917276196	2.652978418	2.562304893	2.375415729	2.305847473	2.3836863003316	high
CGGA_1391	1.16712328767123	1	2.449930896	2.292770576	0.587440613	2.081012532	1.588891799	0.73567784	0.465000863	1.204385619	0.919154981	1.497562412	1.119581057	2.814646519	2.638479084	2.425627291	2.109709084	2.90844576650709	high
CGGA_P399	1.17260273972603	0	2.4414226	1.392669014	0.353505832	1.923459506	1.056063325	0.559694049	0.073413426	0.559124574	1.055496095	1.560190781	0.778503764	2.838778526	2.604788024	2.129713569	2.424115972	1.69001057214855	low
CGGA_P422	1.17808219178082	0	2.068210365	1.30802012	0.074877438	1.201428271	0.966447165	0.156531631	0.194791537	0.170503293	0.932279389	0.793740896	0.377421965	2.553431593	2.750070827	2.052630321	2.311886268	0.870661627704146	low
CGGA_1141	1.18356164383562	1	1.929585789	1.626901191	0.353505832	1.822937726	1.385569796	0.822988644	0.231660427	0.830499754	1.731069172	1.365356023	0.305459398	2.685560981	2.759141329	2.409386005	2.164022046	1.66078131531881	low
CGGA_837	1.18356164383562	1	2.461455531	2.413056858	0.458061093	1.954916785	1.488920134	1.246843855	-0.127693086	1.978761668	0.93668137	1.309815141	0.912039704	2.752010645	2.756914699	1.98277405	2.310198357	2.5743463865378	high
CGGA_1660	1.18630136986301	0	2.005679663	2.174960055	0.074877438	2.060947965	1.406366262	0.004888582	1.135983548	0.170503293	1.139503385	1.99802364	0.770655006	2.395317788	2.146610583	2.469809342	2.085709086	2.26635818808807	high
CGGA_P11	1.18630136986301	0	2.14728966	1.685719268	0.434211511	1.730045177	1.148140955	0.514351639	0.577485537	0.978956529	1.722416773	1.5844029	0.865997757	2.80645198	2.591110454	2.385806782	2.304278709	1.59347132699624	low
CGGA_488	1.19178082191781	1	2.605006385	1.545317145	0.087927472	1.812182128	1.049683178	0.961401964	0.088073778	0.821626148	0.396660777	0.838005069	1.039647562	3.164000221	2.619072871	0.587784057	2.557886756	2.30810800168924	high
CGGA_P392	1.1972602739726	0	2.397484031	1.625050076	0.548530976	1.141824373	1.324448972	0.004888582	0.073413426	0.425853367	0.945134912	0.842619121	0.274691981	2.551905935	2.79575311	1.944019763	2.356134327	1.40275717301613	low
CGGA_1451	1.2	1	2.411778057	2.697025139	1.042556822	2.046134522	1.625313771	1.413353156	0.906494325	2.140778848	1.639506461	1.721151197	1.032584739	2.619016631	2.638391911	2.837476744	2.340206375	2.48181048574896	high
CGGA_1175	1.20821917808219	1	2.16886144	1.966256389	0.219975656	1.309522013	1.387041314	0.112040571	0.058490379	0.659588694	0.992565922	1.277583388	0.176191103	3.061401594	2.585190555	2.022571123	2.415421999	2.11513721314271	high
CGGA_773	1.21369863013699	1	1.843013547	1.646628415	0.28281127	1.631653717	1.131696757	0.428198641	-0.072475058	0.362494787	1.222302536	1.05418134	0.190963856	2.469129593	2.786336742	1.821322223	2.246204666	1.37358137682022	low
CGGA_P16	1.22465753424658	0	2.476380423	1.890633959	0.225446656	1.635938906	1.494182341	0.828775366	0.073413426	1.596627175	0.92575141	1.515488498	1.921182102	2.885643496	2.683989212	1.650371599	2.620923873	1.89678679113799	low
CGGA_1280	1.22465753424658	1	2.470652344	1.946467413	0.607968795	2.123348346	1.763539583	0.164318203	0.393019983	0.433283498	1.426535113	1.509506202	0.591561318	2.825315467	2.548064448	2.422225471	2.488678498	2.43523933633887	high
CGGA_892	1.22739726027397	0	1.832605879	1.38053204	0.00439134	1.301784498	1.039447082	-0.096878946	-0.004283844	-0.034839518	0.941170992	1.143865295	0.349463504	2.68746457	2.242246735	1.889473315	2.261055276	1.38653323890424	low
CGGA_P385	1.23013698630137	0	2.138609552	1.679186351	0.074877438	1.868554911	1.292783196	0.402679281	0.437583777	0.365321256	1.544895933	1.381062758	0.305459398	2.802306448	2.798950993	2.117974989	2.306270237	1.7136209329402	low
CGGA_1177	1.23013698630137	1	2.51309722	2.781520297	1.199780998	2.078508061	2.032812691	1.097732128	1.172867739	2.280086717	2.119109699	1.828105744	1.884540696	2.408379841	2.639952116	2.936060053	2.029208837	2.72749768419177	high
CGGA_1083	1.23287671232877	1	2.273090067	2.636840009	1.239916221	2.070352364	2.074962254	0.770026884	1.504761526	0.08214208	1.475071369	1.693540192	1.356309125	2.787468161	3.117454213	2.877045691	2.501957492	2.5737752619494	high
CGGA_P315	1.23561643835616	1	1.907771041	1.215664923	0.370296384	1.518163841	0.86131808	0.283312909	0.073413426	0.26486585	1.399375169	1.167008755	0.569989886	2.645269959	2.614594775	2.485252186	2.158528419	1.04693156085861	low
CGGA_1560	1.25753424657534	1	2.343117897	1.925959988	0.464370313	1.850347394	1.544998944	0.075885205	0.73364887	2.254222083	1.076367714	1.505613509	0.640384592	2.89265223	2.61841038	2.225423026	2.549738788	2.38650648051423	high
CGGA_1760	1.25753424657534	1	2.163127236	2.459629692	0.814773961	1.783203906	1.674169254	0.402679281	0.24949856	1.571806538	0.976158651	1.605790418	0.746535762	2.749025541	2.572797908	2.762124818	2.206789096	2.77494584784895	high
CGGA_1114	1.26027397260274	1	2.410250334	2.690317824	1.045777824	2.363189492	2.242917618	1.080948878	0.946212188	1.082305067	1.444435872	2.10746541	1.276334003	2.517597216	2.743931296	2.983853585	2.550127917	2.70482599528744	high
CGGA_1510	1.27397260273973	1	2.354838983	1.799267479	0.386750882	2.087798432	1.351071788	0.610356414	0.115819227	0.751150494	0.849129097	1.682382314	0.503560034	3.070524654	2.771532155	2.089942397	2.492867577	2.41982053540609	high
CGGA_1452	1.28219178082192	1	2.284889701	2.669079514	0.766685108	2.145286939	1.270568448	1.839660181	1.135983548	2.441167832	1.663357447	1.519381317	0.865997757	2.460045267	2.602476152	2.822652429	2.326526879	2.05988267727809	high
CGGA_1738	1.28493150684932	1	2.188306425	2.082168201	0.521464918	2.063173008	1.417876077	0.485627939	0.364513207	0.454439329	1.224836923	1.547590025	0.377421965	2.992196706	2.614113621	2.599827602	2.292927049	2.54101613554378	high
CGGA_P157	1.28767123287671	1	2.560542864	2.010965365	0.336366991	1.995623461	2.078045811	0.357259025	1.155855972	0.66154846	1.424482337	1.752123392	0.686638269	2.9378783	2.77736007	2.26481462	2.587972533	2.47279987661728	high
CGGA_1079	1.29041095890411	1	2.471980686	2.262128795	0.113801874	2.043127118	1.869179209	0.305713094	-0.072475058	0.788620456	1.841309083	1.690556078	0.803207921	2.705942147	2.180013466	2.753056905	2.369533514	2.33654977865091	high
CGGA_1606	1.29041095890411	1	2.615935646	2.072975872	0.599985825	2.063173008	1.619751904	0.004888582	0.861433587	0.628983942	0.905751667	1.275470672	0.417551002	2.718750634	2.560917872	2.084621283	2.391467907	2.69031380593592	high
CGGA_1392	1.2958904109589	1	2.314768211	2.587873556	0.574687196	1.898287936	1.247391492	2.074958554	0.89919297	2.183537936	1.295353167	1.476818024	1.032584739	2.392572435	2.567160662	2.914256037	2.165832146	1.91871105921457	low
CGGA_1444	1.3041095890411	1	2.418846351	2.144277215	0.814773961	2.125015032	1.674169254	1.407524647	0.504378866	0.893965889	1.116021127	1.411069547	1.032584739	2.757732404	2.670272724	2.408230674	2.394808642	2.45147078400255	high
CGGA_652	1.3041095890411	1	2.222515171	1.693752574	0.449432545	1.86667768	1.2394391	0.72214387	0.317207626	1.077055354	1.589728751	1.167008755	0.479991833	2.724572784	2.685568609	2.3716876	2.336655952	1.66988059254498	low
CGGA_1594	1.31506849315068	0	1.215649572	1.259964376	0.074877438	0.848350288	0.409712614	0.523665152	0.136261746	1.443420669	1.456143486	1.446183462	0.54852099	2.50948627	2.224926835	2.861615599	1.516319225	0.779212718611447	low
CGGA_1124	1.32602739726027	1	2.452971374	2.644551432	0.886462737	2.285544313	2.093831392	0.369033279	0.804596925	2.12560514	1.837736699	1.786292697	1.611724848	2.496439971	2.786992141	2.846649901	1.976920857	3.05609242100843	high
CGGA_1388	1.32876712328767	1	1.659143613	2.178828884	0.442490942	1.836171882	1.786385847	0.305713094	-0.127693086	1.277029505	1.837018371	1.649958819	1.614536431	2.628908879	2.729886913	2.654099438	2.399569461	1.80931364859958	low
CGGA_1433	1.33424657534247	1	2.381177318	2.503024573	0.561719447	2.026401394	1.732893935	1.375167835	0.073413426	1.79948446	2.128822562	1.375881508	1.037769405	2.831682338	2.57028251	2.586005768	2.252941164	2.43443780483557	high
CGGA_374	1.35068493150685	1	2.151092985	1.695853742	-0.010481907	1.480949908	0.665225002	0.138537162	0.073423937	-0.135296892	0.386451961	1.126953376	0.833707722	2.794743099	2.58248656	1.311993691	2.435339642	1.51494009856266	low
CGGA_1833	1.35342465753425	1	2.653160724	2.420438008	0.386750882	2.189092594	1.805824613	1.820087518	0.565785259	1.644778862	1.096528908	1.647206241	0.778503764	2.926130696	2.797686147	2.289247787	2.473419052	2.72479489515896	high
CGGA_P364	1.35616438356164	1	2.251085794	2.323468234	0.824015387	2.188708746	1.74430904	1.373070768	0.589004443	1.110169107	1.597445045	1.309186872	0.762712093	2.611868716	2.682399156	2.84090519	2.284802238	2.3526746579353	high
CGGA_D62	1.36986301369863	1	2.370306488	2.350521585	0.922432316	1.964873839	1.798918072	0.920430196	0.515084025	0.653586314	1.254004097	1.574324318	0.439377909	2.698412552	2.603100883	2.836761277	2.203477913	2.672391578741	high
CGGA_P185	1.37534246575342	1	2.294620365	1.997534131	0.612328711	2.066484517	1.975467973	0.215508252	0.685258523	0.985557341	1.332346757	1.739294988	0.729958052	3.004921932	2.765952413	2.009741466	2.570277347	2.72168140956973	high
CGGA_731	1.37808219178082	1	2.2207942	2.362750452	0.936167279	2.018391	1.948507631	1.26014088	1.06849887	1.659394516	1.114199277	1.84336256	1.140909622	2.820042326	2.802323309	2.444394058	2.357140881	2.81976712123131	high
CGGA_P358	1.38082191780822	0	2.290366066	2.383952163	0.964868768	1.92507998	1.612229104	0.465793439	1.436492285	1.048024279	1.824538462	1.587759529	0.954894028	2.607089852	2.642026403	2.723971554	2.214983955	2.31786397875896	high
CGGA_P356	1.38630136986301	0	2.115103739	2.12760424	0.318866978	1.3571305	0.979198871	0.577012085	0.423503618	0.170503293	0.818840077	1.055974879	0.404410329	2.5239298	2.625039874	2.631526857	2.182525754	1.47435717870513	low
CGGA_530	1.38630136986301	1	2.574193201	2.327919204	1.255736599	2.256449984	1.83292983	0.953099312	0.981858404	1.370164984	1.259371344	1.461743529	1.272094179	2.800862068	2.726244505	2.495994023	2.670165049	2.66489431525428	high
CGGA_1332	1.3972602739726	0	2.448075469	1.857061062	-0.123534364	2.404166355	1.406982014	0.465563241	0.969223693	-0.335237435	0.534694807	1.700919066	0.361310162	3.181769546	2.714800479	2.209178716	2.066178917	3.13344636978924	high
CGGA_1491	1.4	1	2.478312779	2.039882729	0.535115119	2.28132471	2.02261362	0.672370114	0.175729067	0.380898231	0.92575141	1.674193945	0.580486708	2.89074176	2.73772675	2.179427547	2.548114408	2.82271957156758	high
CGGA_P269	1.4	1	2.462299215	2.212892649	0.300992211	1.885054988	1.259104811	0.817146364	0.156225231	1.093837257	0.818840077	1.215177763	0.349440252	2.496895829	2.508847131	2.457838153	2.031731509	2.32227534931619	high
CGGA_521	1.40821917808219	1	2.403366128	2.360387773	0.574687196	2.247919786	2.165185211	0.109144889	0.213429891	1.017567471	1.77324935	1.60094362	1.233144689	2.812034549	2.735083178	2.493560959	2.484665196	2.73408457218892	high
CGGA_1739	1.41095890410959	1	2.367209338	1.978856102	0.300992211	1.902599821	1.324448972	1.063098777	0.37967893	1.011294074	1.478648144	1.287984607	1.091993176	2.734712915	2.615937006	2.38517983	2.250211363	1.89814123201664	low
CGGA_2006	1.41369863013699	0	2.533307757	2.313761514	1.029092675	1.954617419	1.764927218	1.680626379	1.682274119	1.919714715	1.228782179	1.700908951	0.801504213	2.586787481	2.90682251	2.465602062	2.451924643	2.29656564998084	high
CGGA_2003	1.41643835616438	0	2.270291991	2.157757459	0.599985825	1.698559912	1.400511142	0.577012085	0.175729067	0.495414305	1.461232616	0.996433197	0.491870821	2.469609694	2.694621996	2.59402651	2.221460786	1.75256585455484	low
CGGA_835	1.41643835616438	0	2.0186487	1.46816182	0.150967339	1.833357321	0.909593968	0.703682675	0.088073778	0.371744585	1.197224152	1.135468631	0.764599695	2.52108957	2.44274727	2.230706018	2.132757563	1.37229444484624	low
CGGA_1693	1.41643835616438	1	2.126346128	2.214142967	0.2640603	1.371823297	0.912600157	0.171705835	0.24949856	0.349430959	0.938740154	1.481039568	0.930757015	2.540167739	2.534023462	2.57803424	2.127502868	1.56444135689033	low
CGGA_1487	1.42465753424658	1	2.597994457	2.008759609	0.636429865	1.892168967	1.469185513	0.88377935	0.175729067	0.170503293	0.898942141	1.744005093	1.556580151	2.720878704	2.646957158	2.146229574	2.347423179	2.17153328043005	high
CGGA_1459	1.43013698630137	0	2.479937185	2.436024552	1.112003855	2.268081321	1.776835804	1.793144867	0.409165104	0.571238783	1.348349267	1.682382314	0.816401141	2.961189613	2.808108157	2.217018823	2.52022167	2.78168452688656	high
CGGA_P346	1.43013698630137	0	2.251085794	2.132373273	0.074877438	2.192147433	1.466613935	1.813335929	0.115819227	0.985557341	1.608787602	1.338042697	0.686638269	2.757074221	2.553536765	2.668944066	2.404595331	1.88594123397968	low
CGGA_1271	1.43287671232877	1	2.410764635	2.279146299	0.564069216	2.144497944	2.094199153	0.807365043	1.113384915	0.93772344	1.382691084	1.848686043	1.096376904	2.801272645	2.346895575	2.575808944	2.028612457	3.19335194812126	high
CGGA_2002	1.43561643835616	0	2.21384712	1.713980106	0.164063181	1.64889007	1.331233538	0.092690076	0.175729067	0.228404877	1.044779908	1.060672103	0.391036431	2.758497906	2.721878031	2.326602423	2.325467507	1.76233016593086	low
CGGA_276	1.44931506849315	0	1.937195752	1.566376063	-0.025651943	1.479053896	0.735201553	0.465563241	0.363764097	0.583554221	1.376674247	1.195742342	0.827722763	2.504338659	2.357892381	2.311745079	2.359117502	0.777597249948442	low
CGGA_1354	1.45205479452055	1	2.605032425	2.375702722	0.83313797	2.12778867	1.829493456	0.61843688	0.565785259	0.985557341	0.841687912	1.771209507	0.391036431	2.878428068	2.656525414	2.460970096	2.403591929	3.09262911305802	high
CGGA_P337	1.45753424657534	0	2.302404192	2.12438901	0.671198271	1.652068648	1.440130697	0.215508252	0.073413426	0.732202939	0.912488835	1.335229011	0.859142423	2.430170533	2.801028706	2.426577981	2.326791113	1.85358243426413	low
CGGA_P338	1.45753424657534	0	2.224291225	2.061631718	0.507573106	1.807947291	1.64690409	0.391590978	0.423503618	0.521551226	1.116021127	1.470415249	0.611074333	2.620090833	2.900455407	2.365706234	2.331765945	2.07359044963525	high
CGGA_1061	1.45753424657534	1	1.886700738	1.182866063	0.00439134	1.691945866	1.104582426	0.138537162	-0.127693086	-0.135296892	1.028368848	0.943678799	0.40691617	2.855269123	2.45815571	1.886624183	2.588114849	1.28711713164972	low
CGGA_1287	1.46027397260274	1	2.43423788	1.791479736	0.241557729	1.733106233	1.699639209	0.112040571	0.353732733	0.38988746	1.036034417	1.412446268	0.145804295	2.509092333	2.402703547	2.199520526	2.487406849	1.90903100134538	low
CGGA_869	1.47123287671233	0	2.356214374	2.846708344	0.587440613	1.9707107	1.712163448	1.141646948	0.136261746	2.590985357	1.809310596	1.895988339	1.374370962	2.42774808	2.571771921	3.004735912	2.206393351	2.31035833820358	high
CGGA_P335	1.47123287671233	0	2.400440318	1.98124128	0.336366991	1.399961687	1.184717541	1.100219462	0.284055198	0.440278753	1.357723156	1.01696112	0.479991833	2.34243674	2.611304174	2.522732634	2.233653236	1.12610300013751	low
CGGA_1553	1.47945205479452	1	2.238485615	1.776207928	0.074877438	1.663013937	1.2394391	0.345442473	0.073413426	0.992090303	1.130224305	1.079086418	0.580486708	2.730315305	2.787801592	2.067269028	2.432202068	1.60178582459868	low
CGGA_1901	1.47945205479452	1	2.386167785	2.701338912	1.343810816	2.20225339	1.760882389	1.678512936	0.845713434	1.449337624	1.79598612	1.939403526	1.141604583	2.604717598	2.585767095	2.864689615	2.197147878	2.72993761978634	high
CGGA_1478	1.48493150684931	1	2.413842456	2.185973038	0.648198765	2.212415061	1.653877455	0.793202439	0.115819227	0.521551226	1.076367714	1.907110275	0.36355925	3.210554117	2.740170548	2.323516762	2.34791421	3.0989448918935	high
CGGA_P401	1.48767123287671	0	2.38409898	2.091724376	0.766685108	1.505180796	1.584884952	0.984880803	1.15094906	1.654640157	1.413475006	1.278627275	0.9245733	2.632260245	2.855379007	2.363007673	2.414819189	1.77963640905882	low
CGGA_P328	1.4958904109589	0	2.43629295	2.149330325	0.386750882	1.818711627	1.728534265	0.201184601	0.770103394	2.612433504	1.509455989	1.723615519	0.838125505	2.75497745	2.702008154	2.578957898	2.389993583	2.32759055923145	high
CGGA_831	1.4958904109589	1	2.422858719	2.375449296	0.8684916	2.183287597	1.731445586	1.504246545	0.073413426	1.449337624	1.179499161	1.946540385	1.096683123	2.860548397	2.708325146	2.238775902	2.417889799	2.76809366948149	high
CGGA_1299	1.50684931506849	1	2.439302649	2.361598013	0.113801874	2.076348848	1.766045682	1.417806831	0.290350839	1.162416658	1.146429066	1.771446209	0.79693057	2.642670823	2.521297758	2.477652655	2.442364888	2.28060626803158	high
CGGA_619	1.50684931506849	1	2.18350694	2.085181564	0.074877438	2.067581484	1.517951642	0.004888582	0.073413426	0.74174118	1.471258525	1.723615519	0.290227001	2.665605663	2.462306285	2.527641907	2.292332864	2.22006943008541	high
CGGA_P326	1.50958904109589	0	2.065339688	1.792987268	0.318866978	1.758096162	1.067049517	0.445377862	0.194791537	0.468343492	1.407881373	1.312146282	0.417551002	2.690866515	2.534288378	2.544402851	2.128011603	1.72498787735451	low
CGGA_810	1.50958904109589	1	2.434561816	2.783848067	1.567052414	2.057020156	2.295356766	1.081974281	0.136261746	1.557725007	2.010093887	1.922466784	2.017291134	2.769006871	2.67405895	2.633020681	2.455435717	2.92849970417658	high
CGGA_1398	1.51780821917808	1	2.343356984	1.670883239	0.300992211	1.718003368	1.162138638	0.504909706	0.284055198	0.58315754	1.305697953	1.463926121	1.388261459	2.90982518	2.630415008	2.386119745	2.499418346	1.52550247332158	low
CGGA_545	1.52054794520548	1	2.360855191	2.342917608	0.990837389	2.231644878	1.867214432	0.770026884	0.909807833	1.78293312	1.786532091	2.016331286	1.461664565	2.737896049	2.652740192	2.657014213	2.622278526	2.40603748498487	high
CGGA_796	1.53150684931507	0	1.994216812	1.788348872	0.047328178	1.322195214	1.937059205	-0.096878946	0.058490379	0.380874579	1.739115329	1.500792458	0.809424815	2.60998928	2.51939936	2.48075313	2.285057645	1.57124452539936	low
CGGA_P308	1.54246575342466	1	2.035853629	1.717011035	0.185011801	1.377580821	1.210652966	0.73567784	0.073413426	0.170503293	1.01712296	1.065331337	0.54852099	2.56999997	2.643140371	2.409241846	2.158528419	1.36947155269343	low
CGGA_850	1.54520547945205	0	2.635956552	2.340635968	0.358529159	2.282672841	1.748193439	0.689742015	0.279216567	-0.100425084	0.766438107	1.664404838	0.300143627	3.063129764	2.799066932	2.162784485	2.505405303	3.00414161994128	high
CGGA_1598	1.54520547945205	1	2.232333448	2.126535718	0.682438335	1.84242166	1.321023355	0.092690076	0.884344678	0.349430959	1.216861589	1.338042697	0.417551002	2.718101938	2.704990601	2.647426525	2.220327758	2.21600846006397	high
CGGA_P319	1.54794520547945	0	2.339265745	2.237450887	0.682438335	1.687035958	1.602648542	0.092690076	0.073413426	1.065606473	1.02833827	1.509588313	1.11507335	2.649198054	2.776495514	2.293349809	2.519571837	2.09440150203834	high
CGGA_P316	1.55342465753425	0	1.307734831	1.835089271	0.074877438	1.104602892	0.646174863	0.532853271	0.194791537	0.380898231	1.157625094	1.489372536	0.404410329	2.394177131	2.449641503	2.863723547	1.919118325	0.834394085935476	low
CGGA_1035	1.55342465753425	1	2.500135925	2.755214861	1.037488379	1.9439922	2.008694512	1.358032652	0.866402131	2.527562366	1.906704309	1.997408411	1.894097647	2.663113153	2.782003491	2.658462814	2.529340604	2.39724125450522	high
CGGA_P314	1.56712328767123	0	1.945336619	1.868052106	0.49343209	1.323203451	0.624692955	0.993645653	0.156225231	0.425853367	0.795167077	1.151293699	0.569989886	2.481525445	2.453089609	2.344468467	1.95492253	1.38783912162171	low
CGGA_632	1.57808219178082	1	1.812079429	1.748016564	0.321727619	1.644301376	1.379595641	0.616292277	0.553780916	0.852893691	1.31446307	1.297142406	0.361310162	2.934875622	2.544147253	1.864747364	1.898658843	2.45691438678478	high
CGGA_P311	1.59178082191781	0	2.225352035	2.331144365	0.402880953	2.396569142	1.756798835	0.856907102	0.349052951	1.540778798	1.614357725	1.56196317	0.978121861	2.629648822	2.61013218	2.756660422	2.278947233	2.52370007823844	high
CGGA_1103	1.6027397260274	1	2.451405548	2.096409757	0.776563684	2.132815883	1.785871884	0.004888582	1.007221808	0.855013007	1.360811035	1.242820424	0.590830505	2.894280405	2.628696957	1.898808828	2.454603912	2.85837702268305	high
CGGA_1378	1.6027397260274	1	1.26178672	1.176560841	0.20546624	1.217312495	1.027663861	0.004888582	0.156225231	0.870869691	1.033868843	1.114221906	0.640384592	2.348130717	1.778405655	0.988704094	1.639883324	1.84033049754934	low
CGGA_1615	1.60547945205479	1	1.325693224	1.460018703	0.074877438	1.526621595	1.050491962	1.270524493	0.529544577	0.170503293	1.393625422	1.648668614	0.100040074	2.501107652	2.059178662	2.892278765	2.168527885	1.00258514717369	low
CGGA_1077	1.61917808219178	1	2.40715099	2.43531618	0.69771694	2.102558945	1.529537157	1.765163261	-0.090467675	1.513179214	1.559358783	1.792338045	1.126449842	2.658718375	2.616706375	3.120620988	2.15381791	2.28432855455783	high
CGGA_P306	1.62191780821918	0	2.250435286	1.546390397	0.074877438	1.601786549	0.953422188	0.004888582	0.073413426	0.246838185	0.818840077	1.26588557	1.489742221	2.70535601	2.599018477	2.05172269	2.240456838	1.50680573269166	low
CGGA_1690	1.62191780821918	1	2.488059277	2.450250747	0.704421414	2.05018389	1.515626908	1.232903806	0.705011909	2.043851295	1.577913259	1.765685745	1.077693086	2.770772684	2.703072959	2.521107767	2.33150625	2.4345237928372	high
CGGA_1148	1.63287671232877	1	2.111604979	2.285125364	0.648198765	1.980600081	1.721169278	0.817146364	0.600346841	0.838770702	1.771950423	1.481039568	0.677633099	2.803428417	2.665881507	2.487108665	2.193865994	2.47504024080125	high
CGGA_1680	1.63287671232877	1	1.965070155	2.359588708	0.926344645	2.047296189	1.762234936	1.300673706	0.231660427	1.19047236	1.840346732	2.082472114	1.302000559	3.03594237	2.681818286	2.789658818	2.310212835	2.58108131145462	high
CGGA_P165	1.63835616438356	1	0.926050449	0.545181519	0.074877438	0.777522697	0.953422188	0.004888582	0.073413426	0.170503293	0.270026051	1.101299857	0.335056557	2.269835406	1.938652921	0.669727974	1.585911697	1.33925424337947	low
CGGA_1559	1.65205479452055	1	2.181485678	1.942069328	0.386750882	1.572442475	0.821962676	0.768289775	0.213429891	1.093837257	0.727580296	1.118464287	0.668508019	2.598952214	2.483723461	2.392155095	2.072111083	1.80004705570454	low
CGGA_1214	1.65479452054795	1	2.592420004	2.215130044	0.087927472	2.208999312	1.250793732	0.770026884	-0.127693086	-0.050746475	0.742293583	1.352033951	0.50028654	2.854639733	2.592470182	2.399722745	2.337634787	2.4410661219798	high
CGGA_1972	1.66027397260274	0	2.603842344	2.654831237	0.94972051	2.168927114	1.979431042	1.540764697	0.073413426	2.377774791	1.440560204	1.93359671	1.082498708	2.690209729	2.748114055	2.607842502	2.333835079	2.89926914635898	high
CGGA_669	1.66301369863014	1	1.462979524	1.028496448	-0.010481907	0.649859466	0.930478233	0.888198077	-0.127693086	-0.00393872	1.036034417	0.796342003	-0.025727309	2.390376815	2.650936071	1.481208472	1.801532474	0.605789356172003	low
CGGA_1105	1.66849315068493	1	2.512499124	2.227999456	0.770954253	2.187010535	1.861263637	0.843029951	1.359366873	0.534710615	1.496033451	1.794733709	1.331826992	2.850839116	2.780295298	2.85448642	2.081649537	2.81315763577426	high
CGGA_247	1.66849315068493	1	1.72239469	1.657335201	0.53068075	1.984804181	0.823353958	1.028154379	0.618104488	0.826195522	1.288724661	1.257327642	0.672278254	3.094514854	2.616007937	1.641452206	2.665526022	1.70835680904487	low
CGGA_274	1.67123287671233	0	2.763277708	2.413895195	0.681890919	2.175746441	1.500871074	1.037220739	0.852711776	2.363547676	1.68565418	1.734807209	0.947792509	2.757778176	2.388818697	2.452765111	2.404407687	2.58707798006594	high
CGGA_804	1.68219178082192	0	1.896887631	1.993701081	0.589539076	1.913471089	1.699639209	-0.096878946	0.768412891	0.040276962	1.669835464	1.18416693	0.716481383	2.680479912	2.562304893	2.593482701	2.28770123	2.12381619578794	high
CGGA_509	1.70684931506849	1	2.4414226	1.970796992	0.746514483	2.366678361	1.763583204	0.27023405	0.300800635	2.066327371	0.622120179	2.061840817	1.072847786	2.907428201	2.728158869	1.919811085	2.459556371	3.19244825551742	high
CGGA_1694	1.70958904109589	1	2.35299496	2.520575675	0.521464918	2.263235699	1.582868475	1.577200535	0.577485537	0.282503277	0.709568813	1.931396312	0.838125505	2.771908022	2.811871743	2.671558683	2.20757906	2.76458406865436	high
CGGA_P298	1.73698630136986	0	2.228513022	1.687337609	0.353505832	1.953119359	1.138612229	0.092690076	0.156225231	0.682464558	1.139503385	0.924364896	0.71296119	2.724951626	2.537315425	2.371358528	2.258327218	1.95303656990075	high
CGGA_1425	1.75342465753425	1	2.144118499	2.441591806	0.185011801	1.88235317	1.638032887	0.822988644	0.194791537	0.978956529	0.6011061	1.642789923	0.845207736	2.798906394	2.734446466	2.182505628	2.236536601	2.70966289009088	high
CGGA_492	1.78630136986301	0	2.548420813	2.379979735	0.776563684	2.019575345	1.961679023	0.092690076	0.724231473	0.901488308	1.445808242	1.542083069	1.187252319	2.747427347	2.771925443	2.61165538	2.449897472	2.59912439668252	high
CGGA_1678	1.8	1	1.503282355	1.386628497	0.074877438	1.114145268	1.420712756	0.092690076	0.266958876	0.170503293	1.134882457	1.572456555	0.936879915	2.445988885	2.29523727	1.395512279	1.825084042	1.62135033318209	low
CGGA_P286	1.8027397260274	0	2.297981027	1.449405545	0.282728361	1.687035958	0.845865978	0.708314317	0.266958876	0.440278753	0.912488835	0.881692699	1.393714283	2.73920707	2.567973753	2.143130694	2.177784405	1.49307999321216	low
CGGA_710	1.80821917808219	1	1.864893444	2.248422426	0.87897083	1.908707544	1.770190725	-0.096878946	1.104711734	0.628994105	1.679395988	1.464394526	0.591561318	2.418087295	2.593647573	2.833010969	2.152855523	2.25622332865407	high
CGGA_D35	1.81095890410959	1	2.533095105	2.491537878	0.728137083	2.069252729	1.88832932	0.305713094	-0.072475058	1.542797854	1.680445343	1.530664628	1.404195291	2.518438098	3.080433029	2.779269434	2.050288704	2.54477213886991	high
CGGA_P283	1.81917808219178	0	2.614796042	2.373414445	0.599985825	2.217379814	1.953331378	1.288332072	0.491476588	0.546809232	1.378965486	1.840724962	0.994981456	2.856365422	2.68628303	2.500484664	2.387021247	2.73375052166227	high
CGGA_P279	1.83013698630137	0	2.057760746	1.332198909	0.074877438	1.705606991	0.76248861	0.72214387	0.073413426	0.170503293	0.736409966	1.026962193	0.859142423	2.645005832	2.496432731	2.003533282	2.148201524	1.38404381867497	low
CGGA_888	1.83287671232877	1	2.305135884	1.895594416	0.185011801	1.594628739	1.522567506	0.156531631	0.317207626	0.282503277	0.485673398	1.186041976	1.141604583	2.742916066	2.698513588	1.825977846	2.592206442	1.91882002610012	low
CGGA_1226	1.83561643835616	1	2.153098297	1.98124128	0.318866978	1.953119359	1.794718239	0.256921721	0.115819227	0.349430959	1.315847483	1.413490137	0.537540441	2.759750001	2.618315711	2.461209544	2.473108361	2.16980700774876	high
CGGA_P280	1.84931506849315	0	2.033963587	1.475522308	0.386750882	1.614042226	1.072466052	0.092690076	0.194791537	0.170503293	1.502515162	0.964242761	0.274691981	2.600537753	2.6981748	2.369541903	2.250896147	1.26030502593989	low
CGGA_P99	1.86027397260274	0	2.172020043	1.918583392	0.49343209	1.873208872	1.75952554	0.229566736	0.136261746	0.71272707	1.72820376	1.443919324	0.640384592	2.649457698	2.612761349	2.648069818	2.277073885	2.03739236404886	high
CGGA_1403	1.86027397260274	1	2.498017801	2.128137302	0.795923533	2.399125172	1.89128468	0.092690076	0.67517344	0.805061257	0.963934727	1.3463919	0.335056557	2.919958846	2.727263496	1.915838208	2.655125329	3.07216523121398	high
CGGA_564	1.86027397260274	1	2.553371088	2.299158181	0.660105754	2.102558945	1.775928154	1.477248252	1.002029847	1.22080057	1.839883963	1.648326628	1.253561671	2.671943286	2.371483505	2.563235163	2.315944318	2.3476353412568	high
CGGA_1023	1.86575342465753	1	2.124829348	2.12160277	0.186308199	1.974609329	1.154777855	2.05142819	0.073423937	0.324240566	1.110871238	1.556918018	1.178854853	2.883093532	3.004410853	2.333866303	0.460213807	3.52473838645548	high
CGGA_802	1.86575342465753	1	2.134068968	2.334590776	0.426537026	1.946931988	1.791913691	1.66688286	0.279216567	1.71237545	1.506946751	1.821402805	1.080726913	2.983247221	2.847202087	2.269585188	2.496989096	2.33582689820025	high
CGGA_1223	1.86849315068493	1	2.720748881	2.358520121	0.370296384	2.055889881	1.650404283	0.657410997	0.073413426	0.606430293	0.841687912	1.728501847	0.729958052	2.989799986	2.726064213	2.261974985	2.400762814	2.84130896566061	high
CGGA_D38	1.88767123287671	1	1.927774185	1.387978165	0.219975656	2.060349494	1.567026434	1.443251614	0.088073778	0.108851366	0.174190914	1.319135369	0.300143627	2.763158938	2.709536832	1.035268237	2.570041414	2.17192207311963	high
CGGA_1503	1.8958904109589	0	1.304063444	1.761473673	0.599985825	1.021820479	1.109027363	0.577012085	0.073413426	1.036019441	1.476197084	1.57072421	1.336411867	2.358934872	1.88967291	1.339296419	1.669909582	1.75010190054641	low
CGGA_139	1.9013698630137	1	2.061862624	1.441293935	0.282728361	1.293648731	1.285480821	0.455660137	0.175729067	0.640003094	1.2667602	1.215177763	0.443160486	2.766911791	2.861947223	1.76085621	2.413658771	1.2733941337148	low
CGGA_1626	1.90684931506849	1	2.422133453	2.524763209	0.8684916	2.221228284	1.871023963	0.840185799	0.073413426	2.208662032	1.826833396	1.920958233	1.377179164	2.758443312	2.608954574	2.695543616	2.305986566	2.80019664539386	high
CGGA_1087	1.92054794520548	0	2.05000997	1.465241016	0.225446656	1.558977956	1.148140955	0.004888582	0.073413426	0.170503293	0.834160532	1.03679493	1.175164083	2.818026139	2.439972785	1.681803996	2.509623067	1.58514556453949	low
CGGA_1321	1.92328767123288	1	2.290651562	1.873296156	0.795923533	1.929900277	1.409268513	0.215508252	0.423503618	1.110169107	1.270417545	1.931396312	1.067962228	3.058861885	2.633370422	2.128630631	2.456264944	2.45922693834617	high
CGGA_1048	1.92602739726027	0	2.22144468	1.862739505	0.353505832	2.01133846	1.675819301	0.27023405	0.156225231	1.004957502	1.463757968	1.430109318	1.883132866	2.774314714	2.76524509	2.470157046	2.354700932	2.04043763372753	high
CGGA_1234	1.93150684931507	1	2.595646566	2.415703808	1.014695705	1.994764685	2.024940623	0.961401964	0.870894183	0.711180646	1.678344077	1.692050487	0.96249772	2.639069308	2.56731828	2.79312818	2.537443461	2.35360544812711	high
CGGA_236	1.93424657534247	0	1.987755413	1.641179229	-0.123534364	0.45398583	1.289896445	0.616292277	-0.127693086	0.981063783	0.354952044	0.902187714	0.547391042	2.878637211	2.567941084	1.774083174	2.538589859	1.09252941764302	low
CGGA_P271	1.94520547945205	0	1.135136124	0.411577993	0.074877438	0.855746397	0.79713683	0.004888582	0.266958876	0.170503293	0.718634151	1.118464287	0.258843647	2.253305049	1.817495726	0.678185927	1.492244874	1.21128110606573	low
CGGA_1601	1.94520547945205	1	2.517530716	2.654542211	1.221566908	2.278720132	2.01765678	1.232903806	0.073413426	1.733550476	1.538444743	1.706059637	1.179222444	2.796795216	2.621139971	2.606052494	2.393143308	3.10307809219268	high
CGGA_1764	1.94520547945205	1	2.364777138	2.190014104	0.370296384	2.031285813	1.360712697	1.212998771	0.266958876	0.838770702	0.970076901	1.644266924	0.778503764	2.908864163	2.613824475	2.311247643	2.430385341	2.33377838642728	high
CGGA_1507	1.95890410958904	1	2.271814075	2.631612234	0.964868768	2.197426274	2.045794769	0.834507451	0.633360918	2.35982342	1.493105976	1.783109803	1.244045891	2.592943085	2.611888081	2.790300838	2.355657335	2.88345333864776	high
CGGA_1612	1.96712328767123	1	2.554162946	2.577077119	1.367844484	2.204457586	1.928057105	1.38756083	0.073413426	1.880083351	1.390726395	1.891938309	1.837021616	2.918150101	2.704792955	2.620551537	2.404795574	3.06886829149423	high
CGGA_1075	1.97260273972603	0	2.372013171	2.675214274	0.986970989	2.386118269	2.023316412	1.900262318	0.955452243	1.684890593	1.549149372	2.115587513	1.357194292	2.88705164	2.772121828	2.682151873	2.225579533	3.18321839724696	high
CGGA_1066	1.98082191780822	1	2.149983458	2.114565845	0.824015387	2.130539967	1.925346812	0.004888582	0.213429891	0.787557404	1.375983224	1.74866325	0.994981456	2.637855506	2.725462217	2.501827668	2.497441952	2.41589915199464	high
CGGA_1543	1.98082191780822	1	2.383058945	2.545402913	0.994179276	2.010054473	1.515626908	0.72214387	0.934916971	1.578700429	1.606916086	1.888667913	1.082498708	2.605648547	2.589732177	2.985182843	2.296467065	2.37102067261651	high
CGGA_P15	1.98082191780822	1	2.009766411	1.758739287	0.318866978	1.585517257	0.89113368	1.577200535	0.175729067	0.722532647	1.610651679	1.37847882	0.620981682	2.558328608	2.51030377	2.782640412	2.184657281	1.01035118349056	low
CGGA_1039	1.99178082191781	1	2.310491607	1.959598329	-0.041129294	2.2261071	1.612444544	1.458045524	-0.037651949	0.159636672	0.729875557	1.491929129	0.274244292	2.937574514	2.739756777	1.929119874	2.373705555	2.52409870232565	high
CGGA_659	2	0	1.420271217	1.440609726	0.570536291	1.145518027	1.076152519	1.292290717	0.40250375	0.998173115	1.394510242	1.195742342	0.709313396	2.42478972	2.764296587	1.957279646	1.814297851	1.13547030554534	low
CGGA_1185	2.0027397260274	1	2.366548037	2.489259353	0.418697655	2.115126492	1.604580706	0.004888582	0.073413426	0.396172552	1.407881373	1.636832283	0.305459398	2.82686127	2.705648212	2.298663552	2.613069073	2.4359157703715	high
CGGA_P265	2.00821917808219	0	1.39155983	1.338907161	0.074877438	0.550934716	1.202142534	0.075885205	0.073413426	0.170503293	0.718634151	0.918447744	0.649886735	2.562523146	1.829252871	1.102289705	1.675301732	1.73058320072584	low
CGGA_1604	2.02739726027397	1	2.317911005	2.250399517	0.282728361	1.673689048	1.357519062	1.441456733	0.364513207	1.104773852	0.826545193	1.312146282	0.601025138	2.82790614	2.592481133	2.504187418	2.132554223	2.32269132202432	high
CGGA_1157	2.03013698630137	1	2.168661171	1.41037134	0.074877438	1.761778307	1.067049517	0.701285124	0.213429891	0.425853367	1.878447544	1.420681477	0.872780272	2.818151878	2.498568452	2.472808179	2.303993089	1.19875309379006	low
CGGA_1850	2.05479452054795	0	2.246503162	1.932303368	0.507573106	1.673689048	1.281791653	0.156531631	0.284055198	0.349430959	1.732494952	1.118464287	1.351340271	2.753420135	2.563999662	2.637449141	2.266553077	1.66384508046326	low
CGGA_1587	2.05479452054795	1	2.33115752	2.261783187	1.260464152	2.193664318	1.5271392	0.308798207	0.073413426	1.297279147	1.509455989	1.56372877	1.206836982	2.830298633	2.706892575	2.522255764	2.387447817	2.66923379849257	high
CGGA_1034	2.06301369863014	1	2.556055056	2.511554873	0.69771694	1.158807439	1.795040863	-0.096878946	-0.072475058	2.061105776	1.596348166	1.730703362	0.821681259	2.534902582	2.614327189	2.46258452	2.552802453	1.8372141309121	low
CGGA_1911	2.08767123287671	0	2.714113326	2.571518004	0.561719447	2.477123475	2.334634936	0.402679281	0.333287987	0.732202939	0.770615245	2.076555948	1.473812084	3.014404816	2.831540675	2.604666898	2.633531595	3.41237191470513	high
CGGA_1619	2.0986301369863	1	2.108068981	1.776207928	0.074877438	1.911080868	1.235418724	0.840185799	0.073413426	1.115516677	1.139503385	1.446183462	0.515064715	2.872501293	2.568784228	2.118720979	2.260984272	2.07333165849105	high
CGGA_D57	2.0986301369863	1	2.213553662	2.248422426	0.480731272	2.213251705	1.823661252	0.865940321	0.54622224	1.152421641	1.426535113	1.643396709	0.93272402	2.833444761	2.719559464	2.328862335	2.338661865	2.66361673416889	high
CGGA_1017	2.1041095890411	1	1.986678879	1.682464798	0.074877438	1.576217007	1.373292258	0.966936206	0.136261746	0.299765047	1.453579475	1.370646264	0.404410329	2.647372784	2.794292141	1.950131984	2.480012143	1.19401930879247	low
CGGA_1263	2.11506849315069	1	1.575911835	1.720416174	0.262491834	1.399521705	1.410526228	-0.096878946	0.130411932	0.040276962	1.360265257	1.641742175	0.582946648	2.607194063	2.61684593	2.715562225	2.285814292	1.33522952513081	low
CGGA_904	2.12054794520548	1	2.123353799	1.335508548	-0.123534364	1.873876946	0.808624757	0.164318203	0.290350839	-0.335237435	1.072901032	1.300337446	0.679849804	2.963121385	2.554839987	1.821322223	2.007972426	1.88381954019069	low
CGGA_P177	2.12602739726027	0	2.524852872	2.359321901	0.282728361	2.03490605	2.020497287	0.171705835	0.073413426	0.571238783	1.561688798	1.427769274	0.960783843	2.774975923	2.617462036	2.235943875	2.516692977	2.49927053246898	high
CGGA_P178	2.12602739726027	0	0.871541486	1.078530176	0.074877438	0.67871714	0.876402283	0.004888582	0.073413426	0.299765047	0.6011061	0.638865736	0.290227001	2.067600646	1.872903745	0.807023561	1.567811282	1.18144772263463	low
CGGA_P179	2.13150684931507	0	2.19537279	1.539756123	0.074877438	1.704206911	1.57471396	0.504909706	0.073413426	0.481999262	1.348349267	1.232620778	0.580486708	2.824553125	2.779554389	2.01735042	2.560494379	1.54952610064521	low
CGGA_1906	2.13424657534247	0	2.158369494	2.330267997	0.636429865	1.886845788	1.21485926	0.878500905	0.804740822	0.822126047	1.500179632	1.420681477	0.491870821	2.542690394	2.47967393	2.79999616	2.32092119	1.84800904760961	low
CGGA_1037	2.13698630136986	0	1.517568224	1.588384287	0.074877438	1.141824373	0.555958162	1.421013908	0.451413629	0.170503293	1.091552885	1.455135996	0.430465479	2.392112272	2.448359937	2.634196974	1.840576609	0.700438410880956	low
CGGA_P173	2.14246575342466	0	2.337076484	2.0987299	0.464370313	2.024552517	1.955015377	0.27023405	0.333287987	0.978956529	1.887448747	1.7463406	0.9245733	2.827545014	2.684564764	2.474409398	2.598376899	2.17639691949579	high
CGGA_D50	2.14246575342466	1	2.318171411	2.049265906	0.282728361	1.59100636	1.388593484	0.321217902	0.175729067	0.349430959	0.718634151	1.415898921	0.569989886	2.899609402	2.66564813	1.941545776	2.489529691	2.14081596462022	high
CGGA_1126	2.14794520547945	1	2.172854311	1.94469109	0.402880953	1.992262631	1.327852281	0.642099056	0.266958876	0.349430959	1.200561427	1.774488973	0.377421965	2.797025657	2.620859008	2.484374129	2.258327218	2.16699383056101	high
CGGA_1903	2.15068493150685	0	1.500856759	1.572034597	0.074877438	1.760554575	1.166728034	0.485627939	0.654569043	0.650856494	1.228782179	1.700908951	0.886132195	2.58070667	2.198633723	2.690884232	2.258660646	1.43627155591022	low
CGGA_1902	2.16438356164384	0	2.240173138	1.861668617	0.074877438	1.850347394	1.889304018	0.577012085	0.266958876	0.53428684	1.111208652	1.381062758	0.838125505	2.606987177	2.498416476	2.391541916	2.179948508	2.23627916714222	high
CGGA_P110	2.19178082191781	1	2.599679092	2.418239176	0.282728361	1.543085399	1.820187423	0.004888582	0.073413426	1.434418522	1.375983224	1.668648486	0.972396848	2.905367663	2.695515267	2.095580278	2.515505954	2.39240851040115	high
CGGA_1829	2.19452054794521	0	2.18350694	1.700075889	0.074877438	1.790103201	1.193498639	0.755448278	0.266958876	1.393540147	1.413475006	1.269100027	0.467917612	2.631702974	2.698513588	2.350190318	2.255309504	1.54913137046284	low
CGGA_P172	2.2	0	0.871541486	0.467978184	0.074877438	0.697832063	0.883811174	0.004888582	0.073413426	0.228404877	0.826545193	0.665850368	0.404410329	2.442743469	1.77545511	1.068409783	1.689339392	1.03438891616884	low
CGGA_P176	2.2027397260274	0	2.39867024	1.509892736	0.300992211	1.78781641	1.458817324	0.092690076	0.284055198	0.282503277	1.134882457	1.497562412	0.793926513	2.836052543	2.698648966	1.761852205	2.549391581	1.82081010128872	low
CGGA_P183	2.21095890410959	0	2.203801208	1.452080236	0.074877438	1.53286478	1.21485926	0.229566736	0.175729067	0.349430959	0.753730314	1.178507776	0.430465479	2.849609102	2.5792002	1.471978672	2.507722901	1.69246651510781	low
CGGA_1049	2.21643835616438	1	2.625578678	2.452761254	0.442490942	2.020250661	1.853194429	1.412594616	0.220820545	2.522585736	1.409841521	1.932172637	1.217486371	2.674873023	2.725026527	2.362706698	2.465000727	2.41548949177029	high
CGGA_1473	2.22739726027397	0	1.598715133	1.974040897	0.074877438	1.603558188	1.70758987	0.004888582	1.803856831	2.207108939	2.223907702	2.647668089	2.450134844	2.615865055	2.455423626	2.830831509	1.910541549	1.85469490125508	low
CGGA_1735	2.22739726027397	1	2.33975004	2.023226887	0.318866978	2.136426005	1.68880329	0.004888582	0.266958876	0.571238783	1.663357447	1.370646264	1.037769405	2.795500358	2.694621996	1.957333032	2.634929231	2.10723745730539	high
CGGA_P174	2.23561643835616	0	2.37780143	2.060991108	0.535115119	1.655224155	1.625313771	0.243368528	0.136261746	0.170503293	1.29186036	1.599316411	0.580486708	2.862951618	2.67217339	2.060249696	2.544007422	2.08842623703891	high
CGGA_P155	2.23835616438356	0	2.583504477	1.992179996	0.074877438	1.844418048	1.852965086	0.33343067	0.213429891	0.425853367	1.319188388	1.553032409	1.087265219	2.799362728	2.710393241	2.000913876	2.522676209	2.10594980994207	high
CGGA_P153	2.24109589041096	0	0.926050449	0.396783944	0.074877438	0.638750721	0.788645611	0.004888582	0.073413426	0.495414305	0.718634151	0.875348208	0.36355925	2.344075016	1.757264392	1.018145614	1.583690826	0.997196715452232	low
CGGA_1472	2.24383561643836	0	1.584852498	1.94556112	0.074877438	1.560926107	1.3543055	0.229566736	1.189120076	1.166523818	1.641251693	1.996788116	1.996973523	2.468038846	2.343501973	2.985182843	2.224088247	1.25676962862613	low
CGGA_P156	2.25205479452055	0	2.441083556	1.596348897	0.074877438	1.658356892	1.469185513	0.125262224	0.136261746	0.380898231	1.390726395	1.269100027	0.738298164	2.831090387	2.674209149	2.206684827	2.414432929	1.66904192968427	low
CGGA_1410	2.26027397260274	1	2.451568913	2.417133782	0.83313797	2.542137463	2.013355282	0.256921721	0.37967893	1.176220467	1.396508294	1.840724962	0.590830505	2.819322019	2.706631156	2.073720844	2.687416594	3.06215152355185	high
CGGA_D11	2.26575342465753	1	2.758508451	2.425263787	0.393409263	2.403937355	2.165132904	0.990740883	0.663996094	1.376229475	1.076460176	1.818013084	1.433762607	2.651880032	2.740699689	2.783672335	2.482544132	2.78043647056742	high
CGGA_P112	2.28493150684932	1	2.130168456	1.866995121	0.521464918	1.55110086	1.481844343	0.380328112	0.611517412	0.682464558	1.500179632	1.329554811	0.601025138	2.776746601	2.821379688	2.062018106	2.450574899	1.70869282522507	low
CGGA_1718	2.28767123287671	0	2.041462519	1.690556696	0.418697655	1.885054988	1.310610033	0.73567784	0.317207626	0.26486585	1.658349791	1.434756145	1.128492074	2.744023099	2.54707073	2.553121084	2.249181247	1.64666549232406	low
CGGA_825	2.29041095890411	1	2.12052825	1.835089271	0.535115119	1.937017523	1.515626908	0.075885205	0.073413426	0.454439329	1.679663477	1.478933445	0.668508019	2.880546076	2.636026279	2.522064775	2.377908962	2.06226905770322	high
CGGA_D24	2.29315068493151	1	1.580021388	1.588999455	0.410182457	1.913471089	1.206126381	0.189417299	0.40250375	0.441645628	1.191488742	1.303514462	0.538215529	2.868172286	2.516798077	2.407207607	1.754319442	2.47309533921981	high
CGGA_1051	2.2958904109589	1	1.85265392	1.526203874	0.074877438	1.845412475	1.285480821	0.953099312	0.115819227	0.838770702	1.811689165	1.239442141	0.443160486	2.661935335	2.661645353	2.095180695	2.376360901	1.27386498624837	low
CGGA_1536	2.3013698630137	1	2.2333673	2.204437884	0.795923533	1.844418048	1.76760258	0.109144889	0.423503618	0.26486585	1.798439828	1.727285509	0.948947418	2.884658398	2.646872994	2.508242501	2.572506211	2.16241448158262	high
CGGA_1567	2.3013698630137	1	2.018460803	2.338925238	0.725769662	1.977801436	1.324448972	0.424350741	0.364513207	0.822126047	1.861943537	1.386190995	1.265216688	2.509036015	2.605886091	2.856099842	2.304849109	1.76759903528198	low
CGGA_1882	2.30684931506849	0	1.994543718	1.827002458	0.418697655	1.272955179	0.830029948	0.873175214	0.115819227	0.870869691	0.74512579	1.393786031	0.966617809	2.554191056	2.41666488	2.629898389	2.141450235	1.32829286336939	low
CGGA_1651	2.30684931506849	1	2.009088583	1.259964376	0.164063181	1.51171764	1.180274333	0.862379087	0.194791537	0.246838185	1.270417545	1.055974879	1.063035819	2.607909748	2.735890985	2.188874834	2.308529697	0.956350053797149	low
CGGA_P158	2.31232876712329	0	0.903302815	0.350576437	0.074877438	0.98147624	0.46634517	0.004888582	0.136261746	0.246838185	0.568371929	0.571416587	0.100040074	2.132076896	1.463496183	0.742108051	1.390944922	1.19100369457156	low
CGGA_P182	2.31780821917808	0	2.443784371	2.771467179	1.363907668	2.213841291	2.338028437	1.07825082	1.305965726	2.551581722	1.860889868	2.057148651	1.860232991	2.644917726	2.770891585	2.468180853	2.632208751	2.88335451580501	high
CGGA_1324	2.32328767123288	1	2.27873288	1.687025013	0.376198302	1.56491109	1.645204478	0.447078463	0.279216567	1.02448848	1.083512209	0.949396591	0.325201106	2.473677105	2.251548855	2.141977988	2.35183268	1.86244478767026	low
CGGA_1880	2.34246575342466	0	2.121017007	1.467831565	0.074877438	1.778538616	1.015910998	0.559694049	0.073413426	0.396172552	1.54060471	1.242820424	0.479991833	2.65870886	2.450553189	2.431816373	2.178218428	1.36519733331465	low
CGGA_1791	2.34246575342466	1	1.064160656	1.219843899	0.074877438	1.114145268	0.979198871	0.004888582	0.156225231	0.170503293	0.945134912	1.026962193	0.872780272	2.279811484	1.914994791	1.367000801	1.505781445	1.5795539233871	low
CGGA_D45	2.34520547945205	0	1.937195752	1.897654419	0.671098654	0.746921863	0.823353958	0.819432687	0.40250375	1.11312196	1.302922976	1.250413253	1.004580413	2.613096421	2.394913531	1.714605227	2.366301063	0.943570471891434	low
CGGA_P137	2.35616438356164	0	2.21384712	1.602233849	0.353505832	1.806854834	1.327852281	0.321217902	0.284055198	1.048024279	1.495475134	1.215177763	1.282249009	2.887843446	2.617176815	2.121688255	2.542226782	1.65988791079749	low
CGGA_D28	2.35616438356164	1	2.22570484	1.472972086	0.282728361	1.723397969	1.003921616	0.004888582	0.073413426	0.26486585	1.101463137	1.01696112	1.454954631	2.715226215	2.493661015	2.335670841	2.377467533	1.39757384724431	low
CGGA_878	2.36438356164384	1	2.09073297	2.468903933	0.087927472	2.128145103	1.649546685	0.260926478	0.290350839	-0.335237435	1.295872605	1.758693646	0.649043677	3.236746225	3.055612914	2.398777467	2.297406993	2.81415737725629	high
CGGA_P147	2.36438356164384	1	2.34762749	2.319257539	0.693511282	1.805759407	1.785871884	0.434942736	0.770103394	2.571672644	1.601256371	1.459551031	1.53053335	2.881518991	2.72248946	2.25009953	2.550777566	2.41275476901878	high
CGGA_1870	2.36712328767123	0	2.240173138	1.256083082	0.074877438	1.659914812	0.771324165	0.27023405	0.094877083	0.33321613	1.295353167	0.72488506	0.491870821	2.735437843	2.538880683	1.997744699	2.076904771	1.39589025266872	low
CGGA_1875	2.37260273972603	0	2.263815029	2.699475662	0.244972037	1.953119359	1.219033525	0.909487963	0.796243135	0.58315754	1.778406471	1.771209507	0.746535762	2.451065743	2.693517888	2.962041266	2.292630107	1.64519316363138	low
CGGA_1467	2.37260273972603	1	1.12480491	0.877126134	0.074877438	0.931701198	0.919594148	0.004888582	0.073413426	0.349430959	0.662352517	0.629626824	0.305459398	2.168456724	1.651167026	0.718882664	1.916282113	1.14410290275759	low
CGGA_1108	2.38356164383562	1	2.401809454	2.52182279	0.994179276	2.274035946	2.203689003	0.004888582	0.073413426	2.018324962	1.507153249	1.835129278	1.150182136	2.97835127	2.770496476	2.382658224	2.644492247	3.22427007416304	high
CGGA_1715	2.38904109589041	0	2.179451568	2.032340729	0.386750882	2.034305208	1.456190731	0.550864936	0.073413426	0.901488308	1.369967059	1.461743529	0.704299712	2.713841222	2.753774739	2.44303147	2.366659014	2.04895808461961	high
CGGA_P163	2.41095890410959	0	2.37352504	2.366708176	0.599985825	1.744307274	2.036423989	0.004888582	0.761166517	0.617794561	1.500179632	1.62158005	1.877527136	2.92250114	2.701139406	2.355454698	2.573876108	2.41447951706635	high
CGGA_1383	2.42191780821918	0	1.76146532	1.544189248	0.074877438	1.388898476	1.202142534	0.642099056	0.175729067	0.481999262	0.885100477	1.001632585	1.058067954	2.564230611	2.427578938	2.324097775	2.083384234	1.42369507438636	low
CGGA_P164	2.42739726027397	0	1.119563741	0.614853818	0.282728361	0.777522697	1.672513063	0.109144889	0.231660427	0.170503293	0.770615245	1.441644612	0.659260203	2.352395149	2.024506792	1.431048396	1.630032201	1.52983992623222	low
CGGA_P142	2.44109589041096	0	2.328906898	1.880525651	0.574687196	1.589184117	1.805824613	0.475781504	0.073413426	1.059801161	1.375983224	1.60899296	0.611074333	2.766911791	2.57074173	2.288158986	2.398724109	2.11761199464696	high
CGGA_P144	2.44383561643836	0	2.181079889	2.047939877	0.336366991	1.661467149	1.648657588	0.109144889	0.156225231	1.213479893	1.722416773	1.525160773	1.11507335	2.84173466	2.743147079	2.200665614	2.500960797	1.88849582086	low
CGGA_861	2.44657534246575	1	2.202285357	1.866995121	0.464370313	1.745579934	1.776835804	0.004888582	0.115819227	0.796365443	1.591669672	1.408637048	0.71296119	2.837860856	2.761623293	2.408953309	2.369627678	2.11225861909029	high
CGGA_1004	2.46301369863014	1	2.035477556	2.382034246	0.681890919	1.952753433	1.999836061	0.408908643	0.624868312	0.821626148	2.03848506	1.920685352	1.381954919	2.563830855	2.51260554	3.096253958	2.110370427	2.34080747820103	high
CGGA_1863	2.47123287671233	0	2.130643141	1.452080236	0.244972037	1.150749878	0.805518458	0.559694049	0.136261746	0.170503293	0.982181013	1.011895862	0.54852099	2.551011792	2.534288378	2.160969482	2.095409665	1.03449781902526	low
CGGA_157	2.5041095890411	1	2.004306777	1.825834204	0.20546624	1.694274866	0.830029948	0.975978926	0.24949856	0.282503277	1.826833396	1.393786031	1.110530201	2.511726129	2.460733598	2.809675935	2.035120212	1.0731414452881	low
CGGA_P151	2.50684931506849	0	2.152211384	1.692157517	0.225446656	1.656793352	1.050491962	0.811247582	0.300800635	0.796365443	1.50483967	1.079086418	0.793926513	2.540567683	2.65129359	2.501930698	2.27138159	1.15631021575203	low
CGGA_1728	2.51232876712329	1	2.131117142	2.299919463	1.241327523	1.802455157	1.85728705	0.504909706	0.300800635	1.356340744	2.059129069	1.644266924	1.000498975	2.851812766	2.700267411	2.557915722	2.544007422	2.26854577618832	high
CGGA_P128	2.51780821917808	0	2.158369494	1.744800088	0.20546624	1.434276843	1.479338713	0.402679281	0.073413426	0.349430959	1.35461703	1.368008082	0.754673031	2.775787089	2.725823604	2.114974139	2.433105888	1.50543491667439	low
CGGA_1140	2.52328767123288	1	1.752575773	1.323097449	-0.041129294	0.816211556	1.23384693	0.795111609	-0.020792734	0.576795062	1.225017854	1.024524199	-0.04498092	2.487181578	2.50517668	2.063423857	2.128249103	0.787524384677901	low
CGGA_780	2.52876712328767	1	2.135819912	1.761473673	0.648198765	1.76663719	1.503831293	0.321217902	0.24949856	0.58315754	1.679663477	1.507605087	0.762712093	2.740627025	2.720342329	2.30512477	2.330986153	1.83092015950549	low
CGGA_1695	2.53972602739726	0	2.14728966	1.485592437	0.225446656	1.84242166	1.067049517	0.004888582	0.094877083	0.846941079	1.240452479	1.143265738	0.590830505	2.733864301	2.518031658	2.32254587	2.124947026	1.84626198523613	low
CGGA_901	2.54246575342466	1	2.12003877	1.535281324	0.20546624	1.629316733	1.426338318	0.445377862	0.213429891	1.425260167	1.70761125	1.291066879	1.22946233	2.937326892	2.630865116	2.173181403	2.476506066	1.55435408499997	low
CGGA_P131	2.54520547945205	0	2.292925848	1.780139465	0.318866978	1.873208872	1.397557923	0.201184601	0.073413426	0.468343492	1.399375169	1.403735905	1.261744933	2.810174717	2.700267411	2.032569101	2.563250262	1.72449023009162	low
CGGA_1205	2.54520547945205	1	1.211241888	1.555094192	0.49343209	0.785796923	1.385569796	0.004888582	0.491476588	1.126071682	0.976158651	1.68507792	1.882203923	2.3473241	2.401403669	1.3908768	1.712784493	1.60631420931733	low
CGGA_1854	2.55890410958904	0	2.135352655	1.909165319	0.336366991	1.53286478	1.219033525	0.243368528	0.094877083	0.571238783	1.557545237	1.381062758	0.36355925	2.744719559	2.545301461	2.733954669	2.299094243	1.57237732873587	low
CGGA_P132	2.56438356164384	0	2.330908297	1.920440475	0.336366991	1.928300313	1.580843207	0.004888582	0.451413629	0.468343492	1.224836923	1.657342655	0.972396848	2.781829435	2.644504386	1.932752045	2.549275739	2.11163124380429	high
CGGA_1736	2.56986301369863	1	2.662904488	2.519950086	0.693511282	2.086244114	1.900078088	0.434942736	1.037565863	0.787557404	1.413475006	1.921713245	0.754673031	2.843123075	2.74985424	2.603064037	2.34791421	2.87167438342219	high
CGGA_P121	2.57808219178082	0	1.846354376	1.784034917	0.164063181	1.251401325	0.744453824	1.362445876	0.094877083	0.380898231	1.529707377	0.822130391	0.192083269	2.27947292	2.653104932	2.634875456	2.173850812	0.41775952041169	low
CGGA_1197	2.58082191780822	1	2.196196407	1.574038419	0.252103638	1.235958344	0.559439429	0.9098351	0.170507136	0.121867147	0.663998501	0.671187208	0.809424815	2.739640986	2.577181948	2.404416769	1.928213441	1.32632689696726	low
CGGA_1356	2.5972602739726	1	2.099842917	1.572034597	0.244972037	1.585517257	1.056063325	0.229566736	0.073413426	0.787557404	1.24428855	1.074537973	0.305459398	2.736761039	2.766456284	2.16227689	2.385951949	1.39611626889653	low
CGGA_616	2.60821917808219	1	2.436657537	2.547437122	0.660105754	2.051252308	1.834448366	1.861107624	0.604357139	1.131831831	1.439134731	1.935645251	1.244766138	2.978973785	2.874881843	2.446503254	2.451762796	2.56826166756802	high
CGGA_1450	2.62191780821918	1	1.963784929	1.281765595	-0.123534364	0.764880731	0.788459254	0.941191169	0.116559103	-0.335237435	0.160502349	1.191909069	-0.170489739	2.488688884	2.585789245	1.641452206	1.983388772	0.958406141389671	low
CGGA_P115	2.62739726027397	0	1.296638142	0.822736549	0.244972037	0.707185129	1.347817702	0.004888582	0.073413426	0.170503293	0.912488835	1.284884044	0.649886735	2.157616514	1.864808348	1.199634623	1.694480069	1.19629044356524	low
CGGA_1309	2.64109589041096	0	1.602595589	1.418995423	0.185011801	1.172445356	0.531473723	1.043553488	0.115819227	0.170503293	0.762226003	1.362689956	0.503560034	2.404280632	2.379888731	2.39776539	1.908607478	0.845871738800847	low
CGGA_1840	2.64109589041096	0	2.479200023	1.953305369	0.353505832	1.720709321	1.406366262	0.308798207	0.24949856	0.937854708	1.29186036	1.046464253	0.770655006	2.711180402	2.810967779	2.313461631	2.403792902	1.81639685320626	low
CGGA_D37	2.64383561643836	1	2.147362942	2.649347046	0.918942317	2.27848579	1.989803918	1.374885395	1.31769484	1.314869533	1.923780046	2.161619641	1.68568775	2.767436052	2.650806919	2.619586597	2.415716373	2.6633552385452	high
CGGA_747	2.65753424657534	1	1.830851554	1.538541067	0.292750236	1.837106299	0.594224055	1.374885395	0.448050022	0.183811012	0.984303581	0.926217776	0.528920137	3.107886155	2.771257283	2.000221965	2.598913755	1.30353261749177	low
CGGA_P111	2.66027397260274	0	2.427527712	1.946429219	0.074877438	1.71935852	1.610328924	0.109144889	0.073413426	0.454439329	1.2667602	1.459551031	0.601025138	2.772370852	2.576300116	2.131510593	2.560715963	1.88882392047614	low
CGGA_P122	2.66027397260274	0	2.311059174	1.982033059	0.074877438	1.627645471	1.771584309	0.092690076	0.24949856	0.813647323	1.148635635	1.373270697	0.668508019	2.76447845	2.694346457	1.901586649	2.482423974	2.08164591997577	high
CGGA_1731	2.66301369863014	0	1.931276192	2.043261116	0.244972037	1.610574992	0.979198871	0.559694049	0.778926803	0.640003094	1.72820376	1.32381714	0.209303362	2.639302314	2.562937137	2.605429914	2.297052927	1.33457144349482	low
CGGA_P107	2.67397260273973	0	2.266916429	1.969981736	0.318866978	1.600007836	1.529408718	0.092690076	0.115819227	0.972286621	1.357723156	1.723615519	0.491870821	2.949650312	2.637780815	1.951342158	2.601217045	2.01758516974928	high
CGGA_1675	2.68493150684932	0	2.149536036	2.180510327	0.805410951	2.158998451	1.598759712	0.523665152	0.622520657	1.959881189	1.357723156	2.055043473	1.119581057	2.866036331	2.647461524	2.500277451	2.272337936	2.77377151283559	high
CGGA_P103	2.69315068493151	0	2.422133453	1.584350237	0.074877438	1.365998147	1.34124749	0.092690076	0.073413426	0.380898231	1.208770751	1.03679493	1.110530201	2.827384324	2.711804441	1.773613712	2.516824533	1.39019602551773	low
CGGA_P102	2.70958904109589	0	2.276634239	2.378476897	0.074877438	2.240469702	2.395207399	0.413597701	0.073413426	2.338009973	1.363880855	1.491433248	1.096683123	2.96857607	2.63310323	2.229145794	2.427637248	3.25318837681764	high
CGGA_1058	2.72602739726027	1	2.256240964	2.088170182	0.612328711	1.854251331	1.675819301	0.27023405	1.007221808	0.26486585	1.569869928	1.551225373	0.417551002	2.732951626	2.624578855	2.382182946	2.496021033	2.07737854976138	high
CGGA_1142	2.75342465753425	1	2.444287856	2.006540925	0.20546624	1.981296438	1.840838133	0.186586901	0.115819227	0.805061257	0.74512579	1.62158005	0.209303362	3.167128282	2.66525866	2.228881347	2.478645736	2.96050407033534	high
CGGA_1819	2.76164383561644	0	2.332896208	2.445045016	0.49343209	2.325585551	1.802155162	0.657410997	0.073413426	0.640003094	1.07121811	1.742832477	0.569989886	2.779102853	2.790348352	2.409241846	2.373014508	2.85348261001752	high
CGGA_882	2.76164383561644	0	2.105520065	1.592383665	0.386750882	1.788961414	1.206414205	0.215508252	0.073413426	0.617794561	1.595527761	1.186041976	0.404410329	2.723051255	2.826116791	2.033049111	2.470138498	1.43972671917326	low
CGGA_337	2.76164383561644	1	2.11036963	1.890959339	0.241557729	1.512209674	1.221417046	-0.096878946	-0.072475058	0.768912494	1.411724745	1.357810818	1.498947409	2.356511282	2.795875761	2.500331783	2.240066357	1.15060394092308	low
CGGA_P93	2.76712328767123	0	2.28372403	1.983611731	0.434211511	1.902599821	1.982572197	0.283312909	0.115819227	1.131280542	2.067967935	1.698310349	0.830964696	2.793917929	2.609740271	2.518215889	2.377467533	2.18673235308342	high
CGGA_887	2.76986301369863	0	1.890285174	1.48309428	0.074877438	1.251401325	1.033454138	0.642099056	0.156225231	0.805061257	1.563747229	1.20443436	0.174487349	2.69797421	2.607474597	2.091966799	2.156210846	1.13230861060605	low
CGGA_883	2.78356164383562	0	2.183103709	1.823487787	0.386750882	1.652068648	1.255228585	0.171705835	0.115819227	0.425853367	1.220863512	1.167008755	0.430465479	2.749536906	2.618883178	2.385806782	2.288139521	1.82667864227673	low
CGGA_1164	2.8	1	2.210533931	1.416137096	0.300992211	1.877807906	1.143396675	0.171705835	0.175729067	0.650856494	1.2667602	1.362689956	1.04800538	2.841621698	2.544284914	2.292920633	2.294997257	1.7596575173766	low
CGGA_1353	2.8	1	2.632271646	2.577460868	0.94972051	2.399320876	2.14968851	0.485627939	0.073413426	0.805061257	1.393625422	1.763455622	0.762712093	2.944382728	2.769803353	2.267861471	2.61181017	3.23082770703361	high
CGGA_727	2.8027397260274	1	2.577042698	2.1373577	0.208930511	1.888298862	1.811843898	-0.096878946	0.102449209	1.35330638	1.319007355	1.807686689	0.460251109	2.762044513	2.400933831	2.468998878	2.416304605	2.5124409392421	high
CGGA_P84	2.81095890410959	0	2.259735646	1.841897047	0.449432545	1.848380825	1.542802911	0.33343067	0.409165104	0.521551226	1.478648144	1.599316411	1.179222444	2.886685195	2.63363732	2.222466602	2.472485886	1.9873241518685	high
CGGA_P86	2.81095890410959	0	2.302678486	1.777522487	0.185011801	1.380434657	1.324448972	0.424350741	0.175729067	0.299765047	0.534073834	0.991187704	0.786260305	2.92411925	2.634524867	1.635759905	2.552842436	1.85128941427107	low
CGGA_J023	2.81643835616438	1	2.588347499	1.617558395	0.272726399	1.89739247	1.737656278	-0.096878946	-0.127693086	0.304317775	0.473564977	1.22553825	0.751205753	2.941758928	2.699848486	1.906248505	2.492221558	2.52832938982736	high
CGGA_P83	2.82191780821918	0	2.261938985	2.005054553	0.671198271	1.791241789	1.337930898	0.465793439	0.437583777	0.53428684	1.750622478	1.332399767	1.288914038	2.70651878	2.584467457	2.675245855	2.325467507	1.72356673625806	low
CGGA_P113	2.82739726027397	0	2.013136025	1.552933199	0.074877438	1.217312495	1.210652966	0.33343067	0.073413426	0.170503293	1.348349267	1.200805323	0.226161482	2.687416551	2.822944249	1.990237592	2.37591702	1.04847377609421	low
CGGA_1437	2.84109589041096	1	1.998061638	1.682464798	0.318866978	1.564797512	1.148140955	0.845811287	0.073413426	0.74174118	1.764074215	1.229177209	0.335056557	2.57540949	2.72370747	2.303677899	2.282965822	1.1417078886164	low
CGGA_862	2.86575342465753	0	1.935468271	1.48309428	0.074877438	1.708393342	1.262953298	1.066926148	0.073413426	0.396172552	1.599354562	1.332399767	0.377421965	2.716995028	2.713334199	2.183423316	2.316849361	1.2593087632016	low
CGGA_1649	2.86849315068493	0	1.140227866	1.786612131	0.074877438	0.422849669	0.602523097	1.870854547	0.156225231	0.170503293	0.878065479	1.291066879	0.305459398	2.46327097	2.1911374	2.741123897	1.920058762	0.385375532553629	low
CGGA_757	2.86849315068493	1	1.700598832	1.601112475	0.186308199	1.215317347	1.082589713	-0.096878946	-0.072475058	-0.335237435	1.580863555	1.009154108	-0.006899659	2.697970087	2.510142364	2.2062289	2.411282619	0.983534805502704	low
CGGA_D47	2.87123287671233	1	2.234161938	2.181672925	0.537503306	1.577700574	1.113761352	1.589398576	0.994908059	0.788620456	1.542539369	1.417617978	0.93272402	2.689553084	2.511551485	1.978016541	2.463933283	1.48689808642908	low
CGGA_1508	2.87397260273973	1	1.975665387	1.90629585	0.715172876	1.893927179	1.536153048	1.25740692	0.284055198	0.571238783	1.50483967	1.425418017	0.443160486	2.580820611	2.482918499	2.818758683	2.11504524	1.99279541618833	high
CGGA_1548	2.88767123287671	1	2.406645926	2.511046411	0.693511282	2.022072508	1.590882304	1.719807088	0.115819227	0.813647323	1.48351435	1.741656599	0.754673031	2.837477356	2.670577855	2.682710149	2.140473957	2.5805159177527	high
CGGA_288	2.8958904109589	1	2.278422279	2.107300005	0.449432545	1.786668174	1.632625426	0.296165371	0.589004443	0.796365443	1.116021127	1.189770485	0.305459398	2.500487866	2.718237234	2.628385702	2.208366998	2.13779160098188	high
CGGA_1610	2.8986301369863	1	1.429970223	2.074832922	0.074877438	1.522412049	0.805518458	1.096619069	0.770103394	0.349430959	1.033868843	1.894373346	0.391036431	2.567491842	2.270854308	2.987152551	1.73183731	1.71439881335621	low
CGGA_1771	2.92602739726027	1	2.152655143	1.315042467	0.074877438	1.56672089	1.128920413	0.256921721	0.194791537	0.299765047	0.963934727	1.155264534	1.141604583	2.978939451	2.768759635	1.866047548	2.419222423	1.49915361822922	low
CGGA_1701	2.93698630136986	0	2.048801837	1.509892736	0.074877438	1.459106706	0.79713683	0.768289775	0.073413426	0.170503293	1.130224305	1.088076091	0.226161482	2.608420823	2.563409922	2.263870995	2.057298823	1.2141310797886	low
CGGA_491	2.94246575342466	1	1.915189112	1.447230662	0.312204945	1.606875918	1.039447082	0.112040571	0.170507136	0.333998316	1.52061491	1.188050695	1.148002821	2.70202117	2.735010063	2.232105018	2.177358058	1.29516613925963	low
CGGA_1614	2.95616438356164	1	2.142749942	1.986749705	0.548530976	1.731362054	1.303551396	1.395647433	0.24949856	0.481999262	1.628894588	1.493485086	0.778503764	2.70983865	2.631673215	2.577029853	2.252261041	1.63398808112906	low
CGGA_1311	2.95890410958904	1	2.193034731	1.75043005	0.318866978	1.73528798	1.061582222	0.541918922	0.156225231	0.26486585	1.381930765	1.167008755	1.544734458	2.802486342	2.501138644	1.840891099	2.568458399	1.40289445714037	low
CGGA_1072	2.98630136986301	1	2.538544808	2.08230462	0.757035077	2.155337802	1.708266234	0.585012664	0.088073778	0.798237889	1.52950944	1.863257053	1.115357555	2.937305614	2.858007363	2.420882856	2.497238728	2.42094005887432	high
CGGA_28	3.02191780821918	1	1.634234365	1.546390397	0.20546624	1.332685226	0.76248861	0.27023405	0.231660427	0.282503277	0.988144997	1.147294223	0.174487349	2.514389158	2.403358119	2.276370568	1.98194437	1.29977900863895	low
CGGA_1340	3.03835616438356	1	1.753588069	1.837956047	0.150967339	1.872149872	1.482834832	0.260926478	0.232880277	0.273364291	1.440908243	1.322207912	0.190963856	2.646035976	2.579462986	2.204003818	2.575367717	1.59401490524527	low
CGGA_1091	3.05753424657534	1	2.356488189	2.544214275	0.815020199	1.966277981	1.330498929	0.920430196	-0.127693086	1.139649201	0.723576698	1.58187022	0.649043677	2.721641369	3.037448721	2.430627086	2.132757563	2.67849887042066	high
CGGA_1282	3.05753424657534	1	2.401614267	2.121144527	0.659786627	2.283335691	1.90773469	1.006543998	0.115819227	0.299765047	0.736409966	2.072556627	0.704299712	3.189732864	2.706369444	2.078375469	2.468087163	3.23978193789938	high
CGGA_1020	3.06849315068493	1	1.855745665	1.796903904	0.349516015	1.84082529	1.467288181	-0.096878946	0.778977717	0.02581081	1.552425383	1.207094393	0.417895593	2.784614061	2.535710688	2.578513741	2.373065903	1.8622275019355	low
CGGA_330	3.07123287671233	1	2.299269597	2.45153034	0.6924889	2.174474743	1.957014562	0.369033279	0.9616591	1.812191287	1.788968282	1.869356014	1.363432161	2.569547888	2.721535784	2.564791162	2.503684467	2.38843032655849	high
CGGA_1338	3.07397260273973	1	2.592743909	2.557753354	0.681890919	2.193940336	1.938714918	2.288340881	0.757658266	2.577079098	1.36234605	1.859143178	1.390968988	2.559805134	2.397151876	2.620122432	2.356810708	2.64179326033878	high
CGGA_1708	3.07397260273973	1	2.362771842	2.740164121	1.055749743	2.448538586	1.947379123	1.887408105	0.115819227	1.854415384	1.212830792	2.057673031	1.442795449	2.961125493	2.770743501	2.788142905	2.284191371	3.34348413161605	high
CGGA_1780	3.07671232876712	0	1.311379185	0.979879531	0.074877438	1.316782244	1.426338318	0.004888582	0.213429891	0.170503293	0.878065479	1.403735905	0.770655006	2.531071942	1.902554913	1.229525784	1.810193457	1.93054986818325	high
CGGA_1786	3.09041095890411	0	2.030152272	1.594370517	0.074877438	1.545102473	0.744453824	0.817146364	0.194791537	0.170503293	0.6011061	1.200805323	0.349440252	2.57772616	2.459679984	2.053987283	2.215753101	1.3536264878168	low
CGGA_884	3.0986301369863	1	1.732985958	1.128945729	0.033287066	1.280640605	0.856483202	0.552538464	0.244744364	-0.019240365	0.967423935	1.143865295	0.556449356	3.057115505	2.299807337	1.858756734	2.137725483	1.49111583000095	low
CGGA_1591	3.1041095890411	1	2.261311074	1.79801891	0.535115119	1.688493594	1.621613408	0.004888582	0.175729067	0.521551226	1.111208652	1.278627275	0.335056557	2.708759731	2.720527154	2.082966985	2.530775991	1.95661751810195	high
CGGA_601	3.1041095890411	1	1.815705506	1.607053077	0.48811275	1.503201384	0.740721363	0.865940321	0.972967386	0.778846828	1.343301522	1.139681605	0.937788184	2.674119126	2.433093709	2.025837839	2.268915796	1.22685956850317	low
CGGA_J73	3.10684931506849	1	2.268148229	1.457386679	0.225446656	1.731362054	1.093640779	0.834507451	0.073413426	0.830499754	1.29186036	1.3463919	0.899208541	2.911353717	2.744149191	1.699582846	2.37076117	1.60753644855776	low
CGGA_1670	3.12602739726027	0	2.455782758	2.254483606	0.671198271	2.163585635	1.592864282	0.296165371	0.504378866	1.011294074	1.116021127	1.312146282	0.778503764	2.649457698	2.686568192	2.508845501	2.312164238	2.58440743524308	high
CGGA_1769	3.15342465753425	0	2.100882331	1.555094192	0.300992211	1.692836879	1.456190731	0.550864936	0.136261746	0.481999262	1.381930765	1.151293699	0.174487349	2.613874886	2.813505801	2.01331288	2.505808735	1.38814074292117	low
CGGA_1611	3.17260273972603	1	2.37092839	2.212892649	0.353505832	2.264149906	1.536153048	0.532853271	0.073413426	0.508595955	1.251881612	1.754414445	2.581656071	3.031832243	2.639435925	2.216468812	2.612530336	2.34584078879293	high
CGGA_1036	3.19452054794521	1	2.435428729	2.508451341	0.20546624	2.402240947	1.76760258	0.708314317	0.073413426	1.543234999	1.120794187	1.57072421	0.966617809	2.796333623	2.608954574	2.516075018	2.232564852	3.04613250288816	high
CGGA_808	3.1972602739726	0	1.899210652	2.034494727	0.819241912	1.627367198	1.786385847	-0.096878946	0.930323838	0.732807095	1.497608077	1.454884679	0.097974987	2.639172676	2.470019602	2.769060548	2.195948442	2.31634714122003	high
CGGA_1135	3.21095890410959	1	2.349037243	2.256323583	0.648198765	2.135076693	1.774218192	0.828775366	0.975357517	0.972286621	1.329087505	1.911006737	0.695526259	2.903935731	2.582614641	2.679854533	2.259990647	2.83230982658501	high
CGGA_1497	3.22739726027397	1	2.32663899	1.578232967	0.225446656	2.139998199	1.262953298	0.004888582	0.073413426	0.71272707	0.718634151	1.505613509	0.659260203	2.989242798	2.657413241	1.974163472	2.628196278	2.20318260813785	high
CGGA_103	3.25479452054795	1	2.210533931	1.701642671	0.2640603	2.034305208	1.481844343	0.215508252	0.565785259	0.751150494	1.348349267	1.547590025	0.738298164	2.867946266	2.682833872	2.042512173	2.599042533	1.95434781022454	high
CGGA_1477	3.27123287671233	1	1.880741484	1.959223995	0.535115119	1.833311311	1.098815494	0.402679281	0.073413426	0.365321256	1.757400108	1.370646264	0.335056557	2.567371792	2.523886944	2.758029425	2.198775837	1.5669162126425	low
CGGA_694	3.27123287671233	1	2.042517918	2.02935964	0.867535173	1.822889451	1.496423243	0.600796933	0.383404301	1.137056463	1.458293792	1.789929599	0.89605933	2.440258045	2.681113089	2.562610968	2.169464584	1.95364436235335	high
CGGA_P21	3.27397260273973	0	2.122964837	1.978057741	0.434211511	1.485003023	0.959969476	1.019154079	0.364513207	0.702782862	1.338805881	1.126854157	0.443160486	2.641546045	2.527582194	2.589052364	2.357797494	1.2910290111059	low
CGGA_P20	3.27671232876712	0	2.132535057	1.596348897	0.074877438	1.777363919	1.193498639	0.321217902	0.194791537	0.282503277	1.170850007	1.62158005	1.145909481	2.897092673	2.618031483	2.170330582	2.557708037	1.50942289238409	low
CGGA_1139	3.27671232876712	1	2.163918186	2.222003571	0.458061093	1.84082529	1.6147793	0.327313101	0.30131484	-0.135296892	1.516103124	1.645045607	0.687337502	2.599259888	2.532863818	2.746552471	1.851941006	2.41959083436271	high
CGGA_P19	3.27945205479452	0	2.349505653	1.889634473	0.225446656	1.790103201	1.729992373	0.357259025	0.115819227	0.937854708	1.673210991	1.596044355	0.912019133	2.843832631	2.633370422	2.23177801	2.472797306	1.96698215986028	high
CGGA_1227	3.27945205479452	1	2.551931925	2.000267905	0.340380035	2.052973153	1.754225467	0.819432687	0.102449209	-0.335237435	1.097357904	1.801845206	0.616784112	3.218951525	2.814568789	2.362706698	2.405610059	2.68083528351644	high
CGGA_P17	3.2958904109589	0	2.33511669	1.677538038	0.225446656	1.605322802	1.533915552	0.256921721	0.813134579	0.170503293	1.421752639	1.470415249	0.859142423	2.850984497	2.625959305	2.234128161	2.556809872	1.5956966195381	low
CGGA_1696	3.3013698630137	0	1.215649572	1.172041402	0.074877438	1.290256973	1.524858827	0.109144889	0.231660427	0.170503293	0.870952396	1.362689956	0.36355925	2.121047427	2.075575312	1.312669784	1.712784493	1.69084919488705	low
CGGA_P31	3.3013698630137	0	2.015808554	2.342041515	0.164063181	1.795764462	1.274335788	0.541918922	0.394559814	3.01558152	1.745123889	1.890306515	0.695526259	2.536405007	2.651458824	2.383290706	2.274873202	1.87468759562504	low
CGGA_D21	3.30958904109589	1	2.07627589	1.935638109	0.601887352	1.866053267	1.585966883	0.389192488	-0.004283844	0.839695753	1.302922976	1.442750898	0.50995855	2.354871108	2.859415558	2.534752582	2.034549507	1.98846477578307	high
CGGA_1655	3.31232876712329	0	1.951769487	1.968346043	0.704421414	1.63264031	1.02181648	0.321217902	0.24949856	0.682464558	1.263078231	1.309186872	0.590830505	2.570474934	2.526765589	2.655831141	1.959993513	1.90344636777787	low
CGGA_P13	3.31780821917808	0	2.296864976	1.244269372	0.074877438	1.614042226	1.148140955	0.075885205	0.300800635	0.396172552	1.08653444	1.131002473	1.132896323	2.836399972	2.697767604	1.573309305	2.51524143	1.36457762548478	low
CGGA_1533	3.33424657534247	1	2.136752433	2.042587887	0.300992211	1.972852219	1.3543055	1.28330852	0.194791537	1.042050837	1.236589616	2.157074568	0.930757015	2.668342383	2.525124581	2.72634887	1.995843049	2.19536681929008	high
CGGA_1745	3.35616438356164	0	1.169794559	0.569177072	0.164063181	0.550934716	0.677186961	0.004888582	0.115819227	0.316664967	0.568371929	0.708546414	0.138108704	2.176588701	1.834362799	0.833817935	1.649504828	0.847144067917452	low
CGGA_1524	3.35890410958904	0	2.428594195	1.636045793	0.074877438	1.875974809	1.148140955	0.455660137	0.175729067	0.411154373	1.28480639	1.278627275	0.601025138	2.648156711	2.588132311	2.319024133	2.228540337	1.64505756495775	low
CGGA_1743	3.37534246575342	0	2.032697801	1.500318178	0.164063181	1.8796324	1.009946393	0.755448278	0.115819227	0.282503277	1.274050554	1.055974879	0.349440252	2.644300099	2.68749259	2.22675768	2.271062122	1.39008913390143	low
CGGA_1744	3.37534246575342	0	2.203801208	2.588488543	0.693511282	1.985447173	1.114065937	2.076058694	0.465000863	1.557725007	1.529707377	1.880370954	0.754673031	2.580820611	2.544030144	2.87855858	2.303421009	1.87374621446588	low
CGGA_1737	3.41917808219178	0	2.026298616	1.561518471	0.074877438	1.341992187	0.624692955	0.27023405	0.136261746	0.170503293	0.590360745	1.101299857	0.274691981	2.565443314	2.449824087	2.357188583	1.964164026	1.38765856455025	low
CGGA_809	3.43013698630137	1	2.247162004	1.835089271	0.561719447	1.979902407	1.337930898	0.229566736	0.300800635	0.170503293	1.857712738	1.463926121	0.960783843	2.820278603	2.537053617	2.628764734	2.345697863	1.84540549941008	low
CGGA_720	3.44657534246575	1	2.196148335	1.546390397	0.074877438	1.944002969	0.905526494	0.092690076	0.115819227	0.228404877	1.332346757	1.011895862	1.478416355	2.810825262	2.643652781	2.212033772	2.33614513	1.46100759711728	low
CGGA_759	3.46027397260274	1	2.046000645	2.048265192	0.681890919	2.217837982	1.535073961	0.164318203	0.64473645	1.229544599	1.351854799	1.515946005	0.815582264	2.802271743	2.781150285	2.452765111	2.244982536	2.59591520773923	high
CGGA_1113	3.46575342465753	1	2.276977258	1.837257175	0.208930511	1.714164373	1.410526228	0.112040571	0.507064017	0.134665827	0.491574501	1.290697535	0.730590129	2.745994822	2.434129904	1.888050691	2.32829907	2.27979585614606	high
CGGA_1727	3.4958904109589	0	1.937131701	1.598318871	0.164063181	1.507369955	1.050491962	0.215508252	0.24949856	0.209549632	1.220863512	1.489372536	1.288914038	2.578186977	2.524024752	2.65588773	2.104830175	1.27192173308053	low
CGGA_1723	3.51232876712329	0	1.971162929	1.544189248	0.074877438	1.594628739	0.876402283	0.345442473	0.115819227	0.365321256	0.863759696	1.197151859	0.82372377	2.65770742	2.565175026	2.220298823	2.128519531	1.47263945029141	low
CGGA_1725	3.51232876712329	0	2.218572023	1.672556252	0.074877438	1.622593272	1.003921616	1.043553488	0.073413426	0.559124574	1.011436531	1.434756145	0.630750652	2.812163727	2.590898908	2.068136373	2.289343744	1.56509800877873	low
CGGA_1650	3.51506849315069	1	2.132535057	2.037157784	0.587440613	1.748113612	1.841955556	0.004888582	0.451413629	0.870869691	1.765396862	1.638329197	0.430465479	2.728458207	2.668433664	2.555655574	2.544362061	1.97305622309396	high
CGGA_1720	3.53424657534247	0	2.297702403	1.687337609	0.074877438	1.785516688	1.690399824	0.004888582	0.115819227	0.468343492	1.456143486	1.096926068	0.404410329	2.906901066	2.648717834	1.730840282	2.65017576	1.9103288969897	low
CGGA_1721	3.53424657534247	0	1.856796404	1.731858032	0.074877438	1.290256973	0.646174863	1.023295328	0.073413426	0.246838185	0.892058881	1.101299857	0.620981682	2.545581093	2.518313505	2.54290645	2.106464648	0.962290298565304	low
CGGA_856	3.55342465753425	0	2.048884148	1.190928743	0.302546952	1.427314416	0.724025104	0.428198641	0.116559103	0.040276962	1.200069159	0.937910265	0.161141004	2.595694418	2.414700253	2.054296264	2.184686811	1.03646934275189	low
CGGA_251	3.55890410958904	0	1.899210652	1.666760089	0.302546952	1.24459356	1.076152519	1.26014088	0.922207084	0.458070504	1.582174404	1.312939151	1.100223738	2.485971792	2.407756183	2.051215097	2.188767309	0.94205830437398	low
CGGA_279	3.6	1	2.307033337	2.097571689	0.434211511	1.89040271	1.175795355	0.156531631	0.073413426	2.421187634	1.162067496	1.122674899	0.503560034	2.719462136	2.666812734	2.575087252	2.265577886	2.23685107559903	high
CGGA_400	3.61917808219178	1	1.919665832	2.013073167	0.613989878	2.050101143	1.385189866	0.164318203	0.333229433	1.332727442	1.293500915	1.432839634	0.845511665	2.742400015	2.543983309	2.650914987	2.241299573	2.34461543200177	high
CGGA_1033	3.62191780821918	0	1.833434773	1.395662617	0.074877438	1.059530363	0.518909541	1.36029247	0.073413426	0.468343492	1.719494757	1.031899291	0.430465479	2.416999523	2.733866095	2.18127794	2.205203049	0.0194175621160126	low
CGGA_1714	3.64383561643836	0	2.050612446	2.046609091	0.402880953	1.673689048	1.056063325	0.878500905	0.517066131	0.349430959	1.461232616	1.434756145	0.335056557	2.508434482	2.554517106	2.761979794	1.993565134	1.62764522965354	low
CGGA_1716	3.64931506849315	0	2.436810197	2.321970743	0.994179276	2.252055347	1.829493456	0.004888582	0.654569043	1.829808667	1.183774837	1.939403526	1.407097458	2.936267906	2.773101178	2.298874163	2.556697376	3.02960019113007	high
CGGA_1607	3.65205479452055	1	2.499528227	2.244368375	0.612328711	1.898287936	1.638032887	1.504246545	0.478352835	0.965546341	1.277659512	1.572456555	0.801504213	2.704325272	2.54707073	2.493773403	2.210718743	2.37967151969716	high
CGGA_1441	3.67123287671233	1	2.365663942	2.811266974	0.851037113	2.12778867	1.696728784	1.594338855	1.737394416	1.312645174	1.48351435	1.769008769	0.738298164	2.54308648	2.585226402	2.933500194	2.232928082	2.59882106550735	high
CGGA_621	3.69041095890411	0	2.360076349	1.856271603	0.449432545	1.92507998	1.259104811	0.186586901	0.073413426	0.53428684	0.652509557	1.074537973	0.491870821	2.881550302	2.528937481	2.202972157	2.312996551	2.45325346810039	high
CGGA_1109	3.69315068493151	1	2.037835551	1.655213909	0.272726399	1.677861716	1.678842833	0.056753762	0.073423937	1.144796091	1.051066652	1.566662681	0.70206775	3.078261783	2.637695273	2.164409236	2.474504927	2.28528589550307	high
CGGA_703	3.71232876712329	1	2.367649367	2.673424653	0.671198271	2.273740863	2.051044817	3.519570708	0.988294155	2.671001172	1.838124436	1.932864642	1.222022937	2.66094713	2.67622757	2.692544762	2.288139521	2.52661467508623	high
CGGA_1704	3.72602739726027	0	2.02823079	1.883584854	0.434211511	1.630981665	0.725914317	1.254742013	0.073413426	0.822126047	1.196411371	1.639821089	0.242670757	2.590432991	2.633548387	2.834732054	2.152466991	1.29735737830241	low
CGGA_1408	3.73150684931507	1	2.193662014	2.337271802	0.401849356	1.907908685	2.057123845	0.112040571	0.507064017	-0.209745814	1.903682116	2.103491766	1.19528228	2.902452638	2.467708939	2.783167229	2.262636581	2.54505225040775	high
CGGA_1706	3.73698630136986	0	2.40122349	2.558694281	0.715172876	2.063727087	1.792209652	0.878500905	0.073413426	2.68085964	1.902978134	1.988655722	1.489742221	2.546884478	2.658858981	2.851077491	2.261644855	2.39266520316839	high
CGGA_1703	3.74246575342466	0	1.913125728	1.929597267	0.282728361	1.656793352	0.946803978	0.984880803	0.073413426	0.769594322	1.544895933	1.326693988	0.274691981	2.608624961	2.555858923	2.651491897	2.165380597	1.38530363783471	low
CGGA_1389	3.75342465753425	1	1.878803202	1.514609767	0.074877438	1.543085399	0.837996995	0.834507451	0.073413426	0.425853367	1.091552885	1.163121711	1.37154742	2.49736711	2.546313974	2.197174048	2.161287212	1.00141960827351	low
CGGA_1700	3.75890410958904	0	2.033963587	2.145800768	0.318866978	1.53286478	1.270568448	0.708314317	0.231660427	0.425853367	1.07121811	1.373270697	0.305459398	2.596501489	2.591744015	2.666355369	2.050282918	1.90045509400916	low
CGGA_1155	3.76164383561644	1	1.88839583	1.677538038	0.282728361	1.185058053	0.830029948	1.391621317	0.194791537	0.521551226	1.216861589	1.596044355	0.71296119	2.604821207	2.427776997	2.644895654	2.13505031	0.939631541688946	low
CGGA_267	3.76438356164384	1	2.055736046	0.707698153	0.00439134	0.904024306	0.364748537	0.112040571	-0.037651949	-0.00393872	0.559351145	1.319135369	0.395772357	2.712386846	2.039833343	1.704712537	2.164297209	0.728692190104832	low
CGGA_1097	3.77534246575342	1	2.430362667	2.053869993	0.300992211	2.234182364	1.978641704	0.834507451	0.491476588	0.468343492	1.658349791	1.572456555	0.601025138	2.891639434	2.59778649	2.463236462	2.344459058	2.59805356994349	high
CGGA_1699	3.79178082191781	0	1.034211463	0.557280454	0.074877438	0.527109992	0.687218204	0.004888582	0.073413426	0.170503293	0.545688341	1.026962193	0.274691981	1.984527745	1.751007098	0.865728161	1.923795988	0.337621683223889	low
CGGA_607	3.80547945205479	0	2.468428596	1.706412121	0.401849356	1.395121527	0.930478233	0.600796933	0.456804618	0.273364291	1.321264444	1.250413253	0.751205753	2.582418359	2.381957228	2.216469839	2.63845229	0.900787092445481	low
CGGA_580	3.81917808219178	1	2.171979917	1.638981239	0.219975656	1.644301376	1.092115931	0.164318203	-0.054874733	0.294146045	1.500741622	1.380328204	0.219712264	2.827179685	2.523531356	2.251910825	2.388511975	1.52523194613919	low
CGGA_P3	3.83287671232877	0	0.846559543	0.532874167	0.282728361	0.364462781	0.716447465	0.004888582	0.115819227	0.170503293	0.568371929	0.540371979	0.226161482	1.846358739	1.524730836	0.538236205	1.539140482	0.649905250298273	low
CGGA_1569	3.85205479452055	0	2.070489583	1.572034597	0.074877438	1.587354434	0.966447165	0.424350741	0.231660427	0.170503293	1.044779908	1.189770485	0.526389903	2.467688529	2.464907053	2.693758477	2.145325663	1.21163266217471	low
CGGA_1630	3.85479452054795	0	1.907771041	1.774889294	0.20546624	1.3571305	0.813792947	0.971475415	0.115819227	0.170503293	1.507153249	0.930225115	0.349440252	2.332974946	2.431708249	2.812976626	1.942798144	0.895878219727987	low
CGGA_J042	3.86027397260274	1	2.167069982	2.004430836	0.557533679	1.804238937	1.431291796	1.000271538	0.232880277	1.50724425	1.642120827	1.609187592	0.821681259	2.689462519	2.594528593	2.638653983	2.286947255	1.86711945663888	low
CGGA_1687	3.87397260273973	0	2.545213715	2.665310783	0.926344645	2.422268491	2.187205043	0.345442473	0.577485537	1.709855737	1.429898293	2.081982835	1.37154742	2.832469135	2.822905272	2.660706241	2.391887707	3.34006815913201	high
CGGA_1689	3.87397260273973	0	2.143206765	1.68409501	0.507573106	1.7593272	1.337930898	0.679721772	0.778926803	0.606430293	1.818746076	1.441644612	0.417551002	2.757568035	2.548076256	2.524063331	2.327582363	1.61878763398102	low
CGGA_1565	3.88219178082192	0	2.144118499	2.017506412	0.318866978	1.75188534	1.3543055	0.86780153	0.213429891	0.53428684	1.723870608	1.615330563	0.320399353	2.713841222	2.526492811	2.58307375	2.096532208	1.90821089309095	low
CGGA_1620	3.90958904109589	0	1.942894543	1.424663792	0.074877438	1.55110086	1.009946393	0.811247582	0.073413426	0.365321256	1.689173202	1.281764999	0.274691981	2.655270126	2.617271926	2.316454459	2.094846942	1.1390180491037	low
CGGA_1300	3.91232876712329	1	2.306221617	2.088170182	0.507573106	2.161924815	1.641602305	0.092690076	0.194791537	1.011294074	1.569869928	1.5844029	0.816401141	2.804589323	2.649301874	2.567649259	2.526631428	2.27120078024379	high
CGGA_1679	3.95068493150685	0	1.584852498	1.104654982	0.185011801	1.251401325	0.493103483	1.298229772	0.073413426	0.411154373	1.212830792	0.868938233	0.15650098	2.35106925	2.485645425	2.464066745	1.995085417	0.375580293707367	low
CGGA_903	3.98630136986301	1	2.330409219	2.187774915	0.612328711	2.2722613	1.751292697	0.004888582	0.600346841	1.434418522	1.764074215	1.527071551	1.743263308	2.803696854	2.718982402	2.094380099	2.603838621	2.39033125823782	high
CGGA_1673	3.99178082191781	0	2.135352655	1.148882388	0.074877438	1.647292036	1.119060525	0.413597701	0.115819227	0.380898231	1.424482337	1.186041976	0.762712093	2.901555838	2.711228169	1.939054851	2.303421009	1.35371127982095	low
CGGA_1671	4.01095890410959	0	2.361876125	1.890633959	0.20546624	2.146596318	1.247391492	0.186586901	0.491476588	0.571238783	1.183774837	1.565487629	0.770655006	2.812034549	2.678302725	2.381070896	2.254296795	2.22846785299302	high
CGGA_1667	4.04383561643836	0	2.188703142	1.840770196	0.225446656	1.494078353	1.34124749	0.156531631	0.156225231	0.26486585	1.54060471	1.354606385	0.491870821	2.775077478	2.631314392	2.037339543	2.564889426	1.42604035688657	low
CGGA_1664	4.08493150684932	0	2.115103739	1.472972086	0.074877438	1.723397969	0.89113368	0.780871467	0.073413426	0.640003094	1.538444743	0.953115421	1.166958656	2.601589253	2.716426426	2.3073844	2.227433414	0.99908855346336	low
CGGA_1662	4.09041095890411	0	1.97267006	1.816368031	0.282728361	1.526621595	1.685592808	0.768289775	0.394559814	0.692696556	1.20468109	0.985895382	1.803538412	2.469957538	2.556102129	2.446587372	2.095409665	1.67153090684824	low
CGGA_1318	4.1013698630137	0	2.126346128	2.269983747	1.03585926	2.396173935	1.68880329	0.475781504	0.266958876	1.596627175	1.932360605	2.078538934	1.471493755	2.913975286	2.605087982	2.655604657	2.363658685	2.76466974173436	high
CGGA_1661	4.12328767123288	0	1.570533021	1.82230959	0.353505832	1.074958437	0.493103483	1.793144867	0.465000863	0.349430959	1.076367714	1.338042697	0.430465479	2.494368172	2.357604802	2.760122736	2.08280044	0.6649616326487	low
CGGA_1658	4.12876712328767	0	2.365885219	2.637222101	1.314455671	1.90345642	2.010460017	0.256921721	1.088737352	1.990151934	1.900111032	1.667251077	1.602973713	2.562889988	2.619072041	2.919243365	2.366429352	2.58715603402208	high
CGGA_705	4.12876712328767	1	2.257516365	2.108427435	0.746514483	1.984068786	1.506213677	0.649800037	0.317207626	0.732202939	1.407881373	1.574182383	0.948947418	2.927166995	2.71358818	2.328133282	2.591815628	2.17585657333847	high
CGGA_1657	4.13972602739726	0	1.78571666	1.791719917	0.074877438	1.386093319	0.635517554	0.256921721	0.073413426	0.26486585	1.581884531	1.031899291	0.455642472	2.35867611	2.511318591	2.843473665	2.059186897	0.716244845968983	low
CGGA_1579	4.14246575342466	0	1.522231038	1.315042467	0.434211511	1.255056066	1.385569796	1.504246545	0.136261746	0.316664967	1.66666567	0.964242761	0.242670757	2.541365732	2.764637036	2.419020029	1.651402415	1.32906172760387	low
CGGA_1653	4.14520547945205	0	1.689613759	1.541977852	0.612328711	1.155158631	0.555958162	1.422909726	0.465000863	0.170503293	0.976158651	1.312146282	0.467917612	2.589333825	2.381297772	2.720922695	1.965818415	0.990235268266201	low
CGGA_1648	4.16712328767123	0	1.257760976	1.430268844	0.282728361	0.87027796	0.332297894	1.434126163	0.073413426	0.282503277	0.818840077	1.306210446	0.242670757	2.514830398	2.238230634	2.833967968	1.952359329	0.504580947958574	low
CGGA_1647	4.17808219178082	0	1.542631547	1.882567694	1.001310489	1.368919263	0.506121812	1.690005459	0.24949856	0.396172552	0.841687912	1.37847882	0.859142423	2.528433839	2.246538095	2.889206714	2.016404252	1.26758158339797	low
CGGA_1645	4.2027397260274	0	1.988121896	1.903405582	0.074877438	1.715279912	1.347817702	0.109144889	0.115819227	0.628983942	1.384879231	1.079086418	1.500812526	2.979271993	2.65054863	2.303470631	2.398519408	1.83870599219996	low
CGGA_112	4.2027397260274	1	2.216400129	1.646782027	0.418697655	1.6751927	1.093640779	0.256921721	0.175729067	0.53428684	1.224836923	1.151293699	0.686638269	2.907455908	2.576524395	2.270647258	2.300832658	1.82460151529291	low
CGGA_1057	4.24383561643836	1	2.20304419	2.482393463	0.418697655	2.006175073	1.774218192	0.862379087	1.454047789	0.972286621	1.953067087	1.690419474	0.954894028	2.707540028	2.617746925	2.930873466	2.305702618	2.21067878509898	high
CGGA_426	4.27397260273973	1	1.662714262	2.527916442	0.219975656	2.020250661	1.692812934	1.62012196	0.220820545	1.455302411	1.336790228	1.891971942	1.161925778	2.548652014	2.823642898	2.407670903	2.760095153	1.63126406605561	low
CGGA_1642	4.27945205479452	0	1.878803202	1.608044827	0.074877438	1.300365765	0.424282203	1.110879211	0.073413426	0.26486585	1.096528908	1.151293699	0.242670757	2.679524715	2.588773492	2.684427635	1.632021268	1.26533797513489	low
CGGA_1640	4.28219178082192	0	1.67031428	1.795510601	0.185011801	1.232735653	0.697102921	0.49533622	0.24949856	0.672083146	1.17519103	1.396292222	0.960783843	2.486147988	2.471047425	2.726010714	1.923795988	1.08292922458547	low
CGGA_1026	4.3013698630137	1	2.35969506	2.213841899	0.410182457	2.089662474	1.645204478	0.501404281	0.343555757	-0.171696601	1.525083438	2.106900239	0.247452283	3.175003977	2.484025399	2.178779143	2.242530001	2.96341391472957	high
CGGA_1580	4.33150684931507	1	2.171183605	1.92778282	0.612328711	1.862895969	1.702967997	0.171705835	0.073413426	0.846941079	1.67805893	1.532757552	1.11507335	2.751852213	2.689048723	2.433805281	2.527516185	1.90751968039187	low
CGGA_1592	4.35068493150685	1	2.284307426	2.184615432	0.587440613	1.667621368	1.189125479	0.514351639	0.541820149	1.679363812	0.718634151	0.975167279	0.960783843	2.975224892	2.623283347	1.926985061	2.620837008	2.25046287115239	high
CGGA_1627	4.37534246575343	0	2.009088583	1.919513022	0.353505832	1.722055796	1.23136838	0.768289775	0.156225231	0.425853367	1.875402843	1.532757552	0.668508019	2.709771362	2.624301825	2.626290694	2.178651849	1.54539177510761	low
CGGA_1623	4.39178082191781	0	2.107560756	2.221956562	0.20546624	1.70280219	1.510943351	0.256921721	0.37967893	0.672083146	1.682855636	1.755555306	0.491870821	2.90221015	2.636202306	2.44759502	2.143393853	2.27499446781902	high
CGGA_1583	4.4	1	1.933797215	1.596348897	0.074877438	1.778538616	1.015910998	1.252063006	0.213429891	0.170503293	1.840346732	1.351882954	0.209303362	2.641813921	2.785733682	2.16227689	2.029681835	1.27440306818458	low
CGGA_1621	4.4027397260274	0	2.17740446	1.773566561	0.164063181	1.762998416	0.912600157	0.283312909	0.175729067	0.209549632	1.511747979	1.432438244	0.391036431	2.770358427	2.512185298	2.474637378	2.159450703	1.62446451798583	low
CGGA_1617	4.41369863013699	0	1.91927612	1.342229214	0.074877438	1.201428271	0.506121812	0.873175214	0.073413426	0.170503293	1.236589616	0.947473609	0.590830505	2.390958581	2.487395018	2.470504308	2.003328886	0.487929174139665	low
CGGA_1055	4.41369863013699	1	2.390667146	1.848594089	0.418697655	2.052477295	1.466613935	0.445377862	0.284055198	0.26486585	1.575915119	1.174701454	1.611725265	2.868479357	2.672021895	2.171600729	2.5438891	1.86661879757482	low
CGGA_1618	4.42465753424658	0	2.045762788	1.586371629	0.074877438	1.564797512	0.966447165	0.321217902	0.175729067	0.170503293	1.179499161	1.092518301	0.455642472	2.623285863	2.498568452	2.508343095	2.172086536	1.32937987466561	low
CGGA_1608	4.46301369863014	0	2.342399463	2.503853354	0.370296384	1.672180121	1.896193814	0.672370114	0.565785259	1.41594075	1.527498268	1.560190781	1.261744933	2.742565374	2.698513588	2.672776351	2.275818357	2.33831445462178	high
CGGA_1463	4.46575342465753	0	2.22144468	1.704759625	0.074877438	1.71935852	1.180274333	0.092690076	0.156225231	0.787557404	0.919154981	1.083598958	0.467917612	2.672468937	2.640215989	1.921125907	2.489529691	1.64254139792128	low
CGGA_591	4.53150684931507	1	1.620907783	1.590224967	0.087927472	1.785863428	1.182381338	0.112040571	0.843401317	0.793448422	1.370583836	1.651585508	0.449888749	2.589288221	2.453604809	2.407207607	2.113475191	1.6710384188721	low
CGGA_1595	4.54520547945206	0	1.844231185	1.586371629	0.185011801	1.639212856	0.493103483	1.484811986	0.073413426	0.170503293	0.485673398	1.343623994	0.226161482	2.663246714	2.529881957	2.543963618	2.12953298	1.27187419888771	low
CGGA_898	4.55616438356164	1	1.666263056	0.795203897	0.312204945	1.203200549	0.966402058	0.428198641	0.011887282	0.040276962	1.200069159	1.243414727	0.616784112	2.466599384	2.486999942	2.079235944	2.159558032	0.622443486246851	low
CGGA_1588	4.6	0	1.508094821	2.166464784	0.074877438	1.272955179	2.321872651	1.238451779	0.115819227	0.282503277	1.665014554	1.833246671	0.930757015	2.594566766	2.476389129	3.109313939	1.677083311	2.19360877375579	high
CGGA_362	4.6027397260274	0	2.35437907	2.271389396	0.648198765	2.101483544	2.115935488	0.455660137	0.284055198	1.702857689	1.760082014	2.022483651	1.466824262	2.688596607	2.692825169	2.468530632	2.48152212	2.47819046285978	high
CGGA_1401	4.6027397260274	1	2.285180418	1.615680557	0.20546624	1.8796324	1.501437073	0.296165371	0.115819227	0.760433902	1.363880855	1.26265141	1.13726701	2.824186465	2.651458824	2.331737625	2.582144823	1.66314216307278	low
CGGA_1525	4.61917808219178	1	1.349779048	1.746214483	0.074877438	1.736588463	0.646174863	0.72214387	0.073413426	0.170503293	1.571893517	1.62158005	1.401786195	2.531071942	2.237463978	2.944920056	2.06907931	0.967483249584353	low
CGGA_J50	4.63835616438356	1	2.099321995	1.889634473	0.318866978	1.991586751	1.562208582	0.171705835	0.364513207	0.594886297	1.656668329	1.551225373	0.930757015	2.895779072	2.63363732	2.525858661	2.448707847	2.01973590603054	high
CGGA_1527	4.6958904109589	1	2.193425603	1.769573538	0.164063181	1.775004352	1.501437073	0.201184601	0.231660427	0.495414305	1.618034637	1.193473679	1.750957869	2.797990931	2.543392105	2.49292262	2.353260245	1.68156168892217	low
CGGA_1566	4.7013698630137	0	2.157496888	1.687337609	0.074877438	1.326383824	0.735248699	0.914497759	0.115819227	0.26486585	0.652509557	0.793740896	0.762712093	2.448068598	2.429946202	2.128630631	1.966642683	1.29259628092545	low
CGGA_1563	4.70958904109589	0	2.168238838	2.710537844	0.370296384	2.363826728	2.227401817	0.856907102	1.160723058	2.154786825	1.575915119	1.668648486	1.128492074	2.904189133	2.62669236	2.535112042	2.374134421	3.26243896492694	high
CGGA_1562	4.71506849315069	0	2.215672812	1.286376576	0.074877438	1.802455157	1.128920413	0.004888582	0.115819227	0.944889961	1.518560339	1.159207087	1.222022937	2.686304936	2.554149922	2.107736618	2.173410675	1.50010007599109	low
CGGA_1557	4.72054794520548	0	1.944524419	1.634231492	0.074877438	1.221210576	0.79713683	0.774612518	0.115819227	1.120817295	1.162067496	1.101299857	0.912019133	2.481358875	2.493196206	2.235685135	2.013541598	1.05738413030667	low
CGGA_1013	4.72602739726027	1	1.540531211	1.466582633	0.150967339	1.686870262	1.216366435	1.105980132	0.279216567	0.362494787	1.874060774	1.464394526	0.260963219	2.89490254	2.371483505	2.276586548	2.234274148	1.45667535571945	low
CGGA_1552	4.73424657534247	0	2.286050897	1.692157517	0.074877438	1.558977956	1.202142534	0.626419447	0.115819227	0.640003094	1.427197509	1.34914484	0.526389903	2.664225617	2.522781821	2.40429626	2.163567888	1.51394843954144	low
CGGA_1539	4.81643835616438	0	2.164412745	1.79801891	0.353505832	1.905163903	1.357519062	0.899338455	0.115819227	0.454439329	1.625302675	1.706059637	0.793926513	2.960825999	2.676301997	2.19334772	2.476659476	1.80284448730149	low
CGGA_1169	4.83561643835616	1	2.255601273	1.847485468	0.521464918	1.799123645	1.382528023	0.229566736	0.231660427	0.170503293	1.725319699	1.642789923	1.236802545	2.797255861	2.578978305	2.538455178	2.455767716	1.64276712409339	low
CGGA_333	4.88493150684932	0	2.10271436	1.921102726	0.654531999	1.664704545	1.687872978	0.98108761	0.81945155	1.191281444	1.693859413	1.469085631	1.290087255	2.570902985	2.332358065	2.333866303	2.353164839	1.80114808852028	low
CGGA_1528	4.91232876712329	0	2.262565611	1.843020823	0.244972037	1.744307274	0.76248861	0.748927133	0.284055198	0.760433902	1.3124856	1.450680362	0.491870821	2.589333825	2.467311802	2.68113352	2.203608779	1.38287208730258	low
CGGA_1530	4.91232876712329	0	1.237138901	1.728928824	0.074877438	1.459106706	0.79713683	0.004888582	1.072143928	0.170503293	1.148635635	1.687756912	0.611074333	2.693547802	2.082540596	2.901838593	2.069687892	1.44075280317012	low
CGGA_1526	4.92602739726027	0	2.356442976	1.978057741	0.282728361	1.907710951	1.698296912	0.357259025	0.284055198	0.71272707	1.170850007	1.229177209	0.404410329	2.615666751	2.62494774	2.265285345	2.514578933	2.02744840235518	high
CGGA_1523	4.94246575342466	0	2.265059366	2.037157784	0.671198271	2.084160867	2.058782257	0.229566736	0.175729067	0.702782862	1.563747229	1.976442306	1.037769405	2.837477356	2.649551743	2.135783827	2.539231112	2.5446797092744	high
CGGA_633	4.96438356164384	1	1.855745665	2.068208193	0.823431803	1.728439008	1.449610646	0.770026884	0.746707769	1.174642722	1.470099679	1.648326628	1.161925778	2.699824937	2.460317018	1.517941319	2.407707362	2.12538937081243	high
CGGA_1516	5.0027397260274	0	2.350906389	1.441293935	0.074877438	1.754380876	1.103944116	0.708314317	0.136261746	0.606430293	1.08653444	1.501605046	1.671776723	2.745933343	2.457382844	2.283985437	2.229643239	1.5296505947952	low
CGGA_1517	5.0027397260274	0	2.117580447	1.572034597	0.300992211	1.579960205	0.868905204	0.434942736	0.115819227	0.26486585	0.856485803	1.309186872	1.110530201	2.665929241	2.489919338	2.378030603	2.064787627	1.57331738664096	low
CGGA_1513	5.00547945205479	0	2.327901087	1.240273634	0.074877438	1.629316733	0.79713683	0.780871467	0.194791537	0.365321256	1.259371344	0.855917022	0.830964696	2.515270901	2.504130431	2.434333271	2.145325663	0.935905251988919	low
CGGA_761	5.04109589041096	1	1.487280197	1.921671704	0.827590291	2.113581004	1.364377654	0.138537162	0.6576418	0.807703462	1.302922976	1.346195874	1.096376904	2.922357196	2.713909146	2.227189212	2.675166436	2.07241245180319	high
CGGA_698	5.07123287671233	1	1.819307549	1.542618201	0.465707259	1.691945866	1.678842833	0.283591779	0.157378388	0.121867147	1.695886457	1.401951042	0.219712264	2.755815351	2.415130996	2.423563664	2.393456102	1.73524804439779	low
CGGA_1504	5.07945205479452	0	1.829029675	1.934990987	0.648198765	1.782042574	1.050491962	0.610356414	0.577485537	0.606430293	1.478648144	1.365356023	0.559336032	2.582975837	2.464734453	2.857906588	1.986639669	1.82203305089476	low
CGGA_1502	5.0986301369863	0	2.038357722	2.074214951	0.2640603	1.715279912	0.972856546	1.176985138	0.633360918	0.495414305	1.060783007	1.329554811	0.479991833	2.571658502	2.491172485	2.660928073	2.170756773	1.61184716823811	low
CGGA_799	5.11780821917808	1	2.223226803	1.460018703	0.244972037	1.619192686	1.103944116	0.229566736	0.175729067	0.170503293	1.3124856	1.26265141	0.972396848	2.802621167	2.671718616	1.948309108	2.321459788	1.46659138178796	low
CGGA_1488	5.15616438356164	0	2.271206154	1.685719268	0.434211511	1.687035958	1.417876077	0.092690076	0.284055198	0.454439329	1.520810212	1.306210446	0.630750652	2.702458566	2.706565756	2.275916638	2.524597617	1.51083274855456	low
CGGA_1482	5.17260273972603	0	1.850565628	2.085781255	0.736215625	1.348102502	0.912600157	0.679721772	0.115819227	0.246838185	0.787083573	1.232620778	0.430465479	2.401844157	2.288519884	2.882674287	2.036466212	1.58892379268225	low
CGGA_1273	5.23835616438356	0	2.267840745	1.639652826	0.074877438	1.724735867	1.189125479	0.649800037	0.24949856	0.228404877	1.111208652	1.391267173	0.443160486	2.862985756	2.761931625	1.899505232	2.365969464	1.70175975492474	low
CGGA_1471	5.25753424657534	0	2.19107313	1.978856102	0.434211511	2.178965057	1.547184824	1.010778824	0.115819227	0.365321256	1.551262107	1.54023283	0.526389903	2.836515659	2.605087982	2.709002455	2.335377183	2.1773212293191	high
CGGA_1469	5.26575342465753	0	0.926050449	0.636619564	0.074877438	0.596254703	0.667005342	0.092690076	0.073413426	0.170503293	0.522270632	0.550873757	0.174487349	2.008023356	1.850504649	0.95765837	1.834693549	0.455271546081037	low
CGGA_135	5.27123287671233	1	2.495110473	2.635778836	1.318740439	2.352142335	2.231326905	0.475781504	1.286769078	2.38344606	1.779686206	1.995548474	1.936907332	2.856927843	2.838796547	2.62996122	2.657300939	3.06034676101383	high
CGGA_1454	5.33150684931507	0	2.013136025	1.232193135	0.074877438	1.592821216	0.677186961	0.780871467	0.115819227	0.170503293	1.248098154	1.041649719	0.15650098	2.521075032	2.766154097	1.913165635	2.260322223	0.768050776244843	low
CGGA_1455	5.33150684931507	0	1.087001996	0.668033941	0.074877438	0.752036545	0.531473723	0.004888582	0.156225231	0.209549632	0.545688341	0.462156873	0.15650098	2.044434299	1.711220142	0.771798821	1.770198629	0.704710836607936	low
CGGA_1335	5.33424657534247	0	2.190285091	1.592383665	0.479033928	1.528712065	1.133787014	0.889011283	0.115819227	0.170503293	1.567837727	1.096926068	0.611074333	2.566650312	2.598711055	2.452455425	2.188876979	1.21204017860396	low
CGGA_1445	5.35616438356164	0	1.457512443	0.846615481	0.074877438	1.377580821	1.015910998	0.004888582	0.073413426	0.170503293	0.378248838	1.60094362	0.290227001	2.517462457	2.194246083	1.907080706	1.932971379	1.52408527986896	low
CGGA_1446	5.35616438356164	0	1.135136124	0.49463654	0.074877438	0.848350288	0.624692955	0.004888582	0.115819227	0.170503293	0.691069232	0.683257688	0.100040074	2.111948715	1.754148259	0.742108051	1.947176273	0.584537160097457	low
CGGA_1443	5.35890410958904	0	2.153098297	2.64721322	0.574687196	2.018320264	1.751292697	0.523665152	1.060829531	2.185194034	1.760082014	1.911006737	1.748408126	2.641456688	2.684923772	2.939950301	2.208760209	2.48082906784998	high
CGGA_1440	5.37260273972603	0	2.327901087	1.682464798	0.074877438	1.695708014	1.417876077	0.504909706	0.073413426	0.349430959	1.228782179	1.340840975	1.464472913	2.713178827	2.572911648	2.316057148	2.226322443	1.69644535705978	low
CGGA_1431	5.41095890410959	0	1.988841209	1.830487596	0.300992211	1.739177328	1.180274333	0.72214387	0.300800635	0.495414305	1.56579685	1.218711919	0.559336032	2.638851099	2.536529197	2.687379344	2.245721784	1.48054020786782	low
CGGA_1429	5.41369863013699	0	2.361876125	1.884599454	0.282728361	1.576217007	1.400511142	0.004888582	0.213429891	0.282503277	0.662352517	1.182287843	0.491870821	2.709367229	2.72206163	1.988608025	2.592108796	1.80691151302715	low
CGGA_1086	5.41643835616438	1	1.193226236	1.670883239	0.282728361	0.987413296	1.501437073	0.109144889	0.073413426	0.454439329	1.183774837	1.683732205	0.994981456	2.598952214	2.107854774	1.301603246	1.71115469	2.1069955504612	high
CGGA_1424	5.43287671232877	0	0.933440719	0.569177072	0.074877438	0.364462781	0.744453824	0.004888582	0.115819227	0.170503293	0.318258449	0.347369609	0.601025138	2.000898871	1.632556536	0.95765837	1.67171493	0.58400942264518	low
CGGA_1421	5.44383561643836	0	1.814355296	1.790448748	0.074877438	1.341992187	0.531473723	1.249369769	0.115819227	0.440278753	1.407881373	1.031899291	0.242670757	2.375761522	2.61555426	2.659538323	2.239392721	0.425953150619901	low
CGGA_1305	5.44931506849315	0	1.892164998	1.978856102	0.370296384	1.783203906	1.027663861	1.18316297	0.136261746	0.830499754	1.43525723	1.434756145	1.063035819	2.643680912	2.56032089	2.715634638	1.977982432	1.71121029625039	low
CGGA_1417	5.48219178082192	0	2.134416141	1.863807586	0.449432545	1.785516688	1.57471396	0.092690076	0.115819227	0.170503293	1.08653444	1.269100027	0.754673031	2.655607758	2.658939044	1.842512934	2.596273141	1.86039370914143	low
CGGA_1415	5.4986301369863	0	2.50775323	2.718138245	1.960897258	2.262624762	2.371613383	0.256921721	1.823113555	2.913674988	2.074156066	1.773398685	2.042792796	2.626250245	2.820671945	2.757290426	2.573560643	3.12590018813532	high
CGGA_1413	5.5013698630137	0	2.323587797	1.621325224	0.282728361	1.64889007	1.437402645	0.27023405	0.073413426	1.273410401	1.681262367	1.10994733	0.721513169	2.681957479	2.709555298	1.748706575	2.606708846	1.4073712258547	low
CGGA_1407	5.52328767123288	0	1.686458964	1.701642671	0.353505832	1.627645471	0.493103483	0.878500905	0.333287987	0.481999262	0.863759696	1.722385137	0.537540441	2.518334004	2.494433875	2.741599419	2.1680802	1.10293645188386	low
CGGA_1404	5.55890410958904	0	2.281084745	2.035100934	0.282728361	1.585517257	1.003921616	0.86780153	0.24949856	0.396172552	1.01712296	1.088076091	0.404410329	2.542426001	2.589093464	2.473037501	2.27138159	1.48330604009681	low
CGGA_474	5.55890410958904	0	2.457706066	2.457312431	0.318866978	2.175785699	1.669182085	0.004888582	0.115819227	0.299765047	0.74512579	1.318014732	1.141604583	2.757129142	2.874778632	2.008714352	2.365739237	2.79672709957321	high
CGGA_1402	5.56164383561644	0	2.622751845	2.719496408	0.561719447	2.249197968	2.125078841	1.496249879	1.412148188	1.878895104	1.6271021	1.845329359	0.865997757	2.778453568	2.700536064	2.852853273	2.397699086	2.88675016402381	high
CGGA_1400	5.56986301369863	0	1.783232842	1.628744836	0.20546624	0.817853046	0.506121812	0.541918922	0.349052951	0.170503293	0.681629081	1.418296001	0.242670757	2.525486801	2.402274018	2.381865656	1.88764904	0.994663109463437	low
CGGA_1390	5.61643835616438	0	2.000155677	1.884599454	0.300992211	1.940914315	1.310610033	0.455660137	0.115819227	1.071357576	1.277659512	1.73692013	0.630750652	2.757841918	2.804066459	2.234907621	2.193865994	2.09092406147602	high
CGGA_1386	5.63835616438356	0	1.912238657	1.75460475	0.164063181	1.13275137	0.555958162	1.215889963	0.073413426	0.26486585	0.938740154	1.592748525	0.226161482	2.460765401	2.355302334	2.835676926	2.057298823	0.805972369245358	low
CGGA_1232	5.66301369863014	1	2.14366295	1.97645603	0.805410951	2.022072508	1.713677397	0.993645653	0.364513207	0.893965889	1.864042884	1.838868351	1.71105454	2.944080925	2.645522356	2.542287795	2.322801897	2.25090612014025	high
CGGA_1377	5.66575342465753	0	2.347391869	1.956698466	0.599985825	1.720709321	1.34124749	0.171705835	0.742941963	0.571238783	1.587779836	1.651578935	1.37154742	2.865564622	2.616319154	2.470041194	2.61172	1.66436115338874	low
CGGA_863	5.67945205479452	1	2.113608784	1.650304981	0.164063181	1.520292817	1.632625426	0.004888582	0.073413426	0.26486585	1.561688798	1.131002473	0.258843647	2.716276005	2.680725284	2.293135297	2.557259354	1.41307859643664	low
CGGA_1371	5.6958904109589	0	2.178634293	2.447057927	0.548530976	2.002253884	1.57265283	2.136821184	0.24949856	0.508595955	1.29186036	1.383633443	0.754673031	2.492136677	2.6419405	2.72264519	2.312164238	1.92131551979457	low
CGGA_1368	5.71232876712329	0	1.220019919	0.891847309	0.074877438	0.617836229	0.883811174	0.004888582	0.073413426	0.170503293	0.498076191	0.947473609	0.569989886	2.269135105	1.928003376	1.032309398	1.816469394	0.986739961924508	low
CGGA_1361	5.73150684931507	0	2.202285357	1.677538038	0.88552041	1.410780436	1.285480821	0.593893225	0.364513207	0.349430959	1.2667602	1.069953119	0.417551002	2.69875101	2.747622214	2.203546179	2.45477048	1.46671964713999	low
CGGA_1362	5.73150684931507	0	2.177814929	2.184161709	0.353505832	1.803559583	1.727071235	0.109144889	0.073413426	0.617794561	1.969534021	1.393786031	0.808995181	2.782763768	2.67495872	2.550046831	2.535589266	1.84436129259144	low
CGGA_625	5.74794520547945	1	2.273630596	1.695341903	0.2640603	1.75562302	0.912600157	0.672370114	0.24949856	0.751150494	1.106356184	1.36000975	0.580486708	2.56386568	2.447256583	2.587867762	2.146287181	1.54832556105229	low
CGGA_1350	5.77260273972603	0	1.114271031	0.877126134	0.074877438	1.021820479	0.735248699	0.004888582	0.073413426	0.170503293	0.795167077	0.829034048	0.659260203	2.230306384	1.935779901	1.182253497	1.932064402	0.842986014770736	low
CGGA_1345	5.78904109589041	0	2.003618319	2.373924402	0.074877438	1.70280219	1.210652966	1.305525724	0.465000863	0.454439329	1.593602656	1.7463406	0.515064715	2.377706139	2.534155954	2.953642797	2.249181247	1.27016889039074	low
CGGA_730	5.8027397260274	1	2.29518309	1.810340582	0.074877438	1.898287936	1.531667471	0.092690076	0.073413426	0.90892549	1.309102502	1.452913295	0.754673031	2.74361586	2.625959305	2.327177423	2.423555793	1.93802708828929	high
CGGA_1339	5.80821917808219	0	2.185515501	1.505129148	0.185011801	1.704206911	1.437402645	0.424350741	0.175729067	0.546809232	0.932279389	0.958704856	0.526389903	2.724888528	2.640561877	2.136490663	2.484516373	1.65166984711642	low
CGGA_1219	5.80821917808219	1	1.447934283	1.777206351	0.376198302	1.714164373	1.42446323	0.164318203	0.353732733	-0.100425084	1.789777135	1.587455544	0.547391042	2.862789439	2.170751411	2.83330098	2.145096904	1.92695631274844	high
CGGA_1337	5.82465753424658	0	1.890285174	2.013158329	0.318866978	1.509548875	1.009946393	0.283312909	0.231660427	0.170503293	1.309102502	1.427769274	0.36355925	2.428355682	2.496432731	2.618192263	2.219949144	1.2989170022482	low
CGGA_1319	5.88767123287671	0	1.985955164	1.539756123	0.336366991	1.489562605	0.771324165	0.368885815	0.073413426	0.692696556	1.432584822	1.489372536	0.71296119	2.6539149	2.428765139	2.689458803	2.089165751	1.23365344394651	low
CGGA_1317	5.8958904109589	0	1.314996861	0.481428976	0.074877438	1.099769743	0.89113368	0.004888582	0.073413426	0.170503293	0.611691199	1.306210446	0.54852099	2.50079794	2.298069804	0.871911984	1.907636533	1.13567787172122	low
CGGA_1406	5.9013698630137	1	2.218393529	2.271399975	1.077629658	1.933546348	1.847038439	-0.096878946	0.553780916	1.449894543	1.650059581	1.849743048	0.906758513	2.679458183	2.657599779	2.726666663	2.520860531	2.38732031801504	high
CGGA_107	5.90684931506849	1	2.595920163	2.52919399	0.877058073	2.31204459	1.906785647	0.90443508	0.478352835	1.833787063	0.834160532	1.800853477	0.872780272	2.810044379	2.84056399	2.308201873	2.605879003	3.04565012883107	high
CGGA_1303	5.93972602739726	0	1.220019919	0.678193444	0.074877438	0.898347081	1.243429895	0.109144889	0.156225231	0.170503293	1.208770751	0.875348208	0.54852099	2.382748506	2.239376993	1.352085618	1.798628209	0.973651884954412	low
CGGA_1291	6	0	1.615907965	0.869634791	0.074877438	1.673689048	0.332297894	0.141054023	0.517066131	0.316664967	0.982181013	1.567239791	0.559336032	2.502804657	2.235924827	2.545191619	2.092018688	0.764538414962846	low
CGGA_1286	6.01095890410959	0	1.983045465	1.855183591	0.561719447	1.348102502	0.830029948	1.25740692	0.231660427	0.380898231	1.081472934	1.368008082	0.590830505	2.50768064	2.493661015	2.558415322	2.287837692	1.04945189010152	low
CGGA_300	6.02465753424658	1	1.795456919	1.432208855	0.23084987	1.709312525	1.372042021	0.283591779	-0.037651949	0.121867147	1.684617435	0.914312551	0.029542044	2.762936327	2.723720885	2.466605606	2.298515573	1.42321216262554	low
CGGA_1269	6.06575342465753	0	2.094067696	1.813967483	0.225446656	1.560926107	1.152845658	0.532853271	0.213429891	0.822126047	1.116021127	1.463926121	0.892704189	2.786800664	2.616700707	2.103083215	2.516034193	1.49639978573229	low
CGGA_1264	6.07397260273973	0	2.275436339	1.886621024	0.20546624	1.694274866	1.373292258	0.69417767	0.284055198	0.170503293	1.24428855	1.64573902	0.491870821	2.887934619	2.637255788	2.39444286	2.425604172	1.80514812597983	low
CGGA_815	6.07945205479452	1	1.75054566	1.990852028	0.197709674	1.695718861	1.759330486	-0.096878946	0.47398022	0.08214208	1.483243798	1.482911607	0.96249772	2.533285717	2.44981249	2.739539968	1.950339764	2.10957992485747	high
CGGA_1256	6.11780821917808	0	1.981581634	1.901467046	0.300992211	1.772631105	0.997835592	0.229566736	0.175729067	1.017567471	1.076367714	1.982277255	0.640384592	2.960290091	2.507969222	2.583828754	2.146766851	2.1770756282741	high
CGGA_822	6.12876712328767	1	1.400532592	1.193590731	0.07464029	1.688144021	1.417542122	0.428198641	-0.072475058	0.283829433	0.778179376	0.844707032	0.803207921	2.778836737	2.488480212	2.0593884	1.725055318	2.21405673577061	high
CGGA_1409	6.16164383561644	0	1.83172943	1.365309643	0.208930511	1.04768718	0.79355856	0.568929865	0.353732733	0.241039142	2.129388534	1.246924619	0.449888749	2.871787119	2.600358203	2.218634316	2.242120167	0.619623865731028	low
CGGA_1231	6.24383561643836	1	1.329346257	2.509633813	1.201772698	2.090709228	2.315555399	0.283591779	0.957837573	1.985081522	1.963135183	2.012760079	1.806850328	2.517877701	2.552109579	3.093543241	2.050288704	2.89710953565046	high
CGGA_1239	6.24657534246575	0	2.397087525	1.645010211	0.225446656	1.84041515	1.303551396	0.308798207	0.517066131	0.796365443	1.288344855	1.714927498	1.57003725	2.813022998	2.596961747	2.304505537	2.505808735	1.63353027732553	low
CGGA_1238	6.25205479452055	0	2.076121544	2.15873571	0.370296384	2.091909724	1.942203621	0.004888582	0.55389855	0.411154373	1.466270662	1.749819793	0.786260305	2.770824414	2.707088446	2.502856196	2.432202068	2.43669773078118	high
CGGA_1235	6.26575342465753	0	2.096179318	1.949021999	0.386750882	1.949347763	1.469185513	0.445377862	0.073413426	0.692696556	1.621682821	1.775576411	0.830964696	2.829981131	2.618883178	2.537645882	2.316575854	2.03775423584303	high
CGGA_1212	6.27945205479452	1	2.183103709	1.665826357	0.300992211	1.644078283	1.420712756	0.243368528	0.333287987	0.778634578	1.302271712	1.565487629	1.688197909	2.878205568	2.636114308	2.204405266	2.54329666	1.60796175644551	low
CGGA_1228	6.29041095890411	0	1.929585789	1.913902269	0.20546624	1.837386206	1.331233538	0.514351639	0.194791537	0.805061257	1.676448691	1.648668614	0.649886735	2.76811881	2.766908803	2.364360092	2.376139049	1.65013671687608	low
CGGA_194	6.31232876712329	1	2.224645228	1.537523977	0.336366991	1.51171764	1.171280096	0.186586901	0.073413426	0.58315754	1.044779908	1.215177763	0.377421965	2.686527673	2.556345102	2.326026304	2.246069528	1.62083455039126	low
CGGA_1370	6.32876712328767	0	2.843654414	1.646628415	0.197709674	2.065380952	1.924703843	1.097732128	0.183409098	0.040276962	0.82849185	1.191909069	0.176191103	3.304870559	2.795051107	1.934356732	2.537672962	2.78948905567322	high
CGGA_1211	6.36712328767123	0	2.431066932	1.728928824	0.521464918	1.658356892	1.270568448	0.715266746	0.213429891	1.327598202	1.500179632	1.42305545	0.704299712	2.720107091	2.54492073	2.037339543	2.502076878	1.60080767264005	low
CGGA_1207	6.38630136986301	0	1.88458823	1.444012536	0.074877438	1.522412049	0.813792947	0.787067743	0.213429891	0.26486585	1.618034637	1.275470672	0.467917612	2.475463061	2.718423751	2.277050196	2.060439688	0.830852964943919	low
CGGA_1204	6.40547945205479	0	2.165693157	1.304473629	0.074877438	1.708393342	1.376389451	0.465793439	0.115819227	0.396172552	0.718634151	0.924364896	0.71296119	2.745702637	2.664477803	1.770705809	2.500681029	1.59214399149117	low
CGGA_235	6.41095890410959	1	2.019869907	1.107725314	-0.123534364	1.125040639	0.050917617	0.138537162	-0.072475058	-0.00393872	0.710794153	1.063762078	-0.04498092	2.579901378	2.470403624	1.338019277	2.258674597	0.521523258813759	low
CGGA_1342	6.42465753424658	0	2.467759056	2.749458192	0.897509145	2.038412749	2.009155172	1.01897571	-0.090467675	2.744046567	1.719488957	2.065777712	1.83132494	2.482321227	2.644169045	2.530698856	2.699844975	2.26685360269228	high
CGGA_1198	6.43561643835616	0	0.855002819	0.668033941	0.074877438	0.527109992	0.780042263	0.109144889	0.115819227	0.170503293	0.447168109	0.771591359	0.391036431	2.209740451	1.770986681	0.978541246	1.570116317	0.976746110133175	low
CGGA_1192	6.47397260273973	0	2.146386756	1.97161053	0.682438335	2.079956761	1.612229104	0.215508252	0.317207626	1.905422596	1.917936529	1.844412689	1.452546356	2.798997736	2.647629411	2.629521076	2.42965523	2.13213255448029	high
CGGA_1191	6.47945205479452	0	1.921880837	1.13451744	0.074877438	1.58367253	1.426338318	1.051454649	0.115819227	0.170503293	0.447168109	0.71676628	2.068975941	2.776696201	2.576972352	1.647752227	2.266228369	1.59676224815807	low
CGGA_1330	6.48219178082192	0	1.849841659	1.901260052	0.875185643	1.676561424	1.195696166	0.535827892	0.604357139	1.584710639	0.859929996	1.377563768	0.428714824	2.595578864	2.558984598	2.541745172	2.009822527	2.26302790265283	high
CGGA_D20	6.48493150684931	1	1.680244319	0.752885067	0.033287066	1.517543238	0.677393767	-0.096878946	-0.054874733	-0.117677093	1.083512209	0.966253203	0.70206775	2.499822678	2.793304661	1.880878932	1.831756605	0.92645313054509	low
CGGA_493	6.52602739726027	1	1.792636731	1.160783422	-0.123534364	0.98187552	0.818480852	0.327313101	0.32274988	0.159636672	1.466756199	0.98806357	0.771195433	2.677686851	2.55323584	1.625636716	2.211773645	0.590848862673608	low
CGGA_638	6.53698630136986	0	1.830851554	1.733988705	0.53068075	1.515771253	1.370136424	0.501404281	-0.127693086	0.449907265	1.083512209	1.082490307	0.633103011	2.606070373	2.520780782	2.494783644	1.801532474	2.0855057481128	high
CGGA_1307	6.54794520547945	0	2.4313152	2.261904885	0.793418997	2.067044697	1.702533347	0.888198077	0.208559454	1.058713774	1.208515052	1.715338646	0.879657993	2.682145895	2.621426799	2.408595925	2.334541371	2.55414863273777	high
CGGA_1172	6.61369863013699	0	2.179451568	2.404010219	1.274427568	1.931493507	1.596802923	0.602175926	0.955452243	1.463843967	1.825687487	1.723615519	1.124053808	2.760941294	2.683773016	2.874560422	2.308248223	2.41994299485129	high
CGGA_1292	6.63287671232877	0	2.158921751	1.619860903	-0.123534364	1.673950667	1.053056757	2.192408552	0.232880277	-0.019240365	0.386451961	0.982680126	0.260963219	2.621948252	2.409719196	2.067425854	2.293694928	1.44410657875038	low
CGGA_1281	6.65479452054795	0	1.627246012	1.284022402	-0.123534364	1.145518027	1.076152519	0.600796933	-0.127693086	0.70007772	1.200069159	1.366363795	-0.064677736	2.291197876	2.689698727	1.733883398	1.825161239	1.00734901199556	low
CGGA_908	6.67397260273973	1	1.993574396	1.36337501	0.07464029	1.492189559	1.004016365	0.283591779	0.267907343	-0.153298473	1.370583836	1.195742342	-0.08483602	2.837439552	2.322083223	2.393059731	2.301093291	1.32667425307476	low
CGGA_485	6.67671232876712	0	2.085961966	1.507539184	0.17472093	1.238850496	1.082589713	0.164318203	-0.127693086	0.85722787	1.100766842	1.26075384	-0.148279447	2.430008201	2.112396873	1.706704991	2.36435181	1.27180673027667	low
CGGA_1162	6.73150684931507	0	1.311379185	1.304473629	0.074877438	1.209429531	0.506121812	0.541918922	0.884344678	0.66154846	1.322508542	1.750973168	0.793926513	2.452737328	2.3011853	2.827541502	1.798628209	0.730576758686179	low
CGGA_1031	6.73150684931507	1	2.169754578	1.492765455	0.495409545	1.560033658	1.165979933	0.213865813	0.011887282	-0.135296892	1.536793547	0.920292178	0.547391042	2.59151303	2.522845239	2.571867347	2.219519233	1.28784913581879	low
CGGA_1161	6.74794520547945	0	1.91401067	1.665826357	0.300992211	1.547110695	0.853638995	0.799276622	0.115819227	0.628983942	1.502515162	1.167008755	0.491870821	2.516149709	2.572000281	2.458564081	2.141450235	1.0998914412018	low
CGGA_1159	6.75068493150685	0	1.928737647	1.777522487	0.336366991	1.578092494	0.997835592	1.232903806	0.115819227	2.099521672	1.832516743	1.497562412	0.320399353	2.609338137	2.627058062	2.371029081	2.140473957	1.34455030355268	low
CGGA_1158	6.76986301369863	0	2.130643141	1.427474154	0.353505832	1.761778307	1.093640779	0.357259025	0.073413426	0.594886297	1.270417545	1.594399431	1.225755179	2.86308814	2.578645093	2.252805592	2.516561354	1.41787887955345	low
CGGA_1156	6.78630136986301	0	1.891226271	1.969164755	0.300992211	1.558977956	1.223176188	1.333676025	0.437583777	1.896381604	1.75874312	2.017836598	1.407097458	2.814220425	2.524987359	2.531818042	2.205997096	1.59342055338284	low
CGGA_1152	6.80547945205479	0	2.149087999	2.465533788	0.225446656	2.038490107	1.363886621	1.305525724	0.695203556	1.934582241	1.646448146	1.62312891	0.559336032	2.394405631	2.621514085	2.909577123	2.247456495	1.8104713254701	low
CGGA_1246	6.82465753424658	0	2.201223436	1.670886708	0.312204945	1.367979698	1.318005927	0.213865813	0.073423937	-0.100425084	0.742293583	0.831236022	1.022373654	2.617492794	1.965784336	1.989826601	2.266961397	1.83042049046333	low
CGGA_1146	6.84383561643836	0	1.938630071	1.988461616	0.793418997	2.058093674	1.621714446	1.168755611	0.568639854	1.064709836	1.724245369	1.678428226	1.168759328	2.786982485	2.056637494	2.613367756	2.453948441	2.20151063398005	high
CGGA_1147	6.84383561643836	0	2.19107313	1.185491573	0.074877438	1.765427838	1.259104811	0.585506055	0.24949856	0.170503293	1.375983224	1.074537973	1.588620063	2.768275778	2.611304174	2.16873583	2.503742088	1.09278379367021	low
CGGA_666	6.84657534246575	1	1.772479998	0.907783424	-0.123534364	1.533232994	1.154777855	-0.096878946	0.058490379	-0.083527598	1.319007355	1.118316559	1.151516128	2.696817225	2.547901898	2.127278212	2.419819638	0.808532058243785	low
CGGA_1144	6.86301369863014	0	1.9244672	1.598318871	0.318866978	1.782042574	1.04486725	0.701285124	0.073413426	1.244228677	1.642990355	1.096926068	0.391036431	2.690793628	2.714411698	1.911148432	2.355895931	1.40990679623379	low
CGGA_J130	6.86849315068493	0	1.571773979	1.62100787	0.349516015	1.023772231	0.87468034	0.112040571	0.102449209	0.861530184	0.932157993	1.221895871	0.233704423	2.493624589	2.832432579	2.01152284	1.822670471	1.36663687389944	low
CGGA_482	6.87945205479452	1	2.266607701	2.005798467	0.225446656	1.967835965	1.741483484	0.424350741	0.115819227	1.352829214	1.044779908	1.461743529	1.595852021	2.752301281	2.646114192	2.140002179	2.495164761	2.23220934697947	high
CGGA_1137	6.9013698630137	0	1.438405452	1.263817959	0.449432545	1.114145268	1.124011797	0.004888582	0.24949856	0.170503293	0.795167077	1.163121711	0.677633099	2.218544318	2.184825262	1.505937745	1.962501776	1.29767706857366	low
CGGA_1018	6.92328767123288	1	2.16226738	1.358528185	0.599985825	1.51171764	1.009946393	0.092690076	0.073413426	0.170503293	1.5319065	1.232620778	0.537540441	2.96610887	2.587382175	1.85210207	2.435620659	1.47439049697323	low
CGGA_1131	6.93972602739726	0	2.276335206	1.698503525	0.370296384	2.101483544	1.166728034	0.229566736	0.073413426	0.546809232	1.07121811	1.549411261	0.746535762	3.007806328	2.779126761	1.752797562	2.575551902	2.10463921577201	high
CGGA_1132	6.93972602739726	0	1.77947751	1.454740568	0.074877438	1.303691551	1.015910998	0.004888582	0.073413426	0.316664967	1.274050554	0.924364896	1.000498975	2.645357938	2.501138644	2.420132088	2.090880497	1.17629551278531	low
CGGA_1127	6.97808219178082	0	1.722805616	1.827002458	0.336366991	1.27646218	0.876402283	1.066926148	0.300800635	0.170503293	1.153147966	1.765685745	0.404410329	2.469087089	2.402924988	2.745369193	2.058558729	1.10246349624159	low
CGGA_336	6.98356164383562	1	2.355756632	1.749029437	0.282728361	1.83433396	1.327852281	0.243368528	0.115819227	2.224333182	1.144087607	1.259397331	1.909184744	2.724635967	2.688766555	1.954948586	2.538869256	1.77667290990207	low
CGGA_721	6.99178082191781	1	2.139534177	1.912014255	0.636429865	1.828158262	1.431901205	0.774612518	0.073413426	0.862988545	1.538444743	1.547590025	0.808995181	2.725455797	2.730352642	2.394138882	2.492290119	1.70966151327265	low
CGGA_1121	7.01369863013699	0	2.139995512	1.485592437	0.521464918	1.326383824	0.788645611	0.215508252	0.175729067	0.170503293	1.616199797	1.143265738	0.349440252	2.686898441	2.439404286	2.477019729	2.245373638	1.04441051280626	low
CGGA_314	7.03561643835616	1	2.234936048	1.566376063	0.07464029	1.081986538	1.296514538	0.66113439	0.027732565	0.449907265	1.305251823	1.270911023	0.361310162	2.610545938	2.471170738	2.331093598	2.385709691	0.984406708012935	low
CGGA_704	7.04657534246575	1	1.866539925	1.775590608	0.384859748	1.435595794	1.269543932	0.483667313	0.333229433	0.207232285	1.433774893	1.466745326	1.535212651	2.74373265	2.322601931	2.501432026	2.4432013	1.30831235825749	low
CGGA_1111	7.07397260273973	0	2.198078947	2.354209157	0.074877438	2.047875605	1.517951642	1.161214793	0.504378866	1.316421378	1.651586644	1.660196494	0.695526259	2.64047161	2.631762838	2.73444493	2.371439074	1.92119745413513	low
CGGA_1100	7.11232876712329	0	1.26178672	0.318137174	0.282728361	0.562547387	1.522567506	0.004888582	0.073413426	0.58315754	0.522270632	1.126854157	0.569989886	2.495950761	2.248024297	0.607234766	1.794693699	1.38619113956636	low
CGGA_1189	7.12876712328767	0	2.380656761	1.10462926	-0.123534364	1.812182128	0.985496759	0.465563241	0.196091042	-0.335237435	0.941170992	1.207094393	0.616784112	2.619781219	2.461882759	1.786282759	2.451488911	1.13506324930485	low
CGGA_1190	7.12876712328767	0	2.189833935	1.836557127	0.660105754	1.672640171	0.922207313	0.585012664	0.706744054	0.994793323	1.188598051	1.246924619	1.229780467	2.670707923	2.292711571	1.654673833	2.463131181	1.67887723842122	low
CGGA_1180	7.2	0	2.391026805	2.511151487	0.576936154	2.242485821	1.761860812	1.145857653	-0.072475058	1.503644202	1.032214329	1.805359214	0.75793687	2.621299407	2.71878839	2.761601663	2.246611431	2.75393407410231	high
CGGA_634	7.21369863013699	1	2.129693085	1.541977852	0.074877438	1.605322802	1.015910998	0.092690076	0.175729067	0.396172552	1.378965486	1.147294223	0.590830505	2.752917323	2.751903513	1.581051656	2.465700391	1.29379944778735	low
CGGA_273	7.21917808219178	1	1.889856237	1.875956705	0.495409545	1.583980096	1.00765393	0.990740883	0.638182998	1.721034671	1.675172905	1.401951042	1.188769823	2.723630177	2.302240928	2.312326827	2.500224338	1.32032090068578	low
CGGA_1065	7.34794520547945	0	2.258152084	1.067742584	0.074877438	1.726069513	1.07783265	0.445377862	0.115819227	0.170503293	0.945134912	1.126854157	1.087265219	2.774161853	2.53965974	1.825132155	2.368489593	1.36397357938696	low
CGGA_1027	7.36438356164384	0	1.816608259	1.933987837	0.17472093	1.628800033	1.179680401	0.189417299	0.102449209	1.516701812	1.146429066	1.452480126	1.022373654	2.679644158	2.362703444	1.934356732	2.148989507	2.03283027658697	high
CGGA_J030	7.6027397260274	0	2.225952311	0.984546743	-0.123534364	1.551803066	1.171499719	0.138537162	-0.020792734	-0.335237435	1.396452941	0.949396591	0.114231732	2.553176088	2.526265713	2.106627257	2.157651141	1.05142159264215	low
CGGA_D59	7.61095890410959	0	2.056302726	1.62100787	0.384859748	1.435595794	1.063064769	-0.096878946	0.383404301	1.064709836	1.433774893	1.447637896	-0.04498092	2.686461606	2.678333904	1.636977157	1.822670471	2.04781352142004	high
CGGA_1095	7.61095890410959	1	2.402457933	1.906017924	0.150967339	2.242485821	1.3833318	1.380408035	0.144015784	0.70007772	0.795397028	1.188050695	0.349463504	2.784893514	2.964485882	2.161153985	2.087076749	2.46219788172966	high
CGGA_680	7.63835616438356	1	2.505453103	1.921671704	0.302546952	2.042540697	1.625143761	0.189417299	-0.127693086	0.343624572	0.963127884	1.024524199	0.287302268	2.589053301	2.350097247	2.005904614	2.069528702	2.68788876128618	high
CGGA_J024	7.67397260273973	0	2.001229625	1.699722221	0.100978926	1.588640656	1.352667067	-0.096878946	0.256418296	1.018027177	1.671978332	1.188050695	0.300143627	2.529896484	2.509082723	2.583865549	2.235935353	1.44588279125021	low
CGGA_1046.1	7.75068493150685	0	1.666263056	1.193590731	-0.041129294	1.38621731	1.021990609	0.568929865	-0.090467675	0.054482194	1.666601196	1.082490307	0.50028654	2.603246996	2.637961387	2.397830011	1.757084244	1.0932573935489	low
CGGA_42	7.75890410958904	1	2.287207651	1.964226272	0.805410951	1.916080672	1.266774397	0.368885815	0.175729067	1.199784617	1.02833827	1.275470672	0.71296119	2.745702637	2.582614641	2.336414112	2.487476951	2.13521335457478	high
CGGA_1041	7.84383561643836	0	2.1753442	1.786612131	0.336366991	1.856188874	1.471743657	0.27023405	0.156225231	0.228404877	1.351492465	1.338042697	0.729958052	2.779601041	2.715798706	2.115726899	2.483023501	1.81887938437118	low
CGGA_1071	7.87945205479452	0	2.800118856	2.412216236	0.728137083	1.957784791	1.761860812	1.380408035	0.244744364	2.106388691	1.52950944	1.703838589	1.096376904	2.546697499	2.725460843	2.565411774	2.292949395	2.3302608559999	high
CGGA_269	8.03287671232877	0	1.69389403	2.180253799	-0.123534364	1.774274231	1.658110078	-0.096878946	0.40250375	2.116609306	1.901857389	1.579994425	1.048097988	2.353224856	2.739966497	2.649435728	2.257480309	1.55377744947954	low
CGGA_1030	8.03835616438356	0	1.979374537	1.290045579	0.074877438	2.03490605	1.083150116	0.634306173	0.073413426	0.985557341	1.393625422	1.229177209	0.569989886	2.862473108	2.752278998	1.863758616	2.385308392	1.58253876215767	low
CGGA_1052	8.12054794520548	0	1.574535712	1.661548267	-0.010481907	1.425224727	1.163199901	0.138537162	0.183409098	-0.135296892	0.86501872	0.908278026	0.145804295	2.203730384	1.932087363	2.254574449	2.004876194	1.4509949300583	low
CGGA_243	8.15616438356164	0	2.345519878	1.3293395	0.033287066	0.869195812	0.58740112	0.465563241	0.027732565	0.596865774	0.833842581	0.45372906	1.056428212	2.628377852	2.298450345	1.33436383	2.415716373	0.675772408931472	low
CGGA_890	8.16986301369863	1	2.063025591	1.348810366	0.074877438	1.881448364	1.223176188	0.109144889	0.073413426	0.33321613	1.125528395	1.639821089	0.537540441	2.959343458	2.631044926	2.123529385	2.427821321	1.772824739428	low
CGGA_846	8.19452054794521	0	1.977895504	1.996012037	0.336366991	1.500771412	1.344543013	0.984880803	0.517066131	0.985557341	1.587779836	1.515488498	0.404410329	2.471862731	2.573479579	2.772611355	2.312164238	1.27327213081919	low
CGGA_320	8.23287671232877	1	2.374814643	1.800512352	0.074877438	1.707002459	1.270568448	0.283312909	0.073413426	0.316664967	1.437915648	1.222223037	0.503560034	2.619407787	2.671946112	2.141396322	2.448025687	1.41753653486489	low
CGGA_1050	8.32876712328767	0	2.114402698	1.241886714	-0.123534364	0.937171211	1.042878533	0.189417299	-0.004283844	0.08214208	1.000713789	1.126953376	0.395772357	2.605732638	2.397375151	1.813182878	2.146072565	0.997308329641138	low
CGGA_D52	8.37534246575343	0	1.940060406	1.059467163	0.061109828	1.40605838	0.364748537	0.568929865	0.011887282	-0.270214543	0.365601212	1.082490307	0.862815842	2.408561605	2.671244899	1.731985159	2.122181919	0.685451065803249	low
CGGA_1024	8.42191780821918	1	2.400091294	1.899461263	0.047328178	1.997382462	1.488920134	0.08479236	0.170507136	0.416249051	1.208515052	1.131226011	0.190963856	2.897337005	2.951190486	2.04499349	2.31985863	2.27261395092858	high
CGGA_D40	8.45205479452055	0	2.291510739	1.47907728	0.450322971	1.327188522	0.718367135	0.757184834	0.741157095	0.852893691	1.374652363	1.014319105	1.201718595	2.440932695	2.420696288	2.266365344	2.126233855	0.904776569051549	low
CGGA_1003	8.45753424657534	0	1.99241603	1.228107591	0.074877438	1.634292709	0.667005342	0.33343067	0.073413426	0.58315754	1.179499161	1.391267173	1.409732472	2.698539407	2.549950988	1.898808828	2.467770162	0.848724995841864	low
CGGA_583	8.51232876712329	1	1.02802321	0.507608474	0.074877438	0.975478553	0.725914317	0.004888582	0.073413426	0.170503293	0.727580296	1.006786575	0.100040074	2.022601183	1.407000576	0.946926202	1.655171463	0.988309746211304	low
CGGA_1012	8.53698630136986	0	2.399851518	2.305337889	0.624474917	2.217027686	1.885313056	1.331390862	0.600346841	0.901488308	1.166475647	1.560190781	0.54852099	2.847786025	2.598300563	2.520435804	2.408967348	2.78737580525081	high
CGGA_893	8.65753424657534	1	1.718101962	1.07924982	0.087927472	1.089366958	0.633838107	0.535827892	-0.004283844	-0.083527598	1.394510242	0.838005069	0.528920137	2.743889112	2.578703919	2.074350309	2.114506397	0.614381467073843	low
CGGA_D29	8.68767123287671	0	1.696137713	1.140729385	0.100978926	1.184564178	0.515355055	-0.096878946	-0.127693086	-0.083527598	1.087005578	0.751987353	0.372973965	2.30746339	2.2583455	2.144524631	2.235520526	0.395662374719472	low
CGGA_905	8.6958904109589	1	1.680244319	1.636772649	0.410182457	1.628800033	1.588436231	-0.096878946	-0.072475058	0.21867318	1.666601196	1.385815293	1.072739853	2.685272831	2.429135811	2.600606726	2.103060178	1.80580794191808	low
CGGA_D27	8.70684931506849	0	1.926309346	1.374876008	0.113801874	1.583980096	0.767661657	0.920430196	0.568639854	0.977577644	1.051066652	1.058990167	1.140909622	2.671373618	2.346895575	1.366548559	2.518716883	1.08913301151556	low
CGGA_D15	8.75890410958904	0	1.975245815	0.903468654	-0.123534364	1.423127198	0.772922211	0.138537162	-0.127693086	-0.335237435	0.697758033	0.696408522	0.029542044	2.740747092	2.345906331	1.110291385	2.249045647	1.28365567733326	low
CGGA_889	8.8027397260274	0	2.134416141	1.386628497	0.074877438	1.408098142	1.033454138	0.424350741	0.156225231	0.380898231	1.106356184	0.90034478	0.404410329	2.606987177	2.773881583	1.844932875	2.424861089	0.990331371453556	low
CGGA_685	8.87397260273973	1	1.878728366	1.428808862	0.272726399	1.640120289	0.856483202	-0.096878946	0.439180832	0.02581081	1.567542513	1.168371981	0.694742961	2.793722594	2.376631605	2.024751345	2.403202453	1.256311742573	low
CGGA_1022	8.94520547945205	0	2.071359085	2.551415344	0.358529159	1.920522823	1.727771184	1.346552896	0.861874709	2.196381127	1.828296353	1.799487171	1.035376314	2.546436181	2.661398324	2.372400705	2.329344638	2.11284123787497	high
CGGA_1005	9.0027397260274	0	1.781208983	0.87241082	-0.010481907	1.317158823	0.832992649	0.327313101	-0.127693086	-0.135296892	1.351854799	1.003946677	1.556346708	2.777270771	2.649383723	1.700706451	1.910359637	0.985796281138189	low
CGGA_1001	9.00821917808219	0	1.715943336	2.759144179	1.69214159	1.97803426	1.853872862	0.138537162	1.327075462	2.259499571	2.244477473	1.744243857	1.850391428	2.097297094	2.981544366	3.058143322	2.195502331	2.08856171861022	high
CGGA_707	9.03835616438356	1	1.994543718	1.259964376	0.336366991	1.684105691	1.397557923	0.283312909	0.194791537	0.396172552	1.251881612	1.594399431	0.467917612	2.789341192	2.709296859	1.870584259	2.487476951	1.51663918532958	low
CGGA_871	9.15068493150685	0	1.914439231	1.686033192	0.523782965	1.501381555	1.216366435	0.831319423	0.32274988	0.294146045	1.246254961	1.420185232	0.901431951	2.682145895	2.322342643	1.951015067	2.425623959	1.48160977135264	low
CGGA_864	9.18630136986301	0	1.949261803	1.60349782	0.087927472	1.38621731	1.274132886	0.465563241	0.333229433	0.011075222	0.980128592	1.280890452	0.145804295	2.597078428	2.394464638	2.113913333	2.331776207	1.41347955127985	low
CGGA_858	9.2027397260274	0	1.530243761	0.924751783	-0.123534364	1.267032385	0.58740112	0.744135455	-0.020792734	-0.335237435	1.161865426	0.720766489	0.287302268	2.328209372	2.721097401	1.191881182	2.132757563	0.294738455358626	low
CGGA_843	9.26027397260274	0	1.883526227	1.171932714	-0.123534364	1.197051001	0.842491022	-0.096878946	-0.072475058	0.054482194	0.967423935	1.096172176	0.081389787	2.709822337	2.365805977	1.652491098	2.342750057	1.03017418283384	low
CGGA_838	9.27671232876712	0	1.866539925	1.337548935	0.033287066	1.522824381	0.627388233	-0.096878946	-0.127693086	0.333998316	1.054764091	1.300337446	0.361310162	2.63751545	2.362224416	1.341654432	2.329692697	1.21828632670343	low
CGGA_834	9.28219178082192	0	2.517849372	2.211251018	0.564069216	1.992790869	1.640821022	0.877148729	-0.072475058	1.154938652	0.736114185	1.388538194	0.337428913	2.910177762	2.933430578	2.001363711	2.28845414	2.85902675738268	high
CGGA_818	9.32054794520548	0	1.869000122	2.21641337	0.619951646	1.740024396	1.689855448	-0.096878946	0.232880277	1.519034475	2.054610901	1.609187592	0.784190314	2.379634562	2.572892984	2.25853996	2.739260823	1.4291834137857	low
CGGA_724	9.33150684931507	0	2.121017007	1.454740568	0.164063181	1.557021421	0.979198871	0.997977846	0.115819227	0.170503293	1.255639239	0.958704856	1.696907346	2.547922489	2.600956665	2.40736107	2.193453299	0.935040239577522	low
CGGA_812	9.34246575342466	0	2.005641733	2.111048478	0.393409263	1.835235585	1.493435629	0.428198641	0.942282346	0.466137377	1.682536433	1.417617978	0.709313396	2.482168424	2.598471892	2.707258756	1.853528578	2.10140265972643	high
CGGA_641	9.34520547945205	1	1.843013547	1.391661181	0.241557729	1.439690759	0.701105986	0.138537162	0.456804618	0.054482194	0.717216581	0.920292178	0.337428913	2.665146849	2.513832266	1.690565618	2.166181758	1.42941626069279	low
CGGA_807	9.35616438356164	0	1.339430476	0.890344238	-0.123534364	0.43597791	0.507741184	0.888198077	-0.127693086	-0.335237435	1.032214329	0.589766629	0.047186096	2.307006631	2.726869281	1.724327138	1.50516792	0.171035606910708	low
CGGA_715	9.39452054794521	0	1.796393768	1.006921057	0.00439134	1.055467845	0.729636353	0.112040571	-0.127693086	-0.066972046	0.710794153	0.877250078	0.233704423	2.37199485	2.710212439	1.130358139	2.003010764	0.824405424392137	low
CGGA_909	9.44657534246575	0	2.122860925	1.951245258	0.780047649	1.699463394	1.342705491	0.990740883	0.482406121	1.225191736	1.386662209	1.427813841	1.144467401	2.724373231	2.241337746	2.060400428	2.546763376	1.84586308296503	low
CGGA_785	9.47123287671233	0	1.927774185	1.222062904	0.100978926	1.178224649	0.515355055	0.237693062	0.058490379	0.121867147	1.167920334	0.920292178	0.260963219	2.487634343	2.241943913	2.105708549	2.208295887	0.6346126500635	low
CGGA_283	9.50684931506849	1	1.996139143	1.586538781	0.312204945	1.441726983	1.223925318	0.112040571	0.043263341	0.541913641	1.185691844	1.172360311	0.470468621	2.526616099	2.406662209	2.038691336	2.176435169	1.562500337387	low
CGGA_766	9.51232876712329	0	2.055736046	1.395317952	0.607968795	1.280640605	0.76235939	-0.096878946	0.011887282	0.011075222	0.9588006	1.207094393	0.337428913	2.812498676	2.360784569	1.338019277	2.402296642	1.48209013204395	low
CGGA_762	9.51780821917808	0	1.570388345	1.23699736	0.00439134	0.546318646	0.8967244	-0.096878946	-0.072475058	-0.335237435	1.043599588	0.870866748	0.205468097	2.512089093	2.309207137	1.979210156	2.334541371	0.347220867791596	low
CGGA_663	9.53150684931507	0	2.287496148	1.452080236	0.074877438	1.653649267	1.360712697	0.243368528	0.073413426	0.425853367	1.322508542	1.170868557	0.526389903	2.792183124	2.737040065	1.845736132	2.48511116	1.48771035197809	low
CGGA_760	9.53150684931507	0	1.627246012	1.378653572	0.00439134	1.283325273	0.740721363	-0.096878946	-0.037651949	0.1956132	1.461696719	0.98806357	0.901431951	2.508375592	2.49271027	2.080207125	1.937298184	0.945153839093967	low
CGGA_752	9.55068493150685	0	2.129714845	1.763274859	0.41841092	1.503201384	1.459329884	0.112040571	0.515084025	-0.00393872	1.319007355	1.399294969	0.337428913	2.609654904	2.468480408	2.18191216	2.290331776	1.73158768534753	low
CGGA_738	9.59178082191781	0	1.913688268	2.196913174	1.037488379	1.709312525	1.596978905	1.089389021	0.456804618	1.405635013	1.864114416	1.908878386	1.674794038	2.776342211	2.663661607	2.724473904	2.385709691	1.89225425849446	low
CGGA_420	9.62739726027397	0	2.100363028	1.380515642	0.659786627	1.713911556	1.623467346	0.186586901	0.115819227	0.170503293	0.302507733	1.163121711	1.005966674	2.787522589	2.658939044	1.652974791	2.51444623	2.16304530470182	high
CGGA_725	9.74794520547945	0	1.667441171	1.003248868	0.150967339	0.810687197	0.573556547	0.164318203	0.102449209	-0.335237435	0.766438107	1.349122635	0.547391042	2.652179904	2.302240928	1.98277405	2.297406993	0.481862085019213	low
CGGA_689	9.76164383561644	0	1.247278108	1.636772649	0.358529159	0.97316955	1.174239701	0.164318203	0.043263341	2.019784295	0.551228815	0.949396591	0.79693057	2.523309151	2.514182167	1.205337618	2.367919826	1.45357946650208	low
CGGA_675	9.80547945205479	0	2.027735288	1.46816182	0.302546952	1.521069768	1.223925318	0.616292277	0.208559454	0.121867147	1.697903958	1.437818396	0.470468621	2.65714352	2.470211652	1.858756734	2.431932076	1.16197277960967	low
CGGA_671	9.81917808219178	0	2.121873636	1.347633581	-0.123534364	1.427314416	0.772922211	0.348413132	-0.127693086	0.49747986	0.975923905	1.139681605	0.047186096	2.474300498	2.521814158	1.590236924	2.416598463	0.879004696700675	low
CGGA_655	9.86301369863014	0	2.093887532	1.524695317	0.458061093	0.858914726	1.069644663	0.138537162	-0.127693086	0.183811012	0.92300817	1.309815141	0.361310162	2.644611927	2.280194987	2.135118056	2.407707362	1.08901890108304	low
CGGA_565	9.87671232876712	0	1.169563626	1.421939408	0.138789605	1.253106763	1.346712682	0.260926478	0.157378388	0.147253667	1.312175714	1.214542041	0.337428913	2.775339534	2.672721174	2.166028275	1.935213524	1.56685063130863	low
CGGA_642	9.91232876712329	0	1.952060113	0.924751783	0.17472093	1.579277541	0.706908283	-0.096878946	0.561252878	-0.135296892	1.571579971	1.122650353	0.582946648	2.787398819	2.407537584	2.124635483	2.345457793	0.864056930555793	low
CGGA_635	9.94794520547945	0	2.194508372	1.585303588	0.713126013	1.40605838	0.614308511	-0.096878946	0.058490379	-0.335237435	0.534694807	1.109555097	0.114231732	2.519835748	2.400712167	1.504071841	2.564653977	1.26162099357073	low
CGGA_605	10.0493150684932	0	2.250890802	2.451900141	0.241557729	1.741167925	1.649546685	1.363698416	-0.127693086	1.391939014	1.2666708	1.833615221	1.144467401	2.557268411	2.736915214	2.629113917	2.311280502	1.92623765960643	low
CGGA_630	10.0493150684932	0	2.147362942	1.371070636	0.150967339	1.04768718	0.950690744	0.164318203	-0.072475058	0.466137377	1.325748902	1.034566636	0.547391042	2.753308713	2.567629789	1.803250911	2.325851268	0.986985552879519	low
CGGA_598	10.0739726027397	1	2.233774382	1.232064077	0.100978926	1.670008866	1.223925318	-0.096878946	-0.127693086	-0.153298473	0.91371783	1.03952827	0.912039704	2.643489323	2.281038913	1.953530188	2.374982473	1.50234704906648	low
CGGA_560	10.1972602739726	0	2.363453897	1.773155522	0.376198302	1.555110702	1.018438035	1.40204222	0.688783966	1.046517291	1.360265257	1.316045838	1.217486371	2.830694586	2.291886502	1.706704991	2.522521222	1.47419825456926	low
CGGA_551	10.213698630137	0	2.033108227	1.222062904	0.00439134	1.019700136	0.909593968	0.138537162	-0.020792734	0.147253667	0.75447858	1.118316559	0.449888749	2.583134577	2.497446725	1.604653141	2.272803405	0.953248854877319	low
CGGA_543	10.2356164383562	0	1.584102976	1.367237093	-0.123534364	0.635904217	0.76235939	0.465563241	-0.072475058	-0.135296892	0.704308339	1.003946677	0.130171268	2.465010239	2.386313868	2.163597577	1.911083711	0.717867172784615	low
CGGA_541	10.2493150684931	0	1.256402627	1.450508587	0.480731272	0.793851746	0.828191069	1.009682274	0.439180832	0.970539181	1.3581758	1.019442272	0.50995855	2.463095314	2.7473441	1.536843743	1.830114087	0.894205374066451	low
CGGA_510	10.3287671232877	0	1.861585119	1.543969575	0.018977818	1.625930342	0.842491022	0.138537162	0.027732565	0.040276962	0.823095145	1.28417837	0.312774585	2.424614673	2.272537249	1.914437031	2.477892288	1.10262865664543	low
CGGA_503	10.3479452054795	0	2.100882331	1.509892736	0.074877438	1.326383824	1.303551396	0.475781504	0.136261746	0.617794561	1.644722492	1.170868557	1.087265219	2.789245841	2.799472262	2.042978594	2.362029787	1.10537110484123	low
CGGA_502	10.358904109589	0	1.387648759	1.55464521	0.241557729	1.429396316	1.187744925	-0.096878946	0.538575072	0.08214208	1.444435872	1.442750898	0.624991818	2.546305459	2.366756735	2.488399305	1.733684531	1.68998935989289	low
CGGA_501	10.4054794520548	0	2.2797829	1.558587755	0.292750236	1.577700574	1.137554144	0.138537162	-0.127693086	0.08214208	0.894700111	1.024524199	0.176191103	2.54051149	2.252143376	2.075331424	2.381319794	1.55656020693291	low
CGGA_494	10.4164383561644	0	1.441130685	1.297367686	-0.123534364	0.821693174	0.783320454	-0.096878946	-0.020792734	0.541913641	1.283903968	0.889836069	-0.025727309	2.46612327	2.717242004	2.061410341	2.112958894	0.465616017497756	low
CGGA_490	10.4219178082192	0	1.979229775	1.160783422	0.087927472	1.528054005	0.892376017	-0.096878946	-0.127693086	-0.171696601	1.341140382	1.18416693	0.325201106	2.563830855	2.2215642	2.241092939	1.994859729	1.28713202221411	low
CGGA_479	10.4438356164384	0	1.865717321	1.689987351	0.018977818	1.588640656	1.257900306	0.138537162	-0.127693086	-0.229430871	0.839148017	1.319135369	0.233704423	2.565579479	2.405346204	2.245858312	2.225046136	1.65336886169027	low
CGGA_446	10.5753424657534	0	1.832605879	1.29073654	0.162942506	1.264273065	0.977929632	0.703682675	-0.127693086	-0.100425084	0.817651766	0.728702795	0.764599695	2.795760689	2.213635659	1.463489258	2.396216217	1.27649705127297	low
CGGA_431	10.5917808219178	0	2.083290835	1.497244652	-0.123534364	0.635904217	0.905333029	0.213865813	-0.127693086	-0.066972046	0.789709274	0.960683041	1.911158476	2.679737111	2.481407222	1.205337618	2.303292833	0.75688740905358	low
CGGA_369	10.841095890411	0	2.017137196	1.548581384	0.074877438	1.23652215	0.985475366	0.186586901	0.073413426	1.199784617	1.476197084	1.001632585	0.391036431	2.582297212	2.717552045	2.373654195	2.232201187	0.961110041535362	low
CGGA_265	10.8465753424658	0	2.015142334	1.895594416	0.612328711	1.990231243	1.448225926	0.822988644	0.465000863	0.628983942	1.750622478	1.780971324	0.754673031	2.780197426	2.630234732	2.553545213	2.292927049	1.95873911094919	high
CGGA_323	11.0219178082192	0	1.420271217	1.46816182	0.186308199	1.230132217	0.712661761	1.072409703	0.905613422	1.011488621	1.380693549	1.087084869	0.764599695	2.448946142	2.832599731	1.791428959	2.008589761	0.750618332306809	low
CGGA_290	11.1643835616438	0	2.226760871	2.121144527	0.434211511	1.699978719	1.652144223	0.092690076	0.37967893	0.796365443	1.453579475	1.338042697	1.101335595	2.737360012	2.728397047	1.540898558	2.644964497	1.95160065548337	high
CGGA_D61	11.2027397260274	0	1.96785954	1.460215166	0.162942506	1.215317347	0.718367135	1.292290717	0.597370807	0.743342238	1.497608077	1.188050695	0.616784112	2.424614673	2.401155395	2.330536878	1.942135172	0.777306143798152	low
CGGA_261	11.3150684931507	0	1.988405299	1.006921057	0.018977818	1.131940712	0.767661657	0.138537162	-0.127693086	-0.117677093	1.513070864	1.148020058	0.287302268	2.593609258	2.446393776	2.371390825	1.981455628	0.695584386778674	low
CGGA_254	11.3506849315068	0	1.939345736	0.937182275	-0.123534364	1.501381555	1.076152519	-0.096878946	-0.127693086	0.121867147	1.251433692	0.920292178	0.176191103	2.509807828	2.335905619	2.161969956	2.138219898	1.05694222388336	low
CGGA_241	11.4054794520548	0	1.737167348	1.637878275	-0.041129294	1.209288978	1.116789227	0.465563241	0.011887282	2.236421552	1.173908862	1.366363795	0.361310162	2.344900972	2.812992463	1.900716688	1.956422075	1.26927731077714	low
CGGA_106	11.9835616438356	0	2.090340066	2.369821247	1.221566908	1.979902407	1.675819301	0.296165371	0.213429891	1.327598202	2.034719718	1.57072421	0.762712093	2.644300099	2.608659289	2.796903639	2.269459598	2.39694422395307	high
