# Supplementary material for: Comprehensive Analysis of Pyroptosis-Associated in Molecular Classification, Immunity and Prognostic of Glioma
Source: Front Genet. 2022 Jan 7;12:781538. doi: 10.3389/fgene.2021.781538 (PMC8777075; doi:10.3389/fgene.2021.781538)
Supplement: Supplementary file 5 [file DataSheet6.ZIP › Additional file 4/0.2LASSO_COX_Regression/geneCoef.txt]

Gene	Coef
CASP3	0.103482452494486
CASP4	0.497495412213678
CASP5	0.310021861378347
CASP6	0.67088393774765
CASP8	0.617307702398964
ELANE	-0.14736500829866
GSDMA	0.0185978651762737
IL6	0.0926618103264048
NLRP3	-0.367723754951291
NOD1	0.01365819283072
NOD2	-0.100786023417432
PLCG1	1.00801989569643
PRKACA	-0.347375245744702
PYCARD	-0.208344560831624
SCAF11	-0.967698192970815
