# Supplementary material for: Comprehensive Analysis of Pyroptosis-Associated in Molecular Classification, Immunity and Prognostic of Glioma
Source: Front Genet. 2022 Jan 7;12:781538. doi: 10.3389/fgene.2021.781538 (PMC8777075; doi:10.3389/fgene.2021.781538)
Supplement: Supplementary file 5 [file DataSheet6.ZIP › Additional file 4/0.2LASSO_COX_Regression/intersectGenes.txt]

CASP1
CASP3
CASP4
CASP5
CASP6
CASP8
ELANE
GSDMA
GSDMD
IL18
IL1B
IL6
NLRC4
NLRP3
NOD1
NOD2
PLCG1
PRKACA
PYCARD
SCAF11
