# Supplementary material for: Comprehensive Analysis of Pyroptosis-Associated in Molecular Classification, Immunity and Prognostic of Glioma
Source: Front Genet. 2022 Jan 7;12:781538. doi: 10.3389/fgene.2021.781538 (PMC8777075; doi:10.3389/fgene.2021.781538)
Supplement: Supplementary file 5 [file DataSheet6.ZIP › Additional file 4/0.2LASSO_COX_Regression/lasso.R]

#install.packages("glmnet")
#install.packages("survival")


library("glmnet")
library("survival")

coxSigFile="uniSigExp.txt"       
geneFile="intersectGenes.txt"         
setwd("C:\\Users\\ROG\\Desktop\\121Ferroptosis\\20.lasso")            
rt=read.table(coxSigFile,header=T,sep="\t",row.names=1)             
geneRT=read.table(geneFile,header=F,sep="\t",check.names=F)          
rt=rt[,c("futime","fustat",as.vector(geneRT[,1]))]
rt$futime=rt$futime/365


x=as.matrix(rt[,c(3:ncol(rt))])
y=data.matrix(Surv(rt$futime,rt$fustat))
fit=glmnet(x, y, family = "cox", maxit = 1000)
cvfit=cv.glmnet(x, y, family="cox", maxit = 1000)


coef=coef(fit, s = cvfit$lambda.min)
index=which(coef != 0)
actCoef=coef[index]
lassoGene=row.names(coef)[index]
geneCoef=cbind(Gene=lassoGene,Coef=actCoef)
write.table(geneCoef,file="geneCoef.txt",sep="\t",quote=F,row.names=F)


trainFinalGeneExp=rt[,lassoGene]
myFun=function(x){crossprod(as.numeric(x),actCoef)}
trainScore=apply(trainFinalGeneExp,1,myFun)
outCol=c("futime","fustat",lassoGene)
risk=as.vector(ifelse(trainScore>median(trainScore),"high","low"))
outTab=cbind(rt[,outCol],riskScore=as.vector(trainScore),risk)
write.table(cbind(id=rownames(outTab),outTab),file="cggaRisk.txt",sep="\t",quote=F,row.names=F)


rt=read.table("tcga.expTime.txt",header=T,sep="\t",row.names=1)
rt$futime=rt$futime/365
rt[,3:ncol(rt)]=log2(rt[,3:ncol(rt)]+1)
testFinalGeneExp=rt[,lassoGene]
testScore=apply(testFinalGeneExp,1,myFun)
outCol=c("futime","fustat",lassoGene)
risk=as.vector(ifelse(testScore>median(trainScore),"high","low"))
outTab=cbind(rt[,outCol],riskScore=as.vector(testScore),risk)
write.table(cbind(id=rownames(outTab),outTab),file="tcgaRisk.txt",sep="\t",quote=F,row.names=F)
