# Supplementary material for: Comprehensive Analysis of Pyroptosis-Associated in Molecular Classification, Immunity and Prognostic of Glioma
Source: Front Genet. 2022 Jan 7;12:781538. doi: 10.3389/fgene.2021.781538 (PMC8777075; doi:10.3389/fgene.2021.781538)
Supplement: Supplementary file 5 [file DataSheet6.ZIP › Additional file 4/0.2LASSO_COX_Regression/tcgaRisk.txt]

id	futime	fustat	CASP3	CASP4	CASP5	CASP6	CASP8	ELANE	GSDMA	IL6	NLRP3	NOD1	NOD2	PLCG1	PRKACA	PYCARD	SCAF11	riskScore	risk
TCGA-06-5416	0.558904109589041	0	4.41848799293296	1.99068513722978	0.137079479595751	2.57270027935264	0.989789691232436	0.0864376870305584	0.0798763924340945	2.00785846050504	0.499417537492954	0.416898226611726	0.326570830011216	3.60967431648007	4.32630999862039	1.63310230303328	2.09874939606552	3.55557702387217	high
TCGA-CS-6290	1.4958904109589	0	3.24654892966961	1.38642154611818	0.216982834333875	1.78898441443781	1.19771025619112	0.0475559592441539	0.0221175731403782	0.441479982264654	2.45684217726431	1.03434067563505	0.596971288956731	3.39159160405806	3.89347094276634	3.68059636811701	2.44989714264939	1.04606163972127	low
TCGA-HT-A61A	0.531506849315069	0	3.17031099062995	0.375188389324367	0	1.20470000897422	0.879798726164918	0.193923627380778	0.079767500372724	0.0146579257972256	0.986651212712645	0.565783226676849	0.735896814314751	3.56774611748339	4.39847765752878	1.2471929856005	2.10378245380529	1.18381948543816	low
TCGA-QH-A6X9	0.158904109589041	0	3.33853546764736	0.46118983736052	0.0641633825357058	1.15079298958659	0.794697348982398	0.212216806320678	0.165753547884383	0.0496218480781223	1.27683865430052	0.754795229139998	0.80701845376078	4.41957371465068	4.0784270612545	1.56633620592804	2.9110842558288	1.18817450834131	low
TCGA-DU-6392	17.5972602739726	0	3.88359931547314	1.11497174326249	0.221965107220504	1.33312129425344	0.677654293565717	0.124526593834737	1.26369274069394	0.41439404293918	1.35217366706932	0.698781833773321	0.447821554247272	3.36412142169903	4.69145135944066	2.34735869467056	2.21124515091791	0.981345717438542	low
TCGA-DB-A4XE	3.12054794520548	0	3.21351406646025	0.479457302137146	0.0590579715025792	1.5275839736548	0.589896492543499	0.255960969786571	0.175385129889113	0.104364826315145	1.59376787522431	0.883890892448373	0.590191590425767	3.87934239169543	4.04982798529221	2.12128278086921	2.64350220247378	0.823668588201	low
TCGA-FG-8187	1.67397260273973	0	3.24033922743994	0.544679850597012	0.109267057699313	1.70324811769317	0.646856631186641	0.0734365638428009	0.282920155230473	0.40996055962444	1.96494661619017	0.837644982793351	0.653436221998909	3.81892166442113	3.54955617900937	1.70113891707554	2.69849940228199	1.0883789195045	low
TCGA-TQ-A7RH	1.33150684931507	0	2.8692496571631	0.931178023140022	0.092383919251363	2.04425897429787	1.02290788962111	0.118151572107791	0.0336595140060148	0.50998542699426	2.02855819085523	1.2456846866884	2.58228849099245	4.85944581796291	3.77792338355335	2.84183325382952	2.78810310685357	2.12893935209105	high
TCGA-FG-7634	1.27945205479452	0	4.21878561208375	1.32794943035467	0.204053367216655	1.95846384003432	1.08601893099468	0.160458777177403	0.506190558565096	0.69692758554178	1.58594760678346	0.96086655314717	0.41012755257472	4.19547606806041	4.017985649665	1.79722925793712	3.44420609851627	1.70971405041918	low
TCGA-CS-6670	0.550684931506849	0	3.74433210724182	0.608304050144179	0.0446776739236386	1.47414359678651	0.65847112026881	0	0.0736735150543752	0.675335416100158	0.636334757443426	0.581892388922742	0.351522832128018	3.69457735213879	3.90100864243872	1.29693459751367	2.47681186386417	1.60396033776161	low
TCGA-DU-A7TG	3.7013698630137	1	2.76560192771223	0.653201736467645	0.146451472345824	1.23306347954426	0.552206423578414	0.220902192554717	0.0311030943660965	2.6410910804707	1.65324731951534	0.683203372978215	0.183075479813677	3.54176965136743	4.64423909196886	1.83784664144677	2.20146070981116	0.864003773146054	low
TCGA-HT-8114	0.323287671232877	0	3.20578313547578	1.22554494527106	0.21621289302176	1.76544861277625	1.09939792528129	0.0678462628118013	0.0989988264911938	0.175288552719922	1.95382436209644	1.12537931846776	0.577889899508708	4.00420565888107	3.83627966586892	2.73856407539994	2.90021507258763	1.44489184940192	low
TCGA-19-1390	2.11506849315069	1	4.18843942075137	0.75316793004031	0.140940364655182	1.03308005626475	0.610055936900116	0.473514420912379	0.643102449054731	0.366851013451059	1.02713058734342	0.514539309350064	0.460358530944193	4.72701648357382	4.81049689901737	1.61100283428882	2.71973535778145	1.60694727360598	low
TCGA-HT-7468	0.556164383561644	0	3.62229621385061	0.56968124296575	0.117054125662701	1.674875329721	0.602257645660701	0.041363846692217	0.319680940911801	0.119967477938793	0.879022125988065	0.816123195679725	0.247686493383374	3.83700627853773	3.70487887919745	1.0875298751121	3.36313632597669	0.963598374021774	low
TCGA-32-2616	0.613698630136986	1	4.31675145795577	1.69773306417881	0.21446117650232	3.16500396147358	1.49159617781424	0.48885082577998	0.747905373182521	0.379171024989662	0.791441063048424	1.49646354198469	0.305515374458467	4.56745224259083	4.59003973663525	2.95942862534993	2.35420768486818	4.19242763269984	high
TCGA-DU-7007	5.24657534246575	1	3.62309784839575	1.2649996499902	0.595416132757187	2.28800506037511	1.49762972536946	0.178706594563236	0.0384609615217005	1.3217442509325	1.52647593585731	1.50013012681905	0.687661477075258	3.98257025848803	4.34418040458979	2.11068835203299	2.75882324360457	2.53104176192045	high
TCGA-QH-A6X4	1.21095890410959	0	2.41386225687384	0.333190120729903	0.031293117049385	1.08604008052003	0.457882712733946	0.139959485437057	0.13979997252825	0.105578258983876	0.705849181452586	0.546634629672895	0.317313690156306	4.1895393158027	3.67755156982226	1.75034431738536	2.60943383957589	1.2000310064543	low
TCGA-DU-8162	1.21643835616438	1	3.20009406331301	0.602759623381085	0.141667882670418	1.17659200484229	0.642270489759184	0.213861238205772	0.0935112088825011	1.26314691783378	1.29295020377597	0.501841519046198	0.080199872356068	4.25008782458909	4.44706846484225	1.44686057080906	2.41884084199514	1.5685888542364	low
TCGA-S9-A6U8	8.18630136986301	1	3.30715814609329	0.763674958069433	0.0286625834769187	1.55987207414121	0.857208565663916	0.0869876974567107	0.779267565753996	0.148061189236329	2.41361478173936	0.955424713995593	0.46255863736854	4.15289411856718	3.91580739689236	3.00875715634375	2.92958652361705	0.765109613900502	low
TCGA-DB-A4XF	2.7972602739726	0	3.11183215818121	0.638201508999577	0.178973378353179	1.24095588947862	0.633738311515165	0	0.026953184356415	0.0853930553102135	1.05556017819515	1.01911552671836	0.233421636066411	4.16093189390051	3.83336569201523	1.59715510203512	2.24835822664436	1.88360496626757	low
TCGA-27-2521	0.865753424657534	0	4.27874528435762	1.89309952586917	0.454206789696203	2.70888532730252	1.42706533483791	0.0540882420621173	0.628484187442007	0.203954020964391	0.568479161967742	0.822729754797323	0.167363080578652	4.03426483957091	4.07595559797869	2.06353705301206	2.43262219133604	3.89838817178661	high
TCGA-28-5220	0.873972602739726	0	4.68672271984518	2.31274666116622	0.340253700385462	2.82356857216062	1.68361469103737	0.0909045199159521	0.262886215408772	0.368299915861584	1.49214626115831	0.693864133217749	0.411015066779087	4.16797729209904	3.86095340690553	3.37928529597677	2.63825872066659	3.72274115225054	high
TCGA-02-2486	1.35068493150685	0	3.6573334902642	3.3391854499562	1.13803064526025	3.26847704198184	1.72267102255457	0.298167460059774	0.842982977896896	2.05648853486825	1.87350904500453	1.75147219306416	1.03075427711819	3.08913363395827	4.32186328252088	3.51646190216887	2.33077326614207	3.66657827775031	high
TCGA-DH-A66D	2.31780821917808	0	3.39350053306008	0.942570846570917	0.238156715404111	1.74915997694774	0.95939206839207	0.198058619049528	0.413206183583446	0.379157254591409	2.00248406343184	1.18221050247319	0.52769969682238	4.65186461441161	4.04252693945105	3.04182547647623	2.7816928943748	1.85919336480786	low
TCGA-19-2629	2.01917808219178	1	3.45795323427062	1.37042048879965	0.407533958573566	2.3851174534359	1.66321688498506	0.073536773784429	0.643841770138853	0.219778457630097	2.3574833081785	0.653318775314092	0.408592297682061	3.99357532861236	4.91816066594685	3.69043233147385	2.61768174090695	1.93030468065433	high
TCGA-DU-6406	1.4027397260274	1	5.31569754748431	2.43042126827836	0.417081771256443	2.46779948429644	1.36626148785253	0.0206559095253928	0.449559226877803	0.22007557726972	1.24750133913349	1.3454666137962	0.450261709174051	5.12083992540784	4.54594229289788	2.41375733085046	2.94263107095234	4.15977898118983	high
TCGA-P5-A781	0.367123287671233	0	3.87019670808655	0.50643522293662	0.0618599523278837	1.65296947081417	0.587980705474856	0.0947046283990523	0.129387652233913	0.0941285725593256	1.00048462878057	0.701672130324916	0.368788080219238	3.73886910503443	3.66041268085149	1.83670270443338	2.8316049199735	1.11973721300255	low
TCGA-16-0846	0.326027397260274	1	3.59347840153947	1.97058426993102	0.644142481625247	2.58534425319971	1.30369174159336	0.237303696522482	0.657119079513756	1.55738644315807	1.66817798026838	1.11697799997995	0.82174192704129	3.58969463379958	4.17730342880824	3.65588604554084	2.10269960984542	2.90265907626705	high
TCGA-HW-8321	1.63287671232877	0	2.81124341674615	0.723550454398736	0.13933686708908	1.40409579832103	0.683300219898001	0.156012892831486	0.10965407034213	0.497113520485889	1.53314796268125	1.07451689430353	0.382800723664758	4.25680814981962	4.00880367537087	1.41197169285188	2.84620611073197	1.34524168923249	low
TCGA-HT-A61B	1.46027397260274	0	3.72945606803574	1.7760509548924	0.595429837694239	2.49798116329335	1.45451811145794	0.11541661318938	0.0274333381572515	0.811656927277118	2.5607516471223	1.52134280331561	1.03846904579053	3.94929850214983	4.26667968212413	3.69444137855645	2.01256021681827	2.84259015940083	high
TCGA-S9-A89Z	0.997260273972603	0	3.31628141819537	1.39920894307728	0.418565620544482	2.03761368973967	1.18714897685682	0.422187475399757	0.765532910744531	0.558708807891206	1.92470644654205	1.03475888849097	0.486814937596221	4.08301281033593	4.28214107319062	3.34674361861777	2.7439160437734	1.80567097269595	low
TCGA-QH-A86X	0.923287671232877	0	3.30106315255052	0.36248153911438	0.140871880313122	1.39102816626912	0.582771968171229	0.357309634013523	0.299763661464905	0.133743727744547	0.731299812705501	0.708034456350586	0.143931536966319	4.21162745895303	3.62986327205483	1.30281167797308	2.89187998995512	1.46471614647962	low
TCGA-19-0957	1.82465753424658	1	3.5411521203565	1.34760360830933	0.508958918164329	2.24997481220936	0.80969122826006	0.350184142628957	1.03711323007225	1.15606471714032	1.36231823073628	0.934341349097202	0.861163833383268	3.9046016599921	4.20881843543603	2.52298205099673	2.19150804517604	2.53128917389607	high
TCGA-P5-A731	0.750684931506849	0	3.8565853276807	0.974465220159018	0.233783458538306	1.97481029751762	0.534582670934584	0.125399069519952	0.149052506707948	0.325004991896924	1.15351160783498	0.699704704651012	0.359115178504261	3.81058327187727	4.2238738837795	1.98822425554507	1.98059582176017	2.217846658773	high
TCGA-QH-A65Z	1.16986301369863	0	3.44240014158303	0.392365759122862	0.0728608751483084	1.35002092068273	0.475041259965622	0.287596368649508	0.0394686693777699	0.0837742825256287	0.800001705617701	0.735565141241537	0.242395408768428	3.71982898586502	3.71224872928314	1.69340096975485	2.70232851001679	0.922791491251892	low
TCGA-HT-7485	0.334246575342466	0	3.22559373610827	0.54770202947991	0.0939249452995576	1.48704055151108	0.631511135323848	0.0213125228693616	0.00986391713994216	0.072806928774961	1.50078759850588	0.70518869152747	0.259417434521318	3.60298179506479	3.63135290401781	2.21929956373819	2.75140964993888	0.703780629054539	low
TCGA-TM-A84C	1.34794520547945	1	4.1894629686593	0.832576649854892	0.544905615675267	2.39479157258958	1.15104347796215	0.120385839982337	0.247581815661053	0.554271066228774	1.12543395707241	1.93945039553603	0.484960173825473	3.80386933091312	4.07131013035461	2.12640464819476	2.82113883078248	2.18290161518825	high
TCGA-TQ-A8XE	2.61369863013699	1	2.77145438526605	0.859722783343206	0.182440635232859	1.52991843894157	1.1594065124879	0	0.600432877313792	0.0534141607808309	1.81817769837665	0.828007625768346	0.835263841324109	4.15051340886346	4.22198990299451	2.35691124550618	2.8861400801935	1.22105229334125	low
TCGA-DU-7010	1.24931506849315	1	3.27987334962872	0.714331497749884	0.158004461852302	1.29377654188337	0.648474151632913	0.0584743333812154	0.00914085283295512	0.668262293943037	0.898470687442267	0.740964176900017	0.34069258478872	3.64913121279587	3.95262919070541	1.53752287571552	2.7564847151455	1.02849381945761	low
TCGA-28-5215	0.917808219178082	1	4.18366128038304	2.02810925309603	0.627642547424769	2.4914413483262	1.25737441519397	0.0236816498818551	0.0645750888739	1.53991608269749	1.48491902921213	0.84663273945988	0.811402285089816	4.31474232360967	4.23967052311421	2.73203746604762	2.64976588925169	3.35150707796694	high
TCGA-27-1830	0.421917808219178	1	3.74127299316806	2.29124208110252	0.721835188388747	2.9343624890197	1.58835135578	0.304895614214648	1.34956746438323	3.92003916148573	1.49884628507031	1.7036782765531	0.719602521405098	4.26025402494412	4.31183046314972	2.69044284813547	2.74464473679163	4.02300013000058	high
TCGA-DU-A76R	1.77534246575342	1	3.07990883531323	0.707303796913892	0.0348357338499275	1.04357542120225	0.602541881994044	0.0796661605257163	0.221264352666692	0.0791790868912591	0.816125741559242	0.779040768849303	0.39114358197624	4.09720567952392	3.90462869734959	1.31468550545401	2.78327535414058	1.23070544726561	low
TCGA-DU-A7TA	7.02739726027397	0	2.12303872172525	0.972015914337493	0.134080046973401	2.35040431105102	0.722668187840266	1.01298131250875	0.546589533957797	0.281491066291841	2.72381143031752	1.28230593330218	0.708417559627098	4.59417533769927	3.69338449268318	2.41069359206174	3.123988244326	1.42196881456541	low
TCGA-TQ-A7RK	3.67397260273973	0	3.44028053012839	0.63170881142273	0.207356505331794	1.41093002950675	0.843984506321553	0.252778044621826	0.664342279522056	0.236832415779041	1.39760999903641	1.11465740057699	0.27477985999002	5.02922353337876	4.0221559263831	2.06018649324345	3.19339553897457	1.82566848728542	low
TCGA-DU-5849	1.21369863013699	0	3.17193250290467	0.543046387425493	0.0252464952802761	1.25178349671015	0.553426214017319	0.269083691378299	0.130300562963546	0.122067492133463	0.834155153766066	0.710769750573355	0.233949605262449	3.92316843751708	4.21062000757029	1.62348516141609	2.66164268184147	1.01919177652291	low
TCGA-28-2514	0.438356164383562	0	4.56413869729051	1.44491915550971	0.215023217611823	2.1186444111708	1.10944389629068	0.106462184056563	0.234529762159272	0.393886253553345	0.799602816585636	0.69385332462797	0.432242997598441	4.87430905136675	4.73989904480883	2.31657908075803	2.50510875238433	3.42113556976633	high
TCGA-S9-A7R3	8.25479452054794	0	2.71243277134878	0.680322461758178	0.0948734704861351	1.78213272042967	0.752111197241916	0.0883562560921973	1.37385630908705	0.335146585493878	1.54142082878311	0.974306375748799	0.753074183349676	4.02507689888462	3.58547582608035	2.31063240806751	2.85701891061422	1.288336239551	low
TCGA-HT-7884	0.93972602739726	0	3.26685886114713	0.492944289464909	0	1.46485552137134	0.510042158637189	0.0903197364256797	0.10360688224345	0.132642966267558	0.996215239461457	0.917330965251197	0.615037600385652	4.85162794687977	3.71136345572536	1.52069797343785	2.73081406408476	2.10788751690234	high
TCGA-06-0132	2.11232876712329	1	3.61461647575947	2.68441396824537	0.690622025473925	2.33226450347733	1.21340693636778	0.307670898583214	1.79515780369048	2.27295319993419	1.82202656479891	0.795894169426209	1.2879581615677	2.9957901661707	4.45515794533595	4.41022049300816	2.15910498125243	2.11108422450681	high
TCGA-DB-A4X9	3.86849315068493	0	3.02827147210797	0.515876431764661	0.0884139989332002	1.35977657512034	0.581706315202434	0.197629646792734	0.0480119700726161	0.0851357551812548	1.92494617470949	0.759915719551161	1.11386600559284	3.70658723149264	3.87319133659926	2.35589579611174	2.56332873304025	0.458196239051778	low
TCGA-P5-A5EZ	0.191780821917808	0	2.82690815719658	0.892882800642318	0.0681413919945291	1.52723821049509	0.980171390125332	0.0530419588894832	0.491292749926339	0.152695368430467	1.53698306896951	0.966430718338167	0.409523713913827	4.35000267647501	4.10362482961117	2.52393742340111	2.63054394422214	1.69771278770234	low
TCGA-DU-6407	7.87671232876712	1	4.07040741642582	0.991320539963652	0.608872180647625	1.92324256784528	1.03040059029531	0.0774180302985984	1.13384203894839	0.837931789873583	1.38804128056629	0.985890050348146	0.440913835115981	5.2484783549036	4.47375845414156	1.98232365431254	3.30514410277026	2.70054733404548	high
TCGA-HT-7694	0.575342465753425	0	2.80614105863522	0.371422552017855	0.0136286816512714	1.17622453070036	0.36968264361717	0.0210515601174386	0.0761590375904813	0.020920242719655	0.640672139561816	0.602599277405974	0.154529191548668	3.62259313775651	4.34541042896666	1.46720032833421	2.37669018064791	0.790584901277334	low
TCGA-S9-A7IY	1.95890410958904	0	2.91548176312656	0.783687452017661	0.0696362314169071	1.73104848408557	0.74789648169802	0.205600979247816	0.308362223173565	0.239694410711313	1.70811199756766	0.852133958158022	0.285914189753241	3.67684895760208	3.80300982730662	2.5592021134716	2.70912788922002	0.918993282507171	low
TCGA-DB-5281	6.52328767123288	0	3.11864935678291	0.639533552674487	0.0682272769527652	1.21165299288535	0.568073312224261	0.217222304508416	0.251142225224237	0.4037525162257	1.07736656081311	1.1126873449107	0.164446760856473	4.14598474422406	4.39632837440535	1.65208106531597	2.93915816076093	0.901758584538067	low
TCGA-R8-A6ML	7.83561643835616	0	3.02302709243538	0.441205153888965	0.0445419318938046	1.27084110422521	0.478029279428655	0.112274378494183	0.0631849621294316	0.143457665194719	0.106955710308722	0.65607687315901	0.1618336849179	3.86675991087653	3.40128796496836	0.566425279048225	2.73960111765272	1.59218674591481	low
TCGA-S9-A6TU	7.26027397260274	0	2.49257085000013	0.91446863657556	0.200847120719907	1.29176278965479	0.659953135351435	0.157900529085438	0.390696720743198	0.229469173900628	2.65510630155796	1.06725743639711	0.225227980427503	4.45942623803053	3.94166104356784	2.75755842059914	2.46753296657938	1.23356221902686	low
TCGA-32-1980	0.0986301369863014	1	3.34767861683112	2.13694312299126	0.633549744099766	2.46138502303495	1.44876296318448	0.133605990588215	1.17149908770035	1.39481164120326	2.03386834927037	1.12743816332177	1.01971551164581	3.94485337950333	4.68206989772674	3.30567108371937	1.99766885585155	3.17586055143715	high
TCGA-CS-6669	0.616438356164384	0	2.27176601605467	0.300502403259805	0	0.96849164572115	0.274741326296454	0.430576480620975	0.0896707337576412	0.049015489497195	0.68930687904555	0.439847803925943	0.0528677291769528	3.39245229238503	4.89936893576416	0.862275095817405	1.71808653153822	0.769394597064575	low
TCGA-06-0645	0.479452054794521	1	4.00479270991562	3.19637051304524	0.987147437376125	2.65559576863534	1.40099512970736	0.739255252671454	1.0790407167427	3.60355897274421	1.9477577320194	1.76549499786975	1.51660334601165	4.04546597576212	4.59583359331447	3.83727495286287	2.32511899533179	3.78909096540228	high
TCGA-P5-A735	0.8	0	3.35121836824116	0.628956621355276	0.0465202183342227	0.797759060516477	0.470260680407384	0.204454606559696	0.408747053664977	0.155063378999269	1.39732157440239	0.735979102197014	0.795199636877056	4.23214390850673	4.15863567355614	2.78763967489083	2.37140324248354	0.853422489978107	low
TCGA-HT-8012	0.783561643835616	0	3.42563480578387	0.381056013542048	0.0647815035258827	1.45734760642263	0.558195345630025	0.361200438811059	0.210859664824791	0.0402200741718108	0.771479420648958	0.73338722847918	0.248886907916973	4.30135199692325	3.83358417829419	1.91240957351196	2.99255467785191	1.25192724935098	low
TCGA-DH-5144	0.668493150684932	0	3.51412351534642	0.519418440428481	0.0818598161262161	1.27447357558091	0.458667257872945	0	0.133892560774518	0.0530208394450236	0.6355998505148	0.59338361808365	0.281708327121604	3.82824918433486	3.807830586751	1.13950917548294	2.94187032539976	0.990941791501485	low
TCGA-HT-7481	4.93150684931507	0	3.51655814130099	0.449729641277871	0.0157376294052096	1.36327936351157	0.618423276791768	0.0948348349781409	0.160214506775166	0.0712645419251047	0.649803203662739	0.549341944675429	0.568613302798009	3.81369429450071	3.88705511243182	1.31775881787422	2.74053755264108	1.16318554693804	low
TCGA-DU-7006	0.956164383561644	1	4.22540026318494	2.00175368873486	0.362131827871217	3.07925053095503	2.24168962514369	0	0.699382750920192	0.365301513295409	2.14198491243615	1.77776442252721	0.583934789698307	4.75985124815855	4.71004562557127	2.40794261421548	3.36439303377959	3.62411790622725	high
TCGA-06-0141	0.857534246575342	1	3.85439203753099	2.70396738728548	0.569836867631018	2.86089936534283	2.24837380726654	0.258763238976069	0.318446754693672	1.6703395073646	1.4985155392315	1.25156283504574	1.12776402026818	3.69385862815151	4.09064776571026	3.72155802786451	2.55177931393009	3.76073765060355	high
TCGA-TM-A7C5	4.10958904109589	0	2.78995641821439	0.473576438870469	0.0465535874981658	0.787015983773939	0.474300830885805	0.0714705564405115	0.0979298693033614	0.155170545414588	1.11328469574054	0.372650928676616	0.0765695831922802	3.89427816138497	3.68892347297859	0.992856454230238	2.881375912834	0.602101645303795	low
TCGA-HT-7686	3.56164383561644	0	3.75793596494077	1.46686927099072	0.361672140239933	2.0000721715389	1.2815901624528	0	0.211885083302765	0.405755868966246	2.31921498048737	1.40753948443789	0.601600528196044	3.69158593798268	3.90130841223814	3.53473167726917	2.46803666009984	1.75223633735226	low
TCGA-DB-5273	6.83013698630137	0	3.83443144659269	0.876124286774559	0.238656862016742	1.98109391433945	0.829952498449219	0.107535451076284	0.22803071799649	0.167409179115474	2.03580312178928	0.836892087952675	0.320964539953388	3.25010447982255	3.98158434824226	3.06457149757198	2.30863060325598	1.00296974064955	low
TCGA-QH-A6CS	1.61095890410959	0	3.32279590343944	0.573689935103056	0.0909597335168041	1.43632643257902	1.35566582535851	0.111867843625377	0.176433730772904	0.251306514623139	1.47815199301001	1.03221663507954	0.1668286120816	5.26061193663347	4.56624037757058	2.91397195967304	2.33788648093364	2.76886888772164	high
TCGA-06-0129	2.80547945205479	1	3.21119176543589	1.68287690281799	1.09521940062254	2.59449257261339	1.51824340712562	0.195538131105114	0.915784068684384	0.960934083626645	1.98704212196439	1.16279269072638	0.877619394699066	4.76293257863864	4.1037441650666	3.4228529961792	3.26458479800321	2.96422561681398	high
TCGA-FG-A4MU	0.893150684931507	0	4.28965223892563	2.11579778526244	0.562491226593387	2.7929251377684	1.37193716152632	0.733512391455293	0.764055023377495	0.679940721813724	1.87489446715315	1.33408422062346	0.860937401435908	5.06210401321999	4.58168294091107	2.3901136200482	2.90207939601382	3.80748591542072	high
TCGA-E1-5311	11.1890410958904	1	3.43880967197214	0.391617239675352	0.0374839162942441	1.12367262335128	0.366566136043346	0.217919482408646	0.137794168668187	0.147984457720365	0.572831588956105	0.574835943854774	0.152904356620924	4.06975537748617	3.70994462724023	1.19854598914928	3.08615055424393	0.885879991870003	low
TCGA-06-0178	4.4986301369863	0	3.39008235316284	1.9424291275454	0.512194224843504	3.17918891783349	1.10097899423956	0.0688676654391392	0.901304497220609	1.01457239081809	1.02160619149965	0.490918864184341	0.465130631027883	2.690874050396	3.71050890291419	3.5405784242886	1.75460298576236	2.96117716082125	high
TCGA-HT-7473	1.37808219178082	0	3.03754272915191	1.44474865789647	0.143779892942909	2.04155433907394	1.20252413133857	0.216971260954111	0.866277691065397	0.358649077173902	2.31327290801662	1.54128237931886	0.68672808549815	3.69533628415876	3.83658322215346	2.93343167629255	3.1697346990188	1.02192707024399	low
TCGA-06-0745	0.654794520547945	1	4.9810487464043	2.60457097744346	0.417069102465389	2.82542396563967	1.0587204317509	0.410099627842905	0.556444141287046	2.01256171887384	1.20714942673816	0.788865531447665	0.559323867364239	3.70484465699009	4.42013370934493	3.53902157170527	2.07527305551268	3.59004671470481	high
TCGA-FG-A710	3.05479452054795	0	3.71561599509582	1.12223356320085	0.415684663237068	1.68075606318872	0.88826890376608	0.154614565392862	0.299765576551645	1.30416278693352	1.28206158072831	0.78123518604625	0.372791343763182	3.70883099796242	4.14211596940235	3.11959410680637	2.59118864292198	1.49516368445283	low
TCGA-06-5417	0.424657534246575	0	4.47906756833956	1.18651447362612	0.0730347712240793	3.01126864787507	0.819426724802541	0.215160031436402	0.493421219917873	0.443182033546404	0.805095676740434	0.694382565025623	0.364786380151489	3.87362042528373	3.63654522402346	1.73949847546001	2.79681216624401	2.87023992553495	high
TCGA-28-5208	1.2986301369863	0	6.50010861506953	2.68325066070756	0.533205439704766	3.28721284023312	1.84430252067917	0.206493060868991	0.145879372726067	0.636274023525158	1.82195730896444	1.29940430037498	0.516100420875785	3.86348122002255	4.62831525562971	3.14876343938583	2.77721688584823	3.78686247124495	high
TCGA-DU-A7TB	4.29315068493151	0	4.09064591381713	0.948691792720159	0.104826827125756	1.41536290987177	0.678511487728237	0.0208957057602921	0.30496636394211	0.0614203571192097	0.812837613253037	0.499196557926209	0.209864288963692	3.8307307763162	4.04976782943927	2.03776348207062	2.13443252094169	1.95584420053989	high
TCGA-FG-8186	1.33424657534247	0	3.36145452423929	0.958379644839845	0.181840825717847	1.69382854679643	0.803188552754857	0.310379138004611	0.734580337687094	0.710232361394078	2.2209966203538	0.819361878677295	0.846885406146575	4.16535380860279	3.62453109292335	2.12018669586703	2.83675256985473	1.40888753345711	low
TCGA-HT-8558	1.14520547945205	0	2.5416601679307	0.272021789974744	0	0.727950498020734	0.391555351052082	0.377288694035124	0.019742926957879	0.0422269389746281	0.902090814347212	0.463049898808269	0.0342996639397714	3.65085121125707	4.94082650100637	1.09604980314122	1.90721759750692	0.638098176340491	low
TCGA-DB-A64W	1.2	1	3.49811950480236	0.214061189804921	0.0204764212940033	0.988279581840603	0.25296630567267	0.207840008064289	0.0146477633212331	0.0621154187588074	0.502017452493354	0.67862655620053	0.46480975917624	4.3279864675072	4.13787219342564	0.821491314451075	3.00257065130655	0.895800728983807	low
TCGA-DU-6410	0.663013698630137	0	2.55517434425964	0.248640445322233	0.0143097945146396	0.551435067922303	0.314057401570831	0.0221008110799961	0.0203884781611721	0.0110232935830911	0.238962061815795	0.328786276866382	0.682329242817277	3.72207167546757	3.71698277798826	0.320086641462215	2.92554372774671	0.365364409997419	low
TCGA-26-5136	1.58082191780822	1	4.49277220611427	2.57908519437596	0.684478797657514	3.18208487687705	1.75636082358696	0.0776621236876474	0.298024953072714	1.77323576996895	1.41213773544863	1.31260825335366	1.00653996412951	4.10035191289936	4.06608101487561	3.64398270511988	2.44033867723686	4.33491462811255	high
TCGA-FG-6690	0.391780821917808	0	3.08649211783568	0.698246731651871	0.111580568726075	1.4044274240032	0.567793649664383	0.169319493905493	0.824463643535076	0.0377573667172857	1.91819615028786	0.70737770095138	0.859675732337294	3.81741123124495	3.50340904975493	2.40134054721818	2.65042312147568	0.771520985985331	low
TCGA-DB-A75P	1.34794520547945	0	3.33185164605328	0.681578083347553	0.0163833830481343	1.58168049214469	0.850630695933853	0.122253387852339	0.0911605143521701	0.0375416062235498	1.12501819958858	0.852098195815045	0.167852962118239	4.23160099437933	4.76137844493966	2.36726663982594	2.00756875691718	2.01898263704781	high
TCGA-DU-A7T6	1.4986301369863	1	3.8588264024783	0.770132290106116	0.0482684240853095	1.28017852898545	0.444480878266092	0.0375154006823463	0.263497696231204	0.126480292640255	0.555508178444423	0.438725877249161	0.160676277257168	4.43900775540069	4.31190861228822	1.40868171355027	2.51574180530974	1.97605955527317	high
TCGA-12-0619	2.90958904109589	1	4.22440603534316	2.75564826888918	0.454516236398	2.92949858189117	1.76927521060501	0.383685062862392	0.046905588792685	2.78737772841439	1.55978025974557	1.64307307999645	1.25779859436168	4.56431831377209	4.70241149082657	3.23553137071419	2.37685691085024	4.52448051473901	high
TCGA-DH-A7UR	4.52054794520548	0	3.73007556756613	0.96259182970574	0.0348242380429011	1.22726858792407	0.488266967484366	0.317230226190622	0.177363355370329	0	0.460606750655761	0.998598725384374	0.532754552520196	4.87565526504126	4.20410591071634	1.42547506529006	2.78547536831575	2.2094288777318	high
TCGA-HT-7856	3.25753424657534	0	2.83348630631303	0.46132918347242	0.0249376600766477	1.08018501155749	0.375186013396859	0.112373058559717	0.070100151223675	0.0287445011223759	0.97719224088402	0.575738215301212	0.342625052391959	3.83741853313233	4.45119341950114	1.59554305145932	2.34962082968801	0.803956049135926	low
TCGA-RY-A847	2.55616438356164	0	3.11154681327088	0.713684650627745	0.0199013220305272	1.36208490867807	0.662778306791656	0.0902197924162489	0.0283320257804036	0.132498297384424	1.56415064432426	0.654346312805697	0.276945492240523	3.44583229387904	4.02583723749778	2.45238639481728	2.57413997096511	0.484572377323953	low
TCGA-S9-A7R8	2.63287671232877	1	3.08548670304293	0.796969322676798	0.141684657218421	1.59894822312433	0.726417268929904	0.185204661313382	1.3428571074496	0.0323636295910607	1.8160051912416	0.929816698666365	0.455875991756207	4.771492389486	3.84185163768298	1.97261426115564	3.19906171482326	1.54897062187382	low
TCGA-QH-A65R	1.26301369863014	0	3.02789782936723	0.556943014196075	0.016214006134625	0.917620014904748	0.252514832430064	0.189062565373093	0.0115937802685348	1.62627266087846	1.22120142430744	0.653061805219599	0.182216799669733	4.00333168080806	3.49521276907982	0.917066372528405	2.44994058625382	1.29088992997279	low
TCGA-HW-7493	2.99178082191781	0	3.00116937093797	0.724034265294301	0.208127682046569	1.54418141343586	0.878241504996633	0.0487005484900962	0	0.546542853464446	2.26711109423198	0.788353034803887	0.228919725778109	3.42712139072438	3.89155191257304	1.78836485380017	2.75298852738564	0.577019465880732	low
TCGA-QH-A6CW	1.13424657534247	0	3.38714963261412	0.683509727620466	0.0188526141016153	1.38173209274289	0.573951281676043	0.291684021395385	0.469885100240602	0.986760364096777	2.73095091463584	0.873483436560967	0.497469541574997	4.39666293645954	3.93297671897365	2.62500457804494	2.57299897764639	1.02134426124513	low
TCGA-TQ-A7RR	2.15616438356164	0	2.83331805527727	0.676837297461796	0.118045509838598	1.74644570970063	0.933774861229436	0.0534261517027027	0.108706669447065	0.236430825319603	1.78143539731483	1.19768076614528	0.493929186305308	4.54397981406621	3.95912131578188	2.53270440571365	2.3491371413309	2.14635555116097	high
TCGA-DB-A64S	2.28767123287671	0	3.57345010961521	1.27456846235617	0.537025091337812	1.56143352225206	0.984662844096734	0.120750196635815	0.0144424862590398	0.552170220133208	3.16447660198199	1.10969064704265	0.618092198167466	4.02405645554662	3.70605026235562	2.68785883591193	2.78232306992167	1.16508799570676	low
TCGA-S9-A6WP	1.26301369863014	0	2.80928743332318	0.839108513956993	0.221323409203936	1.1467621900162	0.776456704740886	0.089758491769305	0.594984256952678	0.0674205285442796	0.840529717364984	0.669233401803975	0.351150879730114	4.11859354022683	3.89758197272486	2.61938219693229	2.72319574084771	1.31092398564508	low
TCGA-HT-8011	1.35342465753425	0	4.9285429964115	1.34318470270448	0.0426792263951445	2.52716665546857	0.902208396964172	0.0221891585003017	0.521896393889367	0.117309649347539	0.710517408045933	1.04963218951032	0.194297550430788	4.93797940216591	4.20374596843592	1.63262534256293	3.26381363735022	3.21340802071969	high
TCGA-HT-7482	5.0027397260274	0	3.20342061489391	0.958692450489006	0.297580980271953	1.8692298409372	0.728453860867246	0.0457943080974449	0.0318202614348913	0.409797435078951	1.92799662788547	0.988719482612001	0.275684312520031	3.71428270409424	3.73810398709553	2.52871117725009	2.84960551587404	1.07412544577571	low
TCGA-E1-A7Z6	2.6958904109589	1	2.72939150087171	0.868341652884141	0.0176319805194456	1.4344054970244	0.592750414232252	0.0272147878280342	0.0497897801962977	0.0270453837340353	1.29918783114103	1.15980373361223	0.218475169934447	4.08271397486021	3.83915375229727	2.12006918822936	2.77929311044293	1.21424445323833	low
TCGA-DU-A76K	0.950684931506849	1	4.30468192242166	1.09107349781029	0.0252316663950745	2.18323044981098	0.79643618059833	0.348490369996826	0.0358925103192669	0.92810396773667	0.983457363932829	0.910186313450719	0.346247610662443	4.64740275994624	4.4728310881307	1.11556736950405	2.24042452351578	3.33407836786589	high
TCGA-27-1834	3.37808219178082	1	3.78417431457631	2.54504338244149	0.640618778335199	2.89711546340745	2.0524322071557	0	0.319698897407456	0.661062903253946	2.06535227141313	1.11357172088474	0.880656877930735	3.9361249163606	3.98449273395074	3.14541621375698	2.72891269072657	3.5886165399236	high
TCGA-41-5651	0.961643835616438	0	3.36563769386943	0.770793873015712	0.108019292270078	2.52091798525588	0.597091296016558	0.80446462056276	0.473556890030534	0.552495727267484	0.609368365485451	0.49956812934052	0.588775554548626	4.87853978189982	4.41650464315421	1.5978338107223	1.87939217811789	3.72182411279803	high
TCGA-TQ-A7RM	3.05753424657534	0	2.77255927299643	0.368068401000129	0.0241407895242926	1.29784110413305	0.512498552905919	0.242353714772693	0.297343738334862	0.0460848048944669	0.399511435618955	0.639096392541907	0.25295652951729	4.37227653846301	4.51083370924514	0.905611818925435	3.20082940641976	1.02926182084865	low
TCGA-DB-5278	4.18082191780822	0	3.72724749217208	0.476226258034042	0.0651312316692793	1.53201102816598	0.794838088416878	0.174699492999504	0.374858438316292	0.0404390593769576	0.958097136839805	0.5128669147175	0.295966505059018	3.7073720552572	4.03669030580159	1.12258112084804	2.56528242954138	1.38966872673469	low
TCGA-HT-7880	0.443835616438356	0	2.84833823487141	0.396501226997197	0.0699951861055095	1.20803712767101	0.7146135422921	0.174167182342959	0.0829076200068983	0.0717663275088538	1.12331635379101	0.737483088674693	0.217801245440037	3.8361428118635	4.36270152265175	1.92121160555408	2.2430471392724	1.10342387777868	low
TCGA-DU-6395	4.08493150684932	1	3.41048361323887	0.481210640948329	0.0928587977690978	1.31850718989294	0.288388201372169	0.216346098446422	0.573541185909156	1.34177569830481	1.14882795730222	0.92438484279936	0.474433809701615	3.58907242994466	3.89715931769082	2.39758893655072	2.33707334705191	0.83215053889847	low
TCGA-14-1825	0.635616438356164	1	3.93139942615632	1.45080300205147	0.12472727350175	2.06402624955304	0.972792101334979	0.0975059655175014	0.927919278841679	0.571803389805326	0.976044114710673	0.898593210272937	0.573169864474854	3.89166967295554	4.09478016734383	2.40169679299188	2.36125232992429	2.51905983138581	high
TCGA-FG-A6J1	1.36986301369863	0	3.23644910313426	0.583237475223197	0.0394076227157053	1.75318980924053	0.335396445766329	0.228403867196364	0.014190436366386	0.253103193945789	1.28203764716628	0.696488347429967	0.338737960852462	3.68607752750047	3.24780457661696	3.04133684583888	2.08033268850864	1.45516817105183	low
TCGA-HT-7478	0.531506849315069	0	3.17046928835	1.44273642433528	0.686666280463861	1.94876943375116	1.26711221635835	0.0204884672380545	0.0467942967207285	0.933293501131158	2.84060784781067	1.14791537464213	0.742323883646591	3.58753266508479	3.98939408291787	2.71933016376023	2.49056937546983	1.58276615995252	low
TCGA-28-1747	0.210958904109589	1	4.28770568875291	2.36296201307713	0.483297047822055	2.51795660677666	1.59754672592812	0.141052766661266	0.889285462804893	0.6238106686759	2.09928729659652	0.854511181844723	0.459215501422947	4.20185033778409	4.26580040084905	3.4433898868372	2.4523788107205	3.35466019462788	high
TCGA-CS-6186	1.47397260273973	1	4.67047821374326	1.09347522569506	0.0422253613575763	1.74346115755901	1.04322899365006	0.676220182252076	0.0302704241874111	0.0325995075864428	0.948134264277061	1.54620236218107	0.259979582955426	6.12887362217497	4.39797808127142	2.3623195003286	2.76118168775642	3.89036352876317	high
TCGA-QH-A6XC	1.39178082191781	0	3.73139268656813	1.32680889036706	0.275139337761959	2.08157254764904	0.730641832125529	0.239727864687236	0.273015998641333	0.270922625703097	1.57181012339347	0.906629974409413	0.137817865866995	4.64537568978931	4.49197406155804	2.27090894724027	2.05032352431662	3.05939834666698	high
TCGA-HT-A617	1.34520547945205	0	3.87409732225649	1.2790873486086	0.249618296352027	2.09500172653733	1.61683623664305	0.322778120406267	0.855275143230228	0.0587000719274023	1.25200000016359	0.840387834289711	0.238056833834327	4.83389460923603	4.01300852921226	3.06542513437268	2.52905220473907	3.41170957552375	high
TCGA-76-4926	0.378082191780822	1	4.23235827404322	2.31272110217172	0.366079550789555	3.17593122570061	1.57310701599906	0.725760061682718	0.232025986052539	0.269221119168677	0.948215968843683	1.08426954976992	0.352727656459341	4.09039403081504	3.97543767929336	2.40357413486035	2.55410028322418	4.12655571239878	high
TCGA-06-2567	0.364383561643836	1	4.76953010514397	2.17966730033274	0.449650958637982	3.46049868840587	1.73018067478027	1.70726351442964	1.21045512714135	0.926356096756163	1.93475542040721	1.30353541043039	0.984989399157291	4.59997150781633	4.68711568723971	3.22378128489693	2.88902524174977	3.71213271687361	high
TCGA-08-0386	1.5013698630137	1	4.85284129733568	1.54204983440569	0.091298704755255	3.04022154524847	1.39729482363179	1.76886616819075	0.543055524506975	0.445648011828588	0.991475877916207	1.48672561288113	0.274917657253553	4.7750659368224	4.56020249338214	1.90401515495959	2.11738759619853	4.40215868664801	high
TCGA-DU-8165	1.59452054794521	0	4.91030216520177	1.6236918938087	0.378229734166611	3.55494400193485	2.12624533490991	0.336138078015919	0.817965050206904	1.66723139896839	2.1165459426205	1.4542414053226	0.822906200238483	4.74156177671077	4.33466706571758	2.3707254464517	3.79634277129793	3.51564883359369	high
TCGA-DU-A6S6	7.92602739726027	0	3.30174130621886	0.227045062028503	0	1.05875297902993	0.337540183575839	0.325687921383505	0.0685276937211292	0.0446862283601636	0.775258881531938	0.476426622216389	0.872273280606214	4.20311871670617	4.45296218288706	1.21367034018643	2.24047162123421	1.23324242881118	low
TCGA-06-0158	0.901369863013699	1	4.01185302566353	1.85638267575681	0.111882943011626	2.85578160961012	1.29178479640796	0.421108898298881	0.269748651097552	0.79551774806252	1.82399200528335	1.34682342930665	0.564297001697895	4.78840352339414	4.60325366526653	2.70499724491098	2.64632695348285	3.49751438376042	high
TCGA-DH-5140	1.66301369863014	1	4.00499492164852	1.42879520135242	0.080541940237181	2.2848766968809	0.833841754972753	0	0.332960577180061	0.252705605300015	0.697132928503856	0.781793454859165	0.389725237410409	3.92043572644059	4.21315680619392	1.94918534162352	2.72407979176367	2.38865631085249	high
TCGA-HT-7609	3.83287671232877	0	3.4288362682968	0.655462632496496	0.142227695677921	1.268551460924	0.79540390058794	0.0455691046039248	0.271550342507214	0.183361439684784	2.25998296119455	0.780984945222876	0.229225019303626	4.18495329353201	3.67431846316078	2.052392856409	2.79876085690236	1.04509599101191	low
TCGA-76-4927	1.46575342465753	1	4.57946230912396	2.20087529501675	0.673387520191826	3.13447284732015	1.26499603915328	0.964846279169516	0.685848491914447	1.584261152591	1.41798980729466	1.4321965788721	0.563487951860069	3.8279264099628	4.70692854885592	3.25286317025247	2.48174253952972	3.26431710502361	high
TCGA-HT-A616	0.150684931506849	0	3.12082569067356	0.357851717376751	0.0573028612514774	1.17732049803539	0.344995349229809	0.0878005865223048	0.107201623922988	1.68884157202451	1.88516588602577	0.708149573130634	0.386033962686972	3.26843093909916	4.03426021594674	1.19002745978742	2.52299286221596	0.148460061705058	low
TCGA-HW-8319	0.717808219178082	0	3.38915854343842	0.559791675633126	0.013260060369493	1.45819000689078	0.957317591523885	0.11875372525928	0.0831473735275487	0.136804275454065	1.70984347552906	0.84078967766352	0.735551220664901	4.21787993104108	3.98231557272317	1.74211049389373	3.01719374141668	1.09353884749807	low
TCGA-E1-A7YE	2.42739726027397	1	3.74328531309222	1.67501038762889	0.263172593771167	2.38300738409235	1.19548947567803	0.0827429746899077	0.0194968784989039	3.04212303708786	2.26154482180362	1.12068339365817	0.604099716007539	4.25133930029348	4.13347215353167	2.38142428702102	3.01570251872707	2.46694759893997	high
TCGA-12-3653	1.21095890410959	1	4.0434887610439	2.75604104536455	0.24040771524352	3.16031472653886	1.76184534566986	0.169673674900085	0.0609462603309916	0.10770449067221	1.19823185475247	1.5684528544424	0.958439981138532	4.8256427686562	4.53329686729953	2.87456555439718	2.83652463875467	4.48798975040795	high
TCGA-IK-8125	3.06849315068493	0	3.51572869946441	0.551343170316476	0.0842292397827319	1.38488932652495	0.744875652962035	0.0747841345622846	0.0521224602077863	0.136361573568752	1.0650573319644	0.637240960841783	0.213386656893512	3.95151085306819	3.77477655621603	1.26763462363871	2.93657620983711	1.21738526572791	low
TCGA-14-0871	2.41095890410959	1	3.97783652053191	1.76131690293334	0	3.72588666180879	1.33645399974751	0	0.428290194510152	0.751016845837946	0.434094994945939	0.957397604531433	0.342821757019765	5.59378678344011	4.61846916351702	2.68118248420053	2.58436771534503	5.48378647644598	high
TCGA-DU-7019	2.19178082191781	0	3.79755355920565	0.845613507840295	0.0788497201821318	1.6508940099188	0.780899488607847	0.0412409632986332	0.47959729962223	0.776697616021015	1.96633151895521	0.858390197634804	0.172596372792941	3.97862335830372	4.17468888376469	1.72518806625174	2.94926643920205	1.1207164140236	low
TCGA-WY-A858	3.66301369863014	0	2.79169480566436	1.27706934090318	0.308111315024078	1.79195329982722	1.0696668610654	0.0964411936018789	0.604576615989777	0.200186408239271	2.29257183360562	1.16800053286402	0.328340583542615	3.96662285934649	4.08265139505595	3.13773817540874	2.37883304098743	1.6621636207605	low
TCGA-VM-A8CH	1.95616438356164	0	3.28198473302542	0.976991596772569	0.252536799393871	1.36659668533139	0.697508298320292	0.22563067879053	0.554085610822975	0.0882559113321219	1.40893443404442	0.959133723292602	0.286338989927793	4.12575084219494	3.77425860495191	1.63624719022552	2.85909443258635	1.44285991040673	low
TCGA-CS-5395	1.75068493150685	1	5.20322107312459	0.73626273441415	0.104425727044082	2.6428312216692	1.00635168648952	0.262176724815538	0	0.0352780873613408	1.19207681100131	0.995516677141292	0.161984891278798	4.8724694142941	4.13976804733655	1.54697589187653	3.20159977882169	2.90792160793117	high
TCGA-TQ-A7RJ	3.36712328767123	0	3.04055508683018	0.677344709969035	0.140999939724991	1.69119268459812	0.690469911284707	0.30858916714974	0.0209951336049532	0.0558891655739559	1.73087109463939	1.15359196094159	0.521195626475329	4.53044739356728	3.83809786428238	2.83003125472716	2.83468270743224	1.44377975615321	low
TCGA-DU-A6S7	1.74794520547945	0	3.41661554765067	0.918434631091554	0.385595456954889	1.62231221667566	0.651769504659647	0.179969933927625	0.0250274985466971	0.178906436285155	1.94355947425998	1.08117540586529	0.878594195619102	4.50099453486084	4.02628265950385	3.15471523193375	2.83265478689903	1.36282965218536	low
TCGA-R8-A6MO	2.72054794520548	0	3.58617649256997	0.736048363482045	0.135073883618699	1.23419116542597	0.558409662718078	0.382938034608076	0.653784336972308	0.0294128551707507	0.92962906144801	0.620462560440335	0.251350312920233	4.2197401853805	3.80285203374069	2.14987629466743	2.53640345542576	1.58179770739858	low
TCGA-FG-5964	1.03561643835616	0	2.62913601648307	0.987131050081697	0.36985378473849	1.17288807275725	0.598212004702546	0.0762929826257641	0.322321715728945	0.281973776907982	1.32091205622246	0.920091076224661	0.324882787048187	3.71479271686863	4.42454610298368	2.9800311445132	2.17002633278327	1.0357535298061	low
TCGA-06-0168	1.63835616438356	1	4.05708032121205	2.03864199509632	0.547952298009103	2.68388791271951	1.47650970195313	0.308588013921387	1.06999751016449	3.40038176961393	1.39620354870157	2.08658054137236	1.08638067626668	4.06435609847063	4.80058852936789	4.09499657002582	2.10095528880506	3.55415209187756	high
TCGA-19-2620	0.405479452054795	1	4.15134126743714	2.01810571487193	0.117228333128133	1.95543536370166	1.19143340305959	0.668943680215263	0.38090162089091	0.155728128252141	1.11202694129575	0.775134841308375	0.44727156583055	4.0142259793895	4.56557009338721	2.75277723803747	2.45650204331717	2.50658332873407	high
TCGA-HT-8563	2.35616438356164	0	3.62875319555947	2.49866990446889	0.890095690046627	3.05957213458778	1.88348199966795	0.19561777153422	0.146794725418546	1.15482117967084	2.02803771929284	1.53056454147568	1.58875471307884	4.39709221570746	4.35023227110044	3.55335114790691	2.84818964755529	3.73046154268006	high
TCGA-27-2519	0.865753424657534	0	4.02216536429555	2.66975865002693	0.863867705900336	2.95670658493664	1.64850717519645	0.119136234448536	1.76168792101827	2.7254780433865	1.08463210803433	0.980524765853458	0.997869234454261	3.80588529898144	3.73028522124994	3.52803695519244	2.41843894236951	4.26044106055256	high
TCGA-HT-7604	10.2054794520548	0	3.29906323554859	0.459768337937757	0.231599974995646	1.48340332224109	0.506930809116096	0.0670735983735009	0.664498628004156	0.0774786107655512	1.30087843715571	1.02188310682227	0.999144997491807	4.07287950366048	3.74734263566536	1.72560242647275	2.86648982195524	1.0649917913729	low
TCGA-DU-A5TR	2.48767123287671	0	2.60463273648228	1.59241930005832	0.379836687052829	2.48231727151624	1.29303350580994	0.633430177101956	0.403305676992067	1.10315665204912	2.32321923108494	1.82272436002393	0.85120838339915	3.75047634664932	4.19914741220247	4.35934112873185	2.03769247034681	2.1859956491191	high
TCGA-19-1787	1.05479452054795	1	4.30248066249577	1.55269929914092	0.251323226395039	3.11754893480792	1.58741063890975	0.0521903722997595	0.626127881912366	0.420735316568775	1.43275840448199	1.55068451304327	0.520951625876834	4.22453068092421	4.86157199737654	3.02636280143753	2.83860225790754	3.04398205588345	high
TCGA-VW-A8FI	0.671232876712329	1	4.07412883764352	1.77464026540961	0.361796626983263	2.59930412754998	1.09398361802269	0.134995094471842	0.346311866336831	0.53686011795122	0.989629240511587	1.14560737731258	0.361901797487014	4.22492993687634	4.08167945511646	3.18898030162585	2.11737367348445	3.61490629431367	high
TCGA-TM-A84F	4.92054794520548	0	3.25808699570652	1.7488465666048	0.340911654576476	2.00420333319158	1.25371368515915	0.0310087902367749	0.90408065876147	1.91620485789609	1.93068879597083	1.09073946184659	1.17579005299354	4.09264115837347	3.86710555648206	3.89238133116446	2.54146547351695	2.31943948907208	high
TCGA-VM-A8C8	3.58630136986301	0	3.01043132333934	1.03048609178452	0.162930324713811	1.39429276649368	0.8037743183985	0.0652804840839565	0.512748746791913	0	1.56832169685554	0.795844348455742	0.261490937939435	4.11458494956819	3.77749177745122	2.6321800020067	2.22031385480841	1.85238984021415	low
TCGA-DU-7014	9.78356164383562	1	2.99657543176203	0.874773803917507	0.101541996305137	1.40762185216669	0.627549868759514	0.0706495102803016	0.73567646029901	0.0872490132474737	1.10230221037037	0.923321495491469	0.159254239169858	3.85014019348257	3.7456364720275	1.78499205266642	2.44137501203477	1.55655337093818	low
TCGA-DU-8161	1.97808219178082	1	3.63077870190249	1.49910262985421	0.493243544184062	2.01481308817517	1.8349717797222	0.248567862304709	0.574451893860943	0.6296515008235	2.54911727584373	1.43755451761225	0.861411169029636	5.09295810142334	4.32595773267657	2.36162151478167	3.16560394813809	2.86241828061709	high
TCGA-06-2557	0.0904109589041096	1	4.1816268615956	2.45541275868426	0.655451270383492	2.86256327326941	1.49960273323154	0	1.60611069378105	0.443126122184975	2.22927422151137	1.32946192014077	1.19812923640036	5.66550763344366	4.23206587699125	3.81439213154772	2.75608972530842	4.63128581369849	high
TCGA-DU-7298	1.57808219178082	1	3.92084079532333	0.717763902480636	0.115237770100777	1.77503811085722	0.818501464158692	0.0802936653754992	1.01604706688979	0.146183400639066	1.82191046516523	0.935308297988994	0.622963921293745	4.53409907165399	4.32306761331195	2.18338760872643	3.22732256073592	1.28606302523231	low
TCGA-TQ-A7RQ	2.17808219178082	0	2.80409457376642	0.321080571971288	0.0135944792940103	1.55547501991471	0.333558842659049	0.121639428258686	0.00971818170105746	0.0414382039374562	0.688412486443922	0.539086665864928	0.28102279382413	4.379671779844	3.44865877696787	0.802471142381931	2.94407261973937	1.61621951509167	low
TCGA-S9-A7QZ	1.08493150684932	0	2.9979484716687	0.409154147978551	0.0162427099003975	1.39146613053376	0.439219078499833	0.0977941461215959	0.0116143371279421	0.097199924644581	0.801300978701141	0.584499242376095	0.680045953310023	4.25519434394672	3.73412154621029	1.03747433645861	2.7485060314245	1.47936923702879	low
TCGA-06-0211	0.986301369863014	1	4.70104139347484	3.00901396153073	0.673370327845213	3.44595930063734	1.30949568576147	0.41031051025332	1.36579131951737	3.47266435432697	1.48593617811127	1.70099348466965	1.25388178900824	4.08270677930427	4.45610261198401	3.50027151147135	2.32698450854486	4.5359981247937	high
TCGA-HT-8110	1.14794520547945	0	4.5570456199553	2.0552406134871	0.391562057476647	2.51978802411438	1.82670294801144	0.312017717051275	0.974247400685904	2.66319612777455	3.09561827040905	1.3872896911695	0.591433042558294	3.65109971934823	3.94287746427049	3.34836846956284	2.93378991311048	2.24757083126071	high
TCGA-HT-7902	2.61917808219178	0	3.27092633981128	0.566261937426366	0.0683349121594764	1.7419446243729	0.670580941913086	0.0356792757852219	0.057138014578765	0.0700650532970589	1.13121700297564	0.95590061873715	0.29681056995444	4.24087296092418	3.76575638776088	1.61769491792615	2.58440892549545	1.92223022338902	low
TCGA-S9-A6WE	6.04931506849315	0	3.19151967303439	0.526209610830868	0.0701697343687834	1.32823648848691	0.367708867252012	0.107265269831009	0.0127763851828914	0.0937116336138237	0.748203526620569	0.422557905313593	0.324197050559486	3.73213664784088	3.57167689369335	1.62198615738099	2.66568780361859	1.02681052638346	low
TCGA-HW-8322	1.48493150684931	0	3.33113741932783	0.561677615051025	0.213362481670554	1.46624658883062	0.539514681134599	0.114070734936804	0.139002853443522	0.300598691140177	0.87164904657014	0.614679703839973	1.74411563445677	4.38324457210374	3.55872950298484	1.27847052890414	3.08095983725709	1.46711876104838	low
TCGA-E1-5303	5.62191780821918	1	2.96687356984499	1.19929581597472	0.183733656725153	1.55947677973045	0.94145580281179	0.121200751819659	0.624213073671418	0.1434024039972	2.17476120724866	0.818482637381227	0.194370859315303	3.25096904855331	3.86083465443631	3.46111137877875	2.41736779889492	0.662431702234201	low
TCGA-DB-A4XC	3.89315068493151	0	3.30227245472951	0.678716961155625	0.180267610063615	1.63372077215677	1.07836851967134	0.160635910539219	0.0386432771133308	0.121386493992096	1.87175951013082	0.913206941864946	0.770428716499271	4.18803081303571	3.90181974591107	2.3608574795861	2.76540454532261	1.43009727582057	low
TCGA-S9-A7IX	1.86027397260274	0	4.0265591047258	1.67492938711353	0.242616608146922	2.60923715847549	1.45718169509561	0.181856504967013	1.19331191175219	0.383032404515946	2.36861462390873	1.36078084761925	0.269746191951629	4.24049770864493	4.59661916591967	3.0301537576991	2.759983914879	2.50208552019231	high
TCGA-HT-7874	3.0958904109589	0	2.88501006851084	0.38402474900989	0.0403563454844021	1.00518827153358	0.425390453375192	0.0821238708225434	0.0572819912725875	0.485606912704552	0.900792607844165	0.564608440901099	0.123084126722604	3.55790559097284	4.36312284347059	1.09892715198218	2.42370046196815	0.633527871801745	low
TCGA-DU-8158	0.424657534246575	1	3.68937417089939	1.60775515296498	0.417339544296559	2.33268329606521	2.02988600633981	0.127444900975791	0.640439005584429	0.171454665237177	1.58896788063448	0.924422804101544	1.14412943838898	4.07602173824151	4.25938587389175	2.78995822030728	2.93094154477608	2.66264067225837	high
TCGA-E1-A7YW	3.06849315068493	1	3.23371106829859	0.680586991661601	0.136198367391479	1.66907405927215	0.629240482593029	0.157034082226638	0.670790721543465	0.14371670681971	1.63026533965915	1.29969341329504	0.717655950112137	4.62718177927002	3.73206648823584	2.59482675434547	2.88283293035334	1.60975470469995	low
TCGA-DU-5870	15.1945205479452	0	3.47938559343378	0.648152292218257	0.0571251877899021	1.51679197034712	0.79463302349137	0.0223856870658651	0.636980534597763	0.128604836408257	1.53732507975675	0.666227937922992	0.70183287245379	3.69394511702597	3.63103246370822	1.58193081741751	2.89517409920987	0.932858553161054	low
TCGA-R8-A6MK	7.4027397260274	0	3.4861250462443	0.678548046639765	0.0571379064182113	1.66364181535843	0.605672448047336	0.149893983098533	0.110114476965649	0.0549972776728063	0.843438031568263	0.862431639212392	0.355898357615248	3.68959622559314	3.48322213911101	1.66375524871812	2.717928969997	1.38928248640846	low
TCGA-12-0821	0.884931506849315	1	6.11459531691892	2.53950446722758	0.301209273772688	3.49880791347627	1.71219887621427	1.16251750065288	0.796325774168349	1.36072615908837	0.560560173847911	1.2540144560107	0.378669730636971	4.70080057870759	4.23681923894253	2.26165264276211	2.69160702342222	5.3270568614034	high
TCGA-HT-7879	0.306849315068493	0	3.29337078734138	0.835936992985068	0.135265581393978	1.46243529014093	0.70564034805812	0.46525189157863	0.0300561648485047	0.10518652320316	1.63015673053365	1.09940707300459	0.677206091454876	4.45320779650215	3.8366838854812	2.65197595051993	2.87001204274803	1.33072013507426	low
TCGA-32-5222	0.452054794520548	0	4.93260350061465	2.15462653364538	0.472214703497795	2.87311270025994	1.4895590425645	0.101232899437299	1.09148250474116	0.70667565593939	1.4519540355483	0.771218653407349	0.295773430425114	4.05904482335173	4.02061087369334	3.66512389963169	2.82975102182871	3.28644524414171	high
TCGA-14-1402	2.67123287671233	1	5.07589675404302	2.71040564404082	0.365310140427057	3.44289915793177	1.52867177595466	0.998200783515776	0.533799009023379	1.30673877483804	0.739314695035362	0.529229930574257	0.399768161215894	3.56777055913676	3.89223176496396	2.62821078865398	2.62485828759432	4.07604219164615	high
TCGA-32-1970	1.28219178082192	1	4.50822373344786	2.41346303138685	0.42401185225762	2.83096180416581	1.6442078381098	0.36165441793863	0.78436922263736	0.0986582025848111	1.13787232913544	1.39102880602304	0.364649076305372	5.21241601089468	4.59902145846382	2.74531700779275	2.60365853282241	4.8122550121331	high
TCGA-CS-6666	0.706849315068493	0	3.30842700880757	1.0629422517742	0.0883572222687723	1.40924350784774	0.717328936502465	0.108689319718169	0.282651204094862	0.267968349970115	1.18693016261347	1.03750022084549	0.295660409628772	3.73851685411511	4.01764581654147	1.79989248284904	3.06802519707359	0.877745298615227	low
TCGA-15-1444	4.21095890410959	1	3.94080951917766	1.12825114711356	0.163336941707974	2.30904754259965	1.1169650045549	0.182708081911796	0.482097617979139	0.547142902736492	2.26310754921931	0.851086086586142	0.377248264861675	3.95977733899897	4.07513331048415	2.75822291661859	2.78712410962302	1.73667963282117	low
TCGA-76-4931	0.764383561643836	1	4.71423120221311	1.95324638568953	0.264503018935924	2.88332244196347	1.4270530758643	0.369766934959741	0.227233002496763	0.378495432795227	0.840981239692582	0.962169482205711	0.385792800421014	5.01125219392496	4.11867823499882	2.19535466341563	2.71164904850822	4.54596318011143	high
TCGA-HT-7689	1.24657534246575	0	3.03209922639528	0.622596463286192	0.237858318623974	1.96215263765906	0.7824812883449	0.0220780886439788	0.438766670869084	0.0753746071887294	1.64899572167457	1.06842830884337	0.360781203765098	4.14050225424632	3.80673350295947	2.27688275956334	2.71755756499152	1.62759675368594	low
TCGA-HT-7483	14.3972602739726	0	4.07129855920939	1.11137681985237	0.0596746344579898	1.09886322472099	0.685255366961162	0.258458795185196	0.239876114623937	1.03418023009814	1.2667837701182	0.862519007652461	0.129069260646183	3.85290145299724	4.24589093889926	1.42210881267087	2.97446455494778	0.982295677267241	low
TCGA-DU-7009	11.5232876712329	0	3.25250112909691	0.364232653572785	0.0495000104173865	1.2595869196073	0.347515567394888	0.0943324764944679	0.112351363350945	0.0754880209094322	0.845821447150483	0.424625515928404	0.161502676771934	3.74223868168703	3.67129644471665	1.01464995977025	2.99253400912278	0.656031421750703	low
TCGA-HT-8018	3.15616438356164	1	3.16566899901823	1.47050320519949	0.293425350307736	1.82730157814023	0.980321663355988	0.196024727383954	0.501783805806153	2.7897468237742	2.0248945165799	1.03618543246981	0.423346271318942	4.05487541920414	4.73929686035799	3.01431971135764	2.4415930785447	1.8973649454322	low
TCGA-12-5299	0.268493150684932	1	4.53398122697395	1.81639846633786	0.503420315492332	3.20637642121699	1.40988640002687	0.570461963399952	0.439430260404713	1.38704844031806	1.2379565636711	1.0032587163599	0.655490321604875	3.59568092995446	4.23578378252081	3.07110069860473	2.56897703711884	3.12266395253553	high
TCGA-QH-A65X	1.32054794520548	0	3.09976553412197	0.9588468019946	0.13540211732323	1.70883623523653	0.438629229679801	0.177107916174577	0.0427926752499353	0.230275906366925	0.450951493852625	0.574265652493407	0.302920333934879	3.48498994001844	4.0113852686244	2.2092190591673	1.73325566818	2.04642876893655	high
TCGA-S9-A7IQ	3.01095890410959	0	2.65253512835213	0.257373544967044	0.01374293039675	0.835304187597836	0.654738808561612	0.307034290907043	0.0579675241700572	0.0210951716387901	0.954970031510894	0.424214518092553	0.110419757943978	3.65810620502502	4.76261836233626	1.03912777268379	1.931345311549	0.920219950781793	low
TCGA-WY-A85D	3.14246575342466	0	3.28125177660948	0.637817665962001	0.133470637914648	1.96093016332245	0.744738429278266	0.354760154658745	0.0282450185898618	0.240166981883879	1.47962911482061	1.01305827436543	0.303325515791914	4.25418049457992	3.97762308014169	2.94776819782185	2.37108473909793	1.88112754301132	low
TCGA-26-5134	0.457534246575342	0	4.06521715414943	1.58756280135112	0.0791852473231246	2.36753780304128	1.16358279000635	0.837043120573361	0	0.90170387545378	0.887290727171522	0.752632832961354	0.845673709436894	4.16394445538489	4.55276332582133	3.31074438579591	2.6285221865438	2.48306681630808	high
TCGA-HT-7684	0.504109589041096	0	3.31338387641172	0.92943794029848	0.109062470155754	1.27871792896175	0.409192854157083	0.266257053454777	0.235758074691317	0.708797774568695	1.18838359823183	0.682494402693003	0.330457378012001	2.86823761075529	4.20857171645778	2.46359658121996	1.97254285809359	0.52657839178416	low
TCGA-HT-A61C	1.47123287671233	1	4.63870086361146	1.69585543821607	0.259445679601783	1.79570859266268	0.914590267525831	0.251802893411316	1.19675773113532	0.968610381184254	1.30037989751335	1.16831246853032	0.641003788297123	4.10041138389677	4.52872730402694	3.01247637614668	2.20188995726615	2.52324006819089	high
TCGA-S9-A7R1	14.1534246575342	1	3.30094563309349	0.409136295439946	0.0404938650121146	1.09165978199728	0.285681644345409	0.031453970079035	0	1.42575041887847	0.639047619867155	0.521287029991505	0.120006557384521	3.86282626478888	3.96216642758652	0.796306853481556	2.72645743149083	1.06708018148413	low
TCGA-06-0138	2.01917808219178	1	4.59954314541737	2.60076310439457	0.600250532990641	2.7542491244157	1.30291087236462	0.169737839054557	0.0963526117815738	2.23182355342387	1.58592945505639	1.06715910281345	0.78168289725117	3.27882657864308	3.88875916739795	3.55157170027545	2.08315463957728	3.34264921361063	high
TCGA-FG-7637	2.79452054794521	0	3.31534650820331	0.57184934161277	0.0718776355715957	1.45039039088545	0.445245472650502	0.0226476967706903	0.0718399042658338	0.150635655213757	0.639072208364031	0.571939938402837	0.397234115802772	3.73590704284265	3.32472170921408	0.865963238584675	2.85888560182994	1.30646952198675	low
TCGA-VM-A8CD	0.657534246575342	1	3.60916565666244	1.84835493102112	0.504138367850898	1.88556932098187	1.75608822060216	0.122116960530647	0.283529894966421	0.40255205211709	1.22612342064069	0.814688610417484	0.664126497106214	4.86217689062139	4.3007176696894	2.65808111870914	2.63743018094444	3.61744358692611	high
TCGA-FG-8189	1.87671232876712	0	2.51866576595699	0.345274711496112	0	0.907517808454064	0.726903504267779	0.572278841226131	0.0256741466286487	0.107567086248148	0.998143598421602	0.517546275591485	0.101858579536119	3.73255272146393	4.63756294056199	0.873151827174217	1.83552853772409	1.23920398688893	low
TCGA-DU-5854	0.704109589041096	0	3.36208244610929	1.55625739474326	0.214204529462854	2.17465790527281	1.40919639694766	0.260995278925479	0.0539315177102477	0.239566084670414	1.75176235126745	1.07448662914244	0.142034372648659	5.03127733548719	4.40888420185008	2.83523563719611	2.90757242064924	2.99407421073787	high
TCGA-26-5139	0.131506849315068	0	5.12516265811965	2.54651344674386	0.444068802085247	2.87540617007921	1.60045052633656	1.84707683863999	0.784472906650544	1.40782318664342	1.26648466343611	1.39203679487409	0.731633551129736	4.43487069944495	4.61530930361514	2.63733267564751	2.79674141216213	3.81567086105552	high
TCGA-TM-A84B	2.07671232876712	1	4.69142304241408	1.89437092633005	0.077367110494269	2.39040295782083	1.0036278746903	0.786749471799591	0.169338834004913	0.572872882626747	0.693888158160109	1.24854026323633	0.436742422691984	4.43703050760786	4.01731325619977	1.19210206347016	2.9064870065874	3.34943566331612	high
TCGA-FG-7636	1.49041095890411	0	3.23320836710863	0.395788275132029	0.0505653564192756	0.646210830383923	0.530357712083968	0	0.117541499834934	0.0131391814349877	1.29654685903254	0.571163455073918	0.310857341097555	3.459978658317	4.08504687156679	2.05150372902162	2.40738168198459	0.12283396110104	low
TCGA-RY-A840	2.33972602739726	0	3.55475858243844	0.384966599637976	0.0886292742914414	0.788093116872225	0.309795817089063	0.0555403977244277	0.325733148288957	0.0278629781895007	0.407672453920451	0.390217607855569	0.77913270718136	4.00250134894612	3.71289449743835	1.10689760097168	2.448951266239	1.22852936628491	low
TCGA-E1-5302	4.17808219178082	1	3.61540159478826	0.984204922173169	0.0876653841313732	1.90544557824665	0.885079750284537	0.13359101690774	0.584416932857684	0.0789375802380326	1.64205814116454	0.729524003709011	0.28667568274129	3.88759749141739	3.91090701602669	2.74295996788084	2.36360555760411	1.79287539477082	low
TCGA-KT-A7W1	1.2	0	5.05438295045534	2.07388794036248	0.230761988135343	3.11399618334466	1.75199402214548	0.0668169726884282	0.0208658061092457	0.934104520781564	0.822360774811086	1.33589347955593	0.672245121245086	4.93575940546045	4.81651108762702	1.70010757950329	3.05984028429069	4.50916602176439	high
TCGA-P5-A733	1.13424657534247	0	2.60275437316985	0.61918637064432	0.0322708581104649	1.38541478117316	0.45460796829575	0.0250507544824171	0.133422602930081	0.0614493823708239	0.72668266409851	0.660687861702897	0.0488835676796766	3.86416591557509	3.37016226230052	1.74050822047792	2.47363138304334	1.50692544489564	low
TCGA-DB-A64U	2.31780821917808	0	3.98620400335506	0.573162583049236	0.0492649235754822	1.42694216253385	0.694618496492588	0.123877900224427	0.125559067741542	0.203469439439131	1.18335826722398	0.682986073791763	0.34783109927657	3.98498887417273	3.55055657285469	1.96222484189247	3.00011059510707	1.11263578915133	low
TCGA-06-0878	0.597260273972603	0	5.10162835735376	2.76518579133886	0.610595889556295	3.20557577617221	1.93436384259832	1.2211381850231	0.501558121765124	3.25969089907665	2.10874998699739	1.89733865678822	0.982290774514087	4.03542508209752	4.29777632036146	2.82509446167221	2.92647627345971	3.87476943473491	high
TCGA-06-5414	0.747945205479452	0	4.3595233701704	2.16714392730519	0.664073595782896	3.12227252415182	1.64263377258285	0.435142566635411	0.0111062704625522	1.93808892257284	1.66119352203425	1.82458653581034	0.888792015208408	4.93019999916067	4.41424566081824	3.07886301792524	2.76486862081097	4.40331693110961	high
TCGA-P5-A5EX	0.665753424657534	0	3.151865472295	1.65911559789057	0.864570837664209	2.29543927405659	1.2362750193747	0.261365136801627	0.039092460012153	1.07398521745326	1.78512219708667	0.956083648404863	1.09789101629312	3.68093992543045	4.06308105022769	3.07879339554498	2.41827738017346	2.34787369412395	high
TCGA-06-0238	1.10958904109589	1	4.04688197025123	2.14671732476425	0.320650243117708	2.85424077535735	1.16546181088155	1.34584070926645	1.2640796059343	2.06759236026025	1.25875468915176	0.640065714915709	0.410789624029441	3.0635995877293	3.98160658705885	3.48775156939107	2.17118213707	2.61907188412951	high
TCGA-FG-A4MW	1.53150684931507	1	4.16354933038181	1.48210223544932	0.082636881861791	2.38360586821918	0.805058118953756	0.0852387732144798	0.372506663068079	0.0847186181136158	0.891362128101053	0.864797042341629	0.224964140625115	4.47013752494194	4.36408706026089	1.76211639990985	2.36965999254286	3.28325284487737	high
TCGA-S9-A7QY	2.36438356164384	0	2.63390125124218	0.465281433662448	0.0498558551961976	1.42769438418285	0.436089457499199	0.101116511032522	0.293860750039963	0.0511263903547752	0.796944983988656	0.585611470362715	0.755579407504738	3.94598343286287	3.88039382749858	1.51842425769058	2.58722613025736	1.19027307853368	low
TCGA-HT-7677	1.35342465753425	0	3.69035129104585	0.610648908382508	0.0128236279254838	1.53704974956487	0.646326430162095	0.238477288819178	0.164920562220808	0.657248262380733	0.895720276157671	0.951359609402239	0.269369044576397	4.09265310331953	3.39662624010497	1.20208753310284	3.16335941869813	1.43906116816353	low
TCGA-TM-A84G	3.38630136986301	0	3.32453164245256	0.298831358215923	0.0512623469139195	1.44827687330206	0.418530539239845	0.103917975938183	0.0960734280208309	0.0396045372536597	0.32212938527706	0.707755047148879	0.185154798333293	4.3642030473774	3.89597024557503	0.864326491126666	2.9035427010519	1.65728104121927	low
TCGA-P5-A72W	0.868493150684931	0	3.15212591344782	0.44281473723194	0.0742580251476578	1.31792922945886	0.338132336390241	0.243725042801946	0.316262919135685	0.152852935128671	0.989489007061238	0.636762791575077	0.0720523418919578	3.45901769005691	3.81143082460716	2.53838884764382	1.86361652823998	1.11460840235476	low
TCGA-28-5213	0.816438356164384	0	4.97588809494396	3.57314214341892	0.803983042838483	3.64594765537841	1.73961171373344	0.736763990282845	2.14416039448626	2.91344757786773	1.59734242137292	1.04600815534733	1.22350930612504	3.05881053837141	3.84904606057599	4.10168214897978	2.3394972109124	4.19432493716704	high
TCGA-DU-A76O	1.43013698630137	0	3.47564541934557	1.23890154806149	0.405248721712469	1.50572216467088	0.661058290263707	0.277973300882156	0.856273990214301	0.0409539908663219	2.02737393389258	0.827435109371431	0.871288802723379	4.15327252499084	4.14597373477021	4.169990085558	2.12492835358672	1.49791209244567	low
TCGA-27-2523	1.33972602739726	1	5.09232657816782	2.14550169912984	0.417682176777942	3.19664913782229	0.812172387954044	0.23794400127392	1.15274554385245	1.02394239916106	0.802392590031648	0.515759375865784	0.269363665344656	4.4398163021558	4.67900362181605	2.59944065656569	2.57004323711638	3.95731452273764	high
TCGA-32-2634	0.73972602739726	0	3.75302266351697	1.61220155216114	0.217346051510909	3.58758083413408	1.40658044888656	1.90157201519836	0.646070357674957	0.76604678082749	0.91744239023803	0.958876509060493	0.372132852386915	4.75360534062932	4.25522318706669	2.31587907689835	2.67226683120551	4.21908016557555	high
TCGA-S9-A6WG	6.67671232876712	0	3.42706176765312	2.00481793243889	0.161143676334285	1.8834621693638	1.03395466254018	0.384063676500124	0.040010537406859	6.68114018989649	2.04108000807394	1.54229803551819	0.518875445961418	3.96575369735632	4.02287944045794	2.90812033762352	2.77867571775957	2.39058772043043	high
TCGA-DU-8168	1.18082191780822	0	3.37703860914227	0.448098321018306	0.0627680727362133	0.78460732560907	0.464203499030273	0.337974712212285	0.0302142553781951	0.0722072501106255	0.392337375250603	0.525495089070214	0.56999322479045	4.3310300963788	4.18135793766087	0.850149568053087	3.24869515461066	0.760076533391938	low
TCGA-S9-A6U2	1.96986301369863	0	3.47444887753487	0.419005057077649	0.0708847137708895	1.69073180250548	0.79124397378805	0.159610500410021	0.170993823268828	0.231894057206253	2.46604674863446	0.782440875901807	0.157163301372874	3.97176028633403	3.56646454138525	1.83116135110306	3.11347858206694	0.672160726472679	low
TCGA-19-5960	0.452054794520548	0	4.53269419221961	0.736276101661767	0.0827634523394684	2.78299702442308	0.590855070405909	0.0261453244771737	0.214346021945197	0.218540340652613	0.720833156486145	0.668941959769375	0.185729745969797	5.14877506668943	4.05437125316543	1.45577047912157	2.44655927731527	3.94939472140482	high
TCGA-S9-A7J0	1.66849315068493	0	3.32332994457437	0.502340393472492	0.117486315472593	2.10209816936103	0.498347985978336	0.135591827839292	0.390028158118401	0.0801424985521195	0.79172632763538	0.95476356632078	0.598481383335833	5.19224360752087	4.27925975964867	1.78222255851151	3.19265855373316	2.29095286500317	high
TCGA-12-1597	1.84931506849315	1	3.9639816950172	1.33327288348491	0.200552243698852	1.92998827145193	0.573435301603072	0.387305212422706	0.523772380489007	0.267845870770634	1.34579590173839	0.565258277206077	0.254346984842852	4.44318331617154	4.173969572	2.80482045179676	1.77995142231349	2.97120760544019	high
TCGA-S9-A6TW	3.15342465753425	0	2.76485509730105	1.00892884544074	0.0517555215447298	1.13559193158841	0.620953865699954	0.154621275169637	0.0124855103740256	0.0530735839389465	0.501422164442766	0.887349943007207	0.249591538911705	4.17748579738277	4.11983855253553	1.55440037550921	2.56877600663583	1.70441864641615	low
TCGA-P5-A5F1	0.49041095890411	0	3.3038762847353	0.843711825783381	0.0765107431734744	1.72168920257235	0.660477281379085	0.396485787376929	0	0.143746182094569	1.29223884750858	0.968429409522154	0.2898820255351	3.69670058946973	3.6069426368833	2.64902102535068	2.3541644084478	1.4551983904988	low
TCGA-VW-A7QS	1.93424657534247	0	3.34520749786697	0.483559895590148	0.0333949434671445	0.92006975092206	0.675427073586858	1.12341782296962	0.082038285822933	0.182871119605648	0.367338162879456	0.259170280037793	0.507571667418865	4.55687989331638	4.18989337813989	1.35609510266596	2.9612731492612	1.29132838766542	low
TCGA-CS-6667	0.63013698630137	0	2.81321012306612	0.94319993219193	0.0942705386958413	1.19927061497281	0.587372391150879	0.103926869518984	0.287321925480429	0.0832205818763809	1.09298440771053	1.12875199624225	0.128989611200301	4.17055617468174	3.80711324215234	2.0314263331664	2.85277056722892	1.25263128786702	low
TCGA-06-5858	0.512328767123288	0	4.66303085658085	1.51114679563455	0.497724709316246	3.51407961385381	1.70421436874346	0.10441806443757	0.830696637769741	0.476736743360291	1.38847889980792	1.27327394601801	0.495193344905593	4.28797467819593	4.35607153347904	2.69120027727361	2.83808897497791	3.80140437233813	high
TCGA-12-3652	2.90958904109589	1	5.17498728116881	1.63132559972685	0.184452134082255	2.78353428791383	1.09702875807677	0.622708166270319	0.0760008522783501	0.735205112605635	0.383263659921057	0.600707508870843	0.249631398215622	4.28457869477168	4.1748132681159	2.93587115802309	2.13863856109082	3.95628221024893	high
TCGA-DU-7302	5.02465753424658	0	2.65068373928238	0.329679783087868	0.044919252904342	1.00140178857614	0.661371584253183	0.0233624633734095	0.144518139920769	0	0.721719975756472	0.563053293683493	0.359816178708196	3.94448277532069	4.03132817186428	0.780206262423608	2.96772874910358	0.778926743354568	low
TCGA-HT-7475	1.45205479452055	0	3.34325966824595	0.409008986485076	0.0270271991954054	0.913165851261329	0.467170883438769	0.101937028237549	0.121348436030761	0.0515485027807925	0.591001131488587	0.588063406961175	0.136887667127002	4.34315138569446	4.20813209200293	1.25492693885249	2.64012362313276	1.32764815242345	low
TCGA-DU-6404	11.1452054794521	1	4.68771106725103	1.81164189017097	0.160997123843196	2.4736519986464	1.60265714272062	0.0853483409696239	0.0399726102938334	0.0535987751760298	0.712596907311366	1.03043547222074	0.667824222753189	4.10119488476335	4.36125800139607	2.17544260162608	2.76546535912505	3.25273382640835	high
TCGA-DU-A7TC	3.11506849315069	0	3.39623607704503	0.474264529520737	0.062603092365282	1.31076477240371	0.364636802511848	0.118824214923669	0.0226592616098472	0.0484092596086906	1.05124917120905	0.546637393229808	0.119018705646035	3.88105610924935	4.19695322890951	2.35701523967474	2.08307998692709	1.25496573944805	low
TCGA-06-0743	1.86027397260274	0	5.20261450515788	2.10076713071703	0.490771948852175	3.42176014113313	1.5521980049515	0.416481112517689	0.558243077168637	1.62710546398325	1.19424302562772	1.13831350075291	0.726624971867963	5.14721572633666	4.15143478095097	3.0191796580691	2.37535809117132	5.41110990161903	high
TCGA-06-0882	0.452054794520548	0	4.58526475574631	2.41553551684854	0.910184601519635	3.03096574478215	1.61467251822626	0.184178175294914	1.42539794380344	1.88620460906639	1.55687345781401	1.29189668529642	0.981340060712547	4.50614740693327	4.54700132707492	3.71277793478163	2.69120356183612	4.09391337641392	high
TCGA-TM-A7C3	4.12054794520548	0	3.92182378597593	1.12669701156646	0.345915875761317	3.09223118924989	1.60589978606819	0.204876102168468	0.10987309818645	0.392574637045748	0.653456607851405	1.48825675731448	0.218800059372283	5.50782386636758	4.2820993859359	1.60511473849313	3.12664600174206	4.6101165724401	high
TCGA-DU-5847	1.5013698630137	0	4.34014057586073	2.28596313232997	1.06820799415234	3.22217011293301	1.77011396345871	0.229880506076922	0.779611272299992	1.31892811715249	1.90446018027606	1.45311748936489	1.0717979490082	4.60840440940629	4.70419416398738	2.96467342769866	3.14459247678808	3.83685872403938	high
TCGA-DB-5275	3.99452054794521	0	2.69383987487086	0.587655605422619	0.139661477927921	1.42674761303404	0.619368164036642	0.210904730826157	0	1.91842204604377	1.33074547533209	0.773715489422814	0.549244785953126	3.89012210620838	3.99227494648706	2.0995806718059	2.58993680535899	1.15728075741734	low
TCGA-QH-A6XA	1.37534246575342	0	3.11956862189938	0.597877743623034	0.118128550606112	1.33804077833995	0.541482455524787	0.0269799421104712	0.177000369916367	0.0917397409835489	2.3778669829873	0.74605799107715	0.834615752099978	3.80729416476811	3.71809600002247	2.13359368393334	2.76117998342293	0.378048797284943	low
TCGA-TQ-A7RV	5.11780821917808	0	3.26012466089983	0.581005278996303	0.0554645300453022	1.78266733940011	0.698778793960726	0.241340341323584	0.177056983947961	0.215170530661346	2.79895658203134	1.13653354535942	0.231082294910932	3.85211476658874	3.78122579478178	1.73511541989633	2.63916287239294	0.875678027788076	low
TCGA-27-1837	1.16986301369863	1	4.80429253976397	2.15171645232174	0.277990927375636	2.75930856492633	1.23544578897794	0.129648021747007	0.475194511151623	0.663549364141445	1.60024240104598	0.808316050905795	0.564958576672489	4.06990246584519	4.66948368948261	3.16551289812246	2.3203341995325	3.26008807863238	high
TCGA-HT-A619	1.60821917808219	0	3.58511817474596	0.481560641912888	0.0199048452017834	1.07323340518247	0.609012170658885	0.147401909603221	0.0142380870993064	0	0.158639647249424	0.612214190634464	0.77240455036073	3.92395385812451	3.74157831178102	0.712942150302263	3.13809354240834	1.03385323289499	low
TCGA-19-1389	0.386301369863014	1	4.45446401181472	2.88387465373971	0.549878017440953	3.29842936676717	1.51817610495356	0.344193247588642	0.195234290022227	3.79665241782413	1.87718832721843	1.93967352576015	1.22245613222805	3.59846152153696	5.22381229410029	3.73318211376612	2.51020415481366	3.33969486606154	high
TCGA-HT-7606	1.44109589041096	0	4.8775358734246	0.531662275656619	0.0845057680687654	2.29174759109278	0.599222155559617	0.022289855317401	0.35606156411967	0.117824807584996	1.03548309863819	0.584863203336942	1.16489147007096	4.5212751980116	4.54532847595901	1.54956215549969	2.97866408951917	2.00021546907916	high
TCGA-TQ-A7RO	2.6	0	3.77242955469148	0.641494289971278	0.0382455169782515	0.993136723374068	0.392812558676942	0.115307773812953	0.310026638953126	0.307678560172177	1.09882170988721	0.819714729891068	0.35509176065265	4.18634422736722	3.71625978612001	0.897293311288201	3.15132623053752	0.911274349004178	low
TCGA-S9-A6TS	5.18082191780822	1	3.21067474224032	0.863029381930709	0.179969739082452	1.61745070405952	0.727465383132521	0.128984555619473	0.454990147903038	0.245948589439684	1.31938302108745	0.713704288892453	0.537730434574485	4.28621600519341	4.20879310828107	2.63982378957888	2.65205197693599	1.57639732290717	low
TCGA-HW-7495	0.358904109589041	0	3.23851345947836	0.269494811618043	0.0325689439813794	1.20173186638744	0.328765560228622	0.122202972406633	0.166390866978342	0.144579189705346	0.909746526824122	0.793128197026138	0.288495272999548	3.8818343638405	3.87470346698606	1.18914536571512	2.70721119416376	0.83364984339387	low
TCGA-06-2564	0.495890410958904	0	4.89464827814795	2.0945080435793	0.589139982436715	3.33366175562219	2.0964897805317	0.24079147501022	0.0357930568637773	0.690370729183737	1.40096238234054	1.59744376368338	0.440848824030893	4.59309579416271	4.21107625644767	2.83097564248739	3.02675805258609	4.40151774415661	high
TCGA-DH-A7UV	1.55068493150685	0	2.69740188139004	0.914005693545112	0.253287174984208	1.5683348788733	0.760167321932619	0.240779557509446	0.232747493919996	0.239385517379386	1.60117902522835	1.01467347855979	0.418684829727889	4.4990100672929	3.74406984006974	2.91658458761953	2.76253503907568	1.6612370464845	low
TCGA-S9-A89V	1.55890410958904	0	3.88137109106727	0.802027939777279	0.150187972256778	1.67690736427706	1.3051028926294	0	0.108792073045177	0.201733989512392	1.86861315360363	0.881513073962761	0.29822544094471	4.39042246571286	4.45481423532512	2.68812759460452	2.97755873937125	1.53015270094835	low
TCGA-HT-A614	0.224657534246575	0	3.84190981300544	0.550848750326608	0.119681757068077	1.55439821523465	0.841688091498772	0.0935261798091983	0.100359435138625	0.275906311380242	1.34700428726471	0.799356106523723	0.468182992442796	4.00195729159878	3.75193139219735	2.62470011296004	2.67610011952173	1.34740146097267	low
TCGA-DU-6400	0.101369863013699	1	2.74017431574943	0.376371734372219	0.011551148610344	1.19180595927201	0.329068804420944	0.0701099373722172	0.0164646544250078	0.103297128926341	0.593082431781836	0.671723396388243	0.472459786546762	4.1248950672699	4.11523781755112	1.43032044968307	2.83286239636392	0.909186540870587	low
TCGA-DU-7292	0.663013698630137	1	3.48425892961398	0.706189129495812	0.0770005538308945	2.38677786755077	1.02309838989857	0.117562811282627	0.356694981243685	0.144645368428982	0.704802541716837	0.681320872112457	0.105588688368527	4.4169408404937	4.41274556791778	1.08472203003262	2.42675962855747	3.05589697683851	high
TCGA-28-5218	0.43013698630137	1	3.97004752664934	2.60531121279753	0.389742758067549	3.3595477762675	1.97049590295304	1.8472444851788	1.95175209305731	0.270361432921654	1.1791715062764	1.8688869917312	0.848482053008871	4.4986858791833	4.57877368107291	4.20724342558759	3.00193586710935	3.75627890152318	high
TCGA-QH-A65V	1.05205479452055	0	3.4881972995733	0.677513792486221	0.126308775711873	1.43448563682123	0.545652084815493	0.290030191098725	0.246868985239089	0.125013898041142	1.05691838687961	0.642858223607389	0.167498674209207	3.21044522462038	3.70791548372915	2.55727536216494	2.45823131629214	0.649608204269386	low
TCGA-DB-A4XG	6.07945205479452	0	3.34831230768186	0.209587854098521	0.015975758957913	1.4313453344095	0.23115066831214	0.119317834377678	0.0227565698887257	0.03661419457112	0.577151693752689	0.563906714900047	1.20462660965273	4.1201404139206	3.98933829992376	0.685566987641043	3.02973724043029	0.91164453467863	low
TCGA-27-2528	1.31506849315068	1	4.65188501984366	1.23563443890641	0.0365752877004947	2.86805845986655	1.30953563866251	0.376538254395926	0.469818322186519	0.211701183482354	0.484983604397367	0.652959079050457	0.108677293732905	4.81979508603512	4.71726163268852	1.89981689352557	2.6424455808325	3.8993447208866	high
TCGA-S9-A6U1	1.46849315068493	0	3.84753221479212	0.656917277721335	0.232949036163331	1.56202167407593	0.653160500411168	0.0512793416272231	0.07044448862525	0.238518020107508	1.67858524729729	0.855929116395014	0.500016200362983	4.54960240110709	3.87213511737131	2.48304939906246	3.02640568662137	1.40324463215994	low
TCGA-TQ-A7RI	0.16986301369863	0	3.4177302594742	0.437689341322908	0.0832350049375274	1.80384495464181	0.687892288656618	0.126939817898806	0.246780959154508	0.0518020088149042	0.884964393606446	1.01065190863189	0.752241546127486	4.10576369179642	3.52181653682183	1.58674784733406	2.94037721634789	1.57460062958008	low
TCGA-DU-8163	1.72328767123288	0	3.42862479490472	0.880882546535931	0.281835278999398	1.51897661063823	0.998875796440712	0.222868791068956	0.174211882565852	0.299313588950791	2.51021707745873	1.10989021109379	0.678929761416112	4.09547619277011	3.76581932171549	2.7923651620651	3.15824604304943	0.720047209888136	low
TCGA-P5-A5F2	0.663013698630137	0	2.70022226408406	0.351335220807058	0.0193655020683432	1.67960912905536	0.486443876716074	0.143574541636816	0.107258321420179	0.05879094057811	0.807965864713932	0.80017159789621	0.187144834451155	4.46094837032599	4.24698714011198	1.70781024046739	2.57353825310442	1.74377422774802	low
TCGA-FG-A4MT	3.18904109589041	0	3.38725734820853	0.524055717857443	0.141476697631815	1.3392088877898	0.481625253421321	0.110738545167101	0.276762175705717	0.551656289246017	2.22013499521781	0.676515247040491	0.262784624846649	4.0478239549646	4.14126041258145	1.7841468534912	2.61018807130387	0.801290998504388	low
TCGA-02-0047	1.22739726027397	1	3.75837436126685	2.01768697893336	0.505632669283006	2.59857688813805	1.13709238364707	0	1.10717549842038	0.403785840986694	1.78897613994345	0.900968948815738	0.824453063266678	3.75465883183935	4.26843891808612	2.70664647823468	2.55305931287179	2.591637071259	high
TCGA-14-1823	1.48767123287671	1	4.11495795241567	2.70282976231127	0.730482070904447	3.58115965852751	1.86009070527332	0.857142201258613	0.254674196846219	0.863425975965365	1.25451882079083	1.32152806088737	0.939385722101421	2.75032321660772	3.80678211716704	3.7134523450104	3.04792475419987	2.69506395044151	high
TCGA-DU-6393	4.34246575342466	1	3.52669094744356	0.366918124752594	0	1.38904199877062	0.356070962430494	0.454767604295229	0.015812835461845	0	0.280251012677796	0.571907351932416	0.353851472686839	4.58854641997496	3.97768084815599	0.993747589752027	3.0499673013827	1.58666073247358	low
TCGA-06-5410	0.295890410958904	1	3.94813851112929	3.70915599996369	1.42208197329164	3.03889929284883	1.81791672299252	0.119203459105765	2.55679026357877	4.33802290388373	2.76318934789847	1.36668963227011	2.25824080599939	3.48662607893679	4.58452769588705	4.68090014901954	2.54135054401355	3.55015748986363	high
TCGA-28-2509	0.397260273972603	0	4.02727194347064	1.60561560521838	0.375097924457524	3.00598140261533	1.18060560863968	0.223066789995133	0.640480681822131	2.13957127414034	1.40279931149679	1.54843012293574	0.99333110331527	5.02304462358096	4.53323463107549	2.84207176108585	2.59998958747651	4.0402366293626	high
TCGA-DU-7301	2.15890410958904	1	2.87065257585041	0.838158830199998	0.324396098197337	1.18434589000205	0.49353597985156	0.129235187926153	0.332512762105318	0.737596107997683	1.54623709345913	0.80041556498416	0.1528378795883	3.67498187786736	3.78277486545421	2.05692715543229	2.9038658322263	0.548058088836371	low
TCGA-QH-A6CU	1.23561643835616	0	3.06996773880253	0.58174131845411	0.115465353978861	2.02178566713467	0.582600337146272	0.0306984745751273	0.481887328478482	0.227705917265222	1.22272302051008	0.801043703700117	0.249145941849706	3.46696053394599	3.77939017277397	2.93644988203542	2.1613859879823	1.39920526408548	low
TCGA-DU-A76L	2.23013698630137	1	5.74439128396209	2.36552300805079	0.648948354406735	2.95479607691361	1.29566177892561	0.344016213954615	0.856808295687918	1.1402350198119	1.16193652814137	1.23118323325171	0.564109936501042	4.48929045797492	4.39883285979061	2.84350048677029	2.88002323853674	3.97602802349399	high
TCGA-12-0616	1.22739726027397	1	4.95775174407843	1.78342134530286	0.14228279012217	3.06256671624391	0.88200782637718	0	1.54789085475418	0.484158399441958	0.994273553652574	4.31653979118794	0.414747442613781	3.68128242254834	4.27977336228088	2.89096059126169	2.06887007452947	3.38844075985155	high
TCGA-06-0152	1.02739726027397	1	4.63698475636907	2.72351982464482	0.728178058353153	2.95031209181996	1.74228932093782	0.244721430660653	0.848851149849583	1.26623095491924	1.76933154984496	1.36890192669078	1.15925829319619	4.89855134029889	4.62205821299794	3.10575701334395	2.88895534381064	4.35321520567339	high
TCGA-14-2554	1.45753424657534	1	4.48428455860646	2.54383533363499	0.629345967296679	3.37845424377266	1.24668066731164	0.663040081329872	0.22012977293733	0.676675060979793	1.14267822245414	0.901535941201355	0.695478409089599	3.59156431624973	4.2144778881828	3.62174830190952	2.88837676901505	3.0586687955835	high
TCGA-S9-A6U5	2.71780821917808	0	3.52693234179049	0.86672478399317	0.123490359680665	1.52423605248722	0.923112334502449	0.371943143157003	0.1527012189129	0.30109398135381	0.621379064074183	0.825264795027371	0.40253416789976	3.70837666368229	3.60354582240557	2.37174597457576	2.54825934258924	1.67126466082231	low
TCGA-06-2570	0.780821917808219	0	3.85981645246844	1.67123065125356	0.600505028748945	2.20716203052701	1.28114830951608	0.250174020524711	0.949402471657146	0.818111621044667	1.44045134979355	1.12203663467071	0.989866278108297	4.28745413867886	4.16334008265575	3.4019726088932	2.68666099726766	2.69804291695033	high
TCGA-E1-A7Z4	12.0876712328767	1	2.60832211582342	0.70178132257071	0.125667274036824	1.51346742679884	0.698338724178892	0.0982477406934686	0.626817751121006	0.144104554096957	1.5510545693491	1.01986622218049	0.199271635310622	4.04867443798413	4.11355991205015	3.04268144938566	2.21824102982426	1.41015885837284	low
TCGA-DB-A4XA	1.56986301369863	0	3.23013631346846	0.721542522169126	0.107051403356577	1.40101273528222	0.763422330688194	0.131493045073438	0.150528671296087	0.0504114155201075	0.775225922072561	0.852400577735292	0.237845509463694	3.91722091268472	3.93527871970978	2.54669028844686	2.47254366402516	1.48664633373896	low
TCGA-DB-A64P	2.50958904109589	0	3.3352160315838	0.807143726548657	0.167255064925424	1.24471601535693	0.547944394791417	0.0272048068594005	0.144442237820674	0.261375017429918	0.813048606761893	0.792172363365768	0.339815033527865	4.10806449744755	3.62437626279995	1.90498841831994	2.67115950953769	1.57256209785212	low
TCGA-DU-A5TY	2.83013698630137	1	3.94023244189442	2.09322998667899	0.96644312221139	2.77652562705641	1.85870143004711	0.0564870698806982	1.40961728341078	1.27413928451134	1.39081434329733	3.11820277797966	0.436757445972909	4.63055292196555	4.1164686113585	3.69474671672366	2.57255875867057	4.3604324194526	high
TCGA-FG-A6J3	1.85479452054795	0	3.38651390691553	1.27369865371188	0.365675630078583	2.25402257365219	0.668753898853808	0.392571426862398	0.0147801655198268	1.90357872162858	1.58655991198768	1.27152619986803	0.734039192205431	3.25684636270366	3.77533077753524	4.64546686321776	1.45807258691624	2.09394615558998	high
TCGA-CS-5393	3.34794520547945	0	3.24061468427219	0.843024082038061	0.171646111141945	1.152773580982	0.790432505082451	0.0504312678309672	0.229210214498826	0.098556790535077	2.21655654773668	0.857885879983496	0.469871833627115	3.96828353484526	3.86356325832365	3.21388505879937	2.75754203919028	0.544460994668324	low
TCGA-E1-5318	6.51780821917808	1	3.28971270498641	0.762451076027895	0.0304086880738209	0.793304985113665	0.416584693032487	0.0468237182812134	0.0432243746887312	0.0234547164950313	0.573689234269217	0.684041205774754	0.183604812825682	4.00062184425687	3.5013411748773	1.31638064722533	2.9786787694084	0.954207542069628	low
TCGA-TQ-A7RN	2.81095890410959	0	3.74617582000065	0.3617092919173	0.0640690607201136	1.26688824793451	0.552981409619663	0.135473705286902	0.142398742242524	0.0299328514496874	0.888337334048332	0.666527274664466	0.619061765393846	4.34089203526676	3.59080293249486	1.18877956115356	3.12009000555645	1.24564381905198	low
TCGA-06-0171	1.09315068493151	1	3.68986102332836	3.24228331324977	1.62628125306405	2.66837208689152	2.12543888921826	0.496440901509956	3.76328394449432	2.72218844422782	3.0884766617117	1.78638784853596	2.45964350612427	3.88722233829203	4.65325135245407	4.24151312977456	3.1772030473642	2.83482958473748	high
TCGA-HT-7854	0.8	0	3.90040584845431	0.93297748463559	0.15684339453025	1.9610792945054	1.12439469531287	0.0421431939866911	0.543760256947286	2.47082106663209	2.15882907903768	0.953124641206374	0.324071797038422	4.32836107403789	4.10377851238662	2.41650612090823	3.10235765942163	1.77742218733363	low
TCGA-76-4932	3.99452054794521	1	4.49219016476823	1.62813135617643	0.183712604611778	2.88220441865482	1.80814304189893	0.506520042271991	0.481932673553071	0.28509170919027	1.27084829429928	1.08477850169773	0.269268268627569	4.46216309048165	4.04988586958311	3.0736846555662	2.45707752722776	3.93572827851309	high
TCGA-HT-7610	4.67397260273973	0	3.03775232421038	0.338920608551323	0.0742368303184333	1.02740904549107	0.361972254516929	0.128895524624082	0.0608526919684095	0.158448623585777	1.64065347760781	0.697406401421206	0.505907771572281	4.16336474944595	4.08750073950264	1.06470295381396	2.75689944366222	0.657936080745035	low
TCGA-CS-4944	0.884931506849315	0	2.76054488063032	0.516581439938047	0.0596353769417204	1.26329335236457	0.377569284530569	0.0463905660521047	0.673587039553535	0	0.814874426021258	0.486911909630335	0.136677579222884	3.29309956069456	3.46483578762516	2.10319841974156	1.99664290233823	1.08624417862296	low
TCGA-E1-5305	6.66575342465753	1	3.60317442064061	0.644992200139757	0.108169240768519	1.39328236905953	0.556423395971297	0.084456404053681	0.343301256215851	0.0285264138447613	1.11939496293453	0.69416236537398	0.294507371910215	4.06044756359672	3.74386635301353	1.93951150762947	2.65949892820707	1.38505519920492	low
TCGA-S9-A7IZ	0.594520547945205	0	2.59788373510606	0.906686652595391	0.147215884945413	1.55889947987056	0.839737073710455	0.601789252884761	0.674924992653894	0.102292502417853	2.66380952062285	1.02018592058195	0.338602064002156	3.93543050700359	4.07586263087772	2.22772516760536	2.67250072630574	0.764204274276135	low
TCGA-E1-A7YS	1.27671232876712	1	3.48710587583313	0.288624030276623	0.0313164839619037	1.31228990498225	0.498141566853997	0.162136435072196	0.139900543017841	0.0360849664258927	0.537697370274991	0.444809111779172	0.706819515250537	4.6596427539356	3.93416344346196	0.80459806696683	2.96515117631324	1.71459555948415	low
TCGA-HT-8013	5.2958904109589	1	3.0757337255887	1.59756655456036	1.20390744155976	1.94799292209767	0.984523144178548	0.0404498680451581	0.0280908067688074	0.243258087076006	2.14990784189714	1.16677188119288	0.824210358125633	4.28793361411244	4.02156320409203	3.80333911067753	2.88266874084199	1.90370474416167	low
TCGA-P5-A77X	0.287671232876712	0	3.39025741144688	0.406176279048233	0.0159873902450366	1.23344298205936	0.695695114928833	0.119401673179668	0.067268439123993	0.0605607893347979	0.552038882040199	0.736303454985872	0.237608323703027	3.78902866798258	3.89638518457076	1.11380513009505	2.83294589792493	1.07960937902497	low
TCGA-06-2559	0.410958904109589	1	5.65961714201036	1.88077560734368	0.271117349855935	2.41130637665306	1.33844418762867	0.473814157126918	0.361369176159988	1.93280262508466	1.15101222841248	0.896687397519453	0.836266370225239	4.5807235605964	3.93431399016913	2.0355151102359	2.80114397737318	3.78606864366579	high
TCGA-DU-5874	1.26301369863014	0	2.71498198546426	0.59269225159708	0.0628555944336746	0.978595814394488	0.347215847407209	0.351459737623414	0.164535779570922	0.0293593416943755	0.373041058763716	0.553629407442926	0.435951843127474	4.45725514380844	4.02212083445947	1.13427161197304	3.07247288569709	1.13287068323293	low
TCGA-TM-A84S	1.24383561643836	0	3.86854173399735	0.5408890588118	0.105475112895541	1.84791809518199	0.770411606466402	0.134727040416969	0	0.146651367108054	1.04100522220128	0.823901087984119	0.480999019960548	3.71178528753123	3.69078457724352	2.35259611639598	2.62711927516755	1.41819983017259	low
TCGA-FG-6689	0.520547945205479	0	3.04787599311841	0.866413390120403	0.0256672389453927	1.58153900369891	0.593559373003467	0.0969319082283996	0.123935781107572	0.204055406147277	1.79577863472835	0.887997683811135	0.33178595816096	3.77494974110625	4.13751597021982	2.48379120320317	2.13794471275868	1.28868516299427	low
TCGA-HT-8109	0.463013698630137	0	3.06575662427297	0.498021272303964	0.152024256183387	0.958756640180152	0.63290744465971	0.0444503683294905	0.166853091428142	0.159113775237833	1.36107188664	0.557431780061234	0.393345522609521	3.74908197892422	4.07693258269268	1.45570619036898	2.77368574440411	0.500371611395114	low
TCGA-HT-7607	0.263013698630137	1	2.94512648994467	0.471532015470508	0.039794712260479	1.2754513291566	0.696767839305663	0.0410668771648495	0.092956405683353	0.202434180586392	1.05623048266574	0.634821658031627	0.155268143183109	3.64211106299496	4.52242953933747	1.15902448658137	2.37916166004607	1.01310008211723	low
TCGA-S9-A7R2	0.865753424657534	1	3.26803625392714	1.32801632781169	0.220214869044633	2.19553555790152	1.65424952201682	0.0601353445614339	0.383086651696019	0.264123949212187	2.3089378340452	1.03037679676021	0.31014035052826	3.67557235817663	4.0906780171954	3.72066498128999	2.52659848406495	1.78165399101738	low
TCGA-76-4929	0.304109589041096	1	4.54090242707019	1.72633758487467	0.291486474569622	3.20133144435864	1.9418768916167	1.56091973514721	0.747888078120945	0.415536819422355	0.825974978020922	1.05970590751005	0.846837778179057	4.65676410922132	3.78997939905851	2.97092006205219	2.64222487585175	4.41507010934788	high
TCGA-41-3915	0.986301369863014	1	4.24538625784724	2.38801204085059	0.529341378452621	3.21902239365494	1.45942857271139	0.684601141192795	0.0685811083552716	1.55010810951757	1.30903827135048	1.31753535401448	1.07390846390334	3.96065748834784	4.43586018601788	3.17886226107725	2.5693013643568	3.62728966369928	high
TCGA-S9-A7QX	1.09315068493151	0	3.22867058728592	0.789443753524693	0.15524375796283	1.16423988038489	0.639409223632034	0.0822213396239894	0	0.171552305105617	2.05070503537939	0.754096136845784	0.262216077938878	3.9718698103029	3.66526362199638	2.18427495151776	2.4833666880634	1.05659582521867	low
TCGA-TM-A84T	1.98356164383562	0	3.22109864985723	0.678525215231299	0.229859945697777	1.00109686647756	0.660963801007918	0.141273047100074	0.0136195637696781	0.126983853462665	1.59604203378773	0.877652917199425	0.28786056719823	4.36515250387883	3.67279131916064	2.67792494042751	2.92217051839261	0.947676795831672	low
TCGA-HW-7491	3.34794520547945	0	2.7629551009059	0.416835292785757	0.0973389834563959	0.370829280546021	0.375448958997013	0.0193625483880353	0	0.0192416956859592	0.411368592094243	0.678801067179035	0.44373088656786	4.06484292089544	3.69942709476034	0.767602739946137	3.19639919023866	0.375505664905375	low
TCGA-P5-A5EY	0.197260273972603	0	3.14679693095007	0.683924298150971	0	1.56504755009275	1.02664845333735	0.0811355316664393	0.037970042812772	0.0408832099905639	1.19650176820666	0.751089822315141	0.221033829470639	4.43926134206543	4.2942466435669	1.83910301758325	2.34657257257774	2.21935557042959	high
TCGA-DB-A4XB	2.51780821917808	0	3.79346934969541	0.429813178046084	0.0498420771032238	1.9453644717105	0.899440142351567	0	0.121455405592061	0.282594361113395	1.74536657546343	0.899699911147266	0.514450103241092	4.44567362877973	4.15714357692972	1.91176515380076	3.0113975152422	1.55406438525789	low
TCGA-HT-8104	1.01917808219178	0	4.87534100617888	1.64854765037257	0.143334210161975	2.89120180590758	1.25872654509462	0.344378745672755	0.362725648825402	0.924099159541078	1.17347888620145	1.26668728345909	0.25447646524737	4.81119900240933	4.329403035765	1.93668985002843	2.9853996244784	3.74093074722035	high
TCGA-06-1804	1.13424657534247	1	5.06152038594153	2.23453689638241	0.310268968395885	2.92891920494429	1.39195242422924	0.223064520664568	0.44330386166262	0.373392066174115	1.33437791202456	1.62458835099059	0.633823132127422	5.32684622754596	4.55553792670086	2.30232269446215	3.15130694769763	4.29136154214211	high
TCGA-QH-A6X8	1.39452054794521	0	3.42233926121835	0.527351694679806	0.0317112742009205	0.870675771544448	0.389769299073791	0.164089734896782	0.42343021414474	0.217172088867104	0.925958016411046	0.519217488668043	0.151617482098627	4.22958223500421	4.32381916373583	2.28591457256037	2.63650032754838	0.840120368502059	low
TCGA-HT-7603	1.93150684931507	0	3.43650388556284	0.257202823087132	0.0403848534911817	1.07636726687255	0.297235688278763	0.233706140317755	0.00971326790305462	0.0616887016129173	0.961166515390191	0.429531071519511	0.448225602307533	2.76866021196905	3.92195212489589	1.64260450441514	2.26294429348959	-0.123195963012188	low
TCGA-HT-8564	1.30958904109589	0	4.99123991648622	1.09029893955156	0.146942206479057	2.865945668418	1.44130593164735	0.0701331924360146	0.0857451573013121	0.035272419367102	1.82979161712638	1.32291574893003	0.688718565869181	5.19517761528665	4.12491835612963	1.97032327663317	2.89856460600768	3.77575742712445	high
TCGA-DB-A75M	1.49041095890411	0	3.10080533895607	0.583831244085478	0.126177862901972	1.4984455513218	0.535551854803072	0.190985306844474	0.34386714534447	0.0620585470145887	1.47994852745023	0.992348915259235	0.30357330308191	4.17072979675174	3.90512488308334	2.52964311085146	2.30968560670803	1.49459908531146	low
TCGA-FG-7638	1.87945205479452	0	3.60261852698972	0.440873378497342	0.0651790770805702	1.330355605382	0.486702634773378	0.215408339761973	0.09218796158257	0.0504113570076294	0.735572269571459	0.555106100788838	0.119574653256816	3.33811917754282	3.74641955738206	1.51061523242929	2.57223594674708	0.7645922513867	low
TCGA-DU-7013	0.736986301369863	1	3.91489243338661	1.26008220548686	0.232667857288054	2.79219703950654	0.928996273455409	0.0637377649551713	0.0732129083757043	0.324793770152357	1.10393538582633	1.24191987730161	0.31077679786504	4.02660581260524	3.69074300386951	1.81967446717576	2.91109530505827	2.7332637024281	high
TCGA-DU-7309	0.23013698630137	0	2.61765125905435	0.572301931996722	0.0853133387214955	1.06907938181814	0.89144147961759	0.249360749041749	0.112054578949295	1.01758348543228	1.92335443065771	0.604121196394729	0.236822953285209	3.8639528099243	4.27533946470978	1.32753475058183	2.55688894283675	0.845229893531112	low
TCGA-S9-A6WM	1.65479452054795	0	4.95607362814812	1.40098329128925	0.128162038503976	2.95403673353333	1.76811385092363	0.337722801456071	0.136824864673011	0.146947056193483	1.24049801286985	1.0317731977871	0.163621702624856	4.79519784100766	4.20320193562235	2.30669878523071	2.80942271161627	4.00500693442812	high
TCGA-DH-A66G	1.43287671232877	0	3.49112847115731	0.807197107320775	0.206857668288266	1.31892117373675	0.826799001392813	0.136823511837423	0.242985087492125	3.9589992385902	2.19178615984382	1.19697490016478	0.329119170297364	4.09315591308675	4.37140135701803	1.54035365647498	2.79312068808537	1.33426415024515	low
TCGA-HT-7469	0.961643835616438	1	4.00800700262455	0.80491820127599	0.14807697823837	3.31910948824445	1.49806708302979	0.0935031568070096	0.273038329038468	0.252529760894886	0.980457764530018	1.29920218823874	0.208770538862501	4.96000125857848	3.99402810016955	1.61431607101403	3.37533563830495	3.6731921793741	high
TCGA-06-0187	2.26849315068493	1	4.20529062140052	2.47767492341692	0.522672417700918	2.66323964792556	1.40817948333099	0.562950416186819	0.747090288610715	2.23127786866915	1.29935764611469	1.09700235800224	0.747984018768948	4.67191804194863	4.42584310472026	2.56338861755303	2.5927936812099	4.2141798797413	high
TCGA-DU-7290	0.863013698630137	1	3.64911774229225	2.06944401556238	0.751373426283164	2.45621683301773	2.55788094584558	0.0658356989870324	0.0103138796965012	1.46629440651254	2.48396830143105	1.0280471769944	0.643728672980926	3.51108657413311	4.24511163486795	3.02118999147368	3.19029623340106	2.37695049306513	high
TCGA-HW-7487	1.12054794520548	0	2.87093993826157	0.357299153604146	0	1.15664220788938	0.743007109474833	0.136426380725637	0.0463615338218772	0.0790437187251449	0.902699616727337	0.666578793643475	0.119249009206909	3.72735514272307	4.0996308099003	1.06771643034124	2.7071479308082	0.85368971722075	low
TCGA-FG-5963	1.4986301369863	0	3.4395314196592	1.62623298970238	0.654302502463583	2.16689360905162	1.30499691866551	0	2.10141253253209	0.607747983429075	1.69140957053944	1.0332783184453	0.239423193491851	4.1161473844675	4.39495504935074	3.41889170816543	2.62911388087932	2.45651260821314	high
TCGA-S9-A6U9	7.99452054794521	0	2.80593678152827	1.22560834209908	0.226682878217067	1.57123687889522	0.751744285428066	0.178547316448745	0.668998504742429	0.693476001561889	2.49169088571274	1.19046875599917	0.151983258415929	3.9021837313857	3.90784617610348	2.97466436683014	2.64021253271089	1.02493428489887	low
TCGA-DU-6402	0.586301369863014	1	5.28466552166533	2.62773785456918	0.382568217668099	2.84900610860083	1.86050027890127	0.393423697853167	0.0188312715552582	0.39902599871761	1.1838646837919	2.06613159042664	0.700008360644202	4.34697247323692	4.89840942560756	3.2212091702222	2.50224253326634	4.12200855365925	high
TCGA-HT-7855	1.6027397260274	0	3.0088828762048	0.641594225394484	0.0449449229524002	0.816015368190532	0.618759917567785	0.177189950871354	0.0946031366635698	0.112581993037428	1.28075337767369	0.941758695139093	0.296205053313748	4.34763293169487	3.8301384818291	1.91459262171529	3.02701906666225	0.795902716563689	low
TCGA-DU-7304	1.94246575342466	1	2.75399325984243	0.866222536182447	0.157562382863566	1.29267982776149	0.768821346861757	0.162394206046897	0	0.226744942260006	1.86739471334575	0.949804987721901	0.288192955515545	3.90084153125929	4.08068815402459	2.37167471320228	2.77130161475814	0.739624476762952	low
TCGA-TM-A84R	1.55068493150685	0	2.89931254579921	0.407541369894276	0.0326492508705303	1.27816266019033	0.658604422792648	0.168722111896017	0.0117391532229917	0.110033474682306	0.804760402200614	0.518815771011344	0.110037570487638	3.82359552576699	4.66756171420562	1.14181594888419	2.26254401747977	1.26809117209883	low
TCGA-HW-A5KJ	1.6958904109589	0	2.93868495305766	0.817386087602427	0.0347494447588554	0.999094087627021	0.453894341152459	0.105018518980872	0.073425948776889	0.591179492500618	0.407461881657233	0.626178182249795	0.518244226077065	3.92907013562905	4.30021663113809	1.11657011716718	2.11510184426185	1.70652695421555	low
TCGA-TQ-A7RP	2.5041095890411	0	3.59838361886419	0.70439083129475	0.0136856813964352	1.62167879862576	0.709093150345678	0.572500784724878	0.400328202221777	0.473732489689691	1.96329931386391	0.965145766200624	0.267001224123681	4.35537225168547	4.37075698016582	1.62854181468165	2.57066552097478	1.52910938184864	low
TCGA-14-0736	1.26027397260274	1	4.37511615287208	2.96073146343193	1.03919162310668	2.7034215545694	1.83447027006276	1.33628449631089	1.15178758985478	4.13877334790413	1.14298528007833	0.84285258170169	1.4510873883872	2.6186246198123	3.84270627139912	4.24623465469283	1.83017018195687	3.49598244653411	high
TCGA-DU-A7TD	0.624657534246575	1	4.52052283638144	2.55419355556611	0.456248272879253	3.16473069132596	1.67485558679118	0.114090159535937	0.94106055725163	1.00125922170794	1.77339131758089	1.58206018564965	0.780398531229042	4.80677756416489	4.07921967393641	2.96569693696668	3.1716223505501	4.16256100168664	high
TCGA-E1-A7YM	1.77534246575342	1	3.70446439090204	0.684479401802065	0.0389942758661245	2.11927735160746	0.891504283900397	0.145444654226959	0.14740384783086	0.0449137597120449	1.07372162154418	0.860297809443689	0.110616191979587	4.47235741742707	3.98134428400715	2.26136850999242	2.64324560345274	2.39551841704147	high
TCGA-19-4065	0.586301369863014	0	4.25143748740333	2.33447358382666	0.137922959144365	2.54834687196907	1.63276322301752	0.122708038746611	1.50671260211067	1.1954740264178	1.08889518103441	1.12272530153275	0.862209641839341	3.60961220062399	4.558683805015	3.20385351408014	2.4563702383775	3.0208536658051	high
TCGA-DU-8166	1.41369863013699	0	3.69354683855509	0.843933061092846	0.107966877629829	1.58000218825668	0.658637654879404	0.14443724132203	0.0198713035794665	2.11800597376686	1.47075883902164	1.08876573688649	0.670816656276792	3.83147773665346	3.64209126708106	1.2496792614173	3.32235066459253	1.00553072159731	low
TCGA-CS-5397	0.531506849315069	1	3.63596915927193	1.14006445097744	0.465187350418774	2.33476333035161	1.41231916950237	0.12834582941647	0.470938226495722	0.263418413367488	1.77517192804615	1.55352532735796	0.166131169487094	4.50842818600122	4.38400180943975	2.21328693459875	3.10977933087768	2.44303762686939	high
TCGA-02-0055	0.208219178082192	1	4.90712485391268	3.03981808801242	0.637041368659091	3.26611632581772	1.54469720302803	1.10183454103013	1.0137052802996	5.61751258790185	1.85898584695062	1.48320638005285	0.92654253807184	3.15055417352813	4.05521291197913	3.93571420639651	2.32021555260029	3.68451165196214	high
TCGA-06-5856	0.312328767123288	1	5.75043537401224	1.74500084803864	0.27180881792405	2.91359579617276	1.65524753447936	0.316748148530424	0.0853482797776235	0.618119596856515	1.33008760251871	1.02185656912108	0.735973335831365	4.96138119309048	4.10125811282952	2.80176619482427	2.21311732846129	4.8379423051119	high
TCGA-TM-A84M	2.06575342465753	0	3.47913569364383	0.222968423104898	0.0361753093597107	1.35634814899776	0.389291663582215	0.282469652619778	0.051378400141405	0.359857012779629	0.480415433739396	0.448399267927067	0.263594550865625	4.35708292228419	3.61441224491036	0.572152805756152	3.1921125395822	1.356269695696	low
TCGA-S9-A7J1	0.682191780821918	0	3.43501193762217	0.54570141815832	0.0710629819942508	1.70249428046684	0.707144439992605	0.370965061520896	0.385578934984101	0.0948948438530688	0.886817108021093	0.834930387687945	0.283082070251729	4.21480114561938	3.54905314026642	1.72188272201717	2.88419197291421	1.71172422135927	low
TCGA-P5-A5F0	0.786301369863014	0	3.45296017840762	0.388451784530059	0	1.47523736931263	0.597370173584369	0.142550349835245	0.106483709378107	0.0866768832045432	0.818091003682297	0.508598536731216	0.51701266580194	4.08812149926101	4.35560647392561	1.13457343549477	2.60656776603937	1.40118531347673	low
TCGA-E1-5304	3.42739726027397	1	3.82159518663854	0.283908683123459	0.0943529754389815	1.6597908440514	0.740685176687435	0	0.273914185644039	0.0247946817440109	0.575384355197399	1.41383856492591	0.281321712300801	5.05200208296679	4.6686333988524	1.07863538970875	2.62937698624316	2.6250666670294	high
TCGA-FG-7643	0.802739726027397	0	3.08859348882098	0.521205344304888	0.0684799330956347	1.26423950851894	0.639454583279238	0.164078250809113	0.00997876384403966	0.23822404373618	1.66161581601685	0.719665812827006	0.129958226177949	4.32948507100087	4.57996167143589	1.21032094395623	2.28220772743501	1.53942690799496	low
TCGA-76-4925	0.4	1	5.2178243045959	2.33438983408782	0.406018383482007	3.23637564987544	1.41130872963276	1.58332626924058	0.310071917290928	1.19669281140211	0.55358494661298	1.33628379124762	0.257105310220488	5.21603484510601	4.18343340610682	1.57693651281212	2.79045790706423	5.31749850019189	high
TCGA-32-2632	0.736986301369863	1	3.98294226173809	2.38464971688087	0.707950242802322	2.86516685952442	1.76992790232392	0.607122472092117	1.53576546188172	0.269997621815101	1.59732401909334	1.43763778055348	1.10982192670204	4.6861277370489	5.1162842599817	4.12828769803033	2.39426303683991	3.88670954850166	high
TCGA-HT-8105	0.520547945205479	0	3.43173173575448	1.0768757965735	0.0843347978222745	1.16963037623902	0.669944197464706	0.169028996871607	0	0.107286558171278	0.629763016951728	0.843142238159485	0.201738254569318	4.33966640059949	4.10816621496074	1.2362809569672	3.1571947553204	1.4945061014918	low
TCGA-14-1034	1.32876712328767	1	3.79690467926937	0.96996852279646	0.303467543438406	2.22542076674903	1.78595440253309	1.25686809402355	0.0782132836131999	0.856472291331794	0.483638613881257	1.38772975318788	0.357293894225382	4.62244198567576	5.07580502152938	1.25319584468461	2.43217201768934	3.54732813262048	high
TCGA-DU-6396	6.26301369863014	1	3.75417504849743	1.72031014287833	0.810435760169389	1.87129241005519	1.27520176182447	0.227519685861717	0.0188112046030549	0.824510736071496	2.58246895842968	1.22583677176941	1.01147786552694	3.88643086887363	4.40045787554838	3.12248286588539	3.15061758987093	1.23617933742188	low
TCGA-28-1753	0.101369863013699	0	4.43998988252337	2.49680042522344	0.392367231995699	2.97167040456031	1.3320367535131	0.652622468741762	1.44581116579962	1.0806544935054	1.80770127444403	1.29426685154135	0.935851755312051	4.29511779648871	4.36549003413104	3.55210144845111	2.58621499402868	3.49900969229385	high
TCGA-06-2561	0.772602739726027	0	4.47910935847696	2.40087258481326	0.466788987216752	2.73256082998642	2.31206944519883	0.37385770690007	0.0447005327305458	0.333465715540049	1.88546747056975	1.15346701003656	0.916342600949626	4.88952855664246	4.40479741756981	2.91082196637436	3.20999116774999	3.95571035584506	high
TCGA-QH-A6CX	1.01917808219178	1	3.22601736036883	1.51084249208857	0.144334907187082	1.90613614856065	1.18396779600323	0.242837763861944	0.409948895530274	0.191164348727267	1.0462928878276	0.863741834156401	0.096566556129507	4.3965832007	4.53074223652695	2.91265716342122	2.23812783454227	2.83206590486857	high
TCGA-TM-A7CA	2.8986301369863	0	3.00676310020507	0.463594693859381	0.152426807304566	1.49298945902461	0.44820854822857	0.119406872685116	0.123665923672538	0.146893050406757	1.21657523195454	0.676536777074565	1.27040411949112	4.08960301190699	3.8863403930914	1.97717970849821	2.75754762142596	0.991471177294439	low
TCGA-06-0686	0.783561643835616	0	3.87936199637412	1.55278409764828	0.376645187111099	2.50806854564702	0.788461923114329	0.547932040067965	0.873829826455326	0.585751795784979	1.01186873836622	0.963174671531323	0.412027665607803	3.59349528321959	4.37966389296076	2.60138766872815	2.10357215100574	2.57270620414626	high
TCGA-06-5412	0.378082191780822	1	4.80207978717819	3.48783280538036	0.936720350738351	2.9433540007635	1.83157678446972	0.24644351173973	1.51340934345605	2.09640485969553	2.44258399486901	1.14233031206357	1.23030292299552	3.77158610372237	4.44964430639584	4.05599223430671	2.58902890879473	3.71300037966348	high
TCGA-HT-A5RC	0.443835616438356	1	4.29010321364048	0.893319869858595	0.195023488512339	2.64646585121657	1.36689184859091	0.472150287962225	0.066218900739884	0.191243415947699	1.38501188292635	1.35980782670423	0.187150444246373	5.668784768565	4.75658880611343	2.24278487361411	2.88434883972842	3.81135687617676	high
TCGA-TM-A84J	2.01369863013699	0	4.01891528357919	0.754136737810814	0.230350701865288	0.946697895211171	0.654160428234929	0	0.180272179696926	0.409142602304678	0.341874630959744	0.420979037045279	0.348214642134921	4.50611532882487	4.10091121580569	1.32545543554631	2.91151138481469	1.81171013181263	low
TCGA-DU-6397	3.83835616438356	1	3.06186637461172	0.74346357642873	0.162638931302409	1.385869859541	0.602196089220765	0.167617572779191	0	0.106371788404415	0.564853575195029	0.746595237810129	0.270953791033862	4.01379976897846	3.72902144544843	1.63081729141583	2.82005015019598	1.4808641801659	low
TCGA-26-5132	0.783561643835616	0	4.35406825854226	2.04387310430933	0.292199476615669	3.11632459141623	1.42571281116884	0.386010503726457	1.21992060980154	0.417198432356828	1.12728161742409	1.45671770589733	0.472779581219559	4.74655703475947	4.63899030919566	2.71296828177165	1.91218712318358	4.84845248040412	high
TCGA-FG-A713	1.7041095890411	0	2.39009955930862	0.313609366297937	0.0160379735535628	1.10706478709789	0.372781835367809	0.0965951864172273	0.0564481736396748	0.0246075950875849	0.765185495514806	0.54265888051813	0.124067413804057	3.64076809809541	4.82022320778922	1.18586907176936	2.04417386474341	0.854111364726324	low
TCGA-14-0787	0.186301369863014	1	4.49450443773765	2.74270095482547	0.483280749056256	3.50428196763796	1.74315442761384	0.216816710695624	0.592966019984658	0.964043964743595	1.28084898698305	1.24716484300397	0.717184315356492	4.37358428523555	4.57798712304376	3.30338783778856	2.4673453122894	4.69109233462666	high
TCGA-FG-8182	1.13972602739726	0	3.4106524455051	0.837727769889904	0.17013563108341	1.51324290870882	0.893302615936734	0.0682698074621392	0.965780062476144	0.401660026786573	2.48740571644385	0.864348351422607	0.684158596866514	4.234343371911	3.79108747720744	2.82338569480673	3.16426834421333	0.763478776130093	low
TCGA-DU-5871	1.57808219178082	0	2.52104810762456	0.59995109302864	0.072196981414989	1.12809736925811	0.800890531662302	0.0451469083095943	0	0.120177260166987	1.73944713974327	0.900929740273753	0.373709298467926	3.88790971626351	3.83493819996575	2.27393540052551	2.58806697523901	0.78114317080094	low
TCGA-E1-A7YJ	1.62191780821918	1	3.92618913281869	2.75293569125584	1.4626557711424	2.41923501553312	1.43831565077188	0.480298442237081	0.970523002273665	0.221665415848229	1.72461625210263	1.2135889772245	0.453770773878145	5.61484778831442	4.80683961633215	2.88640943272733	2.83337544401711	4.69157995814289	high
TCGA-FG-A60L	1.36712328767123	0	3.2470562577591	0.863778895383561	0.114263231138307	1.61870970790394	0.747911087757932	0.226742042545348	0.415146237958853	0.21232036827854	2.00734744830794	1.01185862204457	0.237381834279573	3.71545754824066	3.31962992265136	3.85884567739651	2.06789741205795	1.38157590182436	low
TCGA-W9-A837	4.25479452054795	0	3.20119132924306	0.245133143646692	0.0603792871293531	1.34032299195577	0.508668954578636	0.17935455937319	0.106053604368379	0.069467808282931	1.15711036499835	0.539972669063376	0.46657524002993	3.77067434806589	3.8820053389541	1.19558601768097	2.82264047110809	0.673821967506918	low
TCGA-S9-A6WQ	1.17260273972603	0	3.07772452999535	0.886939590812465	0.272593961618339	1.67214880005085	0.868194588845205	0.099731296275312	0.318992869097311	0.0991257031332874	1.69549999873408	0.942924509891449	0.744462425436622	3.96685996692347	3.88449211491568	3.32082630760955	2.03548478358796	1.80448870852837	low
TCGA-CS-5396	0.83013698630137	0	2.95417164753704	0.592872760581207	0.0809386402341026	1.8373230112216	0.692484866350209	0.123488316219116	0.372127262240708	0.0181873537120583	0.412581557470032	0.505388714350192	0.867412831876845	3.63817148057538	3.8926228381808	1.06920357951789	2.72333886499234	1.50104322064651	low
TCGA-DB-5270	10.227397260274	0	3.046503092905	0.740672420071128	0.17449265677168	1.32907152741129	0.515953968374642	0.155456497769769	0.126688096700772	1.2835884736259	1.76304807109148	0.863057562875569	0.315238275245071	3.50747390263603	4.50652913982682	2.53750424004841	2.15988398433602	0.729436603616568	low
TCGA-DU-8167	1.29041095890411	0	3.36733494022425	1.10940097034792	0.453327965942812	1.66279521711488	0.753463858098008	0.127260392923221	0.688994814172831	0.698787459187397	2.16334150924443	1.02444675843411	0.268487641156148	3.95848837635131	3.73641965731414	3.25717447536431	2.45015311607551	1.51448845335927	low
TCGA-DU-5852	0.561643835616438	1	4.96645997478806	1.97356993395434	0.450656233595731	2.04594117335342	1.22985447432153	0.250082914474689	0.586603634734403	0.418986278253498	1.47824395506572	1.02952220628085	0.438821565769883	4.67176201031148	4.32146381502634	3.03466591105598	2.85409910445596	3.02031030431171	high
TCGA-TQ-A7RF	1.78082191780822	0	2.90170031788445	0.618503565534005	0	1.78112917615125	0.546884735812552	0.398776036123046	0.269610372378022	0.130820887476234	1.29247850408226	1.15820036476785	0.218176985030955	4.32143829108349	4.05356108562669	2.06319572392877	2.75871841118937	1.46595676363195	low
TCGA-HT-A74L	0.920547945205479	0	3.78480895506051	0.597076329776714	0.0954981562317958	1.55113173339	0.469509787989726	0.509867769524952	0.0783839150097902	0.104637652438137	1.85366067636176	0.553684974427746	0.800778757101366	3.91269101464778	3.30655736172718	1.36412090286689	3.19370334557435	0.650715008108329	low
TCGA-HT-A615	1.41095890410959	0	3.47512384556785	1.06753033102746	0.106804297212678	1.54609480343342	1.08620185689473	0.136407759876669	0.318292250370355	0.259523821644046	1.53965526346171	0.879741376888097	0.50448981839898	3.6271881261826	3.54620936427517	2.91267763698841	3.0419041038098	0.910383302264565	low
TCGA-DB-A4XH	2.63561643835616	0	2.7330510436071	0.416957214652513	0.0573452380819991	1.00561353464112	0.414394584191069	0.0878648416015934	0.0546367189619831	0.10138355760309	0.898388027390595	0.643040574807096	0.129092968350158	3.92836873486907	3.49828458661937	0.931187400316794	2.4069790874346	1.32278926486764	low
TCGA-HT-7470	0.734246575342466	0	3.12868944430989	0.501223786500362	0.0878879900503985	1.40029824414672	0.875222464942597	0.239585363447657	0.0982398120468123	0.160116398656572	1.57773850549833	0.718220788114758	0.169009898994383	3.71751978928481	4.16348756906478	1.71331950606496	2.53533654770911	0.964688417127692	low
TCGA-CS-6668	0.668493150684932	0	3.32636785013418	0.274928387475732	0.044805375365866	1.05443271397874	0.250368436067824	0.0462351716426138	0.144164028676175	0.0683864682068114	0.446198593997916	0.609048086846933	0.685946228602475	4.16738812622209	3.48444378385387	0.645573621435526	3.24887484751757	0.846123244248722	low
TCGA-06-2565	0.567123287671233	0	5.1992600257054	2.26327491310503	0.419502022768673	2.77773952942238	1.72220724997424	0.389232264858768	1.05635214453119	0.428913297163738	1.15689376040508	1.03380419692695	0.321105450351033	5.57650485842996	4.43646699488684	2.10244593209946	3.25620223520474	4.77015353568176	high
TCGA-28-5204	1.24383561643836	1	5.42788923234881	2.1173721529965	0.166729580095448	3.32041945387464	1.82990712973586	0.116793659136177	0.876358764099748	0.19740857210107	1.41786237012985	1.20338416365453	0.197942765277841	5.26465969434131	4.31943781655548	2.73320037535991	2.83544410030328	5.009594112764	high
TCGA-RY-A83X	2.57260273972603	0	3.77376351250711	0.445849241425265	0.0850882773713474	1.59263633102375	0.623689071735699	0.376215064464945	0.120010525408457	0.0333323267804265	0.653223392493613	0.697440124383591	0.454434357807713	4.20943525540342	3.52715857899544	1.42687566560383	2.91605685580191	1.66438887617808	low
TCGA-DU-A5TP	2.77260273972603	0	3.7160629760597	1.93896918662613	1.35898145768719	2.03461163148553	1.23249912967152	0.0862661071148636	0	3.46493248599443	2.03966891467282	1.51167715417698	1.15756609953507	3.78276624709468	4.41698520092627	3.27156502972912	2.90180229143234	2.14767961351511	high
TCGA-E1-A7YQ	4.32328767123288	1	4.06591526244085	1.83190356000482	1.0402419486534	2.90731220394257	1.78493069037033	0.381117512298834	0.669310536583325	0.298372431880289	2.71486482026651	2.14253907398569	1.51013779825952	4.97339605179325	4.14690390104525	3.42660829920178	3.2900490206069	3.24466771626366	high
TCGA-DU-A7TI	3.24109589041096	1	3.16338407195345	0.843980955440434	0.184004809545782	1.373410067522	0.726899685452881	0.080595392145594	0.09845795320997	1.58412909885671	4.88844909320437	0.919918461837202	0.723243502761305	3.94107722663508	3.90626669228547	2.40992343958228	2.71720120009581	-0.0625696235143707	low
TCGA-FG-A87Q	0.476712328767123	0	3.5915174576682	1.9674287706188	0.349342156918642	2.23570246397524	1.51145856127977	0.416807232818304	0.858586518179662	0.340610325779277	2.1334820180733	1.1756271742584	0.360209337105068	4.74108407452886	4.29140092190823	3.69852602957922	2.55842642268664	3.11503713063695	high
TCGA-TM-A84Q	2.11506849315069	0	3.52165033106349	1.08319953397137	0.31987680652869	1.70228429672083	0.839020809801113	0.347427287516621	0.217156416443622	1.21972299067514	1.42341891124756	0.804068878225113	1.03867745117261	4.52110455168972	4.13019627283159	2.73774000149819	2.78215354939664	1.97114578002886	high
TCGA-RY-A845	1.63287671232877	0	3.10249649377442	0.461118422711024	0.0617520734505764	1.62212216478185	0.451722490382124	0.246403464533941	0.409056987386313	0.0825497413854282	1.82197219038058	1.02585546998833	0.226019469485382	4.15302461388596	3.8137980397449	1.88482956463812	2.648330158599	1.14293914633368	low
TCGA-HW-7486	1.66849315068493	0	3.20832253901944	0.65209532020977	0.0546204416311193	1.22388510698662	0.483995668927075	0	0.335359192287418	0.0628608608978249	1.33003405289666	0.531920881812748	0.483527878555637	3.74857731697993	3.83996319220769	1.95090752309875	2.59870172852918	0.798233456717367	low
TCGA-28-5209	1.21095890410959	0	5.03317559623036	2.04927081153092	0.34678324281795	2.91524470271222	1.56710906326317	0.173855621937873	0.315666867684645	0.418289304510875	1.1516652274375	1.17651018570363	0.342960615888919	4.62706060579613	4.67269328779071	1.84973613792189	3.01619506488145	3.88489874516008	high
TCGA-CS-4941	0.641095890410959	1	3.55326904782593	1.42829801940983	0.311728046756646	2.12680219033527	1.52865938708916	0.0632579725999978	0.177424361595912	0.171462210523087	1.65255319395792	1.17706700554222	0.853686806345625	4.02442929307858	3.93868619947177	3.46857555223701	2.38430070750813	2.53618577789598	high
TCGA-DB-A64V	2.43561643835616	0	3.34101307909576	1.01506918037493	0.144002242057696	1.8009790887916	0.973700953080377	0.194708680642011	0.772075069028028	0.292018153052328	0.97957763108788	0.812991938084419	0.346402592913387	3.53150057074051	3.82661363411475	3.45417217771476	2.24888664020934	1.66804596232146	low
TCGA-DU-6542	0.2	0	3.37090762960898	0.921723109923198	0.490757304134766	1.40043586294986	1.16614936626516	0.105756207905414	0.254400690802056	0.370581656296565	1.88097563273919	0.996060078991893	0.565183866410027	4.43055523912757	4.22460821509404	2.38211793589451	2.88636029177247	1.61651540766339	low
TCGA-HW-A5KM	1.72602739726027	0	3.41753878130086	2.09611991302283	0.826567206665131	1.45910397844314	1.53701542629154	0.405346534529575	0.452190909979981	0.207874037776057	3.00480646525929	1.43104262876834	1.26668324752682	3.33325599836746	4.23485193470217	4.27640780092881	3.13976823197377	0.294892052599963	low
TCGA-DH-A66B	3.5041095890411	0	3.72039257702235	1.11787457124029	0.412582295581776	1.70063936444204	1.10487985502127	0.318295289985779	0.306085565564757	1.07950356150326	1.95936486935953	0.96579094071074	0.645099043187958	4.05342113412226	4.10863452811984	3.1029963247717	2.51965980674273	1.7524380885784	low
TCGA-DB-A64O	2.12328767123288	1	3.44834157498099	0.650312506647803	0.0403570202781395	1.99523197177602	1.57063586919322	0.0920698030265767	0.21663147559558	0.284846747447019	1.2830762380029	0.895973455827193	0.170866776411894	4.25118294810382	3.85646201991338	2.66512017985511	2.53189565855375	2.4813342091897	high
TCGA-WY-A85C	3.90684931506849	0	2.97572858459433	0.730642476365316	0.206087723216233	1.16939557244765	0.60705359469907	0.287846253960316	0.0769856525177945	0.128076031341784	1.33112951390074	0.853201563283018	0.341844706792701	4.54769088171728	3.74261010787587	1.87172378040514	2.83840002831252	1.50057411233984	low
TCGA-06-0174	0.268493150684932	1	4.40490979282359	1.54873276306889	0.340224932332438	2.42174723239554	0.664084663485805	0.2453008122062	0.641639815088786	0.473854078607611	0.904775354360494	0.702238543413996	0.502078418175315	3.73273297040398	4.36641270913182	2.00742333412683	2.25517890797928	2.65774248431085	high
TCGA-FG-8181	1.07945205479452	0	2.27886987283931	0.666473169666628	0.0295111974056011	0.955891075807524	0.482807873620979	0.435148520745726	0.0522547318009638	3.14267495762467	2.10633988376851	0.632224112103382	0.137745819772983	3.41170639708725	4.7769386668378	0.949321483522636	1.77859659067412	0.824872587070376	low
TCGA-DU-5872	1.45753424657534	0	3.24458257085915	2.59439985568284	0.351857274327182	2.37977199051505	1.72130777414815	0.153886464482985	2.08335812313492	0.488184993028492	2.46456274934303	1.6340805057772	1.58756636174674	3.77066597951308	4.09202593605026	4.3372637559261	2.54710024394542	2.42297883831003	high
TCGA-HT-7693	1.46027397260274	0	3.71221689945117	1.12612089546547	0.291738609888344	2.03305032488069	0.987399476658727	1.27787974205119	0.6837409214119	0.273516145120285	1.57229283176614	1.14682847652318	0.9273926873912	4.91969074201469	3.75691248766745	2.70672763055834	3.10473240287727	2.28778840259894	high
TCGA-12-0618	1.08219178082192	1	3.89013804355736	1.16703812851156	0.216466175705371	1.99276062352021	0.610333165629897	0.664452297686747	0.0329667040168299	0.483982915167055	0.460088803811255	0.724638333764066	0.419890656957435	4.16030246424075	4.12689073788567	1.63699144565664	2.31431165376381	2.68935073077663	high
TCGA-06-0747	0.224657534246575	1	4.28776494679807	1.52506691089473	0.17479345249212	2.32766289419377	1.05367070097181	1.13541234842682	0.370249196689709	0.355358899132839	0.822172146306443	1.07518797516601	0.188371923545942	4.99420473995333	4.63204404748691	2.054376696572	2.58863193904164	3.52667197670376	high
TCGA-QH-A6CV	1.21095890410959	0	3.85004899356944	1.42276526879654	0.222576327675698	3.30084715153795	1.47827105595322	0.127320410093761	0.0600917335788225	0.28692861167423	2.01385387325245	1.15484682125272	0.153448424295122	5.77826102718856	4.31546711191001	3.50712586233021	2.58937560630702	4.66006769923887	high
TCGA-DU-A6S2	2.12876712328767	0	3.00198331435346	0.614359650461596	0.0516879035538553	1.00447123069444	0.404221655027417	0.225852822660857	0.187621668994529	1.62151369116945	0.631652140686875	0.611568630880034	0.344210495852416	3.93934245609578	4.11514664341129	0.941598014833781	2.63441507554361	1.21351757293429	low
TCGA-DH-5143	1.2	0	3.20325133193899	0.607636928230342	0	1.27284617817201	0.691683455138607	0.0452609700124533	0.387938956609137	0.0338665225663069	1.81303609197037	0.76056548520737	0.33597961972881	3.49077224505093	3.86607557988534	2.56108294075621	2.27464581195036	0.669233592931957	low
TCGA-VM-A8CF	1.66849315068493	0	2.48515525755143	1.17045591297976	0.109206259348562	2.05555690657204	0.815973585617153	0.0852727559921012	0.977001147000593	0.145201379231701	1.32194276471303	1.07760117564531	0.113281602118238	3.42639729081922	3.75600735218464	4.5026052210706	1.97210184370824	1.59495925456708	low
TCGA-WY-A85E	1.73424657534247	0	2.90848524659231	0.388951616769041	0.0465599014024977	1.40016769035833	0.670076092350655	0.0714801657969923	0.108426103273886	0.427512794675491	1.36978059263458	0.861304042945153	0.702147351681454	4.12644219336989	4.0997020256935	1.70639642859873	2.55093568059773	1.24164641548319	low
TCGA-32-2615	1.32876712328767	1	3.95436559652903	2.1554358061607	0.294915431140153	2.68760858236791	1.69961374658083	0.43429606465802	0.27284212181835	2.94920980461929	1.45154175085643	1.7931611313332	1.12354586113486	4.55951475236328	3.99650701637866	2.98460814045442	2.44161418257622	4.24027726029295	high
TCGA-15-0742	1.14794520547945	1	3.4810443094978	1.15120044373081	0.226948752201601	3.30719140402291	1.08844476440862	0.206513006753349	0.0573315659916762	0.149564934713278	0.663916663079997	0.857505029435072	0.235074369305386	5.03107480599838	4.39887333733309	2.18197336361342	2.19728696947318	4.58477506886701	high
TCGA-QH-A6CY	1.11780821917808	0	3.28542324018155	0.420589513556264	0.0773746009047578	1.38244454375006	0.368088441277906	0.36748521745296	0.140473110999963	0.150851353527134	0.769230864156638	0.566579389855814	0.220124743231089	3.56233227705007	4.09019432387519	1.43317348787008	2.44286920582067	0.900536718281252	low
TCGA-E1-A7YH	7.76712328767123	1	2.92781837565249	0.898016554790045	0.106100039340707	2.16470162382296	0.740672473601666	0.28627137504179	0.39102108715029	0.0823220191264515	1.58292072753636	1.08216239781597	0.474653925019773	4.39987724463657	3.7179065527449	2.72263703643283	2.35488016648209	2.34729007408554	high
TCGA-HT-7611	4.8	0	3.76322918206589	0.749703194472132	0.275870223131039	1.73427318570418	0.761074693460923	0.311740818546815	0	0.342426904289637	1.83817888113051	1.2467307320307	0.18851354917427	3.85107613145447	3.79506604723203	2.4970553083158	2.96669530120731	0.961653691017774	low
TCGA-HT-7620	1.18904109589041	0	3.16931900173988	0.536746887508616	0.0974358194668606	1.21919029031433	0.6177088307759	0.0907480678718741	0.0285015150876118	0.161276587902829	1.48568379464296	0.741546574805816	0.431238590601099	3.90232435291824	3.53674365767089	1.80924705761611	2.70400859571745	0.958334525533824	low
TCGA-HT-7681	3.72328767123288	0	3.78275909723436	0.709506020632253	0.110127371840041	1.75834914945692	0.76086096330042	0.140607913026379	0.0135525813017505	0.139765883085408	1.23775363068474	0.768611947996399	0.320814656118702	3.54524083023433	4.06736571039564	1.91648959500392	2.48718646451484	1.29803083096891	low
TCGA-VM-A8CE	2.99452054794521	0	3.96108080999837	0.531078339564405	0.0326907135801247	1.62497141084315	0.583711626744188	0.0989367236518478	0.0691300600229768	0.167924645258904	0.750710083620053	0.957221052294632	0.184592606469602	4.11561501429489	3.52121717132884	1.68149128524824	2.77043874455039	1.74958482529295	low
TCGA-HW-A5KK	1.06301369863014	1	3.1914007174127	1.459384083938	0.221197176180742	2.29042033971805	1.42495694244214	0.0722046400602101	0.705668627239806	0.867495479763628	2.23625640667648	1.2174929433205	0.337046399731665	4.51422910972195	4.18812804965301	3.32187554333058	2.60372747684127	2.6681753813038	high
TCGA-S9-A7R4	2.5041095890411	0	3.1667310147429	1.15848869608435	0.143696717197319	1.31049470233952	0.984297000652966	0.0289567027915738	0.598396908055902	0.276841867067755	2.95285130535745	1.08303282379771	0.484312590057537	4.16461666624427	3.87452130908828	2.21376097926251	2.88728826502454	0.944913093302906	low
TCGA-28-2513	0.608219178082192	0	4.44535580652172	3.03470605339178	0.705421812356826	2.9414590020735	1.58059781902672	0.916722792690298	1.40453693623756	1.5234454403042	1.93912914869687	1.49741044213406	1.03431857272808	4.14655169412108	4.43146656122191	3.49156371654473	2.37875273321194	3.98395639122242	high
TCGA-TM-A84H	2.53698630136986	0	3.02783847394331	0.453579549373492	0.0456869627020758	1.73874804007866	1.06449126052756	0.137048958614869	0.205554780153995	0.0118566638770881	1.64873740521356	1.64176600065287	0.578383382806723	5.49207298604997	3.73573125977912	1.83169575414028	2.9094442395068	2.76066913783005	high
TCGA-DB-5279	3.70958904109589	0	3.39093538657011	0.532467236187805	0.0495314553130206	1.7882986159688	0.367166972493364	0.329912350217306	0.232107877655545	0.164712006393824	1.0411677175743	0.62880310471957	0.142758979300586	3.52821889694058	3.74773033143902	0.991023269740658	2.6655585727475	1.10856933539343	low
TCGA-S9-A7IS	0.66027397260274	1	3.95586275399759	0.832844381758243	0.109858745139553	1.36295129235784	0.36395800360746	0	0.154416551365643	0.374951208855923	0.877677688941797	0.682466899833581	0.222959416836652	4.31694415514833	4.78665396870363	1.71569624980484	2.92342998966116	1.20088267060289	low
TCGA-E1-A7Z2	1.09041095890411	1	3.63281624476315	0.50314613907935	0.0157744980154338	1.78289684756037	0.870937117915948	0.162442827770442	0.0555334677627497	0.402130101879935	1.4210316685851	0.866946661232613	0.0769955931263133	5.44621968324795	4.20964976934052	1.91909491864209	2.34174787558169	3.22241087922222	high
TCGA-S9-A6WH	2.7041095890411	0	2.95917614975402	0.464110236514347	0.0223057756303162	1.00616170064383	0.364773124949625	0.164334730165181	0.302867831114128	0.0341850366088786	0.595525633029645	0.754822895336818	0.337187112891569	4.08524815326999	3.93928909848797	1.4501428252944	2.80450535831628	0.919701541500822	low
TCGA-HT-7479	0.591780821917808	0	3.20681716545159	0.900452993262153	0.148419494681395	1.36392009423242	0.733373807536836	0.0218417486920807	0.0101098502799823	0.683790985121191	2.21702016604309	0.914768431922502	0.16357985841176	3.55623334643126	3.68921258281526	2.9630443547303	2.59382400192542	0.610510237455135	low
TCGA-06-5408	0.978082191780822	1	4.72874339329002	2.43273890761807	0.318914588824144	2.98564320888073	1.6726512573411	0.307043382049639	0.573170000231542	2.39516153435207	1.0811609669721	1.74940800734273	0.766914693575092	4.95934603000619	4.45791461903066	2.7421688645928	2.90450820954163	4.63897963965358	high
TCGA-DH-A7UU	0.287671232876712	0	3.46003233013796	0.599191752830204	0.155163709929093	1.68355375628962	0.829005773611702	0.0553020181853494	0.136290937999294	0.302156958089983	1.54235302823313	0.876880147830784	0.28709483885091	4.77892627480713	4.06613593215859	2.30512490322012	2.99240022559233	1.81251516697324	low
TCGA-06-0190	0.868493150684931	1	4.43139761694983	2.83500658475755	0.813828751100078	2.89552914913585	1.77621914718774	0.657079469436343	0.150615559780134	4.82369449151441	2.03241026454205	1.60500459918943	1.26635829364687	3.51641166087519	4.81556008631352	3.2712900932924	2.57526114024811	3.35836020489419	high
TCGA-DB-5274	6.27123287671233	0	3.1576835894699	0.55474319779318	0.0195063777674676	1.46000937050056	0.340608633907981	0.224840521941403	0.829804800297638	0.223531786544221	0.527970146376752	0.380588277986943	0.235398160168894	2.47094014903231	2.93988687132634	2.98458506164204	1.98663115617228	0.514121044641347	low
TCGA-CS-4942	3.65753424657534	1	3.32816621433224	1.08194599304717	0.671981004949872	1.9285656104373	0.762267234833499	0.254158433326271	1.40024573239075	0.0623649375262896	2.59312036539947	0.952998115459095	0.518090148246833	3.42135541858769	3.69080412953196	3.31751175011868	2.62773248252542	0.789673133462187	low
TCGA-P5-A737	1.01917808219178	0	2.82603727522153	0.382407467895905	0.121720859552496	1.16124172752315	0.514448724627723	0.184381310643245	0.135873863922133	0.027654139686712	0.961227843041602	0.520520473667504	0.471648966759431	3.8379013768966	3.83581114560814	2.2693263905121	2.52791435826763	0.818239605504687	low
TCGA-HT-7474	0.312328767123288	0	3.00972051016052	0.512881001037803	0.0902429979754895	1.49227732735557	0.571862534628045	0.245674556865666	0.135859287976934	0.136631977666791	0.903246044125704	0.662972166042296	0.424702422914679	3.62212143506255	4.24241740992391	1.28202604182937	2.23991896389925	1.30462687066134	low
TCGA-DU-6405	1.65753424657534	1	3.04541300080199	1.37325602224581	0.192688681839375	2.23973313960466	1.26601064450512	0.305725447987392	0.243204785016561	0.286759474981576	1.28558696906499	1.05707846958074	0.260525608028212	4.20231226854685	4.14755928263698	2.34259800406233	2.91921871111707	2.32593799947411	high
TCGA-16-1045	2.41917808219178	1	4.26102489720638	3.05314894702903	0.753637096666831	3.04038069134468	2.01468856024507	0.325338353576959	4.97217145934115	0.9008939140705	1.58005071265167	1.2763292288573	1.29689214680071	4.67730465737288	4.25949347140488	3.62465341355854	2.89788272552104	4.58636738717379	high
TCGA-HW-7490	1.6027397260274	0	2.75588525859057	1.01864458058983	0.140650411832415	1.46569657441637	0.774203935080893	0.098260025090546	0.360978800599196	0.423781443014025	1.65774212199626	1.08642989839189	0.381371066867159	3.52928590974808	3.86323495816364	1.82413448931989	2.76800169248507	0.852067641001629	low
TCGA-02-2485	1.28767123287671	0	4.47650179762326	1.36684747141626	0.325650256346689	2.51814343212579	1.05114605320429	0.141694482276295	0.274201964805421	1.41769975269514	1.00578920561866	1.16436329414475	1.27805197591717	4.32786768978604	4.43363607491472	2.05935545829943	2.46788962107734	3.22050057371748	high
TCGA-QH-A6X3	0.857534246575342	0	3.34325113597099	0.574121963930677	0.208767634002778	1.28839499325361	0.612716861226023	0.127950077938878	0.16311894950703	0.0393450123547879	1.68192390878623	0.609385876220363	0.29349950046035	4.14323655708246	3.59073694768535	1.27706171802304	3.00647035147562	1.04070187509686	low
TCGA-P5-A736	0.63013698630137	0	2.56914335884884	1.02551618852734	0.125687963305136	1.7823903893717	1.08436086600825	0.164568476527024	0.0265410533947917	0.251098947930926	1.87831883102337	1.19349817680528	0.278026266573207	3.30219543791132	4.20059306905634	3.70073053614787	2.25806829299068	0.890605902868351	low
TCGA-HT-7608	1.83835616438356	0	3.29489794774504	0.542177713316856	0.0132700653754292	1.24512835008255	0.470823882486014	0.137728794795938	0.0282728077598307	0.127543747981516	1.11081825802217	0.885740337766895	0.215697080379138	3.67395980550114	3.45266934141257	1.67247025152047	2.48200999040521	1.06848687550562	low
TCGA-HT-8113	2.46575342465753	0	2.58432700365047	0.359137836025762	0.0498195936934352	1.03278854917337	0.405289154864452	0.125237000661399	0.0590858713934869	0.580766788372891	0.857060250795669	0.600943214972696	0.200679689686841	3.68439047964004	4.82335914666359	0.799808360611635	2.07596091897786	0.976779335728229	low
TCGA-06-0646	0.479452054794521	1	4.73045874203919	2.33161250503106	1.37480914076214	2.78481749863208	1.88516207380584	1.19312503521534	0.412023934592015	3.64449366126302	2.08575620651438	1.62693123629282	1.46754353575091	4.13174201196385	4.34479806944297	3.30959573385589	2.69236127742789	3.74526894967207	high
TCGA-E1-A7YK	1.03561643835616	1	2.970784272842	1.6036985775612	0.260892677377846	2.49281078125056	0.98041143443479	0.184510722504214	1.2814416895548	0.905165519459525	1.64623693329882	1.30172709316599	0.895498059144776	4.18966476345215	4.1411083769683	3.43649188989026	2.36235578831175	2.64914753632647	high
TCGA-RY-A83Y	0.454794520547945	0	3.03721563312251	0.612219684480398	0.0221109112463278	0.972118476517937	0.32722195961332	0.364022191622411	0.375947389059339	0.0993644587711821	0.472639808431827	0.650409220922861	0.168730952377731	3.82427010164059	3.74045124990097	2.1866978308016	2.3587035997855	1.0780373304609	low
TCGA-DU-7018	2.55616438356164	1	2.83010139447332	0.508052404388404	0.0104759243345491	0.779512643305888	0.547282960435751	0.032202827166857	0.122271040463529	0.589461748117913	0.436854583509426	0.566998572320458	0.497575680463383	3.66424545426602	3.70490024055951	0.581050310818653	2.89924079202422	0.738767476353094	low
TCGA-WY-A859	3.32328767123288	0	2.76163207896883	0.299824066342359	0.0551865620410701	0.788140748341534	0.300309882027267	0.221646421936281	0.179164532547843	0.124342674383089	1.13144992004338	0.532079432025632	0.203168951119062	4.32774105974017	4.69506245327127	1.42320848498279	1.82417519651828	1.38883760865443	low
TCGA-26-1442	2.61095890410959	0	3.06964668194499	0.910117254227807	0.0484486284817799	1.66174810057437	0.864511700784926	0.09831087046551	0.0686882893512942	0.27527979480995	1.6565271013467	0.960537385562367	0.134562888284966	4.28283666873808	3.92462354401507	2.37570498777203	2.57278635296573	1.80589586545802	low
TCGA-P5-A5F4	0.632876712328767	0	3.40744887167625	0.480729377971479	0.0391624667051213	1.54420256902198	0.391199760326585	0.468350692544894	0.148016339299527	0.158921809004304	1.03873990512044	0.718567562856275	0.354143219243506	4.46641696716615	4.27128224885077	1.98327398819691	1.96681493048056	2.12400879058021	high
TCGA-S9-A6TZ	2.39178082191781	0	3.09437077225018	0.835755014436239	0.0700843868782208	1.51534151247399	0.834366068278302	0.0314307860785946	0.465451855744485	0.31121832307514	1.44772359264945	0.974117709044696	0.278279968052923	5.00980825213558	3.69603194049794	2.02399585392751	3.23553224548558	1.98853135556206	high
TCGA-DB-A64X	1.54246575342466	0	3.33549914355517	0.462508969729559	0.0762219959470753	1.3475152748573	0.506247942415513	0.0881611891589456	0.0682094582946598	0.209822965137114	0.900711175698234	0.925375450157212	0.134468891110439	3.8886127522649	3.64945122388804	1.9191467414865	2.3435514350856	1.47539777415467	low
TCGA-VM-A8C9	2.50684931506849	0	2.11471469754992	1.10782881273075	0.106987029998713	2.11441608674429	0.674064067443231	0.131414630419089	0.814232079162273	0.0990608727790083	1.90143993242468	0.747790281351104	0.328702696306138	2.30602210581874	4.38446061997012	4.68707344459753	1.56528193886921	0.230829394025258	low
TCGA-27-2526	0.238356164383562	1	4.48892954298505	2.1630196615729	0.113801685606339	2.84311964683129	1.53017191416142	0.852001828803271	0.303782331853625	0.171600400130406	0.758111752106938	0.866978983492307	0.27763290455262	3.29953311710951	4.02065861718779	3.25526062620519	2.04494788205475	3.30117795668199	high
TCGA-28-5216	1.13698630136986	0	3.84495931855698	1.82022231309011	0.419986566634453	2.49929072305109	1.0992229182867	1.01556677085369	0.869557065722661	1.70743734264218	0.941753511286325	0.588160589952991	0.849877444439656	3.6447276374948	4.28168899085976	2.5655621469396	2.37289352051886	2.74557481995786	high
TCGA-DU-6401	7.28767123287671	1	2.75103207139846	0.83812418203234	0.0149359836934803	0.728185021226913	0.349911897694584	0.0901275600789829	0.199858713765738	1.02357859121622	0.873711899109785	0.787715535973031	0.215909107503787	4.07669457657772	3.74893009173617	1.39823343780131	2.51257361689177	1.24817982833205	low
TCGA-DB-A64L	2.01643835616438	0	3.39095567571968	0.777184412625236	0.13398444327113	1.19359599383095	0.603588130700209	0.0608235814033193	0	0.413189128668481	0.888665336879418	0.684264702702108	0.622162721972116	4.05588314149173	4.00264553595031	1.6532334355981	2.70302519407704	1.33946905614481	low
TCGA-26-5135	0.73972602739726	1	4.15061133891721	2.17941062469175	0.507945892154539	1.79160439327394	0.803881872999979	0.177232170298516	0.483048846579437	1.25691164412039	1.08310685444056	1.21172300214834	0.689380284687768	3.97975754209512	4.54193644958366	3.56367359306898	2.20038859986442	2.57969154639666	high
TCGA-14-0790	1.14794520547945	1	5.31298981637582	2.2810145625064	0.408429217264955	2.81894469817371	1.55057138387664	0.308574005035471	0.253856791103696	0.142322881491772	0.623994376041318	1.02395391602452	0.388770067751644	4.57613301490259	4.70700420753514	1.94849376303053	3.20044075971484	3.85208071938565	high
TCGA-FG-8185	1.18630136986301	0	3.10001638621991	0.444782130168127	0.036632049099161	1.34777700878699	0.680709447852566	0.179831894173548	0	0.299662116033848	1.19414529596957	0.920255823957702	0.242261168261157	4.10172656093785	3.73344789364206	1.84320497274798	2.74099543574315	1.22937998080833	low
TCGA-DU-7299	3.66849315068493	1	2.52097370372613	0.683827238956669	0.195932597748991	0.800417165398102	0.930470299419917	0.0531743005546163	0.447277943068371	0.103824916932743	1.80135571436357	0.899852852798948	0.20442639596228	4.07489372750352	4.02520501849822	2.44314369565967	2.83608522722121	0.568410206017695	low
TCGA-S9-A7J2	0.16986301369863	0	3.91859391987451	0.368221088198797	0.0644654013137029	1.72364432905403	0.365996042260939	0.122289557049132	0.0800995578007298	0.109848023042265	1.07901114046249	0.81122735890067	0.204022762872467	4.35194062365381	3.53685461067417	1.31566349447883	3.11499730800249	1.44810198497786	low
TCGA-DB-A75K	1.00821917808219	0	3.13725590947402	1.00687734919877	0.132947587065813	1.51757293890811	0.693913570402244	0.377385326709699	0.205570865618518	1.04010696303674	1.2499789406491	1.04899634772683	0.486570052036409	4.49275991764298	4.11709677943843	2.82494539531817	1.87645535280491	2.55769633863295	high
TCGA-S9-A6U0	1.91232876712329	0	4.20021846896132	2.34383111514475	0.259051230113113	3.1310044949669	1.64694300309291	0.459323644349261	1.23276875167106	0.203320197399438	1.43367569690076	1.74358932449323	0.408079039353149	4.28224103523651	4.37266352726022	2.89786130090808	2.68484520930596	3.82354015912717	high
TCGA-DU-5855	0.567123287671233	0	3.42997781354811	0.953588934152109	0.188587104443849	1.37046268440163	0.870852751514478	0.264014414239857	0.610657726397631	0.334516539076505	2.16191244558146	1.08404585397683	0.614027770777564	4.10771490285651	4.12652468418592	3.09477238747524	2.8024632769994	0.856689932791347	low
TCGA-P5-A72Z	0.96986301369863	0	2.80755351164309	0.334326509603137	0.027396539807041	0.810636531706555	0.824669182867756	0.12309425281018	0.038959807395811	0.0419478126157689	0.202605666871036	0.375844732925824	0.121183645874462	4.24057260816523	4.01355684926161	0.675530424505943	2.70348407942822	1.54662970358559	low
TCGA-DU-7294	7.86027397260274	0	2.90323166507855	0.439397165894354	0.0960508883581338	1.23002726998451	0.561271208140108	0.0218074122304216	0.20722305960142	0.0535801174057054	0.821210598539126	0.41455113169419	0.211652879514327	3.7900740570525	3.4276270411611	0.978858288922642	2.83391344842014	1.09193341714631	low
TCGA-12-5295	1.24383561643836	1	4.7917732527313	2.44399269922406	0.213060797363247	3.69132776324995	1.08600299372101	0.0351252422273877	0.880286866376324	0.102285563614226	1.02000133918401	0.776750329869052	0.223452625642513	3.81425111163506	4.03977730225523	3.68390645387926	2.02653090806414	4.27125640314158	high
TCGA-06-5411	0.695890410958904	1	4.84579143784738	1.8418043048777	0.405365817436609	2.69015990053931	1.04249373739823	0.465863241354711	1.31352497843652	0.792167054723483	1.24048808896808	0.706606175845498	0.64810832467565	3.5995431555337	4.21461472389072	2.90232250330789	1.80047413135714	3.32645415842563	high
TCGA-06-2562	0.235616438356164	0	5.16660572086399	2.76225781369466	0.469864197144071	2.81224286296335	1.84852375510945	0.253771992700453	0.191374913794755	2.47208902225887	1.31491785898503	1.31448702068556	0.929608712855271	4.12962410392471	4.35756881226928	2.7470308474975	2.69404092453001	4.18797827941732	high
TCGA-FG-A70Y	2.37808219178082	0	3.39026385353303	0.969400056990481	0.213640024396076	1.5388393783298	0.614703287551876	0.0252494156737373	0.166181955314261	0.121311717999525	1.93917372521669	0.79231695637122	0.317693975211766	4.13810767169204	3.90085976423138	3.2128556709267	2.52645395507089	1.28952146086319	low
TCGA-DU-A5TU	2.18082191780822	0	2.94236279903528	1.31880247935711	0.403977754992511	2.60995546559594	0.924324200247237	0.163635994321704	0.0132520208630957	0.601403290171371	1.93375398156102	1.2757026474828	0.695513149956066	4.19645841351441	4.14347049452714	3.84601223210873	1.95537617051682	2.77275533055579	high
TCGA-DU-7300	5.16712328767123	1	3.35009092171328	0.554923177341959	0.107079314642528	1.23709835270525	0.616768626805527	0	0.123507009215439	0.171176621475298	0.900723282939537	0.575396329886957	0.190798752444595	3.66486903499617	4.24923148855308	1.46626156958782	2.64716649848433	0.89323711716459	low
TCGA-12-3650	0.912328767123288	1	4.9878099421464	1.58964172940967	0.321956670353577	2.86316721002029	0.69554247730612	0.0499092534707156	2.22256349431821	0.232529610464308	0.75891373565338	0.483295528689505	0.359901110300109	3.99172368001508	4.71836543166966	3.16215177778433	2.11558137124822	3.18243664926598	high
TCGA-E1-A7YV	2.7041095890411	1	3.79283512430385	0.800783174518992	0.0546109471311896	1.52909565147606	0.687536709019589	0.0837170193861495	0.114533316457854	2.1771494320612	0.559153369871039	1.09605896536979	0.435808321858262	5.72955139382968	3.77561966777695	1.15070281926469	3.57862469053003	2.97621405401125	high
TCGA-FG-5965	2.68219178082192	0	3.34095143044833	0.776791530195104	0.166107262924183	1.59847242293042	0.663865234710142	0.130255812588929	0.32782874021324	1.09770667872786	1.8429326165494	0.734040227850388	0.295093092765269	4.03100056362506	3.83066230778682	2.05584092016481	2.95009605111628	1.1066127206293	low
TCGA-14-0817	0.449315068493151	1	4.38015542605188	3.00887379513326	0.658596351818579	3.40925024879204	1.76734867078526	0.437458022183092	0.898765990046684	1.48612907456027	1.68699962341181	0.890854264647318	0.537027050091419	3.30133219907563	4.25581894902394	4.50892557665071	2.10725778736351	3.83105063076067	high
TCGA-VV-A86M	1.33424657534247	0	3.22429894227494	0.784869423852444	0.224178368603182	1.94533544633268	0.819569852917642	0.0370791504089781	0.50594513848566	0.0549266449910389	1.8855377081288	0.720279868959594	0.350224642490054	4.43737306061014	3.60873033455918	2.29731354118241	3.21379376602816	1.52562802297035	low
TCGA-TM-A84O	2.76986301369863	1	3.63319149497243	0.784135991393129	0	1.53992334235625	0.78282584353872	0.645283962571019	0.14032055584595	0.0566333740061345	0.838302322938753	1.21276799875316	0.518439258261855	4.00571633985083	3.95168951372405	2.248756448285	2.87726991690152	1.26352170762051	low
TCGA-E1-A7YO	6.25205479452055	1	3.28896363832809	0.497061750100152	0.050778743517403	1.23278885444194	0.495132147962989	0.373936576765086	0	1.09717012824467	0.584521332151153	0.760502069780926	0.17082303999411	4.40174124664879	3.73294313671048	1.16834124528729	3.04238186051722	1.51366008797183	low
TCGA-27-1831	1.38356164383562	1	5.46676155161888	3.33455469041455	0.624065257631344	3.37042405178662	1.75327082140554	0.446991546930324	0.536816078040405	2.57088211802853	0.681447857477801	0.645516670069265	0.505672813311831	2.06118344815685	2.7677482068573	3.67722028452305	2.85869719898855	3.23496870514341	high
TCGA-E1-5307	4.82739726027397	1	2.9546570354703	0.532069345180717	0.0315299408053425	1.26487017467796	0.701765966081078	0.095500134403823	0.0337379759796716	0.0363305192936016	1.64769825959912	0.600057191566646	0.216858305155633	3.92660488551076	3.87779681706918	1.94821728668166	2.8655853436621	0.664503943599624	low
TCGA-HT-A74K	1.27945205479452	0	2.86962114023469	0.804934346220696	0.1614798078827	1.36562633517859	0.366924796779792	1.63655587250054	0.301602333339528	0.0642822758167185	0.69095497232179	0.428224413713844	0.293433768332869	3.20210203947055	3.87983641933612	2.73891771670808	1.58979510083202	1.15368289780933	low
TCGA-HT-A5RA	2.27945205479452	0	4.74862102785564	1.9862968498813	0.240975081940201	3.04767817020699	1.69017542353724	0.91236107473896	0.230253744175271	0.20063644232017	1.1849560405103	0.934292346920762	0.585183522944288	4.85923603900012	4.82090498795475	2.21281630865797	3.03139566811579	3.87778530753265	high
TCGA-CS-4943	1.51232876712329	0	3.22759549428117	0.896677877861828	0.0966068021724033	1.33571228299758	0.597610538503269	0.0858145867302608	0.613279263876353	0.213959421979974	1.80456065151059	0.646922600543734	0.471381429858499	3.94873304518848	4.10793207917372	2.62037241780696	2.85346429055675	0.637568131776302	low
TCGA-DU-7015	7.56438356164384	0	3.15765423784927	0.787323412376605	0.0915469521470446	1.57174734620579	1.03136718343959	0.0886966738682157	0.343604175791765	0.171234129458762	2.14858846821308	1.04328927680992	0.415180256988684	3.51223515954339	3.75648095376621	2.95273310457523	2.86379263513894	0.478490128724813	low
TCGA-WH-A86K	1.10958904109589	0	2.93361024603581	0.811595977306491	0.0429124492729491	1.59858748044323	0.617486927510231	0.247347186709128	0.147656454239644	0.143444511006417	1.27477632780744	1.06514555057062	0.346885666835627	3.78459847531324	3.98231868264709	2.52973232810655	2.21530969658497	1.42548562501804	low
TCGA-S9-A6WI	7.08219178082192	0	2.48630916103131	0.389872871827962	0.0397160218074482	0.760180373265506	0.258599410678768	0.299282322138379	0.110636061332565	0.659803987887584	1.55572354333536	0.402096380749913	0.0689713840366108	3.43736208110292	4.84416978199405	1.27372822923669	1.79954450866542	0.35414130026548	low
TCGA-FG-A60K	1.48493150684931	0	3.56712820069575	0.420610369020669	0.102276301072464	1.82301375207714	0.889968537584706	0.179809147147604	0.0125561293313419	0.0664090842856352	1.26880678062062	0.760896388680036	0.406664261714972	3.90313956862908	3.25938569716607	1.32992772760192	3.07633301261183	1.41340272695859	low
TCGA-HT-7480	6.26575342465753	0	3.29165013384538	0.335221820632146	0.0377238539099372	1.29109733373549	0.615271136193297	0.076838425563585	0.0882023136447236	0.0291138449520474	0.93377821369972	0.935999041440801	0.371344617502991	4.16087049144913	3.82930303508592	0.910942193536724	3.13311248300815	1.032420755218	low
TCGA-VV-A829	3.08767123287671	0	3.83788862930125	0.838952462994162	0.19383279002167	1.87602346056834	0.605503737178236	0.128013811827497	0.206626727908961	0.151399353629742	1.36067241116245	0.343164609182593	0.48028820085376	3.89959514522998	3.82807836841052	1.7657253409442	2.81401888879242	1.47202332209697	low
TCGA-E1-A7YY	12.1780821917808	1	2.59274032354334	0.412081916588216	0.0579729332364548	1.16544178069057	0.709607707013058	0.326525217485674	0	0.278528508122952	1.12891905047165	0.605615748385403	0.15152370636806	3.96974879404156	4.9609871396291	1.97009352003171	1.88972946210846	1.30588328187435	low
TCGA-DB-A64Q	0.498630136986301	0	3.84037900823413	0.439987812215746	0.0184903361124616	2.03816701736372	0.789638863856519	0.262744586179019	0.277149518899126	0.0142484310260987	0.775917840182208	0.658204770804623	0.132875011821161	3.98021167927869	3.47688941131556	1.20820242889885	3.12836257710651	1.68020370130044	low
TCGA-HT-7605	0.380821917808219	0	3.73407922771207	0.42983102715628	0.0341708487969282	1.34759936676732	0.51092661078247	0.0865980934710078	0.0564800792614714	0.102684405305189	0.964849868430231	0.616716817484939	0.288437972322352	3.57526405890142	3.96432122829014	1.44921487015417	2.50169880969946	0.956689149457661	low
TCGA-E1-A7Z3	6.12328767123288	1	3.17461172109478	0.715621490240689	0.0768459583874151	1.35485829230796	0.609847937373832	0.782548577558237	0.26909415619972	0.116621826302348	1.32271913850142	1.06041421403241	0.365078582105968	4.47871291767627	4.57366880973268	2.23971150984644	2.34358764963613	1.57689455777677	low
TCGA-DB-5280	3.04657534246575	0	3.56743511181253	0.661156178109684	0.0676404101137781	1.30964392676429	0.566675994066882	0.103445988449895	0.3649672576239	0.0828327802121947	1.26544971461365	0.70263878779024	0.200286627041975	3.91786240575539	4.00604427219652	1.83850938960403	3.13736433057217	0.609402542457377	low
TCGA-E1-A7YI	0.304109589041096	1	4.28130792492826	0.772169530408136	0.0926013699800153	1.71026438648698	1.11803506842221	0.0722162356739476	0.7871439317641	0.946090373959187	0.660394956429322	0.735868288139337	0.182267945492702	4.70125613571871	4.29023773058425	1.61087610270447	3.27798496444766	2.27488114386527	high
TCGA-HT-8019	2.75068493150685	0	2.51806404556044	0.3041982982156	0.0291041118175443	0.855833258439957	0.328043269350141	0.495963007347015	0.0616300477682334	0.258219726072833	0.996898246007873	0.437644340592134	0.0519886999656413	3.46783027349417	4.91900305840994	1.35206599684881	1.72900511976108	0.61579555505488	low
TCGA-HT-7688	2.64109589041096	0	2.89704718154512	0.424863103613694	0.0589847550919575	1.38999238422224	0.610240968317247	0.107760307523423	0.13137488937547	0.646307033746937	1.18860306879554	0.626283765845741	0.172698920769908	3.83599647996792	4.47591571580181	1.31496069996353	2.35967672600319	1.19371806363129	low
TCGA-HT-7882	0.30958904109589	1	4.40660921741137	3.29582102045938	0.63307814328388	2.51751964730794	1.7112363675119	0.452071878086265	2.64414997105375	5.76021455201268	2.3625000836136	1.84275113261542	1.07525182150007	3.61910963827795	4.45497794882765	3.36120680586157	3.08883296204688	3.01285051399489	high
TCGA-DU-A5TS	2.64109589041096	0	2.49763085013393	0.49759496580655	0.327147431959132	1.34372350173955	0.512564227818139	0	0.720138730277322	0.134779109400135	1.46025078382841	0.910801146852721	0.156495416789561	4.10334917798977	3.62908740030818	2.52917295400911	2.47130891692759	1.26808964030218	low
TCGA-DU-7008	13.0191780821918	0	2.98781470232784	0.324551012448744	0.0447462968114373	1.70989496879294	0.393210561957761	0.150255374902069	0.161008026020597	0.0599346303977087	0.993491689235746	0.604317691216144	0.517989685071751	3.82257474755519	4.14705750461231	1.4758090181662	2.29757351078264	1.33332904837688	low
TCGA-CS-4938	0.391780821917808	0	3.1520282859446	0.615635016605124	0.102334505456809	1.51960489367416	0.505979478008526	0.112785041443308	0.427453139236231	0.12284894278425	1.42972266050861	0.713517791126459	0.298437599182376	3.55717771214123	3.58641146976315	2.19634438265213	2.42407089451702	0.98915119430242	low
TCGA-QH-A6CZ	0.764383561643836	0	2.84828887247465	0.299718169789265	0.0988898904993743	0.919424748325454	0.517475002692412	0.308082770470132	0.0712830355522882	0.0641839131006634	1.29416533202892	0.430602308785176	0.230952348615968	3.94228207712589	4.03451150265824	1.13095127294738	2.84466618009512	0.463368070963806	low
TCGA-DB-A75O	2.56164383561644	0	2.10320576077796	0.517765455056932	0.174191965821248	1.29889642680534	0.559006801136225	0.0315112974985064	0.112949563665832	0.106753333623764	1.62321395688766	0.964922465520062	0.451380896528319	3.79978184938295	3.89183063456991	2.97716989525853	2.17254945469833	0.879543639848768	low
TCGA-HW-7489	0.693150684931507	0	2.77565361769983	0.512153554775221	0.069427459315044	1.17651321815788	0.413144227190067	0.401261487006638	0.0886190295622883	0.184677869875458	1.22021964702941	0.715592296769283	0.19848651582159	3.67133226244075	4.46067644726922	1.83613385474464	2.25033337980644	0.69963988091317	low
TCGA-TM-A84I	2.33972602739726	0	3.56244975436989	0.631997548898246	0.189657601972587	1.7401220345448	0.654303522709512	0.0513890004711807	0.332396934401746	0.656769754237122	1.10563936260002	0.78137366741346	0.373099464747105	4.80505843726518	3.89019099877873	2.03064822932593	2.3998676466981	2.68597329034896	high
TCGA-06-0184	3.36438356164384	0	3.5940352385909	2.43121232310596	0.443997662190343	2.53925266898759	1.75992917314997	0.456337003134223	2.3183598733575	0.798616370039613	1.76723661580123	0.938791307219653	0.37793618836176	5.02772356160935	4.99146389675554	4.17402060262832	1.97784664531622	4.43433477117878	high
TCGA-06-0139	0.991780821917808	1	4.33275918169728	4.22432818311592	1.05624796078656	3.15737893007288	2.28351586435918	0.788151863962743	2.93884177168438	2.3348101058874	1.99438197383134	1.37219953731511	1.89932118062468	2.65830175755511	4.09404409754525	5.2019726089248	2.58859786576033	3.32273546418156	high
TCGA-DH-5142	2.52602739726027	0	4.17384908431309	1.48190322358929	0.930278975506776	2.5706834995643	1.16536940739287	0.185017526655701	0.677380086916644	1.35820889074338	1.87233777246911	0.989023132135752	0.718567669816907	3.73409563030244	4.63650519118992	3.12206790523879	2.59153649234037	2.26050372802396	high
TCGA-FG-6691	0.282191780821918	0	3.5087297577088	0.951976897017481	0.273565770580308	1.63422552438135	1.06504294530127	0.216202115739914	1.19962125015064	0.132765532867375	3.26328122217709	1.11751145369617	0.293452006237851	3.82066923505851	3.80293651909265	2.83261069878149	3.07097851207948	0.432120908252749	low
TCGA-FG-A711	3.64109589041096	0	3.31241437575949	0.493285400619099	0.033962240858161	1.50810415417953	0.651391801195706	0.102695004766978	0.0122148061994157	0.150521756592518	1.39299691554636	0.522545636759684	1.24439372891734	4.08522169244932	4.04234947486295	2.31397783205528	2.39346861432722	1.29662032236357	low
TCGA-S9-A6WO	1.55068493150685	0	3.21927981213282	0.780071308423256	0.159302472042899	1.33335600733583	0.761875348574022	0.0844266923068607	0.567111249868638	0.213752161336996	2.05973677293593	0.957336416983428	0.469358398223095	3.99404227633245	3.63006165926311	2.9310786267289	2.87468412581867	0.734295119610047	low
TCGA-DU-A5TT	2.03561643835616	0	4.59036565292711	0.94826128981542	0.167562326316402	3.01865319305672	1.40374050575344	0.156315504953841	0.39673431482583	0.550260171713034	1.98076242231621	1.01683168076913	0.49857094383376	4.49438870266794	4.21174729766809	2.04549110627501	2.83870905296901	3.05522438401589	high
TCGA-HT-7692	0.246575342465753	0	2.86284536139863	0.566811304871044	0.0284845158483601	1.5377320738563	0.626176726908156	0.2263118795389	0.304373891649109	0.0543033609897286	0.908839675919679	0.544468970973554	0.7021616222734	4.15329069333257	4.02509725264614	1.68998230790004	2.59763154416939	1.50762164868992	low
TCGA-FG-8188	1.24657534246575	0	3.05321015212346	0.771961388352478	0.178028305098509	1.21859581713863	0.630856689528975	0.211877580824159	0.392359256481229	0.31849552254956	1.64133665063773	1.0517424296797	0.211206357823761	4.06114315185983	3.90780677089492	2.22605095152644	2.87833360983856	0.844362412603064	low
TCGA-DU-A6S3	1.7972602739726	0	2.75110120395722	0.382762664985987	0	0.941534219958676	0.315078743098411	0.0288971936518919	0.0528424291986604	0.01443016262172	0.557968969678814	0.519085823111749	0.100816483297637	3.86836972175807	4.14366438267523	1.10567216900042	2.3362917877533	1.05988705924896	low
TCGA-28-5207	0.93972602739726	1	4.69023187501326	1.99862307987465	0.137767219056708	3.03792035547493	1.54247850000668	0.0316321726456403	0.462687497858159	0.470407244996464	1.92329503536902	1.20988002895383	0.293985082629481	4.34809413332388	4.15548030331002	3.24888027136342	3.0713648865391	3.13024903482259	high
TCGA-06-5418	0.227397260273973	1	4.83218168104188	2.86970128621922	0.563198288029318	2.96537490136106	1.3594825578592	1.13701256782483	0.63490806035918	1.1707596642424	1.44999002733488	1.57939078505598	0.766176409448881	4.15389155317303	4.16661717930726	3.33870371703944	2.59782004304761	3.82516635551909	high
TCGA-QH-A870	1.08219178082192	0	2.63548248762896	0.374938311497914	0	1.50068649365423	0.567972306377076	0.0559240813003094	0.0389004580791336	0.0691459929454633	0.952544496822802	1.05956224520298	0.19971378582306	4.17911773726277	3.96517945954332	1.65096082442657	2.87066266586041	1.17294079265295	low
TCGA-S9-A7QW	1.25479452054795	0	3.11240322041022	0.215707516064177	0.0184854905585293	1.20139690100416	0.250848912837009	0.0285276076390579	0.0521720803477812	0.0561538395112377	1.75983098110313	0.444908993192909	0.402180599673281	4.29449011309805	3.77689304648898	1.23853605031798	2.564702247811	0.993385167134997	low
TCGA-06-2563	0.70958904109589	0	5.47001533809772	2.70485054270995	0.379227688118632	3.13821115669272	1.72807223029245	0.145111509102315	0.17226667921966	0.336715428900824	1.05294129909299	1.42455643501311	0.390027634070005	5.19115052720343	4.93741792393402	2.40850678650914	2.91721504918452	5.00023729512042	high
TCGA-32-2638	0.613698630136986	0	4.67888022410019	2.36963676940703	0.433661483725105	2.7211807833715	1.55158043040112	0.451383909902752	1.15200284919676	0.465624051515021	1.70520942269137	1.27238004915561	0.936764390521424	4.6847459329044	4.48268909779407	3.08792507949683	2.64770958716634	3.83448650424248	high
TCGA-FG-A70Z	0.898630136986301	0	4.36403730750689	1.33500932226256	0.289265294988069	2.30414896432324	1.00409654091461	0.238037287522178	0.880280208339808	0.706055110444055	1.4817783766068	1.01970469665324	0.849759737800325	3.94849625952459	4.47624328590265	3.06906794387334	2.52736613150717	2.14128496589577	high
TCGA-FG-A4MY	1.97534246575342	0	2.65935055543579	0.451168452539438	0.0532559741614151	1.69322644932756	0.612569042940496	0.158944534985891	0.501929447191184	0.317238923304933	0.758866496911251	1.31744937841223	0.279227952643786	4.24254728310914	4.01054962998067	2.20294743490963	2.28418730744157	1.97039959749448	high
TCGA-WY-A85A	3.61643835616438	0	3.34198002751478	0.550194420117107	0.0426662704084173	1.16476407063586	0.672439390923976	0	0.104335006418169	0.12747831473148	1.5050109527112	0.748151216057594	0.493056274575749	4.19769029830277	3.83199732434605	2.19588679491052	2.72782469802788	1.05315842435582	low
TCGA-41-2572	1.11232876712329	1	4.90930533787744	2.72160152647652	0.561714810297791	2.64014630903222	1.78532831188014	0.776867492737873	0.398250158669181	0.569910446951842	0.790549568809779	1.36979272672682	0.485270818059581	5.44586053173519	4.51725041936508	2.96882855450594	2.35202567750396	5.56007725559994	high
TCGA-DU-7306	3.4986301369863	0	2.67260069332958	0.625576053025819	0.050643681602712	1.05873053433314	0.515951130278669	0	0.22917213779749	0.270441223855562	0.937099847800097	0.746404569650718	0.196580254535034	3.5671968260181	4.1616467265424	1.47096066338944	2.65760074965047	0.579315083947355	low
TCGA-S9-A7J3	1.41917808219178	0	3.19570715800876	0.606021792546302	0.034378813781977	1.13667077497271	0.636726256003626	0.0871156537843207	0.0164642579068867	0.461847845880166	0.945188147511744	0.691960976034892	0.247382453246274	4.11528768117451	3.65054640391733	1.78340485177272	2.86279932641839	1.20398918289847	low
TCGA-S9-A6WD	5.79178082191781	0	2.74327518694414	0.399442273119775	0.0645972041713839	1.12558209660831	0.459357242905424	0.0988462095292661	0.0349463440970924	0.121796355519789	0.977700142168449	0.615229965686204	0.333479049714565	3.76131845283815	3.73771241498168	1.58353031776643	2.4476930800666	0.94851342852738	low
TCGA-FG-7641	0.857534246575342	0	3.21609703053852	0.213469411781799	0.0179672328450281	1.19124341278874	0.515710067475934	0.208214962612402	0.0255858451246959	0	0.608094147176661	0.661874959273924	0.174336170291271	4.00949610240925	3.95437146061701	0.861370344035156	2.81701477827347	1.06228785882806	low
TCGA-P5-A77W	1.6	0	2.76590341412972	0.666252680248598	0.0298412716783677	0.97008776866068	0.482702459749728	0	0.113783389080418	0.0343877929519444	0.428918515087869	0.534895256184842	0.408286801651315	3.72317205200015	3.47808183543529	1.05080836666664	2.84833672861259	0.959030409650289	low
TCGA-E1-A7YN	1.99178082191781	1	3.45637250519545	2.87108122537342	1.49710785298367	2.1873678538916	2.24635597689011	0.302511193140702	0.060763061027829	0.751788580196505	2.16952738574704	1.65629612797601	1.68520192973417	4.52580722558975	4.31384607020104	3.88077276306842	2.84717173338201	3.6853652043437	high
TCGA-HT-A74H	0.202739726027397	0	3.52055853559534	1.1085453244374	0.101459578024499	2.08863811982594	1.24277956076839	0.154234751780306	0.36297490773059	0.30286063279034	1.69200512796952	0.822254937499281	0.138701665657514	3.72318378777804	3.75833307446994	3.24203453367383	2.29908177794582	2.05003822388869	high
TCGA-FG-A87N	1.13150684931507	0	4.45046439467052	0.972859063414628	0.122664925930959	1.91191391462487	0.701640851565964	0	0.756904249137409	0.125711934240255	1.07866597575365	0.595489993504311	0.481366561642361	4.37860088794137	4.62106093039779	1.19834664168814	2.79916462001951	2.13711911330993	high
TCGA-S9-A6U6	1.33972602739726	0	3.18629369641329	0.499823700590321	0.0501649803234195	1.19237369103922	0.454926637434949	0.126082914602769	0.621884723607177	0.584135346435328	1.78213967813339	0.583352697870554	0.553078648400491	4.44037098240312	3.94889816527294	1.78788085984144	2.6938717312449	1.1435969729031	low
TCGA-VM-A8CA	1.12602739726027	0	2.58097743997036	0.923052565932353	0.0782804117777272	1.55101856642079	0.48052047716041	0.356863485926246	0.0836688754235251	0.201839154611969	1.09330838700568	0.879331742237603	0.268625450282382	3.26135567813397	4.34358222008388	2.57777021334217	2.13424646734984	0.814609562246305	low
TCGA-DU-6408	9.50684931506849	1	3.84810221243647	0.57084107838205	0.139581203639979	1.66178865646569	0.696198809072549	0.0250002564961603	0	0.529007409919295	2.26533647311761	0.924833764238146	0.236613273767002	4.13738190844906	3.94277603215724	2.21256053200332	2.7425039578621	1.15726154557194	low
TCGA-S9-A6WN	1.32602739726027	0	2.84155359586223	1.77226866816277	0.158375084856883	2.07496049171708	1.41017866798236	0.124121388607451	0.62919487621381	0.169913482919124	2.07958381853542	1.42037673804042	0.950178667255945	3.62952519978349	4.2957414239264	1.88411660140262	2.7086197858517	1.80822318893478	low
TCGA-DB-A64R	2.61643835616438	0	3.61915855850077	0.310648703346436	0.082966068954574	1.44453871957574	0.488853543951255	0.0646547001511828	0.102929464187773	0.0798842793225622	0.873433583030256	0.592441488011488	0.658105243462565	3.89832712177065	3.52917026926333	1.03533352440816	3.01200640271962	1.01927377599478	low
TCGA-P5-A780	0.197260273972603	0	2.91167688107048	0.931418591169054	0.129570774084246	1.42507820891895	0.745877630427774	0.154692501602359	0.0213483267320941	0.551845983861837	1.57420774855265	1.00998401844769	0.154192869073174	4.78698768270703	3.96106255635394	2.0079735254253	2.95849458506952	1.83759162464999	low
TCGA-FG-A6IZ	1.25205479452055	0	2.81529368563721	0.391198177356495	0.103960127669248	1.21179875199193	0.205747079602545	0.744156745945969	0.438948072809201	0.0273867809241448	0.841454454707813	0.447179058323292	0.263135406580321	3.43731328518245	3.2605276831017	2.65524860031835	2.01330069214138	0.860150845745955	low
TCGA-E1-A7YD	1.19178082191781	1	5.1026097528227	1.71502409334148	0.0935056136751102	3.36985249984892	1.22607927466182	0.320624497418806	0.013727392607326	0.444302903100966	0.776194265523772	1.29859101109802	0.272317286070035	4.91383630683668	4.08218421329787	2.28200061263292	2.73255820522219	4.54238697311181	high
TCGA-DU-6394	1.86849315068493	1	3.49238597946451	0.573939509173565	0.189298982556111	0.990319008248763	0.597437110063105	0.140360683455606	0.198116526727004	0.14780783850904	0.557769873763972	0.603898336061041	0.323448211725293	4.05585444504458	4.27115320720795	1.19441214459481	3.21346060047286	0.752231498744504	low
TCGA-R8-A73M	4.94794520547945	0	3.51684152913972	0.294679439399087	0.0652235990814735	1.46241424688921	0.464139880420925	0.222944644012216	0.273934054898167	0.146335870274174	0.7493194671032	0.340606883929926	0.588711525533107	3.50272819706497	3.64339130046736	1.64507639352119	2.1083147467748	1.33619753184825	low
TCGA-06-5859	0.380821917808219	0	4.00935049590086	2.39401245782378	0.515586993486168	2.96322361078554	1.22606084078888	0.689511154475879	1.86674441175077	0.314470083351855	1.5299937672958	1.37363530065259	0.533872494354542	4.18101474092133	3.97794595867327	2.82343214200308	2.87040824461698	3.3419437363247	high
TCGA-HT-A4DV	2.16986301369863	0	3.20024438251793	0.44865365307808	0	1.49705207067389	0.637704144696	0.101011830785008	0.0705952187573026	0.100398729062767	1.11612065972473	0.49564334745468	0.167671334929138	3.75151969467629	4.17339184229504	2.0187294315923	2.18539747617518	1.3240341533889	low
TCGA-DH-A7UT	1.11506849315068	0	3.2082467567516	0.903364460529148	0.0845238097321853	2.25387767867881	0.693042261230668	0.0658764379752259	0.147551460702801	0.25980283483641	1.50464770039203	1.11938991346279	0.839762157687359	4.26415396854091	3.54285584188141	2.86574910227248	2.42813318954617	2.26288800009893	high
TCGA-S9-A6TV	1.56438356164384	0	3.75381194728814	1.70765325439046	0.97618787287372	2.39725756687204	1.04747726940683	0.754568322197219	0.0271616543025059	2.30046162129667	1.53194820823772	1.8725608869593	1.46213660481017	4.20667507559417	4.21378932420656	3.01067419792658	2.20211576125403	3.23129755904162	high
TCGA-27-1835	1.77534246575342	1	5.54133417160581	2.28487026587531	0.187251713328609	3.0449879786218	1.47417410081768	0.373081430003521	0.0352513971930197	0.214076287697772	0.327803932674581	1.39491126524461	0.253336561929367	5.99918615789181	4.57637665843271	1.54077533144672	2.39676103133694	6.37676460072029	high
TCGA-19-2619	0.805479452054795	0	4.62031871701165	1.92898606707372	0.244505561336118	2.64632641702723	1.43432319611769	0.727830833523549	0.440171259663121	1.13446940040261	1.26289735892502	1.32997227259847	0.54938015628725	4.79010854737569	4.02051592778125	2.10809409947536	2.65960891379034	4.09781992936896	high
TCGA-P5-A730	0.912328767123288	0	3.12025511164028	0.750400396089332	0.0380031775270961	1.36436960649144	0.438231559694147	0.141877268721665	0.1437907640828	0.0437744773193553	0.36772463134827	0.687605714417883	0.156535252347267	3.93659068660969	3.56574345211051	1.06162229891261	2.84083325395734	1.49732636258696	low
TCGA-14-0789	0.936986301369863	1	3.9279202494697	3.11523446422304	0.517339812460292	2.46009915734479	1.69292483668547	1.65639530559677	1.11319095517297	1.20346445969091	1.69123718438946	1.60040531146427	1.63523769555098	4.2080130657547	4.76736571600381	3.24056741034636	2.76443124193361	3.17084013503546	high
TCGA-DU-8164	1.78356164383562	0	3.7545753055142	0.393619483682738	0.0944774236861217	0.973419006467084	0.62047648463121	0.126587629035588	0.187651277969431	0.0909813694766063	0.873714180812649	0.518513151437224	0.110602029386709	4.08475928241189	3.86460063714826	0.67076124375775	3.24152740906381	0.816120239911367	low
TCGA-14-1829	0.597260273972603	0	4.8632401914658	2.83420701094998	0.763403422263863	3.36582328831669	1.40910238076632	0.916959440363382	1.33110248256624	1.26025776541501	0.900155923863686	0.460780022532837	0.679074516434992	2.02562050208615	3.18023880410656	3.23167618918016	2.26706569203933	2.96110447391312	high
TCGA-DU-6399	5.47945205479452	1	3.22781396351598	0.817815946135803	0.396198063109442	1.36168272478728	0.751709314913363	0.106311493791924	0.0401240644109991	0.155733746286659	1.77930759982074	0.73461375511658	0.330176268711186	3.86121265537058	3.92236297613923	2.64467263098141	2.85192780681127	0.782090568208718	low
TCGA-DU-7011	8.76712328767123	1	3.5027574932764	1.51688626116834	0.2929016822532	1.64387518844291	0.8516307486636	0.0641512969919215	0	0.19292988976536	2.03509789661381	0.922626125927177	0.367474773800457	3.49681979607833	4.0043584369953	2.18155978812175	2.8126823969599	1.02963145842071	low
TCGA-DH-A7US	1.09315068493151	0	3.5943676507644	0.476919014597071	0.130405302412289	1.53074273921293	0.633216806919193	0.197240101013395	0.225077152319171	0.0890809143590258	0.765933763539979	0.915386659811833	0.343248659381383	4.08084325770506	3.62993332749989	2.00125727829005	2.60652874009789	1.66045570232848	low
TCGA-RY-A843	0.172602739726027	0	3.2968214219034	0.508264511659248	0.0983482809944781	1.17322227524642	0.544523772195387	0.0873673567987602	0.655887457255454	0.0656110012194346	1.26286223275007	0.859161868416588	0.138165054957706	3.93545618726725	3.94967268560793	1.56602519652848	2.71378195436105	0.929180034284322	low
TCGA-QH-A65S	0.210958904109589	0	3.08726359894552	0.582138217042324	0.168819523621506	1.70061629809029	0.860089839331321	0	0.0158940291144504	0.193176284142008	1.67422701909688	0.798201728664023	0.823286926895132	3.44270657618628	3.58263815962839	2.65071883598653	2.37695875508969	1.03710684478371	low
TCGA-HW-8320	0.745205479452055	0	3.24692442189436	0.667406590617109	0.165895083658263	1.12534126517101	0.762486049921234	0.150672295973037	0.599064882803168	0.459503392766326	2.24957368487013	1.02903756307365	0.272824681875297	4.46697353927958	3.83702953496392	1.8278696521651	3.05084331939683	0.972763385261401	low
TCGA-S9-A6TY	2.61095890410959	0	2.97218175798581	0.338665836265632	0.0158737186442387	1.31945501375031	0.319663238505924	0.0723122314257318	0.0667984795741969	0.0122295549068683	0.623471677809157	0.372299599330959	1.01694701716654	4.00418190912478	3.88505276707102	0.562844849460266	2.88487867846066	1.00631741202357	low
TCGA-WY-A85B	3.81643835616438	0	3.52638475733961	0.983243377757948	0.345101109930487	1.74471483689875	0.827824509286407	0.355019252253331	0.102315639585793	0.654713024890407	1.71480734198765	0.837562443635574	0.542298954854476	4.22470331919941	3.93841751625591	2.85864459145264	2.72488007344031	1.63708254939505	low
TCGA-HT-7601	0.419178082191781	0	3.81157798739991	1.85545663102363	1.21652638317438	2.03660104369926	1.08786150362246	0.11031600718785	0.0105312685502753	1.58011031359861	2.20466134838672	1.14076718614806	0.924741970504048	3.7759791358437	3.98339393555342	2.71745755808542	2.84143426104656	2.08127035726279	high
TCGA-RY-A83Z	0.824657534246575	0	3.06948380587501	1.05388684043187	0.236771824872337	2.44812961153617	0.517244300831949	0.186630049559667	0	0.228409939482281	1.27060485693995	0.823923039740476	0.575259876634245	4.31087000865588	4.04850789233931	3.0092469783397	2.369003070584	2.37641252372302	high
TCGA-HT-A618	1.4027397260274	0	3.4863867758555	1.5349459489783	0.621956351072374	2.27332644678077	1.84235704444326	0	0.259513088316313	1.01549130790257	2.42215270654814	1.18487973170882	1.13860512600215	3.67365184787514	3.82319810882122	3.21181355810713	2.51018555668815	2.36610013419234	high
TCGA-KT-A74X	1.2	0	3.65387930860644	0.535126504090506	0.115301954839701	0.873176864565934	0.504657284249803	0.254925437852006	0.414273952527061	0.0632460327396322	0.306472026052526	0.624681329567292	0.385750311002017	3.92272664575925	3.77998760911089	1.60098736289606	2.61884135651892	1.18367273125019	low
TCGA-06-0649	0.175342465753425	1	4.08696582613048	2.58039050126765	0.299864372357806	2.51275868144828	1.85743163365943	0.856760733685703	2.50970985082688	1.03061386136282	1.9058652934838	1.32563073274106	1.28306816007997	4.225055220706	4.07584650726766	3.58646748993859	2.40632892811501	3.6031485574755	high
TCGA-06-5413	0.734246575342466	0	5.135927978916	2.88825717500101	0.551317837640835	3.01703736920311	1.64466412387123	0.522314185431545	0.120933913917587	1.65477108561182	1.42694949252642	0.917751216530822	0.975972682436226	3.72829555006092	4.15235970432005	3.20620179116186	2.68592563510748	3.69530802718418	high
TCGA-HT-A74J	0.876712328767123	0	3.11084382649474	0.447589686530196	0.0335349140332347	2.26759066438075	0.591257790650485	0.196199892349274	0.0708924302056245	0.0638313534329072	1.70606799644595	1.12449910077871	0.168354113440784	4.47545072776317	4.12108530862109	2.32541950444267	2.56501362515285	1.90374839346691	low
TCGA-27-2524	0.632876712328767	1	5.13228070117681	2.17538928703511	0.550132183047783	3.49741715749765	1.48458322124041	0.466674276280168	0.478760643203516	2.39616611904191	1.04150679184232	0.959616524116625	0.625281725049273	3.56692305139046	4.91842472726926	3.78137913888914	2.12601395829395	3.81779233979128	high
TCGA-TQ-A7RW	2.24931506849315	1	3.2016683341126	1.16172830332417	0.444566132959774	1.84295630465827	1.25193100008325	0.0974272309934345	0.20200524335712	0.230894350001255	2.56972635334498	1.38471976702921	1.13183786000237	4.30877740883796	3.79431123467239	2.7703761782	3.28015605429165	1.30090680526446	low
TCGA-06-0157	0.265753424657534	1	4.50028718606652	1.66084164193636	0.345946454555236	2.5544911856529	1.18425507163609	0.879167720266508	0.0251520428824046	0.996505698354594	1.43648233472333	1.16115978018797	0.609249752723193	4.48673818116334	4.63672003593339	2.72157973621425	2.44515130894312	3.21234849645878	high
TCGA-DH-A66F	1.43287671232877	0	3.34265047828666	0.351938225379589	0.0723059908050857	1.42462749043405	0.506706884359724	0.110488361492482	0	0.0282485836917426	0.502951143859739	0.631226210677647	0.11352042705253	3.82158746850234	3.37649233330876	1.09288341173218	2.7607324675895	1.39060623591309	low
TCGA-FG-A60J	1.23013698630137	0	3.0063560271548	0.597306101486109	0.0487621753397753	1.6424269947176	0.621989717260473	0.0503160509628281	0.0117541099942406	0.0864037479881457	2.06849736284602	0.682146587527942	0.750586377277243	4.1340585970364	3.80726748487506	2.25645232876975	2.60429336439851	1.13743245855723	low
TCGA-E1-A7YL	1.34794520547945	1	4.01627226044478	1.78036594811038	0.39064731711496	3.08358011428968	1.67446868127479	1.36605523563231	0.506961018590042	2.54274693453842	1.42584872615247	1.64972178142514	1.39715034545188	4.73616939708973	4.5438777096932	2.70925960972552	2.60425993185197	4.03709452771317	high
TCGA-DB-5277	4.23835616438356	1	3.28529284940656	0.554787012061172	0.177420579001722	1.37816333516393	0.470824993211354	0.0241606803337425	0.228076541663898	0.0823433625890464	0.811842098225314	0.801826115527853	0.240315045032406	4.03113365939096	4.05118074485755	1.46800422160452	2.34117071903261	1.66750446367232	low
TCGA-06-0644	1.02739726027397	0	4.63333240386864	3.0480070733489	0.567847593443167	3.07576278222366	2.19569582697007	0.594638967389753	1.93106390670036	3.22008541328994	1.36222690525888	1.48330650005176	1.10236459048719	3.5380279776843	4.44568365687709	3.33290379522953	2.47391918938786	4.17936251397304	high
TCGA-HT-7695	1.21095890410959	0	3.62629780991091	0.377876908690111	0	1.17207801875477	0.614199471790035	0.158498517237836	0.0752341749782463	0.057122150944275	0.997304994892569	0.491688831595558	0.221785093269409	3.7345809309655	4.14217900130597	1.06021360162449	2.74865065243863	0.774581133296483	low
TCGA-S9-A6UA	0.487671232876712	1	3.65729489574432	2.23967657397568	0.741757264328529	2.647490946694	1.51504676461965	0.130453155917566	0.859463338155862	1.73785865855687	2.38211084529869	1.37060674668934	0.77483252609747	3.85751552652571	4.63850801609568	3.31352472753739	2.72416961402126	2.60714755161615	high
TCGA-FN-7833	2.29315068493151	0	3.1780869772455	1.65855132590368	1.18725288284869	1.58313317124973	1.07315029991475	0.158785671755221	0.37720206743218	1.32841552986007	2.22479869588643	1.08909265858729	0.899308659395401	4.31968683916093	3.86835130071358	3.2753160714242	2.93099908832468	1.95131385692631	high
TCGA-P5-A5F6	0.106849315068493	0	3.30149862518315	1.39835528020757	0	2.37486834273976	0.32710628134783	0.0340860501120851	0.0923800044184487	0.537442463510616	0.412142805150934	1.18860462585155	0.101248714408654	3.96245706414661	4.30371230729242	1.68684191975794	3.34536361275481	1.64396494527914	low
TCGA-HT-7477	2.02191780821918	0	3.3228627750022	0.773196223380803	0.269947851927803	1.67433055907637	0.60290944466283	0.12924590936202	0.28217004415179	0.569774509946151	0.940738548912726	0.694891082821846	0.409891510766207	4.81579274866126	4.30779635241796	1.98908416392731	3.1412714814448	1.8726923889836	low
TCGA-TM-A84L	3.4027397260274	1	3.0752972007516	0.835518534282161	0.234795081732703	1.6603985213671	0.916481548446008	0.198343237958804	0.0277365066279415	0.504304973349932	2.11302221807295	1.28735666506781	1.16288565372641	4.18975235354605	3.84416530880251	3.27087399182494	2.76060861605977	1.16285312577052	low
TCGA-06-0744	1.63013698630137	0	3.51079784388352	1.71630129034168	0.377227947105405	3.15416831398314	1.25781694749237	0.300300007910252	0.335520406708999	0.334914729140493	1.06422422476974	1.25631439877883	0.424840955423026	4.44762858850372	4.29887107393578	2.75865449307133	2.43968649693859	3.85701416586944	high
TCGA-FG-5962	2.15616438356164	0	2.73667615567584	0.457078645171371	0.142511745613527	1.17668853628079	0.323112701595078	0.10176477721904	0.112178638846649	0.231804266165241	1.36349345834248	0.504490609601112	0.466483603962567	3.80736411199574	4.35682909946916	1.03520246229272	2.3903705992772	0.806319315343845	low
TCGA-DU-6403	0.96986301369863	1	4.20081113442184	1.52704370848279	0.238542281262736	2.12510493722844	1.08756505511894	0.0234386470390309	1.0192575037556	0.14508442446354	1.31418592019694	0.892740876967387	0.468643639425823	3.81971434695571	4.36611964843977	3.00996126501624	2.72093169179925	1.94958716586924	high
TCGA-02-2483	1.27671232876712	0	4.11706667614715	1.3424885984413	0.473265592884471	1.92063182194869	0.873951733731875	0.101488080447652	1.84948980012725	1.48619301317143	1.01700575517087	0.894995715045869	0.389142015403771	3.71025180443496	4.40761154211497	2.90161645184338	2.43650015108427	2.07142750536155	high
TCGA-S9-A6WL	2.59178082191781	0	2.89599667552752	0.663389569718371	0.0730232288180843	1.11050105859101	0.567683967948323	0.239895881597219	0.199448549972061	0.0425908194332159	0.712414895866548	0.728991237580855	0.268969187552798	4.20629814075643	4.32281551216009	1.37427851507465	2.84264291417637	1.14223924800442	low
TCGA-TM-A7C4	4.02739726027397	0	2.97460949381439	0.385012335884629	0.0760659648726216	1.19309173228007	0.411664377057989	0.197519069018942	0.195270493346848	0.0588816026809663	0.974394606201146	0.525233009734222	0.395003775077849	3.99388468827614	4.15826277687859	1.24798871157294	2.57765399343611	0.993563561497989	low
TCGA-S9-A6UB	8.86575342465753	0	3.51220784053776	0.291063890340015	0.0936009415240509	1.27319860334073	0.385650726491807	0.413786243738974	0.0541987978304095	0.0294608623754429	0.753979568560207	0.67600770881382	0.232098285858693	4.1919217614275	3.71633772793897	1.32385877308855	2.95677700631557	1.07834193796747	low
TCGA-DB-A4XD	3.31506849315068	0	3.59763184472481	0.437867642133616	0.059579019220789	1.18056586064133	0.496553855934386	0.0310625193117951	0.476423178517037	0.0460599180808296	1.20634752245889	0.502470644807215	0.470322267735349	4.30287189572447	3.84590166863625	1.68820684349384	2.93620306868964	1.03988043655781	low
TCGA-DU-7012	0.545205479452055	1	4.42893064650099	2.29622111554221	0.294424857818178	2.83060032274451	2.25632395955456	0.0618807976512554	1.06880764457424	0.521556462159771	2.41620358038012	1.39356643228573	1.41106337476674	4.04263511218462	3.80191414997989	2.88423797886733	3.22535251429364	3.0634968569075	high
TCGA-DB-A75L	0.936986301369863	0	3.33513156827331	0.744668443109509	0.0934776589475551	1.37834015819217	0.608588374228554	0.164711142791237	0.441917570925999	0.0841879202305142	1.46000773225426	0.727943758745167	0.558608051304506	4.54583889191453	4.10167562555367	2.15158581118033	2.75551014994872	1.49618153950175	low
TCGA-06-0749	0.224657534246575	1	3.61411805644428	1.84942541775428	0.166864553448944	2.36841689957209	1.20889552530442	0.27618277609321	1.17913212013149	0.74063801679253	1.15772778196814	0.776002473530086	0.421870838774563	3.75360961372758	4.30394903111263	4.41402164490369	1.88079525641006	2.82216636448632	high
TCGA-S9-A7R7	8.21917808219178	0	3.34197684816303	1.52551425936217	0.507069582091954	3.19441469238028	1.55271815461257	0.0680695172772094	0.638575220182587	0.782527163843995	1.91331984364331	1.42734305860094	0.662968435702181	4.13467653351461	4.27936169420331	2.73363867104042	2.59222305878801	3.29028418689607	high
TCGA-32-4213	0.978082191780822	0	4.67187350007232	2.84800019289029	0.804929367575362	2.9707814335009	1.44390279576238	0.138293197554341	1.24373032170598	1.01770393913964	1.29026937836716	0.776282946136434	0.82684246511267	3.52282479773421	4.12268452121388	4.21398594937818	2.1231443798048	3.77054562410009	high
TCGA-HT-7602	2.48767123287671	0	3.75223553327218	0.64570799000895	0.140254258285642	1.55620946598694	0.656945422953053	0.0884753826851582	0.177853935984263	0.129972532263732	1.66591622564069	0.895595003494811	0.362506733743182	3.46104555296439	3.69869720570868	2.36159807177895	2.54648693686815	0.815705239844226	low
TCGA-06-0125	3.96712328767123	1	3.78353986623323	1.70855194958385	0.283307770485001	2.72365475380678	1.26634871937253	1.41162492586385	0.50502831109129	0.703584685135673	1.91705046611329	1.05351085551667	0.659793366716566	3.86008953829813	4.68917238848441	2.21585286084837	2.72216015162942	2.21410554911284	high
TCGA-06-0210	0.616438356164384	1	4.66581356261999	2.63163169627099	0.990952901233944	2.95523086028033	1.54957185119552	0.582532223157517	0.577860055858936	1.59606276261417	1.64809138770037	1.35347320395105	1.25551771243609	4.10682892810899	4.17426416111411	3.00029528566673	2.59274789353967	3.95278888777839	high
TCGA-06-0221	1.65205479452055	1	3.75120151204566	0.70239597125754	0.226288838717548	2.2287603394957	0.641452273058792	0.178231860615519	0.0288605019132486	0.163216478744928	0.809860781664384	0.737515376363246	0.4852886175788	4.92121493316019	4.31784151687677	1.67688015898994	2.90249580757787	2.65440553960216	high
TCGA-HT-A5R7	1.68493150684932	0	2.95592932672565	0.439338826553138	0.0785388977138633	1.3358365002912	0.784475789587168	0.0611840189036471	0.1241536351167	0.161418237185183	2.11998279879544	0.687558785552348	0.354983899660975	3.76520830498453	4.36862040939946	1.70141813280387	2.07096391583301	1.05085915746056	low
TCGA-HT-7858	4.21917808219178	0	3.37908173455958	1.14712948130613	0.233167787881556	1.64566729676089	0.828574364210387	0.117550140942835	0.484563995236437	0.516241082594337	1.7481129699032	1.07595985823556	0.761686344706639	4.32612111976671	3.95887465169098	2.62278307093832	2.80278715366983	1.66972855382505	low
TCGA-HW-A5KL	1.73424657534247	0	2.9978213851318	0.620667075258389	0.0810502630806466	1.16992584076998	0.614408171778034	0.147164569057678	0.455537064411988	0.134645634269742	1.41734564957718	0.849018186276347	0.550145285500671	4.2927733087011	3.56388543883253	2.62082405787821	2.78015658203347	1.09531907287734	low
TCGA-DH-A669	2.51780821917808	1	3.43362550074101	0.842998787691758	0.0524755971179778	1.96105951254437	0.481549797790358	0.654124523133063	0	0.143406893362757	0.735784976870085	0.635434894240986	1.11983500525209	4.28027991722603	4.06423720799629	2.74509240425096	2.3720029831825	1.98151100879917	high
TCGA-06-0130	1.07945205479452	1	4.56395229055161	3.11795605860187	0.872696383188325	3.83958898689617	2.44415893326258	0.243502876336557	2.39675829426037	0.782981279173053	2.14453173950077	1.64232568983964	1.81767524311857	3.65608961165044	4.70123050054863	4.48091443559558	3.04984891146353	3.67802494450236	high
TCGA-DU-A7T8	11.586301369863	1	2.94730068698128	1.06688919356334	0.472911199321114	1.71209713144845	0.830964743086705	0.423259468246298	0.600681214072544	2.76213520441796	1.70932418968442	1.02863773232863	2.34164390382158	4.1823627462669	3.86080695057488	2.75869074456002	2.63374299107442	1.74951559290344	low
TCGA-DU-A5TW	2.08219178082192	0	3.23462328705626	0.474775130058901	0.115377325308372	2.00874647721278	0.779681574591805	0.228869194248781	0.511947663991898	0.06033652890189	1.81435105404607	1.33850603178795	1.08833077634397	4.78286376719057	3.47714939367567	1.9681600779144	2.69299208360011	2.25571884626707	high
TCGA-27-1832	0.821917808219178	1	4.21899920280823	3.05008241268008	0.81707796799891	3.27377169981971	2.07906838958063	1.15979557437292	0.724780476832852	3.42248011304441	1.47345842904799	2.02977016676684	1.14260358594639	4.25492766849655	4.98477926369719	4.14328875174705	2.38287206687467	4.60582050106724	high
TCGA-E1-5319	7.96438356164384	1	3.19015390255527	0.600923681914105	0.127436568547544	1.46429203364963	0.52247786759104	0.0753709074553927	0.603307162098467	0.0127581371557153	0.332098452918774	0.714873027495234	0.189924451578855	3.56262822103976	3.55683113751384	1.70849116693447	2.65967505513643	1.26921395121085	low
TCGA-HT-7873	0.816438356164384	0	3.91654495777451	0.700244086083865	0.0817662516518695	1.96882992938636	0.954407369981332	0.345869581237458	0.0297211975187777	0.22897034416746	1.5550883143914	1.01175761376578	0.386166933747478	4.94904429172894	4.49611813576247	2.65541694879399	3.15628683976848	1.88220695932679	low
TCGA-S9-A6TX	2.87397260273973	0	3.0445663577711	0.65492158303096	0.0778972775314385	1.14941072736043	0.413246950101987	0.270467852146714	0.141401626810253	0.0603077967199252	0.798220872576685	0.683543493129279	0.073480757710049	4.2229226791842	3.87968526065718	1.54838518146617	2.49805889537144	1.53713586334799	low
TCGA-HT-8010	0.136986301369863	0	2.77740946316502	0.460296409834498	0.0590489091496259	1.39755826057986	1.1121243868964	0.0459322843201401	0.0937065759146349	0.05683808609365	1.53333588579787	0.733933157829839	0.198569073770304	3.56145974668095	3.85306365055116	1.61458030948848	2.50160954457753	1.07961640994263	low
TCGA-TQ-A7RG	1.64109589041096	0	3.64410044968276	0.624548588087148	0.224468326757157	1.69151177393975	0.725704183780141	0.14877576566829	0.287277542376152	0.161875252256308	0.670447428005507	0.726792422397661	0.399081681699196	4.03488927306525	3.71042665922131	2.0796564666306	2.93306990061741	1.56850162569098	low
TCGA-32-1982	0.389041095890411	1	3.99065393182582	2.61308313936924	0.268154424884955	2.68316973203737	1.85320885777725	0.70723241984338	0.0817900761491213	1.07053655084321	1.55652470252479	1.43161372055235	0.409462520278634	4.24834867183885	4.31436507878559	3.81136842906881	2.41363980141628	3.79656415374563	high
TCGA-QH-A6X5	1.36164383561644	0	3.17872078938531	0.420743585091761	0.0706505323480843	1.53190503990243	0.453714877415816	0.133771198383404	0.204492436016093	0.0943485348590625	1.15728318088132	0.591405767164594	0.226898496756063	3.68150907463577	3.75846967129178	1.73164991399927	2.34780544412701	1.19314460605342	low
TCGA-FG-8191	1.29315068493151	0	3.23471703899862	0.757139538406618	0.200178477987532	1.56529146368083	0.500178703720331	0.0650207782231177	0.580982800653927	2.19561288964206	2.6659499744275	0.794317190329187	0.437851789023741	3.47852123342226	3.41617885014515	1.68097028617351	2.81041815456836	0.573286907287966	low
TCGA-FG-A4MX	1.55890410958904	0	2.74910412339512	0.565863128741528	0.162166754813854	1.95801471782339	0.43337793758157	0.288161432579396	0.183821188509689	0.597049016847164	1.50962660154962	1.23244248998833	0.220053635601284	4.47992507715629	4.14881079030581	2.18102521959085	1.82360868171725	2.50876007949846	high
TCGA-E1-5322	10.8986301369863	1	3.02408840760285	1.00156573004913	0.191796113431571	1.90497182575908	0.984464105508375	0.0960057620826057	0.969352943795239	0.495968793412265	1.91978933580427	1.08559388356578	0.32034798781264	4.00627346645418	4.21554779616367	2.8083360138437	2.92359246538791	1.24260331377661	low
TCGA-HT-7881	0.243835616438356	0	3.33155003202909	0.227754906425719	0.0669866131539785	1.37227571869506	0.539398416837132	0.198119962430681	0.0669513898165577	0.0518166770471348	1.09467275923097	0.669215743460314	0.366969136337607	3.83275831490071	4.06018986266274	0.842058879668584	2.36274683380466	1.27013516553642	low
TCGA-P5-A5EW	0.558904109589041	0	3.88018219155029	0.536035969865824	0.0835469590773403	1.47917877694288	0.536839331742246	0.127408480421326	0.366730045690406	0.53562828444787	1.67030823218961	1.03908261704501	0.326928308085142	3.92037352764273	3.86430519514737	2.27501584672048	2.72443508699654	0.921599687651238	low
TCGA-IK-7675	1.58356164383562	1	3.35474963780222	0.42937928656734	0.0947113470650705	1.32253351138394	0.522817555199885	0.0214955202152422	0.105837789875449	0.0937299485285283	1.22435105567769	1.10091845095048	0.174899900740841	4.10372901801877	3.82588804500312	1.54750968814752	3.62555080093609	0.331579818506668	low
TCGA-HT-7476	0.545205479452055	0	3.03458268450414	0.968284719816605	0.0756312458433944	1.70393219933017	0.716816994300461	0.222435742757096	0.177140037235775	0.896389839190229	1.28959204785255	0.845221705386229	0.577259351719962	4.05330981070243	4.06157748592025	1.93229039949072	2.42983690844648	1.85854965740696	low
TCGA-FG-6688	0.605479452054794	0	3.7256672838285	1.68387679361198	0.423541412848934	2.29449932039184	1.46249838978539	0.302320688878412	1.07268174316877	0.905036661323916	1.79574213795132	0.996844088210032	0.306033517389674	3.6974136656479	4.19709049252378	2.77371135689424	2.49626947957995	2.45399616238512	high
TCGA-HT-8108	0.208219178082192	0	3.62611527196826	1.18072713906876	0.205163815813126	1.3078373847338	1.03115369192285	0.0479687906951422	0.228279678355637	0.138536437006478	2.25396977187137	0.854173357103787	0.906016523193686	4.1687104143461	3.5546665881312	2.56745695379302	2.97532394790255	1.19493373760031	low
TCGA-DU-5853	1.11506849315068	0	3.32454557759732	1.10207978395472	0.091666098540008	1.55335212634035	0.959348080328436	0.161594388610894	0.357261375747714	0.149734343753618	2.14800573204068	0.797080149814115	1.11909284672022	3.84010284442714	3.65904034801696	2.7555413823379	2.979195713804	0.802768490840525	low
TCGA-TM-A7CF	4.62465753424657	0	2.6623607043232	0.23072502078151	0.0394675660209146	1.11789464067957	0.694874112745874	0.202044379966505	0.136189236026691	0.0602975425988786	1.05105307317591	0.470102772570174	0.152379636903419	4.04662149491832	4.57216745578972	1.71636820652434	2.45619729175998	0.920731956612138	low
TCGA-06-2558	1.04109589041096	1	4.46488581855148	1.93331446414547	0.394466756685052	2.55958061979268	1.11264957249062	0.314394808161349	0.126757874716407	0.968527178989068	1.31479917519383	0.771756823538454	0.658176578822778	3.69207028444409	4.23264178062134	2.70205652398751	2.68186149784634	2.54984345247324	high
TCGA-P5-A72X	1.1041095890411	0	2.99018270960428	0.938914997946472	0.0843757403256092	1.29908004164906	0.600545973663903	0.0266648779728464	0.0959864623130948	0.164133231707773	1.05964502669327	1.21510293186342	0.159357586154603	4.32564922057019	4.17702220882054	1.99229994062926	2.43834005408513	1.80357649700665	low
TCGA-FG-6692	1.13150684931507	0	4.17958189664207	2.35954515517384	0.509594613122121	2.80809045602922	1.29383449825989	0.103738825395863	0.228779783525284	0.199339236109404	0.829095966199756	1.69435991730874	0.32275577278504	4.94525466786933	4.62577972637252	2.26367005607415	2.62329016430986	4.50798857811552	high
TCGA-76-4928	0.257534246575342	1	4.3408664056456	2.40677805980063	0.445353747078618	2.73452921945281	1.73560116290443	0.132261744721868	0.64212068895027	1.15855987337423	1.08198135036871	1.4498589434522	0.766613017540465	4.54645380495058	4.37473825070575	3.54914543897575	2.52981067000669	4.21076129928825	high
TCGA-DH-5141	2.65205479452055	0	3.44543055648924	0.569141336983022	0.0540430123867404	1.27679721515408	0.448852676598791	0.142015710294203	0.243591052693859	0.252060093596097	0.510701716646748	0.495557380714947	0.0376411781603433	3.20122162901141	3.70395847147866	1.52812420765842	2.38773199689917	0.92349161633422	low
TCGA-CS-6188	1.98630136986301	0	4.14933457897832	1.19552952266599	0.268608596419929	2.65219372214015	1.29071111602655	0.302782612585215	0.157482882474187	0.310737578370673	1.30701221001367	1.20941258653645	0.287816658007102	4.82294691570569	4.44960266283203	2.77027647469166	3.0025251940719	3.01073662396001	high
TCGA-26-5133	1.23835616438356	0	3.86499422578219	1.75704554024192	0.204392333663434	2.31593055001796	1.41335177756855	0.0305870212055263	0.0141808148872995	0.239997537958732	0.576125941958151	0.547814610639428	0.111686677384283	4.79792762583159	4.14801181705641	1.86357036483261	2.70066631910328	3.95980141784307	high
TCGA-06-0156	0.487671232876712	1	4.39916451620943	3.11806571415356	0.732463081212862	3.25386559292969	1.60651977718351	1.3621725824239	0.116300080181636	4.42058200553144	1.81505016069838	1.78657418645217	1.35589245789289	4.18677922568914	4.17226995314346	2.79899435040375	2.81027488237736	4.30793756286874	high
TCGA-EZ-7264	1.19452054794521	0	2.67099489737765	0.245445994556517	0.0720774238823384	0.917215650795519	0.475449128878064	0.14506557189797	0.181547647830611	0.118236072850812	0.526114817877763	0.763479673168064	0.226872159037851	4.3965021850494	3.5939705818817	0.560367560591536	3.18087086761782	1.10518340032482	low
TCGA-19-2625	0.33972602739726	1	4.58392850840628	2.39885313994252	0.329540261092003	3.1544081613292	1.22703596037658	0.537635463361663	0.962948575053417	0.323430298376296	0.577106355367438	1.08157459647554	0.649553891112439	4.36316437186651	4.68244126167588	2.84670191207923	2.00455719442014	4.588071330512	high
TCGA-DU-A6S8	1.85753424657534	0	2.56365105316201	0.492552015216146	0.018853415793728	1.14215447913991	0.57397157004589	0.139932519942448	0	0.191182408763825	0.60772804240787	0.851584721809147	0.205443678331828	3.99513555794205	3.94074018720151	1.42050963613904	2.82104188819105	1.03368171688272	low
