# Supplementary material for: Comprehensive Analysis of Pyroptosis-Associated in Molecular Classification, Immunity and Prognostic of Glioma
Source: Front Genet. 2022 Jan 7;12:781538. doi: 10.3389/fgene.2021.781538 (PMC8777075; doi:10.3389/fgene.2021.781538)
Supplement: Supplementary file 5 [file DataSheet6.ZIP › Additional file 4/0.2LASSO_COX_Regression/uniSigExp.txt]

id	futime	fustat	CASP1	CASP3	CASP4	CASP5	CASP6	CASP8	ELANE	GSDMA	GSDMD	IL18	IL1B	IL6	NLRC4	NLRP3	NOD1	NOD2	PLCG1	PRKACA	PYCARD	SCAF11
CGGA_1240	19	1	2.349532243	2.655871915	2.362914745	0.882729755	2.041365402	1.798145429	0.138537162	-0.127693086	2.769267309	2.457247711	2.841396761	2.178652935	1.390593785	1.706866759	1.776449121	1.520007006	2.684080296	2.769015258	2.78181657	2.481256384
CGGA_1283	20	1	1.869643832	2.480292457	1.959081444	-0.123534364	2.631422089	0.901043288	-0.096878946	0.157378388	2.026005711	0.747339897	0.187951914	0.449907265	0.135363298	0.396660777	1.450064562	0.029542044	2.535171436	2.772906616	2.255900254	1.980809875
CGGA_1059	21	1	2.475184566	2.469986515	2.076654612	0.757035077	2.089138098	1.482834832	0.389192488	1.226061852	2.132214006	2.302585732	0.994413817	-0.135296892	0.803206768	0.967423935	1.331325236	0.395772357	2.686461606	2.561358703	2.365279648	2.561827932
CGGA_1215	29	1	2.241972316	2.234936048	1.96523943	0.58327002	1.982108873	1.338667747	0.408908643	0.290350839	2.270786734	2.202808417	2.103167777	1.744579835	1.253937029	1.246254961	1.331325236	1.158477369	2.599603227	2.749193909	2.529678712	2.304389188
CGGA_D36	34	1	2.308969884	2.602175559	2.608033445	0.708034788	2.414541577	1.89390463	0.348413132	0.682679201	2.845441514	1.762767223	2.276470937	2.176145777	1.018509878	1.596348166	1.858108629	1.437846588	2.738134484	2.782003491	2.486501637	2.415716373
CGGA_1534	41	1	2.189274176	1.848465818	1.860594908	0.548530976	1.672180121	0.905526494	1.661206902	0.213429891	2.755254756	2.114541976	2.269717254	0.58315754	0.805841872	1.46877081	1.147294223	0.770655006	2.63179594	2.487395018	2.773613533	2.142909061
CGGA_1826	44	1	2.661032886	2.488772747	2.440363499	0.893880805	2.289292503	1.860498654	0.229566736	0.231660427	2.644408213	2.262627235	2.22386673	1.099330158	0.728111084	1.886458301	1.903174429	0.859142423	2.871814334	2.588986852	2.398365344	2.394808642
CGGA_2008	44	1	2.305306368	2.025652164	2.267509373	0.599985825	1.682632999	1.533915552	0.156531631	1.418338628	2.457991663	2.442776605	1.012193985	0.349430959	1.245398995	1.130224305	1.163121711	0.479991833	2.5299644	2.662277699	2.738009255	2.154344461
CGGA_1381	46	1	1.802239186	2.370872534	1.819393755	0.061109828	1.894930454	1.154777855	1.055025996	0.81945155	2.104736302	1.844420718	1.515860765	0.56306363	0.82259357	0.859929996	1.374785237	0.851332429	2.859078076	2.389726402	2.413646468	1.909634722
CGGA_1688	51	1	1.783564358	2.408367018	1.94381912	0.225446656	2.101980184	1.639821118	0.748927133	0.213429891	2.622037643	2.027208008	0.708040132	0.33321613	0.528249939	0.510273304	1.772305534	1.71796215	2.849609102	2.665336605	2.372508644	2.428556371
CGGA_1134	59	1	2.551505665	2.523354447	2.536084561	0.736215625	2.259243465	1.988777997	0.761902088	0.37967893	2.401508319	2.115910179	2.609631004	2.701800037	0.972398967	1.48351435	2.071549767	1.000498975	2.950687798	2.829584041	2.377869694	2.54776497
CGGA_1320	59	1	1.97975531	2.095457072	2.133807863	0.197709674	1.971849854	1.578480832	-0.096878946	0.011887282	2.850438232	2.14704021	0.903718159	0.147253667	0.809732629	1.293500915	1.836888295	0.361310162	2.873363459	2.535877605	2.569114185	2.173193018
CGGA_D56	64	1	2.008500627	2.117903779	2.121938145	0.69771694	1.412520115	1.15759898	1.561164914	0.553780916	2.247495998	1.779317152	1.805019663	1.550436415	1.173810993	1.584784768	1.496379775	1.148002821	2.461813845	2.658108174	2.361155299	2.391607673
CGGA_1068	68	1	2.115052823	2.520399534	2.330072181	0.53068075	1.988815962	1.422741715	0.675561695	-0.090467675	2.13782677	2.262788884	2.286965737	2.221101504	0.883348296	1.097357904	1.602049311	0.565393066	2.665146849	2.680027718	2.293309347	2.48893243
CGGA_P106	71	1	2.183008066	2.564959991	2.276952825	0.746514483	1.897419726	1.830642101	0.109144889	0.073413426	2.324424178	1.801075172	1.890879431	1.45227126	0.685537718	1.106356184	1.577614661	1.101335595	2.78108907	2.829470617	2.183423316	2.342715629
CGGA_1953	73	1	2.230131491	2.617244183	2.368786992	0.612328711	2.171363923	1.966602343	0.980447227	0.714686833	2.880383102	2.555944696	1.987894036	1.609655465	1.198079399	1.529707377	1.678307348	1.17107628	2.658625564	2.521671955	2.681694144	2.245721784
CGGA_457	75	1	1.708606536	2.638501804	1.300903218	0.074877438	1.589184117	1.5271392	0.004888582	0.115819227	1.559853611	1.197545771	0.615201194	0.682464558	0.640105697	1.02833827	1.252828545	0.515064715	3.023734322	2.661249284	1.767776448	2.41539756
CGGA_1514	76	1	1.283936769	1.662000859	1.215664923	0.535115119	1.043671963	1.056063325	0.004888582	0.073413426	1.786949556	0.962284738	1.543607919	0.316664967	0.458915777	1.298823533	1.069953119	0.778503764	2.398036706	2.298695559	1.312669784	1.666274671
CGGA_1820	77	1	2.314456245	2.705958527	2.177283473	0.336366991	2.099489835	1.836337757	0.72214387	0.423503618	2.600234899	2.066051437	1.404796063	0.672083146	0.560560758	0.976158651	1.626210645	0.721513169	3.109621821	2.680871311	2.392919723	2.332802379
CGGA_1285	79	1	2.22509992	1.679092071	2.489589601	0.723176497	2.243197723	1.927545425	0.369033279	0.439180832	3.14230836	2.631816076	2.3638197	1.748591253	1.144367856	2.106776522	2.087177445	1.06464121	2.860657485	2.470787336	3.047085678	2.149958491
CGGA_1434	81	1	2.519159713	2.349505653	2.519793476	1.413087148	2.151783686	2.043141505	0.649800037	0.705011909	2.740891846	2.548267135	2.186482078	2.090425231	1.089327935	1.703072206	2.032729097	1.581274761	2.885950408	2.701139406	2.522637329	2.345944978
CGGA_1541	81	1	1.957119846	2.299092947	1.75460475	0.074877438	2.112248098	1.489284714	0.86780153	0.094877083	2.67684582	2.225581862	1.367339574	0.769594322	0.813128993	1.783502828	1.86931752	0.305459398	2.820527468	2.718237234	2.412539034	2.248147585
CGGA_1074	86	1	2.392746078	2.374533366	2.620387979	0.810766235	2.203124412	1.956488186	0.66113439	1.157322189	2.634272139	2.360739006	2.024056993	1.584710639	0.969933108	1.400315547	1.899568373	1.201718595	2.518157995	2.797246476	2.674945282	2.235520526
CGGA_1624	87	1	2.242350068	2.423220649	2.060991108	0.418697655	2.219134765	1.780732108	1.019154079	0.073413426	2.04365279	1.885946098	1.796770373	1.918632339	0.894647737	0.892058881	1.974477006	0.455642472	3.131222635	2.695034699	2.304505537	2.503742088
CGGA_1865	89	1	2.369592512	2.414775842	2.4092819	0.612328711	2.017691086	2.07865059	0.49533622	0.409165104	2.684922179	2.400212137	1.219323058	0.672083146	1.205630932	1.500179632	1.887846042	0.71296119	3.014814083	2.681818286	2.528855136	2.410540085
CGGA_1387	90	1	2.341443266	2.660723756	2.397704038	0.300992211	2.225375278	2.028199298	1.066926148	0.266958876	2.36778778	2.083478635	1.536703146	0.468343492	0.658642872	1.20468109	1.388735533	0.704299712	2.975244832	2.819645569	2.043909547	2.644097995
CGGA_406	90	1	1.545828138	2.565493546	1.318518872	0.185011801	2.070309057	1.262953298	0.004888582	0.266958876	1.564604063	1.476693383	1.112214219	0.411154373	0.560560758	0.74512579	1.427769274	0.226161482	2.867712623	2.697223572	1.767776448	2.449048278
CGGA_1375	92	1	1.69959464	2.612759036	1.428808862	0.162942506	2.015273426	0.435436971	0.568929865	-0.004283844	1.555638757	1.002636451	0.796896913	-0.00393872	0.296041665	1.004745661	1.530664628	0.384459797	2.97544205	2.679906952	1.710668939	2.184686811
CGGA_1343	94	1	2.198711158	2.692943414	2.50667713	0.162942506	2.034244036	1.883939954	1.40204222	-0.127693086	2.501182372	1.290651741	1.794728808	1.181840344	0.597953862	0.670888826	1.686044359	0.470468621	2.912456206	2.561042869	1.855735787	2.513194868
CGGA_1284	97	1	2.694588498	2.618393856	2.521462378	1.17309138	2.244971679	1.942551797	0.112040571	-0.037651949	2.720995581	2.560069481	2.546055579	1.820543534	1.378406918	1.486473772	1.954247916	1.663625422	2.660384576	2.853038692	2.794108232	2.566816368
CGGA_D64	101	1	2.188471068	2.557478858	2.144667968	0.742767892	1.900654428	1.595767935	0.164318203	0.196091042	2.035128658	1.797563364	2.627565974	1.517869707	0.828930805	0.950050719	1.648326628	0.591561318	3.084275269	2.520780782	2.284718607	2.541330005
CGGA_P29	103	1	1.554177131	1.39155983	1.119780732	0.074877438	0.785796923	1.056063325	0.004888582	0.073413426	1.654063559	0.759484807	1.188790715	0.170503293	0.297081924	0.74512579	1.222223037	0.738298164	2.437900136	2.160198307	1.357108571	1.877227424
CGGA_1773	104	1	2.47642173	2.48504197	2.378978649	0.942017422	2.074629677	1.902006109	1.070727067	0.89919297	2.609927533	2.114541976	1.80973885	0.893965889	1.065810212	1.011436531	1.837003147	1.141604583	2.80671681	2.712761722	2.526986318	2.458244661
CGGA_P28	107	1	2.207792687	2.667705679	2.459629692	0.83313797	2.040268772	1.989546662	0.413597701	0.073413426	2.182101673	2.101027042	2.55122069	1.951952066	0.989018302	1.24428855	1.911781366	0.786260305	2.937038615	2.784669265	2.210073638	2.542940533
CGGA_1500	108	1	2.21052297	2.241851525	2.133948832	0.074877438	1.778538616	1.570582558	1.260057859	0.796243135	2.589249512	2.174680525	1.223553037	0.380898231	0.783475579	1.255639239	1.297177312	0.417551002	2.776039985	2.784018854	2.578804186	2.293520032
CGGA_1011	109	1	2.525667276	2.218393529	2.462669464	0.69771694	2.194344172	2.165132904	-0.096878946	0.40250375	2.406204334	2.848616607	2.619845835	1.874747518	0.979960264	1.875368132	1.845499689	1.201718595	2.712386846	2.647565651	2.753608735	2.53097221
CGGA_1862	110	1	2.478554045	2.639538395	1.996773844	0.318866978	2.172978635	2.034384797	0.357259025	0.073413426	2.50653716	2.051568539	0.65799107	0.559124574	0.549952699	1.02833827	1.74866325	0.491870821	2.828786408	2.729761795	2.212591579	2.509487801
CGGA_681	110	1	2.34718681	2.241462608	2.187013564	0.331118259	2.073088785	1.523936672	0.260926478	0.752207892	2.333045177	2.293980738	1.562606427	0.534710615	0.865712811	0.766438107	1.452480126	0.574224685	2.680294348	2.743203762	2.32549335	2.505895848
CGGA_P7	110	1	2.80137153	2.48067235	2.874347931	1.474789969	2.21808293	2.311037683	0.929274985	0.333287987	2.680278707	2.530709193	3.003080472	3.164336038	1.561078224	2.118086161	2.086362292	1.979179597	2.649198054	2.74303546	2.693370753	2.590442901
CGGA_1258	114	1	2.447662806	2.253495379	2.389820588	0.918942317	2.144955522	1.859260947	1.028154379	-0.072475058	2.97199427	2.417640045	1.759912075	1.557941097	1.045900242	1.431975035	1.746905036	1.165353021	2.61420016	2.603244769	2.967220354	2.067297642
CGGA_1099	122	1	2.725288282	2.497242835	2.375157698	0.367422332	1.953475733	2.089761706	0.552538464	1.026243349	3.13618652	2.639174049	0.655624022	1.271089956	1.260121789	1.254004097	1.768924006	0.922468652	3.079869345	2.537210771	2.72864815	2.27512253
CGGA_358	122	1	2.366985986	2.045762788	2.175891289	0.185011801	1.639212856	1.056063325	0.742337412	0.317207626	2.523109995	2.296574245	2.811485593	1.545679259	0.868622863	1.632458941	1.03679493	0.467917612	2.53856179	2.617841815	2.738972022	2.325467507
CGGA_499	122	1	1.962204709	2.242224226	1.964729954	0.643225576	2.010237483	1.592116287	1.183618735	0.757658266	1.887613459	1.782791285	1.147206683	1.06172018	1.06781002	1.343301522	1.412446268	0.851332429	2.739957357	2.727085546	1.933052527	2.668474579
CGGA_624	122	1	2.494297975	2.509695877	2.509735236	0.925899553	2.174899098	1.951719114	1.161204903	1.130306057	2.890556327	2.376666238	2.669408289	1.5935953	1.677187515	1.764791018	2.176509383	1.67356688	2.982037588	2.782003491	2.586806066	2.507364505
CGGA_1272	124	1	1.959807222	2.40219564	2.183931594	0.797806421	1.768912141	2.021389268	-0.096878946	0.590307436	2.074513318	1.768742793	2.10975493	1.863155597	1.050346763	1.402235557	1.681489335	1.022373654	2.840793516	2.497265434	2.071394883	2.561173353
CGGA_1458	127	1	1.606886705	2.241181261	1.223991316	0.074877438	1.558977956	0.86131808	0.934118723	0.115819227	1.995618933	1.37192062	0.569669415	0.316664967	0.311967462	0.433878376	1.155264534	0.872780272	2.87811014	2.565877625	1.628948003	2.357797494
CGGA_1866	127	1	2.142773591	2.660650729	2.233545359	0.370296384	2.266876837	1.948235052	1.186224736	0.115819227	2.330660487	1.789205957	2.420118669	2.054085757	0.539183863	1.251881612	1.974477006	0.659260203	2.899724396	2.663065783	2.286847228	2.412298708
CGGA_1575	129	1	2.417907898	2.457865736	2.386898494	0.851037113	2.323830881	1.7845928	0.919465112	1.15094906	2.345705824	2.413276391	2.601192548	2.220853343	1.584682708	1.698486756	1.633823261	1.218265306	2.889629377	2.698513588	2.621268028	2.185505819
CGGA_1558	130	1	2.423484199	2.40931867	2.581017293	1.049186585	2.339272548	1.814263114	1.117870549	0.364513207	2.64006458	2.210510182	1.962230988	1.609655465	1.213080178	1.473733913	1.851688091	1.240436185	2.940896792	2.671338971	2.452455425	2.383152396
CGGA_1481	131	1	1.578355682	1.197789074	1.148882388	0.074877438	0.891449896	1.056063325	0.004888582	0.073413426	1.770825699	0.680437107	1.712867383	0.508595955	0.368776699	0.6011061	1.229177209	0.816401141	1.95664585	1.716417319	1.209791513	1.539140482
CGGA_1255	132	1	2.3238953	2.283431909	2.649678564	0.521464918	2.615254016	2.391911469	0.708314317	0.364513207	2.761950999	2.636022645	2.265863728	2.149973553	1.393425752	1.798439828	2.267432058	2.034061984	2.988665403	2.68305093	2.510446885	2.490840884
CGGA_554	134	1	1.990447879	1.846354376	1.690556696	0.402880953	1.155158631	0.602523097	1.110879211	0.213429891	2.817896881	2.292361294	1.818589522	1.248490088	0.685537718	1.402226206	1.22571138	0.274691981	2.380598416	2.567509451	2.592354907	2.06663373
CGGA_D51	135	1	2.474604536	2.114904435	2.362750452	1.185597508	2.007697106	1.650625872	1.122198305	0.804596925	2.521294929	2.315627138	2.817487732	2.530316167	1.447551687	1.754357723	1.656432891	1.755159055	2.493029435	2.715800989	2.674484727	2.27396422
CGGA_1248	138	1	2.132177485	2.221087035	2.15873571	0.244972037	2.137322581	1.566414295	0.243368528	0.333287987	2.270951908	2.024264492	2.210934399	0.992090303	0.900988489	1.712104721	1.558411558	0.630750652	2.706040684	2.730824226	2.156351587	2.472330038
CGGA_525	138	1	2.598269818	2.132138765	2.576765037	0.952848467	2.128145103	2.037971948	1.472502063	0.676513685	2.794346944	2.557611369	1.638550928	1.11312196	1.263188292	1.60885692	2.176038204	1.447911245	2.709479063	2.996709887	2.844975814	2.084369474
CGGA_1394	139	1	1.739081879	2.282917984	1.438940745	0.100978926	1.577700574	1.122798188	-0.096878946	0.196091042	2.057644044	1.945147014	1.082297715	0.251973141	0.704448244	0.697758033	1.494159233	0.337428913	2.957562429	2.491426878	2.312326827	1.819334426
CGGA_1669	139	1	2.073197763	2.491889806	1.741957326	0.074877438	2.26536477	1.520265142	0.243368528	0.175729067	2.251844297	2.051568539	0.877824261	0.411154373	0.601466092	1.248098154	1.717427854	1.067962228	2.92061034	2.734620291	2.227023929	2.499418346
CGGA_2013	139	1	1.616011503	2.002237346	1.557245349	0.074877438	1.592821216	0.966447165	0.283312909	0.156225231	2.145702887	1.842452673	1.367339574	0.170503293	0.621055239	1.375983224	1.079086418	0.192083269	2.436921168	2.677193299	2.430616193	2.028308445
CGGA_309	139	1	2.483900907	2.53817142	2.279146299	0.516808482	2.276211662	2.111433573	-0.096878946	-0.127693086	2.639234432	2.628533889	1.513192252	1.174642722	1.148131786	1.657857073	1.799487171	1.137329232	2.688283195	2.648605475	2.472167621	2.513194868
CGGA_1374	141	1	2.326229686	1.983182589	1.927317261	0.208930511	2.041365402	1.508196127	1.374885395	0.343555757	2.283360288	1.804231092	2.19333829	1.38415077	0.5428175	0.92300817	1.626591967	0.709313396	2.884040912	2.622254619	2.380887113	2.467128699
CGGA_1946	142	1	2.539119585	2.429833301	2.568102321	0.893880805	1.958336504	1.7845928	0.649800037	0.115819227	2.362809846	2.095758726	2.364787409	2.983013799	0.913479574	1.500179632	1.887846042	1.265216688	2.844018973	2.747019625	2.616408158	2.323069571
CGGA_1334	146	1	2.034158672	2.113608784	2.227600818	0.185011801	2.057583945	1.914315084	0.686990414	0.423503618	2.715861747	2.314854317	2.073061405	0.992090303	0.421613826	1.20468109	1.798805213	0.377421965	3.028809908	2.662908374	2.378673341	2.343464119
CGGA_777	146	1	2.538326804	2.563137632	2.53946853	1.042556822	2.156046372	2.059419754	0.664933764	0.927925777	2.501063876	2.422532446	1.398736943	0.682464558	1.220429557	1.56579685	1.626210645	1.314773802	2.915073585	2.83191493	2.321961806	2.609454894
CGGA_1426	147	1	2.097228778	2.358945794	2.114012127	0.300992211	1.624283784	1.755428929	0.004888582	0.37967893	2.222590866	2.151733683	1.969238586	0.951849376	0.913479574	1.357723156	1.403735905	0.793926513	2.73783808	2.761623293	2.475206496	2.415782462
CGGA_D34	147	1	2.015904103	1.847291296	1.650941396	0.502623345	1.712955883	1.092115931	0.08479236	0.624868312	2.204812737	1.786240628	1.701422206	1.02448848	0.5428175	0.899510423	0.889836069	0.600070983	2.997194997	2.885837445	2.265070757	2.228419816
CGGA_P25	147	1	1.753054111	1.488530101	1.493011033	0.318866978	1.228921794	1.702967997	0.004888582	0.194791537	2.405722149	1.152733018	2.067712829	2.020867853	0.395660991	1.3124856	1.579321197	1.476119587	2.2845118	2.010822781	1.374289118	1.503107103
CGGA_1656	149	1	2.400311848	2.317389508	2.378225717	0.926344645	2.275213528	1.946521306	1.212998771	0.115819227	2.901002436	2.12666296	0.688451946	1.065606473	0.791016862	1.111208652	1.995548474	0.852212889	3.06039473	2.585550958	2.311045555	2.404595331
CGGA_1184	156	1	1.83316282	2.129217026	1.787894876	0.074877438	1.692836879	1.227287669	0.504909706	0.194791537	2.369146307	2.020700134	1.482872891	0.380898231	0.539183863	1.466270662	1.306210446	0.274691981	2.627198984	2.679773906	2.256699756	2.19427814
CGGA_487	156	1	2.533387517	2.564746261	2.441182927	0.88552041	2.136874589	2.014075628	0.780871467	1.528994195	2.499357449	2.448173378	1.82232737	1.512941925	1.213080178	1.148635635	1.661616502	0.770655006	3.191286075	2.781021078	2.262687363	2.593569452
CGGA_1857	157	1	2.672032048	2.378437439	2.750235993	1.409451446	2.065384128	1.74430904	0.953099312	0.175729067	2.90912697	2.820898651	1.723877389	1.308843164	1.909669593	1.679663477	1.398785857	0.966617809	2.476652584	2.527446273	2.992363257	2.188876979
CGGA_256	158	0	2.076999402	1.757618983	1.707359644	0.018977818	1.621595441	1.165979933	0.646452446	0.183409098	2.190968101	2.053543345	1.498232808	0.21867318	0.803206768	1.673045809	1.562787472	0.470468621	2.347205588	2.629093493	2.436276711	2.278582519
CGGA_876	159	1	2.590606665	2.173310001	2.63755015	1.442315756	2.088613052	2.034109069	0.305713094	1.779713022	2.875458297	2.80937401	1.554124387	0.783753444	1.550427769	1.759607125	1.945894353	1.414957249	2.476629992	2.820899107	2.941373482	2.517042967
CGGA_1572	160	1	2.52504877	2.066490867	2.208268476	0.449432545	1.741750206	1.227287669	0.894197417	0.073413426	2.944872748	2.697958686	1.439730151	0.349430959	1.170806562	1.63599611	1.446183462	0.503560034	2.535319889	2.494279485	2.924376141	2.112921334
CGGA_1208	161	1	2.638815727	2.573986986	2.719797252	1.062247459	2.120341747	2.260097431	1.006543998	0.073413426	2.450435056	2.270683899	2.582401584	2.331875187	1.588210163	1.780962164	1.947951897	1.802412643	2.809913965	2.791970228	2.542199296	2.627436486
CGGA_1015	164	1	2.613394724	2.525257326	2.684318265	0.867535173	2.167190066	2.005454418	0.795111609	0.972967386	2.889013225	2.455915913	2.189390268	1.443041926	0.894841623	1.793797582	1.989130474	1.361068807	2.769264141	2.735751986	2.714123254	2.72534971
CGGA_252	165	0	1.967548779	1.90688045	1.29073654	0.100978926	1.551803066	1.32220282	0.283591779	0.130411932	2.040119212	1.898899078	0.531176844	-0.335237435	0.984913464	1.241024929	1.290697535	0.312774585	2.734059871	2.479339868	2.260509405	2.294067303
CGGA_1262	166	1	2.081766093	1.574672486	2.057771255	0.587440613	1.397219182	1.580843207	0.109144889	0.761166517	2.516662329	1.346211617	1.357542751	1.320172083	0.711404461	1.628894588	1.81786225	1.450126402	2.358157887	2.34906966	1.925691086	1.880385254
CGGA_P104	167	1	1.38444673	0.855002819	1.004601355	0.244972037	0.67871714	0.997835592	0.004888582	0.115819227	1.655344414	0.759484807	1.283424847	0.495414305	0.340900808	0.662352517	1.092518301	0.54852099	2.221424511	1.578451216	0.952317171	1.797321209
CGGA_603	168	0	2.562343256	2.078986015	2.198805711	0.637491125	1.603880918	1.670662444	-0.096878946	0.333229433	2.409479901	2.75469056	1.499612939	0.727471062	1.54159203	1.795394749	1.643396709	1.022373654	2.735663151	2.664788836	2.664436684	2.1860503
CGGA_1129	168	1	2.340270275	2.074642495	1.622151995	0.660105754	2.080656068	1.305214389	-0.096878946	0.651222312	2.224109287	1.922613243	1.453288657	1.614550742	0.964857994	1.214072737	1.633383747	0.87409394	3.139613685	2.578551952	2.424453349	2.278965586
CGGA_1702	168	1	2.001868817	2.894281894	2.475181046	0.282728361	2.438281092	2.179111317	0.413597701	0.194791537	2.233880726	1.577019197	1.202078158	0.316664967	0.667726456	0.762226003	1.560190781	0.677633099	2.910153662	2.748059458	1.574868791	2.625739493
CGGA_852	169	1	2.438861421	2.475932538	2.312527342	0.464370313	2.214552075	1.924439211	0.229566736	0.136261746	2.276070345	2.400212137	1.360828569	0.893965889	1.056130504	1.538444743	1.779897935	0.762712093	2.771805043	2.635144222	2.426035125	2.533132224
CGGA_1643	170	0	2.067369433	2.503739703	2.33577814	1.093793184	2.255513356	1.551526459	0.27023405	0.813134579	2.437370906	2.342867707	1.539015605	1.366741711	1.060990397	1.453579475	1.284884044	0.611074333	2.738434285	2.660136784	2.482166471	2.342715629
CGGA_700	170	0	2.069287111	2.09858082	1.513325564	0.00439134	1.324697212	1.35463702	-0.096878946	0.011887282	2.065219809	2.05035671	0.952771783	0.134665827	0.859725428	1.426535113	1.385815293	0.957635396	2.261645623	2.410589123	2.324929253	2.587908664
CGGA_1314	172	1	2.509988801	2.058562888	2.083051442	0.312204945	1.86867604	1.682878461	0.408908643	-0.072475058	2.461550585	2.337326927	2.138730178	1.273077848	1.272286301	1.248850684	1.585600733	0.538215529	2.641337041	2.306806459	2.741258885	2.200389928
CGGA_1505	172	1	2.553141159	2.422858719	2.423272945	0.8684916	2.215615354	1.855131803	0.962360794	1.060829531	1.948788702	2.329769837	2.240116449	1.208950546	1.382806632	1.170850007	1.527071551	0.9245733	2.842110778	2.791205823	2.24335514	2.600368433
CGGA_1644	173	1	2.464146415	2.237808026	2.283439457	1.042556822	2.037895249	1.542802911	1.375167835	0.349052951	2.848604853	2.552079166	1.730049479	0.769594322	1.285685313	1.507153249	1.747503524	0.778503764	2.837054729	2.609838306	2.750073784	2.168527885
CGGA_1597	174	1	2.490712856	2.367209338	2.444236058	0.587440613	2.099489835	1.866846611	0.434942736	1.768805293	2.831343629	2.659018936	1.428347069	0.628983942	1.66412642	1.814054514	1.635330314	1.124053808	2.656281622	2.672097655	2.852368185	2.188037615
CGGA_D33	175	1	1.849085056	1.923367178	1.751454028	0.625855118	1.775339486	1.039447082	0.770026884	0.482406121	1.974042772	1.590836318	1.550439818	0.830729937	0.406868563	0.789709274	1.229157942	0.624991818	2.739640986	2.605826823	1.922497737	2.218235852
CGGA_1430	176	1	1.131798877	2.671786973	1.831642823	0.074877438	1.971425915	1.450895167	0.004888582	0.115819227	1.452606827	0.925509704	0.921224475	0.546809232	0.494411936	0.433878376	1.749819793	0.526389903	2.94127396	2.783273189	1.341881248	2.519831967
CGGA_1899	176	1	2.442583637	2.119548564	2.387874417	0.479033928	1.732674798	1.227287669	1.393638639	0.115819227	2.986478254	2.548047671	2.137517225	2.08543697	1.231271466	1.651586644	1.420681477	0.746535762	2.408005008	2.578311437	2.798764215	2.333060903
CGGA_1260	177	1	2.160792828	2.048196173	2.40585414	0.2640603	1.875974809	1.109027363	0.125262224	0.115819227	2.655480114	2.497410374	1.389513917	0.769594322	0.791016862	0.919154981	1.813923408	0.659260203	2.768328077	2.614113621	2.642458157	2.269459598
CGGA_D58	181	1	1.834015127	1.549212908	1.656275793	0.197709674	1.078264269	1.137554144	0.027883029	0.157378388	2.248110041	2.068514575	1.184819632	0.068434642	0.50358158	1.176878634	1.029565464	0.064464306	2.313810205	2.503569303	2.371896071	1.940757043
CGGA_1475	182	1	2.067910222	2.273799384	1.978749225	0.619951646	1.924392929	1.670662444	0.327313101	0.144015784	1.927120766	1.966601349	2.38119597	2.285789786	0.841423994	1.491277788	1.440290382	0.784190314	2.666592869	2.752970651	2.281608836	2.018988264
CGGA_165	183	0	2.244109147	1.538178195	1.475522308	0.244972037	1.099769743	0.646174863	1.295773749	0.175729067	2.902126601	2.379258846	0.862681099	0.349430959	0.676690496	1.139503385	1.139207873	0.192083269	2.487454229	2.396123367	2.748656981	2.061064317
CGGA_413	183	0	2.392559223	2.442168727	2.380639872	0.780047649	2.023332162	1.835866032	2.284258165	0.465447188	2.639662497	2.286952364	0.821744647	0.380874579	0.589053727	1.293500915	1.63674441	0.751205753	2.756949044	2.637961387	2.216469839	2.337634787
CGGA_1275	183	1	1.78904513	2.435449506	2.549565721	0.197709674	1.895752617	1.830883193	-0.096878946	-0.127693086	3.066706121	2.330444573	0.932821916	0.466137377	0.689088778	0.967423935	1.857071626	0.260963219	2.55675914	2.726652905	2.406743786	2.32374402
CGGA_P175	183	1	1.145840911	1.22865082	0.99851523	0.074877438	0.925176441	1.157511364	0.004888582	1.013408095	1.696736851	0.99690205	0.941862864	0.26486585	0.340900808	0.938740154	1.872751561	1.067962228	2.452922431	1.974021999	1.443710764	1.630032201
CGGA_1542	184	0	1.136518903	1.081380281	1.099523458	0.074877438	1.064719845	0.876402283	0.004888582	0.64404237	1.815636652	1.055450528	0.368258825	0.170503293	0.326570676	0.557119367	1.031899291	0.503560034	2.193599809	1.858915363	1.290284675	1.810193457
CGGA_1486	184	1	1.654089003	1.265780649	1.236248351	0.20546624	0.785796923	1.560091493	0.004888582	0.156225231	2.217626837	0.435765999	0.647534823	0.380898231	0.234515057	0.803152976	1.189770485	0.455642472	2.296910342	1.864808348	0.998688861	1.694480069
CGGA_1815	185	1	2.458947052	2.597712595	2.426081683	0.934226063	1.986820416	1.922617703	1.481490465	0.796243135	2.712010022	2.242785248	2.134154662	1.099330158	0.827460601	1.17519103	1.806937642	0.972396848	3.002465512	2.698987068	2.340468884	2.44819639
CGGA_1270	188	1	2.21744392	1.928505052	2.436225621	0.728137083	2.00257074	1.360503036	2.314950238	0.784190782	2.687593414	2.426944101	2.444449086	1.721034671	1.136765631	1.40795104	1.270911023	1.035376314	2.244433021	2.79477585	2.970808282	1.780572746
CGGA_1462	188	1	2.46242361	2.643093478	2.409736051	0.736215625	2.199291254	1.911508297	0.391590978	0.821426612	2.466797933	2.376657839	2.204516099	1.598822774	1.060990397	1.322508542	1.658771887	1.240436185	2.952144916	2.862855319	2.665268601	2.452092884
CGGA_1564	190	1	2.029622679	2.488344892	2.193566803	0.574687196	2.462561164	1.738639263	1.047518141	0.073413426	2.726400908	2.519969969	1.146968747	1.161615169	1.22406753	1.538444743	2.025930746	0.972396848	3.074459694	2.721939247	2.510646386	2.365047427
CGGA_1236	191	1	1.77738938	2.04022395	1.541977852	0.074877438	1.723397969	1.152845658	0.004888582	0.073413426	2.055156273	1.972228834	1.508068916	0.66154846	0.61132966	1.345187237	1.118464287	0.305459398	2.741216117	2.611498964	2.1885744	2.425789626
CGGA_1384	191	1	2.140640499	2.411278296	1.803777477	0.162942506	1.548474633	1.401619521	0.961401964	0.157378388	1.643787454	1.890712616	1.850406441	0.534710615	0.776440988	1.417331367	1.328302685	1.013543656	2.724538151	2.526606376	2.343160137	2.426488847
CGGA_1257	192	1	1.94586949	2.15087646	2.076680596	0.464370313	1.907710951	1.576766019	0.391590978	0.317207626	2.130812291	2.154181866	2.477156116	1.316421378	0.768126603	1.975932883	1.495528119	0.677633099	2.73349966	2.83086538	2.054888952	2.409361377
CGGA_902	193	1	2.048110477	2.769073501	2.285674753	0.410182457	2.163715023	1.289896445	1.246843855	0.498945792	2.252989626	1.625134018	2.00617962	1.650980219	0.984913464	1.155742831	1.848686043	1.262215416	2.755815351	3.007911209	2.30173293	2.176896804
CGGA_P415	195	1	2.355345397	2.317911005	2.445851801	0.8684916	2.042038634	1.764927218	0.541918922	1.155855972	2.650185681	2.482632755	2.918955929	2.674285319	1.401246521	1.825687487	1.632311093	2.011978003	2.570237562	2.595615658	2.774336529	2.303707189
CGGA_1537	200	0	2.41730419	2.367869131	2.446857242	0.318866978	2.127327958	1.90392483	1.707158764	0.770103394	2.81855135	2.347110964	1.44532804	0.170503293	1.102992859	1.270417545	1.761213546	0.601025138	2.981912748	2.65692938	2.5194729	2.318213024
CGGA_P199	203	1	2.156261883	2.337564398	2.393905206	0.548530976	2.290134312	1.327852281	1.031487057	0.24949856	2.734076469	2.118178431	1.985401431	1.744956616	0.999848456	1.516300067	1.381062758	0.762712093	2.67294057	2.734446466	2.532828913	2.260984272
CGGA_848	204	0	2.440961693	2.669139656	2.383268508	0.643225576	2.157116153	1.758483776	0.819432687	0.482406121	2.874951621	2.365648397	1.76368142	0.743342238	0.841423994	1.40795104	1.71957944	0.565393066	3.040266282	2.535042415	2.569727738	2.295182867
CGGA_1422	204	1	1.46064787	1.36951435	1.167485226	0.185011801	1.150749878	1.317575169	0.308798207	0.073413426	1.780388676	0.837186018	1.693343995	0.650856494	0.266424586	0.727580296	1.309186872	0.704299712	2.150522859	1.835629495	1.138035789	1.621979259
CGGA_1521	205	1	2.65233662	2.561843495	2.378476897	0.736215625	2.112729505	2.319198074	0.308798207	0.175729067	2.530553612	2.631020694	1.3304984	0.559124574	0.931756541	1.567837727	1.706059637	0.972396848	2.897267206	2.737955187	2.330604154	2.665521512
CGGA_1596	205	1	2.345552347	2.390261029	2.246642825	0.877058073	2.28190059	1.590882304	1.241203308	0.529544577	2.822117637	2.4077229	1.603698778	0.71272707	0.989018302	1.527498268	1.864110115	0.793926513	2.86654059	2.601869478	2.69404886	2.156210846
CGGA_1544	208	1	1.574413124	2.142292478	1.13451744	0.074877438	1.930697731	1.114065937	0.215508252	0.136261746	2.117875603	1.78810945	1.532045164	0.170503293	0.630646176	0.976158651	1.406192536	0.404410329	2.845467011	2.55719368	2.159656778	2.144361226
CGGA_1460	209	1	2.526283114	2.49931149	2.141507988	0.643225576	2.091753325	1.683881781	1.738334887	-0.127693086	2.831462545	1.803126227	1.348289211	0.722088459	0.657305592	1.158812672	1.661231924	0.565393066	3.090144859	2.773583836	2.442273733	2.219091772
CGGA_P159	211	1	2.362913565	2.287207651	2.198827948	0.725769662	1.896549553	2.030961098	0.186586901	0.284055198	2.510571078	2.334198764	1.156528724	0.672083146	0.621055239	1.445808242	1.804919602	0.762712093	2.971765566	2.67881868	2.284427476	2.560383515
CGGA_1019	212	1	2.185781634	2.183381986	2.438165326	0.393409263	1.941032726	1.709214626	0.138537162	0.848075248	2.839105194	2.46922245	2.142519872	0.70007772	0.865712811	1.426535113	1.363527596	0.790591721	2.876494492	3.117647946	3.044456402	2.119124031
CGGA_D63	212	1	1.575222672	2.014350681	0.825245693	0.00439134	1.235958344	0.266172702	0.483667313	0.088073778	1.736563927	0.779307089	0.609908956	0.08214208	0.151356855	0.598591923	1.034566636	0.130171268	2.909642265	2.670751685	1.745139152	2.147532914
CGGA_1101	214	1	0.873252028	1.48350429	1.15359092	0.225446656	1.283405667	2.087603367	0.004888582	0.073413426	2.317854762	0.86574715	0.65799107	0.282503277	0.184097948	0.363682835	1.687756912	0.704299712	2.529130658	2.366632012	0.968194648	1.838234491
CGGA_D30	215	1	2.388610774	1.951361968	2.307068384	0.564069216	1.815126611	1.808082623	0.518787051	0.448050022	2.5342956	2.651557451	0.811923938	0.505093409	1.315626264	1.697903958	1.401951042	0.460251109	2.690999154	2.603963506	3.018150988	1.574486938
CGGA_1081	216	1	1.749910888	2.351483859	2.051934599	0.00439134	2.040776522	1.587203164	-0.096878946	-0.127693086	2.408254875	2.14704021	0.94088272	0.844128062	0.167045565	0.984303581	1.645045607	0.219712264	2.786078761	2.564818494	2.177992523	2.249045647
CGGA_P160	219	1	2.70537028	2.554830246	2.680336604	1.129708957	2.092930008	2.227401817	0.229566736	1.791027632	2.416138325	2.57586783	3.023328453	2.669036917	1.503729033	2.113701418	2.063391375	1.716589249	2.809696439	2.771335252	2.650105584	2.571553411
CGGA_1631	221	1	2.590491929	2.403172011	2.570733456	0.300992211	2.121281518	1.562208582	0.975978926	0.409165104	2.973628111	2.514810722	1.695003478	0.349430959	1.466621283	1.777122937	1.872751561	0.786260305	2.695842676	2.575738539	2.827514333	2.258993702
CGGA_1814	221	1	2.582384712	2.55438557	2.700934991	0.507573106	1.962018885	2.030272564	0.72214387	0.529544577	2.633598352	2.270683899	2.485677797	2.058721197	1.272590536	1.605037078	1.765685745	1.087265219	2.906595278	2.772318041	2.576797513	2.445452062
CGGA_D48	221	1	1.771757953	2.037835551	1.535803605	0.331118259	1.808227266	1.082589713	-0.096878946	0.144015784	1.974042772	2.117068936	0.433698253	0.304317775	0.762643935	1.155742831	1.049335092	0.428714824	2.627100415	2.459139335	2.302922991	2.360758931
CGGA_1501	222	1	2.467561634	1.698935875	2.185973038	0.402880953	1.798007012	0.805518458	1.513659057	0.478352835	3.206352472	2.650766096	1.333954846	1.059801161	1.146319507	1.232699629	1.415898921	0.320399353	2.585672342	2.44129466	2.910617609	2.013541598
CGGA_318	222	1	2.545943305	2.542074118	2.736211967	1.248979747	1.998685409	1.950116613	1.358032652	0.972967386	2.694191209	2.263544064	2.938151102	2.983934869	1.711908045	1.838453737	1.643396709	1.982186978	2.345740393	2.656581205	2.506164225	2.593036061
CGGA_1546	223	1	2.555514206	2.270291991	2.724120428	0.49343209	2.054755993	1.486817228	1.575853768	0.349052951	2.91415986	2.318286329	2.17460108	2.228758516	1.750279323	1.514029309	2.043240644	1.489742221	2.618918745	2.617176815	2.772749847	2.076904771
CGGA_P310	224	1	2.205039875	1.119563741	1.639652826	0.185011801	1.232735653	0.966447165	0.934118723	0.37967893	2.955406065	2.50264259	0.862681099	0.170503293	0.791016862	0.778900354	1.589428614	0.590830505	2.56117356	2.272566551	2.721095509	1.797321209
CGGA_1685	225	1	2.134614308	2.321020899	1.894607218	0.353505832	1.992937268	1.524858827	0.321217902	0.231660427	1.763993768	1.946827396	1.184291689	0.349430959	1.036278165	1.495475134	1.572456555	1.699773073	2.906400454	2.774416536	1.978110307	2.578973129
CGGA_1461	226	1	2.174468439	2.711169403	2.465156396	0.434211511	1.917732817	2.024017886	1.504246545	0.194791537	2.303639741	1.848161423	1.855714453	0.594886297	0.702892186	1.20468109	1.658771887	0.704299712	3.115878407	2.644589381	2.400901126	2.387660858
CGGA_1060	227	1	1.768032918	2.027735288	1.411457303	0.197709674	1.56166449	1.039447082	0.260926478	0.208559454	1.179124968	1.033680024	0.582318574	-0.100425084	0.269119422	0.783970327	1.236330249	0.417895593	2.818393992	2.762314441	1.413631201	2.558984834
CGGA_899	231	1	2.138349413	2.074642495	1.874681177	0.637491125	1.582417277	1.587203164	-0.096878946	-0.127693086	2.159577066	2.05035671	0.960566721	1.102122842	0.796615834	0.932157993	1.100665796	0.600070983	2.835205687	2.656836072	2.073367185	2.477112664
CGGA_1586	232	1	2.509062476	2.464489367	2.771221778	1.075051079	2.183287597	1.953331378	1.636178753	0.968790329	2.519657314	2.358641527	2.961350101	2.916835112	1.623703666	1.783502828	2.050795933	1.623706233	2.781336127	2.667817469	2.608664406	2.414046124
CGGA_842	234	1	2.593281705	2.415872637	2.679120776	0.897509145	2.289338859	1.944184957	0.428198641	0.421087978	2.74866246	2.851123129	2.397842472	2.9200354	1.09718913	1.692842288	1.89483637	1.486222164	2.714425793	2.754795641	2.602296359	2.493983464
CGGA_1136	236	1	2.402682745	2.441454102	2.153369382	1.026219935	2.00578189	1.704452463	0.689742015	0.957837573	2.099550326	2.570354841	1.937063177	0.93772344	1.295831495	1.305251823	1.603843602	0.937788184	2.632710955	2.606112798	2.564791162	2.497488232
CGGA_272	238	1	2.765185734	2.701341799	2.401946312	0.458061093	2.237825787	2.041373001	0.08479236	0.130411932	2.829344266	2.099802207	2.402094848	1.492663264	0.673379296	1.622223861	2.043816028	1.399825017	2.733818775	3.01210954	2.521766587	2.518478109
CGGA_1145	239	1	2.609312028	2.783528238	2.543583383	0.570536291	2.0096038	1.951185664	-0.096878946	0.465447188	2.924051094	2.805735576	1.758394537	1.09088936	0.835207275	1.658959729	1.695025219	1.052277937	2.609543382	2.716244902	2.904926722	2.364026217
CGGA_1301	239	1	2.379016668	2.034294314	2.212289717	0.871373868	1.738878172	1.750788756	-0.096878946	-0.072475058	2.50498102	2.336085099	2.096451409	1.520196131	1.032360159	1.382691084	1.498590826	0.952733845	2.493921846	2.544802445	2.675635002	2.225046136
CGGA_P87	240	1	2.227189383	2.032697801	2.200130728	0.636429865	1.975688447	1.5271392	0.834507451	0.394559814	2.519855805	2.144280306	1.585192183	1.285471296	1.031208779	1.288344855	1.766796361	0.704299712	2.80645198	2.63381509	2.5441394	2.317395598
CGGA_1729	244	1	2.338064114	2.116096644	2.197083175	0.074877438	1.72739893	1.072466052	0.321217902	0.175729067	2.730030831	2.566809253	0.569669415	0.33321613	0.855196042	1.139503385	1.411069547	0.36355925	2.494209396	2.645945244	2.67820753	2.273925019
CGGA_1010	246	1	0.715664873	1.188623093	0.58087722	0.074877438	0.969419139	0.86131808	0.004888582	0.115819227	1.154491971	0.759484807	0.352714867	0.170503293	0.326570676	0.622120179	0.815150746	0.865997757	2.329560908	1.911924767	0.846785166	1.931155107
CGGA_1538	247	1	2.568271796	2.372445944	2.577205094	0.814773961	2.316967552	1.606504784	1.779355905	0.156225231	2.948743404	2.123561583	1.788798226	1.261086749	1.17478559	1.248098154	1.861480621	0.930757015	2.886562906	2.697359699	2.480833208	2.360156596
CGGA_1807	247	1	1.708606536	2.473229637	1.987530198	0.336366991	1.919377828	1.367041049	0.455660137	0.115819227	1.695575819	1.598127432	1.337389115	0.805061257	0.549952699	0.92575141	0.985895382	0.274691981	2.838778526	2.552675852	2.06289889	2.408572752
CGGA_1116	248	1	2.330525108	2.152020863	1.82302799	0.018977818	1.590184959	1.532313439	-0.096878946	-0.127693086	2.53400534	2.478094227	1.931244773	0.304317775	0.696811406	1.632869025	1.309815141	0.190963856	2.587522915	2.151023969	2.837477601	2.260262882
CGGA_1419	249	1	2.099920363	2.239161726	2.226800241	0.587440613	2.100986191	1.610328924	0.514351639	0.770103394	2.66152806	2.01528653	1.434070236	0.559124574	0.728111084	1.529707377	1.572456555	0.54852099	3.089964265	2.735718124	2.252315343	2.357085905
CGGA_1666	249	1	1.755683259	1.39155983	1.662423142	0.434211511	1.335806686	1.536153048	0.004888582	0.156225231	2.276531486	1.404240421	2.126761155	0.732202939	0.44669026	1.106356184	1.459551031	0.770655006	2.385354502	1.970553864	1.003616168	1.613767527
CGGA_1613	250	0	2.607658308	2.379072044	2.534004945	1.146932598	2.439647332	1.745714888	0.873175214	1.155855972	2.837327904	2.568340526	2.384858627	1.065606473	1.823020537	1.625302675	1.813923408	1.210672643	2.798357565	2.658939044	2.884357518	2.359215318
CGGA_1750	250	1	1.927494045	2.195760799	1.965053743	0.185011801	2.010054473	1.219033525	0.73567784	0.231660427	2.402869494	1.89105544	2.263920492	0.751150494	0.728111084	1.581884531	1.532757552	0.174487349	2.819280334	2.709684409	2.416220501	2.220327758
CGGA_1094	252	1	2.163175463	2.378162542	1.806796931	0.197709674	2.129097658	1.544613951	-0.096878946	0.183409098	2.158059354	2.008031716	1.30489618	0.183811012	0.624004445	1.251433692	1.792338045	0.395772357	2.975960332	2.489218608	2.217913983	2.550127917
CGGA_791	252	1	2.032834268	2.484169912	2.01036509	0.465707259	1.841750404	1.681872915	-0.096878946	1.052641578	2.269624124	2.392719777	1.015929298	-0.083527598	0.959741067	1.107523294	1.478343529	0.937788184	2.816993191	2.597598598	2.187343726	2.401086372
CGGA_881	252	1	2.313043946	2.628723363	2.505009693	0.336366991	2.331771578	2.126139221	0.475781504	0.073413426	2.39460452	2.523356408	1.112214219	0.170503293	0.528249939	1.549149372	1.81786225	0.590830505	3.048410348	2.752974678	2.41325075	2.757921496
CGGA_1322	253	1	1.897016788	2.168414224	1.450508587	0.100978926	0.832530477	0.735201553	-0.096878946	0.116559103	2.363159573	1.613949701	0.433698253	-0.153298473	0.73417011	0.880038327	1.349122635	0.205468097	2.802936248	2.430806239	2.32997943	2.381949234
CGGA_1365	253	1	1.450460569	1.269743207	1.628744836	0.636429865	1.109394525	1.351071788	0.092690076	0.778926803	2.083393738	0.546519506	1.863664093	1.598822774	0.368776699	0.672057915	1.785237301	0.905646462	2.296910342	1.709472612	1.473933021	1.84636833
CGGA_P266	253	1	0.922639305	1.202312226	0.806311325	0.142598965	1.163870674	1.050491962	0.004888582	0.136261746	1.476150335	0.474642051	0.615201194	0.170503293	0.234515057	0.420349404	0.656974674	0.417551002	2.130990549	1.698824245	0.846785166	1.51108191
CGGA_1006	254	1	2.21308505	2.889436054	2.137678671	1.105133657	1.84543251	2.048085028	0.703682675	0.575943525	2.827448856	2.47788564	2.040358098	1.76741442	1.347946555	1.519115824	1.93391252	1.37967612	2.737657458	2.949587611	2.709770513	2.149474206
CGGA_1188	256	1	2.317940799	1.819307549	2.293912275	0.292750236	2.019631676	1.309512182	0.348413132	0.208559454	2.903906279	2.1137828	1.655399023	1.374628892	0.796615834	0.9588006	1.752181751	0.656876921	2.683988407	2.593353514	2.989201362	2.059421364
CGGA_1776	259	1	1.871465551	2.230255387	2.183707389	0.20546624	2.059830172	1.542802911	0.380328112	0.073413426	2.341271277	1.946096452	1.357542751	0.650856494	0.549952699	1.263078231	1.577614661	0.942943045	2.776544935	2.838107288	2.286628048	2.349138088
CGGA_P180	260	1	1.606886705	1.202312226	1.094345954	0.185011801	0.848350288	1.403447196	0.075885205	0.194791537	2.293125951	0.689708701	1.634911224	0.316664967	0.354966677	0.778900354	1.413490137	0.778503764	2.510533897	1.798449895	1.435307451	1.6927738
CGGA_D16	261	1	2.493478738	2.341597983	2.488610627	1.189693739	2.075265006	1.787972483	-0.096878946	0.861874709	2.752620261	2.759624447	2.295615503	1.356650578	1.441042467	1.738201197	1.635066984	0.98623975	2.566699577	2.760123044	2.807065563	2.384459277
CGGA_P143	261	1	2.667819003	2.540562874	2.85651396	1.01534738	2.18793971	2.137085531	0.186586901	0.37967893	2.569265602	2.079961028	2.836004378	3.108166529	1.182659366	1.760082014	2.143791574	1.764719241	2.866976661	2.75499603	2.330604154	2.620315163
CGGA_1014	263	1	2.293785272	2.456264847	2.323169294	0.507573106	2.024552517	1.496612704	0.856907102	0.115819227	2.749645605	2.178859557	2.646607749	0.722532647	0.667726456	1.910526332	1.752123392	0.912019133	2.937782509	2.725160628	2.522160287	2.141450235
CGGA_679	263	1	2.605739982	2.507681224	2.312877849	0.589539076	2.095903387	1.900011576	0.164318203	0.700815388	2.72282775	2.514636252	1.611447926	0.768912494	1.310044422	1.435568099	1.659637565	1.165353021	2.654471161	2.820640913	2.702819504	2.411282619
CGGA_D26	263	1	2.397199268	2.527375708	2.440220803	0.589539076	2.308647622	2.022724884	1.95695	0.130411932	2.973726869	2.50687122	1.353924818	1.895981312	0.82259357	1.110871238	1.968875065	1.092504118	2.615520547	2.83410096	2.526258583	2.436187914
CGGA_1492	268	1	2.504622215	2.469124352	2.512495985	0.805410951	2.262624762	2.011910435	1.103796101	1.019534651	2.305950977	2.15539929	2.45093955	2.087582671	1.089327935	1.746505005	1.762336085	1.17107628	2.926232026	2.774124902	2.164228155	2.609545901
CGGA_P100	268	1	2.246904146	2.43835619	2.078518978	0.859818724	2.017691086	1.184717541	0.873175214	0.24949856	2.456121538	2.026033497	1.833348312	2.32784599	0.96675617	1.060783007	1.605790418	1.487497825	2.808736793	2.655228123	2.435123387	2.06907931
CGGA_1494	269	1	0.77830572	0.903302815	0.906231469	0.225446656	0.463753897	0.966447165	0.004888582	0.073413426	1.726918176	0.844451081	1.107076509	0.170503293	0.354966677	0.433878376	1.083598958	0.100040074	2.405381176	1.767978856	1.027627763	1.516319225
CGGA_1073	270	1	2.033837702	1.963102644	2.197454955	0.601887352	2.060349494	1.947969855	1.226402871	0.590307436	2.120766701	2.221329448	1.590526121	1.162416658	0.597953862	1.039829408	1.337321456	0.325201106	2.831430085	3.082753137	2.364252366	2.323391988
CGGA_1224	271	1	2.678210404	2.232609705	2.716655014	1.195772042	2.180374533	2.00777154	0.112040571	1.793960294	3.07497136	2.821478393	2.52248658	2.163700333	1.922323209	2.144408598	1.907032533	1.67356688	2.256318738	2.718898629	3.251378959	1.921133348
CGGA_1251	272	1	2.234964144	2.340383951	1.79613325	0.426537026	1.918184567	1.457722981	-0.096878946	0.439180832	2.161089431	2.314310317	1.234329901	0.02581081	0.994701911	1.079997154	1.407224247	0.097974987	2.687100165	2.384025683	2.441848323	2.558326294
CGGA_P295	273	1	2.333323849	2.303499862	2.153321233	0.2640603	2.000937393	1.687200964	0.593893225	0.073413426	2.913174269	2.48109713	1.574592089	0.26486585	0.658642872	1.466270662	1.468261903	1.275500404	2.904695025	2.648048618	2.557999055	2.182953229
CGGA_1393	275	1	2.407183699	2.172423703	2.380484558	0.41841092	2.213251705	1.924703843	1.01897571	0.333229433	3.005008253	2.183838301	2.004181722	1.819992474	1.10934588	1.402235557	1.980682048	0.93272402	2.993971716	2.646523347	2.727063866	1.937298184
CGGA_483	277	1	2.671278889	2.56486811	2.590705437	0.855854164	2.291221725	2.143960939	-0.096878946	0.343555757	2.861994999	2.300880422	2.355147605	1.838810902	1.032360159	1.658959729	1.807686689	1.674794038	2.877138722	2.692522819	2.446923767	2.574094913
CGGA_1346	284	1	2.411623919	2.365750499	2.198266041	0.5509284	1.99213092	1.841489401	0.408908643	-0.127693086	2.759651408	2.397740312	2.141171317	0.677261403	1.198383935	1.254004097	1.761272751	0.784190314	2.937215932	2.810263146	2.869872575	2.362721784
CGGA_1382	284	1	2.376128656	2.542083472	2.414910903	0.074877438	2.3049113	2.143191397	0.229566736	0.175729067	2.591605245	2.139218217	1.746594885	1.345737811	0.658642872	1.196411371	1.639821089	0.808995181	2.858919682	2.671262969	2.218115966	2.631378284
CGGA_662	284	1	1.714535013	1.996139143	1.430511724	0.262491834	1.206252337	0.892376017	-0.096878946	0.353732733	2.363619319	1.935270972	0.692446185	0.159636672	0.589053727	1.1495512	1.068497567	0.633103011	2.500115525	2.163086127	1.897928526	2.462327772
CGGA_568	285	1	2.378429443	2.129217026	2.470396694	0.766685108	1.979203411	1.590882304	1.089345894	0.349052951	2.655774257	2.090408943	2.841974683	1.39026222	1.598633907	1.529707377	1.57072421	0.912019133	2.649717067	2.504427735	2.624049379	2.157139919
CGGA_1218	286	1	2.334101021	2.169754578	2.310373111	0.126403228	2.073633912	1.680865134	0.213865813	0.507064017	2.694009724	2.593258241	2.128784548	0.910814508	1.117312551	1.555211339	1.732075345	1.267907785	2.640204841	2.582938353	2.662059028	2.327251411
CGGA_1418	287	1	1.746408569	1.325693224	1.30802012	0.225446656	0.98147624	1.278076748	0.004888582	1.15094906	1.890161042	0.962284738	1.383273461	0.495414305	0.382338909	0.811043314	1.441644612	1.305222718	2.289794985	1.953594916	1.393200177	1.88764904
CGGA_120	288	1	2.24340665	2.208305614	2.329095756	0.561719447	2.102476112	1.827186525	0.642099056	0.423503618	2.745736147	1.948285009	0.94859491	0.546809232	0.736310005	1.07121811	1.626210645	0.404410329	2.940258752	2.666114656	2.254027815	2.351570134
CGGA_782	289	1	2.450492591	2.225162582	2.42794137	0.835814703	1.879019327	1.863918972	0.369033279	-0.127693086	2.636654536	2.460774316	1.527680711	1.377824573	1.464510762	1.321264444	1.786292697	1.137329232	2.646137493	2.734266824	2.439714504	2.342070916
CGGA_1663	290	1	2.600585572	2.246503162	2.574505228	1.105991046	1.915251907	1.732893935	0.256921721	1.689526341	2.839423314	2.794687552	2.249999398	1.538310554	1.763503835	1.720958165	1.413490137	0.905646462	2.466634853	2.532961056	2.923383975	2.282965822
CGGA_1380	291	1	2.349103617	2.230255387	2.103325957	1.231527433	2.062618058	1.886314529	0.514351639	0.622520657	2.570006234	2.257929571	1.737646493	0.862988545	0.841479015	1.413475006	1.586084304	1.132896323	2.906400454	2.711676504	2.508242501	2.329158357
CGGA_1641	291	1	1.988995367	2.172854311	2.055825773	0.599985825	1.809036793	0.868905204	0.004888582	0.541820149	2.642617786	1.897763978	1.552664634	0.90892549	0.581311015	0.999901753	1.074537973	0.305459398	2.629555045	2.480976534	2.515977296	1.96910388
CGGA_1747	293	1	2.601742398	1.822326077	2.12331079	0.402880953	1.589184117	0.89113368	1.221624108	0.156225231	2.944672327	2.721030308	1.231918488	0.640003094	1.66412642	1.544895933	1.641307988	0.754673031	2.556956788	2.524712694	3.009171579	2.056667078
CGGA_P388	293	1	2.46891653	2.278719265	2.405624255	0.521464918	1.969276117	2.061325624	0.805291331	0.906494325	2.417288603	2.382626141	1.260247219	1.630623815	1.170806562	1.50483967	1.718672574	1.195168798	2.734046407	2.642283929	2.457110306	2.289043151
CGGA_P89	294	1	2.690106837	2.481405529	2.611463735	1.405792217	2.121281518	2.042475205	1.121332455	1.294526041	2.341457373	2.297357857	3.027249212	2.045443189	1.051229943	1.739555644	1.986753576	1.680808131	3.027587772	2.776784072	2.495783322	2.430020531
CGGA_495	295	1	2.18341222	2.227134318	2.41207591	0.959375402	2.097448908	1.783194961	0.675561695	1.029615269	2.731350159	1.816218921	1.374055878	2.354387005	0.928126447	1.117507618	1.997408411	0.777725257	2.898849678	2.931815119	2.529338063	2.373385829
CGGA_1237	296	1	2.393678775	2.736248683	2.340635968	0.241557729	2.056961182	1.385189866	0.616292277	0.196091042	2.764350405	2.299167333	1.688131623	0.70007772	1.041420592	1.364418241	1.290697535	0.656876921	2.708275107	2.568096651	2.525914895	2.239242658
CGGA_1412	296	1	2.186118886	2.069157725	1.908375924	0.516808482	1.919744762	1.557923903	0.112040571	0.64473645	2.5589489	2.036045542	1.712610371	0.433283498	0.889120772	1.200069159	1.664404838	1.417082139	2.600060548	2.537377146	2.431064487	2.253881535
CGGA_1520	297	1	2.329317817	2.030152272	2.289136472	0.548530976	1.762998416	1.314104152	0.485627939	0.409165104	2.5650288	2.507013653	1.480281919	1.011294074	1.120721007	1.399375169	1.208039258	0.467917612	2.604613945	2.655553105	2.631838809	2.232928082
CGGA_D19	297	1	1.711524238	2.550461918	2.221549776	0.479033928	2.297062644	1.458817324	1.043553488	0.115819227	1.429936379	1.556757553	1.840539976	1.151674257	0.539183863	0.898942141	1.189770485	0.620981682	2.850731787	2.721510394	1.49675607	2.549623105
CGGA_1770	298	1	2.186364465	2.302678486	1.990636341	0.521464918	2.082590241	1.713677397	0.283312909	0.742941963	1.996688711	2.062884048	1.570285618	1.312645174	1.046288112	1.24428855	1.470415249	1.673294605	2.962976823	2.748822615	2.283321167	2.511643637
CGGA_1908	298	1	2.265168045	2.505753993	2.520575675	0.49343209	2.022072508	2.020497287	0.004888582	0.787639243	2.468358707	2.314113875	0.65799107	1.042050837	0.93773047	1.236589616	1.572456555	0.838125505	2.587565169	2.764941268	2.446587372	2.478341128
CGGA_1476	299	1	2.334911967	2.361202517	1.942945202	0.574687196	1.996291942	1.790949716	0.514351639	0.491476588	2.718015914	2.404997352	1.425461372	0.468343492	0.711404461	1.551262107	1.618466184	0.738298164	2.783743127	2.68777629	2.644125383	2.314929365
CGGA_D46	300	1	2.16745356	1.900753631	1.913631323	0.619951646	2.200749358	1.594553851	0.865940321	0.421087978	1.767102105	1.889793932	0.987060329	1.159936056	1.166590741	1.384680619	1.498590826	1.072739853	2.847639718	2.613484424	1.752518406	2.388822392
CGGA_P205	302	1	1.254493369	1.069960703	0.532874167	0.074877438	0.777522697	1.175795355	0.004888582	0.136261746	2.028354604	0.698851255	1.428347069	0.870869691	0.266424586	0.622120179	0.835863158	0.659260203	2.365582301	1.668972721	1.00850097	1.420878093
CGGA_1811	304	1	2.662120642	2.262565611	2.657227698	0.986970989	2.064832645	1.755428929	0.465793439	1.405885757	2.763086514	2.756236831	2.285440499	1.277459404	1.514122274	1.739555644	1.483136468	1.324156004	2.495950761	2.601565582	2.935634046	2.307119594
CGGA_1002	305	1	1.849134304	2.139072191	1.847485468	0.507573106	1.889516543	1.184717541	1.246662163	0.231660427	2.440826245	2.200413578	1.836959391	0.838770702	0.94950671	1.969534021	1.521315714	0.503560034	2.760183915	2.794780205	2.424400219	2.256989772
CGGA_P116	305	1	1.190232706	1.174565413	1.167485226	0.074877438	0.769139597	0.898371553	0.004888582	0.094877083	2.236248509	0.568919851	1.383273461	0.958734376	0.311967462	0.348835615	1.155264534	0.526389903	2.207607202	1.707717414	0.865728161	1.44897823
CGGA_1447	308	0	0.908928446	0.975906362	0.636619564	0.074877438	0.550934716	0.898371553	0.004888582	0.115819227	1.62624094	0.661493782	1.987894036	0.53428684	0.234515057	0.787083573	1.074537973	0.138108704	2.030033982	1.81080259	0.9629506	1.896780118
CGGA_P136	308	0	1.560341646	1.322153545	1.185491573	0.074877438	0.925176441	1.691990604	0.004888582	0.156225231	2.212301874	1.270451155	1.839349807	0.692696556	0.234515057	0.818840077	1.135120246	0.515064715	2.543876844	1.758813185	0.661158084	1.71440765
CGGA_P145	308	1	1.927494045	2.119057631	1.770908706	0.49343209	1.83125809	1.388593484	0.171705835	0.073413426	2.401811358	2.007320711	2.519468304	0.546809232	0.736310005	1.665014554	1.396292222	0.503560034	2.722350572	2.601058255	2.410680135	2.268493914
CGGA_P421	308	1	2.014311199	2.19961502	1.657269506	0.386750882	2.276971704	1.748512855	0.229566736	0.685258523	1.54529166	1.790299501	1.398736943	0.628983942	0.925724096	0.727580296	0.8493033	0.258843647	2.616755474	2.85651567	2.346447991	2.487771184
CGGA_1767	309	0	1.589983542	1.322153545	1.407463577	0.225446656	1.534927176	1.363886621	0.004888582	0.115819227	1.960778315	0.950277609	1.122356795	0.33321613	0.44669026	0.672057915	1.427769274	0.695526259	2.339132245	1.835629495	1.371871918	1.653291269
CGGA_P439	309	0	2.429731395	2.113608784	2.284452042	1.117960505	1.76663719	1.641602305	0.345442473	0.529544577	2.212301874	1.793562509	2.840962875	1.835105227	0.94950671	1.372983807	1.735727691	0.559336032	2.48002259	2.828028739	2.452578933	2.356610516
CGGA_P438	310	0	2.031573566	2.341198146	1.94469109	0.282728361	1.624283784	1.403447196	0.402679281	0.175729067	2.027865654	1.724058387	1.347561344	0.796365443	0.649436924	1.101463137	1.22571138	0.320399353	2.546624324	2.761468969	2.232563365	2.308529697
CGGA_1295	310	1	2.442028301	2.187909214	2.361184813	0.88552041	2.020201256	1.901043266	0.559694049	0.714686833	2.568026556	2.592272103	2.061603758	1.380307019	1.371961159	1.756052955	1.822732819	0.954894028	2.889719788	2.626600849	2.755768081	2.353500869
CGGA_1216	312	1	2.518684715	2.260489014	2.167805808	0.619951646	1.918184567	1.988349415	-0.096878946	-0.020792734	2.977515471	2.568768946	0.776284504	0.56306363	0.472715886	1.054764091	1.587455544	0.470468621	2.733738374	2.515404754	2.605095419	1.410675453
CGGA_1457	312	1	2.651207142	2.585878883	2.834831658	1.255736599	2.279010596	2.26857736	0.33343067	1.598714946	2.707715394	2.667498797	1.367339574	1.73683837	1.433797322	1.277659512	1.785237301	1.354275496	2.810044379	2.741242082	2.690000475	2.461024381
CGGA_D44	313	1	1.606476077	2.196196407	1.991804057	0.648905567	2.088613052	1.819268195	0.518787051	0.256418296	2.498627578	1.651330955	1.298678384	0.959812284	0.994701911	1.388635911	1.741567254	0.771195433	2.921558914	2.77532015	1.794832965	2.484597498
CGGA_1008	315	1	2.472712083	2.554625944	2.377675702	0.367422332	2.244971679	1.892672215	0.66113439	0.170507136	2.875357031	1.162928462	1.856397509	0.886697338	0.282695114	0.772335585	1.489689388	0.565393066	2.90374429	2.668028904	1.829340259	2.667782543
CGGA_1078	315	1	2.605929065	1.755607168	2.398739169	0.613989878	1.763489472	2.015094222	-0.096878946	0.232880277	2.745429306	2.641335604	1.523774511	0.441645628	1.045900242	1.525083438	1.494159233	1.140909622	2.706461846	2.587878415	2.650176114	2.261055276
CGGA_P98	317	1	1.887901127	2.0063641	1.747624257	0.074877438	1.345056642	1.417876077	0.649800037	0.317207626	2.50882006	2.087949668	1.739150468	0.440278753	0.528249939	1.43525723	1.083598958	0.377421965	2.450692889	2.66789458	2.507234472	2.157603431
CGGA_1181	318	0	2.02304371	2.153540848	1.9617332	0.074877438	1.579960205	1.056063325	0.532853271	0.231660427	2.579290106	2.372203653	1.24828271	1.110169107	1.272590536	1.144087607	1.139207873	0.391036431	2.678912655	2.478036616	2.635306256	2.14867831
CGGA_245	318	1	2.445285504	2.056868748	2.319150767	1.164566975	2.072542942	1.743833556	1.089389021	-0.037651949	2.311606868	2.28659749	2.666780356	2.189040656	1.063491805	1.538236716	1.690556078	0.981565551	2.582537818	2.765875483	2.602015288	2.3597747
CGGA_763	319	0	1.671967472	1.838871019	1.398638694	0.074877438	1.232735653	1.262953298	0.728947108	0.073413426	1.995082846	1.850046075	1.064286656	0.682464558	0.591461074	1.43525723	1.3463919	0.209303362	2.732035361	2.789215021	2.112325966	2.270742309
CGGA_1605	321	1	1.753054111	2.064184604	1.594370517	0.074877438	1.468688104	1.039188284	0.391590978	0.37967893	2.327558508	1.780349756	1.748068887	0.228404877	0.791016862	1.345187237	1.163121711	0.320399353	2.618428741	2.72744285	2.345189842	2.307119594
CGGA_1326	322	1	2.50477135	2.355985593	2.340345515	0.225446656	2.031891726	1.461429968	1.096619069	0.136261746	3.044913521	2.647629211	0.928179057	0.822126047	1.125068383	1.192230525	1.878690402	0.668508019	2.738434285	2.549701819	2.766184581	2.177349777
CGGA_P270	322	1	2.175332147	2.356899639	1.908211124	0.479033928	1.570543311	1.721169278	0.171705835	0.073413426	2.003565501	2.033599886	1.512958333	0.349430959	0.855196042	1.57390856	1.406192536	0.838125505	2.871584859	2.715421255	2.366711753	2.621790827
CGGA_1435	324	0	2.428181905	2.37716401	2.040560863	0.725769662	1.741750206	1.456190731	0.391590978	0.600346841	2.232292297	2.244332455	1.676407919	1.475165194	1.178736408	1.48351435	1.448437113	0.738298164	2.848261496	2.741691752	2.552866275	2.359686349
CGGA_1329	326	1	1.948843726	2.542813038	1.830913984	0.17472093	1.766750411	1.467288181	0.535827892	-0.090467675	1.779170545	1.496973432	0.932821916	0.52742863	0.776440988	0.691142105	1.019442272	0.205468097	2.749554605	2.672721174	1.694643712	2.707985421
CGGA_2024	328	1	1.595688146	2.024355642	1.315042467	0.074877438	1.553082938	1.056063325	0.626419447	0.073413426	1.986944109	1.730424023	1.649770437	0.682464558	0.44669026	1.005696428	0.771591359	0.209303362	2.419934452	2.811584523	2.06943326	2.353260245
CGGA_507	328	1	1.821036114	2.089267385	1.48309428	0.074877438	1.849365335	1.324448972	0.296165371	0.073413426	2.420428209	1.76086568	2.175606421	0.170503293	0.621055239	1.722416773	1.222223037	0.71296119	2.897354418	2.80081319	2.139652715	2.33486407
CGGA_1411	329	1	2.310401898	2.059689054	2.370541869	0.480731272	1.882415642	1.826564848	0.260926478	1.292395402	2.561106835	2.617659469	1.28171625	1.157443422	1.373451336	1.607621647	1.560838592	1.48252394	2.459400546	2.821157136	2.941063434	2.242939526
CGGA_1785	329	1	2.074352142	2.528070637	1.94556112	0.402880953	2.34799016	1.34124749	0.092690076	0.073413426	2.236510504	1.97426905	1.589367338	0.74174118	0.907265394	0.898942141	1.143265738	0.430465479	2.833174853	2.727502604	2.359084005	2.416358803
CGGA_1496	330	1	2.108397985	2.346447478	1.928691088	0.225446656	1.279945583	1.278076748	0.125262224	0.517066131	1.835859879	1.599842167	1.439730151	0.508595955	0.744408932	0.938740154	1.163121711	0.989413316	2.776393568	2.65861863	1.903656467	2.525870633
CGGA_643	331	1	1.975726578	2.569371748	2.060755217	0.480731272	1.621595441	1.23384693	1.055025996	0.848075248	2.436610644	1.486832515	1.008846318	0.898882315	0.865712811	1.136955255	0.955064418	1.828771155	2.659503375	2.586088292	2.393539252	1.975618964
CGGA_1635	332	1	1.291047054	1.135136124	0.520352035	0.074877438	0.905166834	0.677186961	0.004888582	0.073413426	0.970216891	0.523370376	0.287243868	0.299765047	0.21806221	0.611691199	0.462156873	0.54852099	1.978613093	1.606372342	0.827228883	1.478282211
CGGA_1713	332	1	1.681420715	2.433517945	2.046609091	0.185011801	1.772631105	1.406366262	0.004888582	0.175729067	2.058758595	1.601550308	1.607715246	0.822126047	0.434258335	0.6011061	1.051239115	0.590830505	2.741862394	2.693171785	1.989695234	2.377908962
CGGA_1474	333	0	1.190232706	1.092566403	0.763339983	0.353505832	0.99910977	1.206414205	0.004888582	0.156225231	1.800655387	0.689708701	1.2562877	0.33321613	0.470940811	0.700381476	0.991187704	0.404410329	2.164066294	1.964400684	1.235939148	1.812716339
CGGA_1070	333	1	2.214647787	2.526221657	2.314982298	0.331118259	2.109107927	1.857248571	0.675561695	0.220820545	2.679724263	1.83105188	1.924340386	0.466137377	0.309165766	1.205714471	1.454884679	0.664621195	2.698766148	3.103454266	2.406743786	2.210472055
CGGA_1886	338	1	2.207400815	2.495527735	2.100460285	0.402880953	2.161091311	1.540596641	1.238451779	0.115819227	3.02796029	2.317554118	1.907402105	0.878658383	1.070590527	1.3124856	1.658771887	0.417551002	2.931804382	2.630865116	2.611925538	2.34371318
CGGA_1589	342	1	2.093425816	2.077793036	1.755987358	0.434211511	1.630981665	1.388593484	0.610356414	0.231660427	1.940157021	1.776978273	1.223553037	0.380898231	0.685537718	1.228782179	1.147294223	0.391036431	2.714633644	2.849258358	1.948917752	2.463292014
CGGA_1359	343	1	2.309914444	2.432120005	2.533258543	0.574687196	2.087798432	1.83292983	0.845811287	0.073413426	2.591529586	2.530240742	1.151768485	0.822126047	0.82033471	1.295353167	1.7463406	0.620981682	2.852028318	2.741016914	2.506222632	2.375027139
CGGA_1809	343	1	2.086810017	2.332648451	1.953305369	0.185011801	1.919377828	1.453550057	0.004888582	0.073413426	2.144313113	2.175444278	2.003323248	0.870869691	0.977989699	1.076367714	1.189770485	0.537540441	2.667781465	2.414595173	2.353710436	2.222589617
CGGA_P146	344	0	2.090684204	2.28019985	1.912014255	0.074877438	1.58367253	1.555828468	0.424350741	0.317207626	1.972957937	1.910034269	1.763966309	0.380898231	0.744408932	1.220863512	1.309186872	1.022078614	2.996869806	2.759141329	1.992937008	2.5811261
CGGA_1568	345	0	2.319765926	2.032697801	1.969981736	0.164063181	1.756861442	0.845865978	0.602175926	0.136261746	2.771978056	2.353691811	1.611697901	0.722532647	1.133664696	1.577913259	1.463926121	0.417551002	2.586342014	2.519157209	2.744823206	2.026237848
CGGA_1007	345	1	2.110135596	2.046578704	2.218201992	0.58327002	2.116535965	1.785590335	0.408908643	0.373653459	2.741380218	1.837269272	1.069633536	0.241039142	0.309165766	0.889851683	1.466745326	0.372973965	2.88910124	2.699963758	2.081176341	2.280113145
CGGA_1682	345	1	2.520008598	2.52745487	2.478448485	0.964868768	2.294309718	2.121878557	0.559694049	0.136261746	2.293780151	2.386733602	2.141952905	1.204385619	1.385482303	1.660025105	1.855276843	0.918327704	2.872501293	2.743314404	2.223275671	2.636400318
CGGA_789	345	1	2.387473971	1.927774185	2.550447986	0.761712726	1.969768726	1.926978711	1.183618735	1.165154766	2.825182588	2.51928444	2.038178804	1.532773121	1.462421821	1.511547328	1.583738973	1.480664185	2.555866362	2.940077931	2.880573041	1.815140008
CGGA_1170	346	1	1.905309892	2.07627589	1.798441027	0.733055427	1.630228867	1.452871262	0.164318203	-0.127693086	1.901143812	1.807530461	1.813728809	0.970539181	0.483148155	0.823095145	1.334331441	0.981565551	2.835084528	2.425777586	1.892306984	2.770213595
CGGA_1681	346	1	2.099383684	1.873913263	1.995248703	1.221566908	2.012617921	1.171280096	0.368885815	0.266958876	2.680651297	2.533271396	1.456342486	0.617794561	1.32313124	1.148635635	1.940123233	0.762712093	2.701275647	2.551193182	2.697076903	2.127502868
CGGA_1551	347	1	2.804834685	1.939612682	2.751964782	0.926344645	1.701392802	1.189125479	1.924703518	0.695203556	3.231503895	2.837418205	2.08029382	1.851889557	1.741645893	1.625302675	2.236552716	1.225755179	2.530241725	2.538229654	3.004818083	1.951500763
CGGA_1045	348	1	2.59671392	2.645769143	2.445551163	0.757035077	2.194344172	1.963277093	0.703682675	0.220820545	2.666571126	2.515571056	2.287309534	1.910908405	1.221931896	1.730815663	1.927791291	1.365784645	2.948284671	2.531349514	2.647702252	2.120655015
CGGA_P150	349	0	2.38388132	2.391679915	1.854092677	0.074877438	1.916080672	1.803381898	0.308798207	0.437583777	2.135135095	2.209823812	2.350978286	0.66154846	0.943646872	1.745123889	1.55483242	1.04800538	2.875291829	2.664086414	2.447091654	2.518136418
CGGA_1722	349	1	1.684526845	1.215649572	1.75321768	0.20546624	0.855746397	1.529408718	0.229566736	0.231660427	2.259238951	0.725535296	1.726974082	0.787557404	0.368776699	0.905751667	1.178507776	0.729958052	2.215637221	1.900439374	1.118470278	1.521494723
CGGA_1686	352	0	2.014990324	2.098277712	1.650304981	0.300992211	1.773819447	0.79713683	0.156531631	0.300800635	2.568109341	2.233022085	0.772490181	0.170503293	1.041304395	1.315847483	1.26265141	0.274691981	2.584776687	2.506352004	2.583527019	1.893761865
CGGA_448	354	1	2.724040702	2.467312074	2.515558379	1.480840018	1.999984423	1.886453906	-0.096878946	0.64473645	2.714584859	2.56541327	2.653815549	2.291251577	1.50455421	1.706866759	1.626591967	1.884540696	2.524965969	2.903389837	2.844695963	2.494485696
CGGA_P437	356	0	1.796833826	2.317128416	1.795510601	0.074877438	1.894803288	1.07783265	0.004888582	0.073413426	1.872652047	1.242491914	0.921224475	0.170503293	0.368776699	0.485673398	1.189770485	0.559336032	2.511874781	2.799124887	1.803366969	2.405395429
CGGA_1603	356	1	2.586413099	2.232333448	2.600627351	0.521464918	2.19176712	2.021204061	1.014982046	0.136261746	3.135952896	2.431668726	1.589367338	2.653466466	0.87523078	0.709568813	2.012537548	0.746535762	2.662099645	2.616032598	2.98685767	2.335633394
CGGA_D32	358	1	2.272178711	2.309186336	2.449301977	0.312204945	2.171918986	1.904232688	1.462901185	0.183409098	2.759947158	1.768742793	1.688131623	2.121023562	0.755637458	1.502300604	1.761272751	0.449888749	2.817056985	2.748167253	2.4388578	2.647597929
CGGA_1369	360	0	2.241997115	1.975665387	1.723010611	0.185011801	1.653649267	0.780042263	0.568408911	0.284055198	2.612032692	2.315838808	0.928179057	0.170503293	1.046288112	1.288344855	1.174701454	0.377421965	2.446936164	2.494279485	2.858474052	1.921932257
CGGA_1697	360	0	2.131197946	2.314241168	2.053215762	0.185011801	1.910241168	1.376389451	0.380328112	0.423503618	2.626104312	2.021296652	1.428347069	0.702782862	0.881770077	1.453579475	1.37847882	0.417551002	2.800997875	2.6882012	2.49892666	2.156210846
CGGA_578	362	1	1.965182164	2.442406656	2.09946478	0.321727619	1.974609329	1.039447082	-0.096878946	0.073423937	2.197254527	1.978087205	0.300286774	0.294146045	0.552304908	0.583162522	0.870866748	1.013543656	2.608426415	2.409501472	2.105708549	2.347815551
CGGA_1740	363	1	1.269420457	2.250109516	1.493011033	0.164063181	1.426570688	0.837996995	0.402679281	0.333287987	2.333921572	1.750163093	1.041685652	0.380898231	0.44669026	1.120794187	0.90034478	0.786260305	2.668422408	2.670501609	2.300553757	2.270101646
CGGA_1420	364	1	1.787225719	1.894967072	1.398638694	1.068680869	1.371823297	1.262953298	0.962360794	0.073413426	2.774796565	2.033023501	1.749537997	1.61392214	0.581311015	1.932360605	1.567239791	0.830964696	2.63030427	2.65129359	2.615211687	2.301409836
CGGA_108	366	1	2.377970675	2.446292692	2.585026936	0.964868768	2.013255963	1.867895001	0.004888582	0.611517412	2.068911627	2.362248298	2.297653095	0.937854708	1.111925584	1.342006176	1.834189071	1.005966674	2.783547594	2.824071552	2.400455275	2.507722901
CGGA_1634	366	1	2.313892084	2.302678486	2.432465797	0.715172876	2.066484517	1.437402645	0.004888582	0.073413426	2.726400908	2.191088716	1.867025424	1.146640767	1.089327935	1.632458941	1.232620778	0.526389903	2.737419824	2.613148473	2.642995276	2.236536601
CGGA_867	367	1	2.317541186	2.417742043	2.152327746	0.994179276	2.397357973	1.696728784	0.811247582	1.072143928	2.445541776	2.563616574	1.188790715	0.838770702	1.530296016	1.277659512	1.723615519	0.738298164	3.051117556	2.64271253	2.634443909	2.364816445
CGGA_1053	370	1	2.239068821	2.531007763	2.449426207	0.208930511	2.366514858	1.661280605	0.961401964	-0.127693086	2.722495403	2.405269644	2.171134654	0.304317775	0.999538247	1.300583548	1.478343529	0.967321366	2.656452476	2.842502685	2.748050093	2.0153388
CGGA_658	372	1	2.418778262	2.387779813	2.312685859	0.990837389	2.073633912	1.84288356	0.877148729	0.984047711	2.591968639	2.434356158	1.814390916	0.659588694	1.46032417	1.415469619	1.487439937	1.00907891	2.810749659	2.724374212	2.445239066	2.536064134
CGGA_676	376	1	2.647207188	2.433995122	2.229728576	0.797806421	2.051252308	1.703493931	0.260926478	0.980379097	2.113246239	2.297446399	2.007373063	0.922503005	1.045900242	1.580863555	1.643396709	1.048097988	2.673174642	2.74153605	2.30173293	2.647054365
CGGA_P5	378	1	2.647612638	2.388835055	2.477906419	0.842144357	2.117032125	2.183631315	0.092690076	1.104895536	2.039417093	2.351732589	2.761128592	2.023394697	1.120721007	1.690738887	1.81786225	1.067962228	2.872631893	2.791790605	2.330414818	2.593666523
CGGA_1313	379	1	2.370539397	2.651615809	2.356443445	0.401849356	1.962759141	1.940911929	1.527209146	0.411858738	2.677631781	2.304283325	2.372764917	1.509627924	1.310044422	1.52950944	1.900508541	1.178854853	2.858172293	2.70226268	2.525226599	2.510045501
CGGA_1985	380	1	1.776143303	2.390667146	1.730395895	0.336366991	1.992937268	1.434659531	0.532853271	0.565785259	2.247322183	1.796799374	0.89262019	0.732202939	0.841479015	1.270417545	1.687756912	0.36355925	2.861031184	2.577419509	2.229937792	2.240102549
CGGA_604	381	1	2.683318265	2.724843344	2.566129344	1.354150268	2.010237483	2.035401054	1.009682274	0.789358554	2.773259428	2.694649244	2.382703334	1.915607334	1.726518245	1.979386994	1.904248711	1.883049851	2.954129965	2.826452901	2.766415374	2.681255791
CGGA_1154	383	1	2.430310368	2.386785521	2.178670091	0.671198271	1.836371395	1.865795499	0.156531631	0.175729067	2.201963038	2.133647393	1.788798226	0.396172552	0.994457792	1.525279093	1.77011059	0.989413316	2.940542569	2.712825401	2.295699415	2.545658188
CGGA_678	386	1	2.513983335	2.585717811	2.381260359	0.752318767	2.308647622	1.758483776	1.965031021	0.383404301	2.891228891	1.997312719	2.661575387	1.702027283	0.769578011	1.341140382	1.740223118	0.967321366	2.811463267	2.710774623	2.531038304	2.363374413
CGGA_1659	387	1	2.517168971	2.376738277	2.431833409	0.725769662	2.332993934	2.127196439	0.171705835	0.194791537	2.693651315	2.518260954	2.451158421	1.352829214	1.393425752	1.782234365	2.144611383	1.758518323	3.040441587	2.747019625	2.602504136	2.524980184
CGGA_859	387	1	2.426285865	2.217188401	2.532640908	0.757035077	2.201146208	1.775113151	0.568929865	0.64473645	2.672826146	2.292585496	2.292252195	2.163700333	1.656686663	1.940126125	1.716756521	1.625612152	2.58551268	2.654280663	2.640937264	2.279348379
CGGA_P18	387	1	2.12972344	2.29742352	1.584350237	0.074877438	1.754380876	1.453550057	0.171705835	0.409165104	2.105986738	1.787009968	2.222990059	0.66154846	0.591461074	1.700020448	1.793639479	0.729958052	2.883575708	2.690664644	2.13684351	2.555569657
CGGA_1698	388	1	2.386794028	2.491184539	2.486110416	0.535115119	2.155622523	1.590882304	0.914497759	0.073413426	2.700368054	2.416277534	2.417935306	1.475165194	1.326134475	1.2667602	1.786296964	0.786260305	2.849100178	2.67615312	2.757955631	2.353981505
CGGA_P23	392	1	1.475537442	1.021765785	1.271443378	0.074877438	1.155158631	1.2394391	0.004888582	0.364513207	1.976364215	0.893037774	1.024162611	0.170503293	0.297081924	1.01712296	1.155264534	0.274691981	2.237777062	1.825374373	1.141864589	1.513708377
CGGA_1118	398	1	2.329625267	2.330545512	1.803777477	0.302546952	2.037225879	1.621714446	0.703682675	0.663996094	2.38025692	2.443233019	1.330989013	0.835229861	0.911702388	1.133760909	1.352033951	0.50995855	2.786217944	2.509789417	2.474527664	2.163352561
CGGA_1817	399	1	2.257177178	2.254317883	2.22639924	0.693511282	2.045552265	1.856210853	0.989280123	0.804740822	2.801854741	2.611113441	2.037596041	0.998556629	1.406393856	1.695403588	1.694382898	0.430465479	2.899264043	2.585009796	2.72579912	2.267201432
CGGA_1749	401	1	2.068542698	2.612057505	2.040560863	0.336366991	2.232171147	1.792209652	1.422909726	0.194791537	2.378155384	1.931170063	1.917400531	0.58315754	0.667726456	1.06602344	1.690419474	0.537540441	3.055573371	2.729110102	2.248365058	2.445968761
CGGA_P30	404	1	2.131688061	2.62300707	2.694219769	0.225446656	2.407995587	2.464413605	0.243368528	0.073413426	2.856597898	1.58593576	1.184291689	1.104773852	0.827460601	1.208770751	2.160218626	0.930757015	2.990096521	2.752010858	2.523398817	2.554890603
CGGA_P109	406	1	2.39644935	2.425382466	2.200130728	0.83313797	2.31308754	1.732893935	2.415469882	0.073413426	2.412513632	2.2528609	2.039050816	1.46097475	1.343798962	1.549149372	1.73692013	0.793926513	2.844316791	2.603885956	2.593010318	2.310492411
CGGA_P22	406	1	2.28586618	2.447786842	2.187774915	0.282728361	2.158998451	1.725603251	0.402679281	0.115819227	2.912242514	2.433990959	1.142128927	0.33321613	0.95531093	1.448411973	1.687756912	0.559336032	2.942658833	2.588239289	2.575554815	2.230742146
CGGA_P416	408	0	1.698236128	2.441083556	1.475522308	0.185011801	1.760554575	1.324448972	0.092690076	0.37967893	1.772756588	1.485570286	1.053092161	0.170503293	0.434258335	0.885100477	1.135120246	0.320399353	2.494843935	2.80877459	2.098759918	2.38206811
CGGA_1183	408	1	1.779870394	2.324862953	1.953305369	0.074877438	2.289292503	1.80704063	0.504909706	0.073413426	2.629846417	2.342867707	0.557821355	0.316664967	1.1546011	1.366932802	2.030476992	0.762712093	2.914109533	2.624301825	2.355975948	2.447341792
CGGA_P411	411	0	2.168800185	2.65413769	2.066085047	0.336366991	2.084682844	1.683978785	0.004888582	0.589004443	1.924874356	1.92425506	1.520202904	0.805061257	0.841479015	0.795167077	1.329554811	0.258843647	2.612170671	2.90608662	2.259588377	2.507586641
CGGA_1138	411	1	1.870477179	2.32282006	2.079129721	0.20546624	2.168110878	1.499030912	0.504909706	0.284055198	2.543125312	1.757328983	1.080695721	0.944889961	0.719809987	1.248098154	1.810944117	0.677633099	2.946230289	2.661961736	2.275006743	2.393143308
CGGA_1518	411	1	1.304983496	2.220370517	1.810340582	0.244972037	1.978503089	1.5271392	0.434942736	0.37967893	2.326777982	1.883365805	0.557821355	0.411154373	0.458915777	1.07121811	1.393786031	0.838125505	2.952813951	2.828028739	2.341017501	2.506630818
CGGA_1571	412	0	2.170554345	1.856796404	1.87120666	0.300992211	1.617482523	1.206414205	0.602175926	0.194791537	2.716413577	2.350199897	0.806727503	0.365321256	0.848374489	1.589728751	1.174701454	0.349440252	2.525204396	2.662672067	2.712162333	1.615835654
CGGA_1171	412	1	2.657839677	2.315673676	2.615120783	1.477675425	2.283951779	2.051396953	0.327313101	0.027732565	2.828871521	2.802569154	2.128223317	1.873318527	1.46032417	1.62698665	1.816877424	1.404195291	2.707240038	2.768819721	2.818781342	2.479706597
CGGA_P27	413	0	1.91444369	2.317389508	1.680828591	0.164063181	1.756861442	1.289144566	0.485627939	0.423503618	1.772756588	1.697583629	1.855714453	0.495414305	0.61132966	1.390726395	1.200805323	1.478416355	2.856400616	2.737669605	2.055788257	2.525362182
CGGA_1758	414	1	2.004670113	2.714756123	2.380479072	0.671198271	2.015796964	1.799690837	0.283312909	0.115819227	2.551188904	1.635974314	1.467122743	0.606430293	0.539183863	0.642525585	1.711149395	0.983793731	3.005522747	2.740791523	2.156351587	2.448878116
CGGA_1709	415	1	2.522539986	2.739394391	2.475728137	1.055749743	2.362501413	2.039125614	0.004888582	0.364513207	2.753845263	2.540139128	2.197978561	1.208950546	1.102992859	1.298823533	1.76790403	1.22946233	2.781187925	2.720095664	2.501621488	2.48555637
CGGA_599	418	1	1.97224167	2.199553899	1.548000949	0.061109828	1.83052565	1.246004569	0.552538464	-0.127693086	2.375830504	2.162946221	0.916365052	0.283829433	0.835207275	1.388635911	1.349122635	0.300143627	2.745605789	2.45598459	2.380392683	2.249854631
CGGA_458	419	1	1.997683596	2.220394972	1.483682458	0.502623345	1.655285418	1.0462905	0.138537162	0.130411932	1.997496197	2.022607271	1.845546454	0.207232285	0.871645167	1.388635911	1.135468631	1.000047711	2.657833318	2.44172943	2.377413672	2.211340123
CGGA_1106	420	1	2.583621964	2.641361813	2.697435162	0.725769662	2.223653798	2.048429126	1.583872548	0.136261746	2.667544865	2.17658662	2.27916404	1.937700609	0.925724096	1.378965486	2.14214608	1.478416355	2.982201897	2.729702627	2.485908868	2.48555637
CGGA_1119	422	1	1.619468356	2.499517761	2.013522648	-0.041129294	2.104079596	1.742956371	0.843029951	-0.020792734	2.922676263	1.20741339	1.026392519	0.898882315	0.704448244	0.426461818	1.447637896	0.372973965	3.012591924	2.277371941	1.925156842	2.50491426
CGGA_1120	422	1	1.071845117	1.269743207	1.162891782	0.074877438	0.688343886	1.039188284	0.004888582	0.156225231	1.446531245	0.689708701	0.823206449	0.170503293	0.21806221	0.709568813	0.665850368	0.443160486	2.190450813	2.158221686	0.694776088	1.722425433
CGGA_1178	422	1	1.874415987	2.033963587	1.6002805	0.074877438	1.585517257	1.655604023	0.27023405	0.364513207	2.017941899	1.851921725	1.480281919	0.380898231	0.760315208	1.46877081	1.151293699	1.087265219	2.948970851	2.714790798	1.961468262	2.477883556
CGGA_1160	426	1	2.073842132	2.135991291	2.326042776	0.434562986	2.045464668	1.779172921	1.322978818	0.256418296	2.070819001	2.095227041	1.937063177	1.368171027	0.949379327	1.415469619	1.363527596	0.917276196	2.652978418	2.562304893	2.375415729	2.305847473
CGGA_1391	426	1	2.229765159	2.449930896	2.292770576	0.587440613	2.081012532	1.588891799	0.73567784	0.465000863	2.641935314	2.233022085	1.794129261	1.204385619	0.95531093	0.919154981	1.497562412	1.119581057	2.814646519	2.638479084	2.425627291	2.109709084
CGGA_P399	428	0	1.599451822	2.4414226	1.392669014	0.353505832	1.923459506	1.056063325	0.559694049	0.073413426	2.055156273	1.547239088	2.031721177	0.559124574	0.61132966	1.055496095	1.560190781	0.778503764	2.838778526	2.604788024	2.129713569	2.424115972
CGGA_P422	430	0	1.922326567	2.068210365	1.30802012	0.074877438	1.201428271	0.966447165	0.156531631	0.194791537	1.70704319	1.569756204	1.24828271	0.170503293	0.281904359	0.932279389	0.793740896	0.377421965	2.553431593	2.750070827	2.052630321	2.311886268
CGGA_1141	432	1	1.738293465	1.929585789	1.626901191	0.353505832	1.822937726	1.385569796	0.822988644	0.231660427	2.443586549	2.073847114	2.032460465	0.830499754	0.630646176	1.731069172	1.365356023	0.305459398	2.685560981	2.759141329	2.409386005	2.164022046
CGGA_837	432	1	2.114645453	2.461455531	2.413056858	0.458061093	1.954916785	1.488920134	1.246843855	-0.127693086	2.308975827	1.651330955	1.930266181	1.978761668	1.121255521	0.93668137	1.309815141	0.912039704	2.752010645	2.756914699	1.98277405	2.310198357
CGGA_1660	433	0	2.259528257	2.005679663	2.174960055	0.074877438	2.060947965	1.406366262	0.004888582	1.135983548	2.819706936	2.789225211	0.615201194	0.170503293	0.21806221	1.139503385	1.99802364	0.770655006	2.395317788	2.146610583	2.469809342	2.085709086
CGGA_P11	433	0	2.284320518	2.14728966	1.685719268	0.434211511	1.730045177	1.148140955	0.514351639	0.577485537	2.252840411	1.970862394	0.789828456	0.978956529	0.931756541	1.722416773	1.5844029	0.865997757	2.80645198	2.591110454	2.385806782	2.304278709
CGGA_488	435	1	1.664722433	2.605006385	1.545317145	0.087927472	1.812182128	1.049683178	0.961401964	0.088073778	1.534606338	0.889257198	0.998055872	0.821626148	0.1024189	0.396660777	0.838005069	1.039647562	3.164000221	2.619072871	0.587784057	2.557886756
CGGA_P392	437	0	1.741015817	2.397484031	1.625050076	0.548530976	1.141824373	1.324448972	0.004888582	0.073413426	1.708172741	1.5275848	1.431216637	0.425853367	0.326570676	0.945134912	0.842619121	0.274691981	2.551905935	2.79575311	1.944019763	2.356134327
CGGA_1451	438	1	2.575997191	2.411778057	2.697025139	1.042556822	2.046134522	1.625313771	1.413353156	0.906494325	2.954259627	2.661948266	1.370565199	2.140778848	1.320110645	1.639506461	1.721151197	1.032584739	2.619016631	2.638391911	2.837476744	2.340206375
CGGA_1175	441	1	2.051480135	2.16886144	1.966256389	0.219975656	1.309522013	1.387041314	0.112040571	0.058490379	2.083617691	1.992950292	1.546724978	0.659588694	0.71947112	0.992565922	1.277583388	0.176191103	3.061401594	2.585190555	2.022571123	2.415421999
CGGA_773	443	1	1.793486378	1.843013547	1.646628415	0.28281127	1.631653717	1.131696757	0.428198641	-0.072475058	2.136230509	2.034720469	1.415298901	0.362494787	0.681278658	1.222302536	1.05418134	0.190963856	2.469129593	2.786336742	1.821322223	2.246204666
CGGA_P16	447	0	1.856375988	2.476380423	1.890633959	0.225446656	1.635938906	1.494182341	0.828775366	0.073413426	1.724756495	1.270451155	2.592359742	1.596627175	0.382338909	0.92575141	1.515488498	1.921182102	2.885643496	2.683989212	1.650371599	2.620923873
CGGA_1280	447	1	2.236141691	2.470652344	1.946467413	0.607968795	2.123348346	1.763539583	0.164318203	0.393019983	2.704548113	2.58850637	0.873133962	0.433283498	0.969933108	1.426535113	1.509506202	0.591561318	2.825315467	2.548064448	2.422225471	2.488678498
CGGA_892	448	0	1.553726128	1.832605879	1.38053204	0.00439134	1.301784498	1.039447082	-0.096878946	-0.004283844	2.043087475	2.102636319	-0.153293592	-0.034839518	0.493435559	0.941170992	1.143865295	0.349463504	2.68746457	2.242246735	1.889473315	2.261055276
CGGA_P385	449	0	1.848089023	2.138609552	1.679186351	0.074877438	1.868554911	1.292783196	0.402679281	0.437583777	2.241705238	1.564231068	2.052602034	0.365321256	0.768126603	1.544895933	1.381062758	0.305459398	2.802306448	2.798950993	2.117974989	2.306270237
CGGA_1177	449	1	2.519817595	2.51309722	2.781520297	1.199780998	2.078508061	2.032812691	1.097732128	1.172867739	2.802189644	2.556457918	3.118447787	2.280086717	1.606546479	2.119109699	1.828105744	1.884540696	2.408379841	2.639952116	2.936060053	2.029208837
CGGA_1083	450	1	2.564413744	2.273090067	2.636840009	1.239916221	2.070352364	2.074962254	0.770026884	1.504761526	2.469619587	2.801158833	1.95765178	0.08214208	1.266237767	1.475071369	1.693540192	1.356309125	2.787468161	3.117454213	2.877045691	2.501957492
CGGA_P315	451	1	1.906397575	1.907771041	1.215664923	0.370296384	1.518163841	0.86131808	0.283312909	0.073413426	2.420995357	1.908420834	1.075275963	0.26486585	0.744408932	1.399375169	1.167008755	0.569989886	2.645269959	2.614594775	2.485252186	2.158528419
CGGA_1560	459	1	1.986073314	2.343117897	1.925959988	0.464370313	1.850347394	1.544998944	0.075885205	0.73364887	2.046448387	1.895261993	1.053092161	2.254222083	0.881770077	1.076367714	1.505613509	0.640384592	2.89265223	2.61841038	2.225423026	2.549738788
CGGA_1760	459	1	2.52014983	2.163127236	2.459629692	0.814773961	1.783203906	1.674169254	0.402679281	0.24949856	2.848448801	2.510058054	2.083535798	1.571806538	1.1379145	0.976158651	1.605790418	0.746535762	2.749025541	2.572797908	2.762124818	2.206789096
CGGA_1114	460	1	2.885370249	2.410250334	2.690317824	1.045777824	2.363189492	2.242917618	1.080948878	0.946212188	2.900113945	2.331705488	1.012398713	1.082305067	1.244527899	1.444435872	2.10746541	1.276334003	2.517597216	2.743931296	2.983853585	2.550127917
CGGA_1510	465	1	1.818791861	2.354838983	1.799267479	0.386750882	2.087798432	1.351071788	0.610356414	0.115819227	1.838315753	1.925029675	0.698315557	0.751150494	0.482771045	0.849129097	1.682382314	0.503560034	3.070524654	2.771532155	2.089942397	2.492867577
CGGA_1452	468	1	2.50026289	2.284889701	2.669079514	0.766685108	2.145286939	1.270568448	1.839660181	1.135983548	3.000460669	2.594033518	2.414754521	2.441167832	1.536222359	1.663357447	1.519381317	0.865997757	2.460045267	2.602476152	2.822652429	2.326526879
CGGA_1738	469	1	2.247946139	2.188306425	2.082168201	0.521464918	2.063173008	1.417876077	0.485627939	0.364513207	2.753373557	2.379059575	0.798331659	0.454439329	1.075331908	1.224836923	1.547590025	0.377421965	2.992196706	2.614113621	2.599827602	2.292927049
CGGA_P157	470	1	2.367223862	2.560542864	2.010965365	0.336366991	1.995623461	2.078045811	0.357259025	1.155855972	2.533681662	2.302788418	1.60571127	0.66154846	0.571012196	1.424482337	1.752123392	0.686638269	2.9378783	2.77736007	2.26481462	2.587972533
CGGA_1079	471	1	2.563434753	2.471980686	2.262128795	0.113801874	2.043127118	1.869179209	0.305713094	-0.072475058	3.061380574	2.409864157	2.310949131	0.788620456	0.665388891	1.841309083	1.690556078	0.803207921	2.705942147	2.180013466	2.753056905	2.369533514
CGGA_1606	471	1	2.391660269	2.615935646	2.072975872	0.599985825	2.063173008	1.619751904	0.004888582	0.861433587	1.951218177	1.854718493	0.94859491	0.628983942	0.848374489	0.905751667	1.275470672	0.417551002	2.718750634	2.560917872	2.084621283	2.391467907
CGGA_1392	473	1	2.44405942	2.314768211	2.587873556	0.574687196	1.898287936	1.247391492	2.074958554	0.89919297	2.949773477	2.44421509	2.286900503	2.183537936	1.677311123	1.295353167	1.476818024	1.032584739	2.392572435	2.567160662	2.914256037	2.165832146
CGGA_1444	476	1	2.085695305	2.418846351	2.144277215	0.814773961	2.125015032	1.674169254	1.407524647	0.504378866	2.285612461	2.085969635	1.798084906	0.893965889	1.020937904	1.116021127	1.411069547	1.032584739	2.757732404	2.670272724	2.408230674	2.394808642
CGGA_652	476	1	2.201466889	2.222515171	1.693752574	0.449432545	1.86667768	1.2394391	0.72214387	0.317207626	2.210032986	2.061289599	1.360828569	1.077055354	0.7758461	1.589728751	1.167008755	0.479991833	2.724572784	2.685568609	2.3716876	2.336655952
CGGA_1594	480	0	1.976416288	1.215649572	1.259964376	0.074877438	0.848350288	0.409712614	0.523665152	0.136261746	2.883802535	2.498069816	1.383273461	1.443420669	0.581311015	1.456143486	1.446183462	0.54852099	2.50948627	2.224926835	2.861615599	1.516319225
CGGA_1124	484	1	2.468597349	2.452971374	2.644551432	0.886462737	2.285544313	2.093831392	0.369033279	0.804596925	2.858156406	2.614088407	2.238911441	2.12560514	1.438854046	1.837736699	1.786292697	1.611724848	2.496439971	2.786992141	2.846649901	1.976920857
CGGA_1388	485	1	2.549728254	1.659143613	2.178828884	0.442490942	1.836171882	1.786385847	0.305713094	-0.127693086	2.433180987	2.569086743	2.693162381	1.277029505	1.238165073	1.837018371	1.649958819	1.614536431	2.628908879	2.729886913	2.654099438	2.399569461
CGGA_1433	487	1	2.495989528	2.381177318	2.503024573	0.561719447	2.026401394	1.732893935	1.375167835	0.073413426	2.847248768	2.281023594	2.7239566	1.79948446	1.065810212	2.128822562	1.375881508	1.037769405	2.831682338	2.57028251	2.586005768	2.252941164
CGGA_374	493	1	1.618184571	2.151092985	1.695853742	-0.010481907	1.480949908	0.665225002	0.138537162	0.073423937	1.866588737	1.180415038	1.166341417	-0.135296892	0.255307605	0.386451961	1.126953376	0.833707722	2.794743099	2.58248656	1.311993691	2.435339642
CGGA_1833	494	1	2.35435516	2.653160724	2.420438008	0.386750882	2.189092594	1.805824613	1.820087518	0.565785259	2.445281862	1.869305844	2.480553814	1.644778862	1.093919013	1.096528908	1.647206241	0.778503764	2.926130696	2.797686147	2.289247787	2.473419052
CGGA_P364	495	1	2.360249363	2.251085794	2.323468234	0.824015387	2.188708746	1.74430904	1.373070768	0.589004443	2.538445199	2.468646928	2.110312017	1.110169107	1.653595449	1.597445045	1.309186872	0.762712093	2.611868716	2.682399156	2.84090519	2.284802238
CGGA_D62	500	1	2.373916572	2.370306488	2.350521585	0.922432316	1.964873839	1.798918072	0.920430196	0.515084025	2.440760153	2.582161495	1.925334538	0.653586314	1.329331857	1.254004097	1.574324318	0.439377909	2.698412552	2.603100883	2.836761277	2.203477913
CGGA_P185	502	1	2.287404409	2.294620365	1.997534131	0.612328711	2.066484517	1.975467973	0.215508252	0.685258523	2.104421784	2.263209574	0.968367766	0.985557341	0.87523078	1.332346757	1.739294988	0.729958052	3.004921932	2.765952413	2.009741466	2.570277347
CGGA_731	503	1	2.312065132	2.2207942	2.362750452	0.936167279	2.018391	1.948507631	1.26014088	1.06849887	2.542044221	2.219220218	1.55777912	1.659394516	1.205213175	1.114199277	1.84336256	1.140909622	2.820042326	2.802323309	2.444394058	2.357140881
CGGA_P358	504	0	2.393192329	2.290366066	2.383952163	0.964868768	1.92507998	1.612229104	0.465793439	1.436492285	2.708238586	2.457911475	1.695003478	1.048024279	0.96675617	1.824538462	1.587759529	0.954894028	2.607089852	2.642026403	2.723971554	2.214983955
CGGA_P356	506	0	2.24585882	2.115103739	2.12760424	0.318866978	1.3571305	0.979198871	0.577012085	0.423503618	2.614605465	2.179990202	0.806727503	0.170503293	0.972398967	0.818840077	1.055974879	0.404410329	2.5239298	2.625039874	2.631526857	2.182525754
CGGA_530	506	1	2.450789911	2.574193201	2.327919204	1.255736599	2.256449984	1.83292983	0.953099312	0.981858404	2.39784682	2.357143698	2.037596041	1.370164984	1.065810212	1.259371344	1.461743529	1.272094179	2.800862068	2.726244505	2.495994023	2.670165049
CGGA_1332	510	0	1.841218039	2.448075469	1.857061062	-0.123534364	2.404166355	1.406982014	0.465563241	0.969223693	2.278833111	1.720080347	-0.049816134	-0.335237435	0.309165766	0.534694807	1.700919066	0.361310162	3.181769546	2.714800479	2.209178716	2.066178917
CGGA_1491	511	1	1.911780088	2.478312779	2.039882729	0.535115119	2.28132471	2.02261362	0.672370114	0.175729067	1.873397871	1.922701053	0.96184606	0.380898231	0.694270763	0.92575141	1.674193945	0.580486708	2.89074176	2.73772675	2.179427547	2.548114408
CGGA_P269	511	1	1.886953032	2.462299215	2.212892649	0.300992211	1.885054988	1.259104811	0.817146364	0.156225231	2.496669638	2.114998651	1.649770437	1.093837257	0.834508204	0.818840077	1.215177763	0.349440252	2.496895829	2.508847131	2.457838153	2.031731509
CGGA_521	514	1	2.570046837	2.403366128	2.360387773	0.574687196	2.247919786	2.165185211	0.109144889	0.213429891	2.471927382	2.406998567	2.063651094	1.017567471	1.374694215	1.77324935	1.60094362	1.233144689	2.812034549	2.735083178	2.493560959	2.484665196
CGGA_1739	515	1	2.017694394	2.367209338	1.978856102	0.300992211	1.902599821	1.324448972	1.063098777	0.37967893	2.305112557	2.093337243	2.340300293	1.011294074	0.919632119	1.478648144	1.287984607	1.091993176	2.734712915	2.615937006	2.38517983	2.250211363
CGGA_2006	516	0	2.621168777	2.533307757	2.313761514	1.029092675	1.954617419	1.764927218	1.680626379	1.682274119	1.914325591	1.907611548	1.407799305	1.919714715	1.255757639	1.228782179	1.700908951	0.801504213	2.586787481	2.90682251	2.465602062	2.451924643
CGGA_2003	517	0	2.248984817	2.270291991	2.157757459	0.599985825	1.698559912	1.400511142	0.577012085	0.175729067	2.293125951	2.375449655	2.025002936	0.495414305	0.861945053	1.461232616	0.996433197	0.491870821	2.469609694	2.694621996	2.59402651	2.221460786
CGGA_835	517	0	1.629618514	2.0186487	1.46816182	0.150967339	1.833357321	0.909593968	0.703682675	0.088073778	1.812160344	1.883311285	1.703163008	0.371744585	0.597953862	1.197224152	1.135468631	0.764599695	2.52108957	2.44274727	2.230706018	2.132757563
CGGA_1693	517	1	1.958700249	2.126346128	2.214142967	0.2640603	1.371823297	0.912600157	0.171705835	0.24949856	2.768351083	2.389440562	0.698315557	0.349430959	1.1546011	0.938740154	1.481039568	0.930757015	2.540167739	2.534023462	2.57803424	2.127502868
CGGA_1487	520	1	1.727226148	2.597994457	2.008759609	0.636429865	1.892168967	1.469185513	0.88377935	0.175729067	2.159288737	1.571582972	1.386402996	0.170503293	0.630646176	0.898942141	1.744005093	1.556580151	2.720878704	2.646957158	2.146229574	2.347423179
CGGA_1459	522	0	2.629714562	2.479937185	2.436024552	1.112003855	2.268081321	1.776835804	1.793144867	0.409165104	2.356511074	2.087455717	1.367339574	0.571238783	0.943646872	1.348349267	1.682382314	0.816401141	2.961189613	2.808108157	2.217018823	2.52022167
CGGA_P346	522	0	2.141347632	2.251085794	2.132373273	0.074877438	2.192147433	1.466613935	1.813335929	0.115819227	2.44174935	2.134941124	2.512043483	0.985557341	1.125068383	1.608787602	1.338042697	0.686638269	2.757074221	2.553536765	2.668944066	2.404595331
CGGA_1271	523	1	2.105989279	2.410764635	2.279146299	0.564069216	2.144497944	2.094199153	0.807365043	1.113384915	2.93448884	2.079404594	1.28814333	0.93772344	1.16294614	1.382691084	1.848686043	1.096376904	2.801272645	2.346895575	2.575808944	2.028612457
CGGA_2002	524	0	1.809689369	2.21384712	1.713980106	0.164063181	1.64889007	1.331233538	0.092690076	0.175729067	1.943881089	2.006079488	0.854974797	0.228404877	0.728111084	1.044779908	1.060672103	0.391036431	2.758497906	2.721878031	2.326602423	2.325467507
CGGA_276	529	0	1.590416943	1.937195752	1.566376063	-0.025651943	1.479053896	0.735201553	0.465563241	0.363764097	2.278833111	1.726594034	1.202680099	0.583554221	0.835207275	1.376674247	1.195742342	0.827722763	2.504338659	2.357892381	2.311745079	2.359117502
CGGA_1354	530	1	2.103654442	2.605032425	2.375702722	0.83313797	2.12778867	1.829493456	0.61843688	0.565785259	2.678729095	2.056462513	1.386402996	0.985557341	0.581311015	0.841687912	1.771209507	0.391036431	2.878428068	2.656525414	2.460970096	2.403591929
CGGA_P337	532	0	2.234857093	2.302404192	2.12438901	0.671198271	1.652068648	1.440130697	0.215508252	0.073413426	2.011851523	2.178481816	1.112214219	0.732202939	1.00519106	0.912488835	1.335229011	0.859142423	2.430170533	2.801028706	2.426577981	2.326791113
CGGA_P338	532	0	2.172299509	2.224291225	2.061631718	0.507573106	1.807947291	1.64690409	0.391590978	0.423503618	2.103243309	2.195784277	1.030059971	0.521551226	0.768126603	1.116021127	1.470415249	0.611074333	2.620090833	2.900455407	2.365706234	2.331765945
CGGA_1061	532	1	1.818411425	1.886700738	1.182866063	0.00439134	1.691945866	1.104582426	0.138537162	-0.127693086	1.698194357	1.754276568	1.894847422	-0.135296892	0.570914101	1.028368848	0.943678799	0.40691617	2.855269123	2.45815571	1.886624183	2.588114849
CGGA_1287	533	1	2.203243825	2.43423788	1.791479736	0.241557729	1.733106233	1.699639209	0.112040571	0.353732733	1.994217123	2.201040383	0.623292363	0.38988746	0.949379327	1.036034417	1.412446268	0.145804295	2.509092333	2.402703547	2.199520526	2.487406849
CGGA_869	537	0	2.73230722	2.356214374	2.846708344	0.587440613	1.9707107	1.712163448	1.141646948	0.136261746	3.134674084	2.611199994	2.423963061	2.590985357	1.740398262	1.809310596	1.895988339	1.374370962	2.42774808	2.571771921	3.004735912	2.206393351
CGGA_P335	537	0	1.942593274	2.400440318	1.98124128	0.336366991	1.399961687	1.184717541	1.100219462	0.284055198	2.42141998	2.052115669	1.305660433	0.440278753	0.813128993	1.357723156	1.01696112	0.479991833	2.34243674	2.611304174	2.522732634	2.233653236
CGGA_1553	540	1	1.964956876	2.238485615	1.776207928	0.074877438	1.663013937	1.2394391	0.345442473	0.073413426	1.971815372	1.833731567	2.567082489	0.992090303	0.658642872	1.130224305	1.079086418	0.580486708	2.730315305	2.787801592	2.067269028	2.432202068
CGGA_1901	540	1	2.586524149	2.386167785	2.701338912	1.343810816	2.20225339	1.760882389	1.678512936	0.845713434	2.976805165	2.860449412	1.319993437	1.449337624	1.734105323	1.79598612	1.939403526	1.141604583	2.604717598	2.585767095	2.864689615	2.197147878
CGGA_1478	542	1	1.958700249	2.413842456	2.185973038	0.648198765	2.212415061	1.653877455	0.793202439	0.115819227	2.715769652	2.284032976	1.064286656	0.521551226	0.719809987	1.076367714	1.907110275	0.36355925	3.210554117	2.740170548	2.323516762	2.34791421
CGGA_P401	543	0	2.216299251	2.38409898	2.091724376	0.766685108	1.505180796	1.584884952	0.984880803	1.15094906	1.981971152	1.854718493	2.339990022	1.654640157	0.93773047	1.413475006	1.278627275	0.9245733	2.632260245	2.855379007	2.363007673	2.414819189
CGGA_P328	546	0	2.352365093	2.43629295	2.149330325	0.386750882	1.818711627	1.728534265	0.201184601	0.770103394	2.103243309	2.333271693	2.480951055	2.612433504	1.046288112	1.509455989	1.723615519	0.838125505	2.75497745	2.702008154	2.578957898	2.389993583
CGGA_831	546	1	2.372177002	2.422858719	2.375449296	0.8684916	2.183287597	1.731445586	1.504246545	0.073413426	2.372180207	1.9116409	1.695003478	1.449337624	0.861945053	1.179499161	1.946540385	1.096683123	2.860548397	2.708325146	2.238775902	2.417889799
CGGA_1299	550	1	2.508037399	2.439302649	2.361598013	0.113801874	2.076348848	1.766045682	1.417806831	0.290350839	2.858692505	1.954012682	0.424937273	1.162416658	0.748557248	1.146429066	1.771446209	0.79693057	2.642670823	2.521297758	2.477652655	2.442364888
CGGA_619	550	1	1.902767518	2.18350694	2.085181564	0.074877438	2.067581484	1.517951642	0.004888582	0.073413426	2.219290119	2.358854894	0.907082609	0.74174118	1.075331908	1.471258525	1.723615519	0.290227001	2.665605663	2.462306285	2.527641907	2.292332864
CGGA_P326	551	0	2.095060662	2.065339688	1.792987268	0.318866978	1.758096162	1.067049517	0.445377862	0.194791537	2.47696371	2.258225224	2.552003386	0.468343492	0.719809987	1.407881373	1.312146282	0.417551002	2.690866515	2.534288378	2.544402851	2.128011603
CGGA_810	551	1	2.574840631	2.434561816	2.783848067	1.567052414	2.057020156	2.295356766	1.081974281	0.136261746	2.657473493	2.041009416	2.876203594	1.557725007	1.493106529	2.010093887	1.922466784	2.017291134	2.769006871	2.67405895	2.633020681	2.455435717
CGGA_1398	554	1	2.116676002	2.343356984	1.670883239	0.300992211	1.718003368	1.162138638	0.504909706	0.284055198	2.137631104	1.803196164	2.015087749	0.58315754	0.601466092	1.305697953	1.463926121	1.388261459	2.90982518	2.630415008	2.386119745	2.499418346
CGGA_545	555	1	2.665178286	2.360855191	2.342917608	0.990837389	2.231644878	1.867214432	0.770026884	0.909807833	2.618021279	2.473898162	2.32035015	1.78293312	1.449702979	1.786532091	2.016331286	1.461664565	2.737896049	2.652740192	2.657014213	2.622278526
CGGA_796	559	0	2.203886798	1.994216812	1.788348872	0.047328178	1.322195214	1.937059205	-0.096878946	0.058490379	2.617336483	2.257843596	1.350174868	0.380874579	0.657305592	1.739115329	1.500792458	0.809424815	2.60998928	2.51939936	2.48075313	2.285057645
CGGA_P308	563	1	1.934278106	2.035853629	1.717011035	0.185011801	1.377580821	1.210652966	0.73567784	0.073413426	2.417145071	1.901897993	1.193254481	0.170503293	0.640105697	1.01712296	1.065331337	0.54852099	2.56999997	2.643140371	2.409241846	2.158528419
CGGA_850	564	0	2.440639096	2.635956552	2.340635968	0.358529159	2.282672841	1.748193439	0.689742015	0.279216567	2.66794955	2.142964162	1.519834702	-0.100425084	0.371665195	0.766438107	1.664404838	0.300143627	3.063129764	2.799066932	2.162784485	2.505405303
CGGA_1598	564	1	2.205434526	2.232333448	2.126535718	0.682438335	1.84242166	1.321023355	0.092690076	0.884344678	2.52173422	2.564444143	0.754692288	0.349430959	1.310942896	1.216861589	1.338042697	0.417551002	2.718101938	2.704990601	2.647426525	2.220327758
CGGA_P319	565	0	2.120237026	2.339265745	2.237450887	0.682438335	1.687035958	1.602648542	0.092690076	0.073413426	1.889447376	1.6906972	1.73462321	1.065606473	0.888241993	1.02833827	1.509588313	1.11507335	2.649198054	2.776495514	2.293349809	2.519571837
CGGA_P316	567	0	2.387016927	1.307734831	1.835089271	0.074877438	1.104602892	0.646174863	0.532853271	0.194791537	2.963550648	2.497542388	1.035900669	0.380898231	1.020937904	1.157625094	1.489372536	0.404410329	2.394177131	2.449641503	2.863723547	1.919118325
CGGA_1035	567	1	2.482205087	2.500135925	2.755214861	1.037488379	1.9439922	2.008694512	1.358032652	0.866402131	2.847338945	1.984092903	2.51700232	2.527562366	1.776303871	1.906704309	1.997408411	1.894097647	2.663113153	2.782003491	2.658462814	2.529340604
CGGA_P314	572	0	1.895404735	1.945336619	1.868052106	0.49343209	1.323203451	0.624692955	0.993645653	0.156225231	2.39289157	1.937212003	0.615201194	0.425853367	0.601466092	0.795167077	1.151293699	0.569989886	2.481525445	2.453089609	2.344468467	1.95492253
CGGA_632	576	1	2.052915542	1.812079429	1.748016564	0.321727619	1.644301376	1.379595641	0.616292277	0.553780916	2.045055594	1.827912231	1.781303265	0.852893691	0.673379296	1.31446307	1.297142406	0.361310162	2.934875622	2.544147253	1.864747364	1.898658843
CGGA_P311	581	0	2.570635969	2.225352035	2.331144365	0.402880953	2.396569142	1.756798835	0.856907102	0.349052951	2.656830315	2.318286329	1.695003478	1.540778798	1.036278165	1.614357725	1.56196317	0.978121861	2.629648822	2.61013218	2.756660422	2.278947233
CGGA_1103	585	1	2.204249171	2.451405548	2.096409757	0.776563684	2.132815883	1.785871884	0.004888582	1.007221808	1.623494935	1.978315901	1.967498229	0.855013007	1.080034909	1.360811035	1.242820424	0.590830505	2.894280405	2.628696957	1.898808828	2.454603912
CGGA_1378	585	1	1.517613664	1.26178672	1.176560841	0.20546624	1.217312495	1.027663861	0.004888582	0.156225231	1.921609782	0.408629784	2.678028162	0.870869691	0.297081924	1.033868843	1.114221906	0.640384592	2.348130717	1.778405655	0.988704094	1.639883324
CGGA_1615	586	1	2.224593353	1.325693224	1.460018703	0.074877438	1.526621595	1.050491962	1.270524493	0.529544577	3.163326041	2.870476614	0.870296973	0.170503293	0.649436924	1.393625422	1.648668614	0.100040074	2.501107652	2.059178662	2.892278765	2.168527885
CGGA_1077	591	1	2.409322492	2.40715099	2.43531618	0.69771694	2.102558945	1.529537157	1.765163261	-0.090467675	3.093923324	2.638151675	2.19333829	1.513179214	1.515962498	1.559358783	1.792338045	1.126449842	2.658718375	2.616706375	3.120620988	2.15381791
CGGA_P306	592	0	1.369517115	2.250435286	1.546390397	0.074877438	1.601786549	0.953422188	0.004888582	0.073413426	2.136563674	1.487763527	1.086066602	0.246838185	0.368776699	0.818840077	1.26588557	1.489742221	2.70535601	2.599018477	2.05172269	2.240456838
CGGA_1690	592	1	2.296182872	2.488059277	2.450250747	0.704421414	2.05018389	1.515626908	1.232903806	0.705011909	2.443455716	2.323363452	2.327332383	2.043851295	1.29211372	1.577913259	1.765685745	1.077693086	2.770772684	2.703072959	2.521107767	2.33150625
CGGA_1148	596	1	2.383430717	2.111604979	2.285125364	0.648198765	1.980600081	1.721169278	0.817146364	0.600346841	2.37268282	2.461685305	1.909421453	0.838770702	1.17478559	1.771950423	1.481039568	0.677633099	2.803428417	2.665881507	2.487108665	2.193865994
CGGA_1680	596	1	2.524214998	1.965070155	2.359588708	0.926344645	2.047296189	1.762234936	1.300673706	0.231660427	2.819706936	2.753948139	1.490566308	1.19047236	1.612175026	1.840346732	2.082472114	1.302000559	3.03594237	2.681818286	2.789658818	2.310212835
CGGA_P165	598	1	0.974581144	0.926050449	0.545181519	0.074877438	0.777522697	0.953422188	0.004888582	0.073413426	1.570860168	0.394671525	0.604087054	0.170503293	0.21806221	0.270026051	1.101299857	0.335056557	2.269835406	1.938652921	0.669727974	1.585911697
CGGA_1559	603	1	1.954736857	2.181485678	1.942069328	0.386750882	1.572442475	0.821962676	0.768289775	0.213429891	2.353131816	1.828802145	1.591441298	1.093837257	0.888241993	0.727580296	1.118464287	0.668508019	2.598952214	2.483723461	2.392155095	2.072111083
CGGA_1214	604	1	2.226913552	2.592420004	2.215130044	0.087927472	2.208999312	1.250793732	0.770026884	-0.127693086	2.588257785	1.600867031	1.519834702	-0.050746475	0.552304908	0.742293583	1.352033951	0.50028654	2.854639733	2.592470182	2.399722745	2.337634787
CGGA_1972	606	0	2.674590948	2.603842344	2.654831237	0.94972051	2.168927114	1.979431042	1.540764697	0.073413426	2.649945082	2.41042327	2.411292709	2.377774791	1.32313124	1.440560204	1.93359671	1.082498708	2.690209729	2.748114055	2.607842502	2.333835079
CGGA_669	607	1	1.314308035	1.462979524	1.028496448	-0.010481907	0.649859466	0.930478233	0.888198077	-0.127693086	2.032107878	1.332358672	1.144417135	-0.00393872	0.309165766	1.036034417	0.796342003	-0.025727309	2.390376815	2.650936071	1.481208472	1.801532474
CGGA_1105	609	1	2.793347664	2.512499124	2.227999456	0.770954253	2.187010535	1.861263637	0.843029951	1.359366873	2.70402042	2.36334635	1.381176702	0.534710615	1.326618684	1.496033451	1.794733709	1.331826992	2.850839116	2.780295298	2.85448642	2.081649537
CGGA_247	609	1	1.709253776	1.72239469	1.657335201	0.53068075	1.984804181	0.823353958	1.028154379	0.618104488	1.745733544	1.684768356	1.80973285	0.826195522	0.889120772	1.288724661	1.257327642	0.672278254	3.094514854	2.616007937	1.641452206	2.665526022
CGGA_274	610	0	2.147431606	2.763277708	2.413895195	0.681890919	2.175746441	1.500871074	1.037220739	0.852711776	2.851866377	1.91658284	2.371466246	2.363547676	0.944133259	1.68565418	1.734807209	0.947792509	2.757778176	2.388818697	2.452765111	2.404407687
CGGA_804	614	0	2.378627103	1.896887631	1.993701081	0.589539076	1.913471089	1.699639209	-0.096878946	0.768412891	2.555959899	2.51594425	0.983348377	0.040276962	1.315626264	1.669835464	1.18416693	0.716481383	2.680479912	2.562304893	2.593482701	2.28770123
CGGA_509	623	1	1.895404735	2.4414226	1.970796992	0.746514483	2.366678361	1.763583204	0.27023405	0.300800635	2.275608515	1.249623642	1.570285618	2.066327371	0.768126603	0.622120179	2.061840817	1.072847786	2.907428201	2.728158869	1.919811085	2.459556371
CGGA_1694	624	1	2.380029704	2.35299496	2.520575675	0.521464918	2.263235699	1.582868475	1.577200535	0.577485537	3.025276539	2.358214337	0.941862864	0.282503277	1.1546011	0.709568813	1.931396312	0.838125505	2.771908022	2.811871743	2.671558683	2.20757906
CGGA_P298	634	0	2.096687993	2.228513022	1.687337609	0.353505832	1.953119359	1.138612229	0.092690076	0.156225231	2.217626837	2.008557696	1.197683471	0.682464558	0.983529204	1.139503385	0.924364896	0.71296119	2.724951626	2.537315425	2.371358528	2.258327218
CGGA_1425	640	1	1.445285687	2.144118499	2.441591806	0.185011801	1.88235317	1.638032887	0.822988644	0.194791537	2.280423628	1.961153266	0.441579867	0.978956529	0.571012196	0.6011061	1.642789923	0.845207736	2.798906394	2.734446466	2.182505628	2.236536601
CGGA_492	652	0	2.392098794	2.548420813	2.379979735	0.776563684	2.019575345	1.961679023	0.092690076	0.724231473	2.420853676	2.453315752	1.633020071	0.901488308	1.255757639	1.445808242	1.542083069	1.187252319	2.747427347	2.771925443	2.61165538	2.449897472
CGGA_1678	657	1	1.987537192	1.503282355	1.386628497	0.074877438	1.114145268	1.420712756	0.092690076	0.266958876	2.13117467	0.671033247	1.475059489	0.170503293	0.281904359	1.134882457	1.572456555	0.936879915	2.445988885	2.29523727	1.395512279	1.825084042
CGGA_P286	658	0	1.550021401	2.297981027	1.449405545	0.282728361	1.687035958	0.845865978	0.708314317	0.266958876	2.064092947	1.598127432	0.626144191	0.440278753	0.470940811	0.912488835	0.881692699	1.393714283	2.73920707	2.567973753	2.143130694	2.177784405
CGGA_710	660	1	2.48418266	1.864893444	2.248422426	0.87897083	1.908707544	1.770190725	-0.096878946	1.104711734	2.566708945	2.625617084	1.072826525	0.628994105	1.290040074	1.679395988	1.464394526	0.591561318	2.418087295	2.593647573	2.833010969	2.152855523
CGGA_D35	661	1	2.399769555	2.533095105	2.491537878	0.728137083	2.069252729	1.88832932	0.305713094	-0.072475058	2.841610376	2.562671306	2.063820227	1.542797854	1.173810993	1.680445343	1.530664628	1.404195291	2.518438098	3.080433029	2.779269434	2.050288704
CGGA_P283	664	0	2.700599287	2.614796042	2.373414445	0.599985825	2.217379814	1.953331378	1.288332072	0.491476588	2.638872564	2.081975434	1.871465533	0.546809232	0.813128993	1.378965486	1.840724962	0.994981456	2.856365422	2.68628303	2.500484664	2.387021247
CGGA_P279	668	0	1.280345108	2.057760746	1.332198909	0.074877438	1.705606991	0.76248861	0.72214387	0.073413426	2.202546233	1.273842513	1.156528724	0.170503293	0.281904359	0.736409966	1.026962193	0.859142423	2.645005832	2.496432731	2.003533282	2.148201524
CGGA_888	669	1	1.619610282	2.305135884	1.895594416	0.185011801	1.594628739	1.522567506	0.156531631	0.317207626	1.953631689	1.78810945	0.727085635	0.282503277	0.494411936	0.485673398	1.186041976	1.141604583	2.742916066	2.698513588	1.825977846	2.592206442
CGGA_1226	670	1	2.103654442	2.153098297	1.98124128	0.318866978	1.953119359	1.794718239	0.256921721	0.115819227	2.584472974	2.435309596	1.142128927	0.349430959	1.252326819	1.315847483	1.413490137	0.537540441	2.759750001	2.618315711	2.461209544	2.473108361
CGGA_P280	675	0	1.889790497	2.033963587	1.475522308	0.386750882	1.614042226	1.072466052	0.092690076	0.194791537	2.229627077	1.999175829	1.771006768	0.170503293	0.601466092	1.502515162	0.964242761	0.274691981	2.600537753	2.6981748	2.369541903	2.250896147
CGGA_P99	679	0	2.063232577	2.172020043	1.918583392	0.49343209	1.873208872	1.75952554	0.229566736	0.136261746	2.335254122	2.155804118	2.01816571	0.71272707	1.060990397	1.72820376	1.443919324	0.640384592	2.649457698	2.612761349	2.648069818	2.277073885
CGGA_1403	679	1	2.03027413	2.498017801	2.128137302	0.795923533	2.399125172	1.89128468	0.092690076	0.67517344	1.922264988	2.154181866	2.01816571	0.805061257	1.120721007	0.963934727	1.3463919	0.335056557	2.919958846	2.727263496	1.915838208	2.655125329
CGGA_564	679	1	2.282390578	2.553371088	2.299158181	0.660105754	2.102558945	1.775928154	1.477248252	1.002029847	2.714414423	2.350418275	1.849802239	1.22080057	1.301561636	1.839883963	1.648326628	1.253561671	2.671943286	2.371483505	2.563235163	2.315944318
CGGA_1023	681	1	1.658850177	2.124829348	2.12160277	0.186308199	1.974609329	1.154777855	2.05142819	0.073423937	2.66932226	1.159371992	1.779863691	0.324240566	0.933507487	1.110871238	1.556918018	1.178854853	2.883093532	3.004410853	2.333866303	0.460213807
CGGA_802	681	1	2.32917446	2.134068968	2.334590776	0.426537026	1.946931988	1.791913691	1.66688286	0.279216567	2.6647904	2.236997459	2.280886863	1.71237545	1.244527899	1.506946751	1.821402805	1.080726913	2.983247221	2.847202087	2.269585188	2.496989096
CGGA_1223	682	1	2.416901036	2.720748881	2.358520121	0.370296384	2.055889881	1.650404283	0.657410997	0.073413426	2.947064918	1.645332761	1.410785239	0.606430293	0.658642872	0.841687912	1.728501847	0.729958052	2.989799986	2.726064213	2.261974985	2.400762814
CGGA_D38	689	1	0.307417979	1.927774185	1.387978165	0.219975656	2.060349494	1.567026434	1.443251614	0.088073778	1.745733544	-0.478151399	0.484120385	0.108851366	0.309165766	0.174190914	1.319135369	0.300143627	2.763158938	2.709536832	1.035268237	2.570041414
CGGA_1503	692	0	1.679859312	1.304063444	1.761473673	0.599985825	1.021820479	1.109027363	0.577012085	0.073413426	2.05920627	1.205306486	1.651594878	1.036019441	0.470940811	1.476197084	1.57072421	1.336411867	2.358934872	1.88967291	1.339296419	1.669909582
CGGA_139	694	1	1.743720785	2.061862624	1.441293935	0.282728361	1.293648731	1.285480821	0.455660137	0.175729067	1.758044417	1.717594349	1.883437187	0.640003094	0.752409982	1.2667602	1.215177763	0.443160486	2.766911791	2.861947223	1.76085621	2.413658771
CGGA_1626	696	1	2.534731108	2.422133453	2.524763209	0.8684916	2.221228284	1.871023963	0.840185799	0.073413426	2.641313277	2.636572464	2.260000498	2.208662032	1.518217331	1.826833396	1.920958233	1.377179164	2.758443312	2.608954574	2.695543616	2.305986566
CGGA_1087	701	0	1.606886705	2.05000997	1.465241016	0.225446656	1.558977956	1.148140955	0.004888582	0.073413426	1.991307667	1.293734829	0.626144191	0.170503293	0.368776699	0.834160532	1.03679493	1.175164083	2.818026139	2.439972785	1.681803996	2.509623067
CGGA_1321	702	1	2.291975154	2.290651562	1.873296156	0.795923533	1.929900277	1.409268513	0.215508252	0.423503618	2.195179284	1.780349756	1.030059971	1.110169107	1.056130504	1.270417545	1.931396312	1.067962228	3.058861885	2.633370422	2.128630631	2.456264944
CGGA_1048	703	0	2.150744518	2.22144468	1.862739505	0.353505832	2.01133846	1.675819301	0.27023405	0.156225231	2.504759885	2.157820951	2.214549969	1.004957502	0.999848456	1.463757968	1.430109318	1.883132866	2.774314714	2.76524509	2.470157046	2.354700932
CGGA_1234	705	1	2.406467667	2.595646566	2.415703808	1.014695705	1.994764685	2.024940623	0.961401964	0.870894183	2.889303175	2.658830333	1.721848928	0.711180646	1.545145692	1.678344077	1.692050487	0.96249772	2.639069308	2.56731828	2.79312818	2.537443461
CGGA_236	706	0	1.216545619	1.987755413	1.641179229	-0.123534364	0.45398583	1.289896445	0.616292277	-0.127693086	1.929642971	1.310480266	0.22341371	0.981063783	0.429463995	0.354952044	0.902187714	0.547391042	2.878637211	2.567941084	1.774083174	2.538589859
CGGA_P271	710	0	0.880553767	1.135136124	0.411577993	0.074877438	0.855746397	0.79713683	0.004888582	0.266958876	1.744846779	0.783815667	1.101893603	0.170503293	0.21806221	0.718634151	1.118464287	0.258843647	2.253305049	1.817495726	0.678185927	1.492244874
CGGA_1601	710	1	2.643161259	2.517530716	2.654542211	1.221566908	2.278720132	2.01765678	1.232903806	0.073413426	2.728419457	2.472714244	2.046954751	1.733550476	1.111925584	1.538444743	1.706059637	1.179222444	2.796795216	2.621139971	2.606052494	2.393143308
CGGA_1764	710	1	1.964956876	2.364777138	2.190014104	0.370296384	2.031285813	1.360712697	1.212998771	0.266958876	2.45145445	2.024264492	1.227751375	0.838770702	0.943646872	0.970076901	1.644266924	0.778503764	2.908864163	2.613824475	2.311247643	2.430385341
CGGA_1507	715	1	2.621461364	2.271814075	2.631612234	0.964868768	2.197426274	2.045794769	0.834507451	0.633360918	2.707572509	2.53338729	2.63830365	2.35982342	1.401246521	1.493105976	1.783109803	1.244045891	2.592943085	2.611888081	2.790300838	2.355657335
CGGA_1612	718	1	2.271679596	2.554162946	2.577077119	1.367844484	2.204457586	1.928057105	1.38756083	0.073413426	2.738767201	2.48081702	2.273906288	1.880083351	1.406393856	1.390726395	1.891938309	1.837021616	2.918150101	2.704792955	2.620551537	2.404795574
CGGA_1075	720	0	2.656976664	2.372013171	2.675214274	0.986970989	2.386118269	2.023316412	1.900262318	0.955452243	2.972328906	2.541379603	1.896114401	1.684890593	1.490953721	1.549149372	2.115587513	1.357194292	2.88705164	2.772121828	2.682151873	2.225579533
CGGA_1066	723	1	2.368410479	2.149983458	2.114565845	0.824015387	2.130539967	1.925346812	0.004888582	0.213429891	2.142917495	2.350419331	1.795451832	0.787557404	1.178736408	1.375983224	1.74866325	0.994981456	2.637855506	2.725462217	2.501827668	2.497441952
CGGA_1543	723	1	2.656465163	2.383058945	2.545402913	0.994179276	2.010054473	1.515626908	0.72214387	0.934916971	2.910307943	2.748904962	2.408545783	1.578700429	1.628556611	1.606916086	1.888667913	1.082498708	2.605648547	2.589732177	2.985182843	2.296467065
CGGA_P15	723	1	2.217442557	2.009766411	1.758739287	0.318866978	1.585517257	0.89113368	1.577200535	0.175729067	2.674621277	2.480255961	0.907082609	0.722532647	1.32313124	1.610651679	1.37847882	0.620981682	2.558328608	2.51030377	2.782640412	2.184657281
CGGA_1039	727	1	1.809972924	2.310491607	1.959598329	-0.041129294	2.2261071	1.612444544	1.458045524	-0.037651949	1.882094434	1.778153543	0.442353572	0.159636672	0.418250577	0.729875557	1.491929129	0.274244292	2.937574514	2.739756777	1.929119874	2.373705555
CGGA_659	730	0	1.441136241	1.420271217	1.440609726	0.570536291	1.145518027	1.076152519	1.292290717	0.40250375	2.030082861	1.398288335	2.019862414	0.998173115	0.769578011	1.394510242	1.195742342	0.709313396	2.42478972	2.764296587	1.957279646	1.814297851
CGGA_1185	731	1	2.124262815	2.366548037	2.489259353	0.418697655	2.115126492	1.604580706	0.004888582	0.073413426	2.301310829	2.409705609	0.798331659	0.396172552	0.919632119	1.407881373	1.636832283	0.305459398	2.82686127	2.705648212	2.298663552	2.613069073
CGGA_P265	733	0	1.556241107	1.39155983	1.338907161	0.074877438	0.550934716	1.202142534	0.075885205	0.073413426	2.340339051	0.474642051	1.532045164	0.170503293	0.311967462	0.718634151	0.918447744	0.649886735	2.562523146	1.829252871	1.102289705	1.675301732
CGGA_1604	740	1	1.935955606	2.317911005	2.250399517	0.282728361	1.673689048	1.357519062	1.441456733	0.364513207	2.713548787	1.434548221	1.323517956	1.104773852	0.571012196	0.826545193	1.312146282	0.601025138	2.82790614	2.592481133	2.504187418	2.132554223
CGGA_1157	741	1	1.949117877	2.168661171	1.41037134	0.074877438	1.761778307	1.067049517	0.701285124	0.213429891	2.648738611	2.170835177	1.561555425	0.425853367	0.517146444	1.878447544	1.420681477	0.872780272	2.818151878	2.498568452	2.472808179	2.303993089
CGGA_1850	750	0	2.220849025	2.246503162	1.932303368	0.507573106	1.673689048	1.281791653	0.156531631	0.284055198	2.249842515	2.323363452	1.333954846	0.349430959	0.999848456	1.732494952	1.118464287	1.351340271	2.753420135	2.563999662	2.637449141	2.266553077
CGGA_1587	750	1	2.538194454	2.33115752	2.261783187	1.260464152	2.193664318	1.5271392	0.308798207	0.073413426	2.279283966	2.571175629	1.302017057	1.297279147	1.314016655	1.509455989	1.56372877	1.206836982	2.830298633	2.706892575	2.522255764	2.387447817
CGGA_1034	753	1	2.563979028	2.556055056	2.511554873	0.69771694	1.158807439	1.795040863	-0.096878946	-0.072475058	2.36590991	2.290131334	3.05316999	2.061105776	0.82259357	1.596348166	1.730703362	0.821681259	2.534902582	2.614327189	2.46258452	2.552802453
CGGA_1911	762	0	2.622822529	2.714113326	2.571518004	0.561719447	2.477123475	2.334634936	0.402679281	0.333287987	2.580319152	1.958331866	1.871465533	0.732202939	0.744408932	0.770615245	2.076555948	1.473812084	3.014404816	2.831540675	2.604666898	2.633531595
CGGA_1619	766	1	1.902767518	2.108068981	1.776207928	0.074877438	1.911080868	1.235418724	0.840185799	0.073413426	2.301098224	1.920358016	1.742143235	1.115516677	0.7758461	1.139503385	1.446183462	0.515064715	2.872501293	2.568784228	2.118720979	2.260984272
CGGA_D57	766	1	2.184090746	2.213553662	2.248422426	0.480731272	2.213251705	1.823661252	0.865940321	0.54622224	2.753375737	2.332020045	0.895136575	1.152421641	1.032360159	1.426535113	1.643396709	0.93272402	2.833444761	2.719559464	2.328862335	2.338661865
CGGA_1017	768	1	1.908200019	1.986678879	1.682464798	0.074877438	1.576217007	1.373292258	0.966936206	0.136261746	1.800655387	1.770150469	0.847176166	0.299765047	0.494411936	1.453579475	1.370646264	0.404410329	2.647372784	2.794292141	1.950131984	2.480012143
CGGA_1263	772	1	1.745020209	1.575911835	1.720416174	0.262491834	1.399521705	1.410526228	-0.096878946	0.130411932	2.455831415	2.461212623	-0.153293592	0.040276962	0.889120772	1.360265257	1.641742175	0.582946648	2.607194063	2.61684593	2.715562225	2.285814292
CGGA_904	774	1	1.849085056	2.123353799	1.335508548	-0.123534364	1.873876946	0.808624757	0.164318203	0.290350839	1.583335693	1.400679728	1.27955582	-0.335237435	0.334772022	1.072901032	1.300337446	0.679849804	2.963121385	2.554839987	1.821322223	2.007972426
CGGA_P177	776	0	2.26941546	2.524852872	2.359321901	0.282728361	2.03490605	2.020497287	0.171705835	0.073413426	2.016429065	2.08893547	2.246326446	0.571238783	0.7758461	1.561688798	1.427769274	0.960783843	2.774975923	2.617462036	2.235943875	2.516692977
CGGA_P178	776	0	0.706207754	0.871541486	1.078530176	0.074877438	0.67871714	0.876402283	0.004888582	0.073413426	1.533630093	0.899673396	1.554902675	0.299765047	0.16655952	0.6011061	0.638865736	0.290227001	2.067600646	1.872903745	0.807023561	1.567811282
CGGA_P179	778	0	1.802727165	2.19537279	1.539756123	0.074877438	1.704206911	1.57471396	0.504909706	0.073413426	1.825035421	1.429627219	1.091389377	0.481999262	0.685537718	1.348349267	1.232620778	0.580486708	2.824553125	2.779554389	2.01735042	2.560494379
CGGA_1906	779	0	2.464318134	2.158369494	2.330267997	0.636429865	1.886845788	1.21485926	0.878500905	0.804740822	2.763010984	2.676240773	0.999986719	0.822126047	1.421526975	1.500179632	1.420681477	0.491870821	2.542690394	2.47967393	2.79999616	2.32092119
CGGA_1037	780	0	1.682976548	1.517568224	1.588384287	0.074877438	1.141824373	0.555958162	1.421013908	0.451413629	2.912378646	2.349760551	0.647534823	0.170503293	0.728111084	1.091552885	1.455135996	0.430465479	2.392112272	2.448359937	2.634196974	1.840576609
CGGA_P173	782	0	2.473276624	2.337076484	2.0987299	0.464370313	2.024552517	1.955015377	0.27023405	0.333287987	2.272356258	2.344214121	1.711272279	0.978956529	1.107476619	1.887448747	1.7463406	0.9245733	2.827545014	2.684564764	2.474409398	2.598376899
CGGA_D50	782	1	1.774893485	2.318171411	2.049265906	0.282728361	1.59100636	1.388593484	0.321217902	0.175729067	2.053341024	1.716289492	0.320662427	0.349430959	0.528249939	0.718634151	1.415898921	0.569989886	2.899609402	2.66564813	1.941545776	2.489529691
CGGA_1126	784	1	2.205828711	2.172854311	1.94469109	0.402880953	1.992262631	1.327852281	0.642099056	0.266958876	2.492423222	2.048820137	1.871465533	0.349430959	0.791016862	1.200561427	1.774488973	0.377421965	2.797025657	2.620859008	2.484374129	2.258327218
CGGA_1903	785	0	1.91444369	1.500856759	1.572034597	0.074877438	1.760554575	1.166728034	0.485627939	0.654569043	2.838636423	2.609985627	1.854566397	0.650856494	0.848374489	1.228782179	1.700908951	0.886132195	2.58070667	2.198633723	2.690884232	2.258660646
CGGA_1902	790	0	1.854320255	2.240173138	1.861668617	0.074877438	1.850347394	1.889304018	0.577012085	0.266958876	2.575857171	2.116819285	1.392606421	0.53428684	0.728111084	1.111208652	1.381062758	0.838125505	2.606987177	2.498416476	2.391541916	2.179948508
CGGA_P110	800	1	1.988995367	2.599679092	2.418239176	0.282728361	1.543085399	1.820187423	0.004888582	0.073413426	2.004611836	1.79464435	2.338745992	1.434418522	0.505868724	1.375983224	1.668648486	0.972396848	2.905367663	2.695515267	2.095580278	2.515505954
CGGA_1829	801	0	1.939288793	2.18350694	1.700075889	0.074877438	1.790103201	1.193498639	0.755448278	0.266958876	2.406468175	2.120431735	1.559347987	1.393540147	0.505868724	1.413475006	1.269100027	0.467917612	2.631702974	2.698513588	2.350190318	2.255309504
CGGA_P172	803	0	1.044880434	0.871541486	0.467978184	0.074877438	0.697832063	0.883811174	0.004888582	0.073413426	1.592085841	0.53504126	1.748068887	0.228404877	0.311967462	0.826545193	0.665850368	0.404410329	2.442743469	1.77545511	1.068409783	1.689339392
CGGA_P176	804	0	1.928348611	2.39867024	1.509892736	0.300992211	1.78781641	1.458817324	0.092690076	0.284055198	1.756041714	1.148469044	2.383775888	0.282503277	0.470940811	1.134882457	1.497562412	0.793926513	2.836052543	2.698648966	1.761852205	2.549391581
CGGA_P183	807	0	1.649084568	2.203801208	1.452080236	0.074877438	1.53286478	1.21485926	0.229566736	0.175729067	1.695575819	1.126635887	1.662393021	0.349430959	0.44669026	0.753730314	1.178507776	0.430465479	2.849609102	2.5792002	1.471978672	2.507722901
CGGA_1049	809	1	2.300986419	2.625578678	2.452761254	0.442490942	2.020250661	1.853194429	1.412594616	0.220820545	2.783433826	1.930250402	2.546195725	2.522585736	0.959741067	1.409841521	1.932172637	1.217486371	2.674873023	2.725026527	2.362706698	2.465000727
CGGA_1473	813	0	1.159537337	1.598715133	1.974040897	0.074877438	1.603558188	1.70758987	0.004888582	1.803856831	2.450051827	2.090408943	2.635751585	2.207108939	1.765864836	2.223907702	2.647668089	2.450134844	2.615865055	2.455423626	2.830831509	1.910541549
CGGA_1735	813	1	1.834247475	2.33975004	2.023226887	0.318866978	2.136426005	1.68880329	0.004888582	0.266958876	1.807776197	1.85098502	0.877824261	0.571238783	0.591461074	1.663357447	1.370646264	1.037769405	2.795500358	2.694621996	1.957333032	2.634929231
CGGA_P174	816	0	2.082893155	2.37780143	2.060991108	0.535115119	1.655224155	1.625313771	0.243368528	0.136261746	2.099683127	1.769001319	1.703211023	0.170503293	0.744408932	1.29186036	1.599316411	0.580486708	2.862951618	2.67217339	2.060249696	2.544007422
CGGA_P155	817	0	2.074352142	2.583504477	1.992179996	0.074877438	1.844418048	1.852965086	0.33343067	0.213429891	2.029330476	1.737936629	1.655222348	0.425853367	0.591461074	1.319188388	1.553032409	1.087265219	2.799362728	2.710393241	2.000913876	2.522676209
CGGA_P153	818	0	0.752191844	0.926050449	0.396783944	0.074877438	0.638750721	0.788645611	0.004888582	0.073413426	1.410546434	0.422325093	1.8929814	0.495414305	0.201260888	0.718634151	0.875348208	0.36355925	2.344075016	1.757264392	1.018145614	1.583690826
CGGA_1472	819	0	2.496757346	1.584852498	1.94556112	0.074877438	1.560926107	1.3543055	0.229566736	1.189120076	2.980624797	2.666244792	2.0041187	1.166523818	1.618798432	1.641251693	1.996788116	1.996973523	2.468038846	2.343501973	2.985182843	2.224088247
CGGA_P156	822	0	1.96958245	2.441083556	1.596348897	0.074877438	1.658356892	1.469185513	0.125262224	0.136261746	1.88513695	1.716289492	2.214549969	0.380898231	0.549952699	1.390726395	1.269100027	0.738298164	2.831090387	2.674209149	2.206684827	2.414432929
CGGA_1410	825	1	2.533522167	2.451568913	2.417133782	0.83313797	2.542137463	2.013355282	0.256921721	0.37967893	2.090003047	2.176206277	1.671202301	1.176220467	1.133664696	1.396508294	1.840724962	0.590830505	2.819322019	2.706631156	2.073720844	2.687416594
CGGA_D11	827	1	2.660123831	2.758508451	2.425263787	0.393409263	2.403937355	2.165132904	0.990740883	0.663996094	2.909007519	2.213682461	2.103469962	1.376229475	0.865712811	1.076460176	1.818013084	1.433762607	2.651880032	2.740699689	2.783672335	2.482544132
CGGA_P112	834	1	1.996915171	2.130168456	1.866995121	0.521464918	1.55110086	1.481844343	0.380328112	0.611517412	1.918977389	1.954059204	2.608091945	0.682464558	0.685537718	1.500179632	1.329554811	0.601025138	2.776746601	2.821379688	2.062018106	2.450574899
CGGA_1718	835	0	2.136068226	2.041462519	1.690556696	0.418697655	1.885054988	1.310610033	0.73567784	0.317207626	2.378811822	2.120431735	1.197683471	0.26486585	0.798471719	1.658349791	1.434756145	1.128492074	2.744023099	2.54707073	2.553121084	2.249181247
CGGA_825	836	1	2.054813563	2.12052825	1.835089271	0.535115119	1.937017523	1.515626908	0.075885205	0.073413426	2.263352784	2.142601363	1.312874471	0.454439329	0.813128993	1.679663477	1.478933445	0.668508019	2.880546076	2.636026279	2.522064775	2.377908962
CGGA_D24	837	1	1.808265859	1.580021388	1.588999455	0.410182457	1.913471089	1.206126381	0.189417299	0.40250375	2.377163778	2.187980344	0.816853658	0.441645628	0.762643935	1.191488742	1.303514462	0.538215529	2.868172286	2.516798077	2.407207607	1.754319442
CGGA_1051	838	1	1.86549812	1.85265392	1.526203874	0.074877438	1.845412475	1.285480821	0.953099312	0.115819227	2.039417093	1.918000401	1.193254481	0.838770702	0.591461074	1.811689165	1.239442141	0.443160486	2.661935335	2.661645353	2.095180695	2.376360901
CGGA_1536	840	1	2.560932493	2.2333673	2.204437884	0.795923533	1.844418048	1.76760258	0.109144889	0.423503618	2.173294076	2.625674379	1.386402996	0.26486585	1.201868106	1.798439828	1.727285509	0.948947418	2.884658398	2.646872994	2.508242501	2.572506211
CGGA_1567	840	1	2.516454569	2.018460803	2.338925238	0.725769662	1.977801436	1.324448972	0.424350741	0.364513207	2.813535648	2.602489008	1.599647983	0.822126047	1.346685451	1.861943537	1.386190995	1.265216688	2.509036015	2.605886091	2.856099842	2.304849109
CGGA_1882	842	0	1.824379466	1.994543718	1.827002458	0.418697655	1.272955179	0.830029948	0.873175214	0.115819227	2.694858982	2.138792932	1.589367338	0.870869691	0.711404461	0.74512579	1.393786031	0.966617809	2.554191056	2.41666488	2.629898389	2.141450235
CGGA_1651	842	1	1.619610282	2.009088583	1.259964376	0.164063181	1.51171764	1.180274333	0.862379087	0.194791537	2.234671959	1.877277252	1.117307424	0.246838185	0.760315208	1.270417545	1.055974879	1.063035819	2.607909748	2.735890985	2.188874834	2.308529697
CGGA_P158	844	0	0.614491868	0.903302815	0.350576437	0.074877438	0.98147624	0.46634517	0.004888582	0.136261746	1.50579119	0.487143335	0.708040132	0.246838185	0.111540634	0.568371929	0.571416587	0.100040074	2.132076896	1.463496183	0.742108051	1.390944922
CGGA_P182	846	0	2.639544989	2.443784371	2.771467179	1.363907668	2.213841291	2.338028437	1.07825082	1.305965726	2.465470405	2.382231967	2.901587515	2.551581722	1.416533167	1.860889868	2.057148651	1.860232991	2.644917726	2.770891585	2.468180853	2.632208751
CGGA_1324	848	1	2.097560352	2.27873288	1.687025013	0.376198302	1.56491109	1.645204478	0.447078463	0.279216567	2.169313374	2.086510815	1.817684997	1.02448848	0.533204455	1.083512209	0.949396591	0.325201106	2.473677105	2.251548855	2.141977988	2.35183268
CGGA_1880	855	0	1.999046242	2.121017007	1.467831565	0.074877438	1.778538616	1.015910998	0.559694049	0.073413426	2.644223586	2.03012756	1.290938004	0.396172552	0.728111084	1.54060471	1.242820424	0.479991833	2.65870886	2.450553189	2.431816373	2.178218428
CGGA_1791	855	1	1.578355682	1.064160656	1.219843899	0.074877438	1.114145268	0.979198871	0.004888582	0.156225231	2.061880264	0.822395885	0.763650014	0.170503293	0.281904359	0.945134912	1.026962193	0.872780272	2.279811484	1.914994791	1.367000801	1.505781445
CGGA_D45	856	0	1.860626305	1.937195752	1.897654419	0.671098654	0.746921863	0.823353958	0.819432687	0.40250375	2.032107878	1.378789695	1.393393932	1.11312196	1.201808897	1.302922976	1.250413253	1.004580413	2.613096421	2.394913531	1.714605227	2.366301063
CGGA_P137	860	0	2.146547594	2.21384712	1.602233849	0.353505832	1.806854834	1.327852281	0.321217902	0.284055198	1.813033872	1.76669329	2.857175024	1.048024279	0.621055239	1.495475134	1.215177763	1.282249009	2.887843446	2.617176815	2.121688255	2.542226782
CGGA_D28	860	1	1.94668418	2.22570484	1.472972086	0.282728361	1.723397969	1.003921616	0.004888582	0.073413426	1.834213985	1.986278346	1.309279476	0.26486585	0.82033471	1.101463137	1.01696112	1.454954631	2.715226215	2.493661015	2.335670841	2.377467533
CGGA_878	863	1	2.494842948	2.09073297	2.468903933	0.087927472	2.128145103	1.649546685	0.260926478	0.290350839	2.896554547	2.009441174	1.239034046	-0.335237435	0.371665195	1.295872605	1.758693646	0.649043677	3.236746225	3.055612914	2.398777467	2.297406993
CGGA_P147	863	1	2.436793949	2.34762749	2.319257539	0.693511282	1.805759407	1.785871884	0.434942736	0.770103394	2.147431953	2.201824911	2.297653095	2.571672644	0.888241993	1.601256371	1.459551031	1.53053335	2.881518991	2.72248946	2.25009953	2.550777566
CGGA_1870	864	0	1.517613664	2.240173138	1.256083082	0.074877438	1.659914812	0.771324165	0.27023405	0.094877083	2.07107992	1.293734829	0.798331659	0.33321613	0.470940811	1.295353167	0.72488506	0.491870821	2.735437843	2.538880683	1.997744699	2.076904771
CGGA_1875	866	0	2.644683222	2.263815029	2.699475662	0.244972037	1.953119359	1.219033525	0.909487963	0.796243135	2.988533024	2.906234237	1.117307424	0.58315754	1.680188694	1.778406471	1.771209507	0.746535762	2.451065743	2.693517888	2.962041266	2.292630107
CGGA_1467	866	1	1.437418915	1.12480491	0.877126134	0.074877438	0.931701198	0.919594148	0.004888582	0.073413426	1.589115407	0.680437107	1.625378092	0.349430959	0.421613826	0.662352517	0.629626824	0.305459398	2.168456724	1.651167026	0.718882664	1.916282113
CGGA_1108	870	1	2.536068261	2.401809454	2.52182279	0.994179276	2.274035946	2.203689003	0.004888582	0.073413426	2.484067633	2.327412732	2.275793436	2.018324962	1.146319507	1.507153249	1.835129278	1.150182136	2.97835127	2.770496476	2.382658224	2.644492247
CGGA_1715	872	0	2.015668202	2.179451568	2.032340729	0.386750882	2.034305208	1.456190731	0.550864936	0.073413426	2.61286994	2.387703222	0.398437135	0.901488308	0.744408932	1.369967059	1.461743529	0.704299712	2.713841222	2.753774739	2.44303147	2.366659014
CGGA_P163	880	0	2.561054404	2.37352504	2.366708176	0.599985825	1.744307274	2.036423989	0.004888582	0.761166517	2.244526252	2.329064615	2.285806093	0.617794561	1.051229943	1.500179632	1.62158005	1.877527136	2.92250114	2.701139406	2.355454698	2.573876108
CGGA_1383	884	0	1.783564358	1.76146532	1.544189248	0.074877438	1.388898476	1.202142534	0.642099056	0.175729067	2.35491518	1.765534377	1.156528724	0.481999262	0.591461074	0.885100477	1.001632585	1.058067954	2.564230611	2.427578938	2.324097775	2.083384234
CGGA_P164	886	0	1.663930854	1.119563741	0.614853818	0.282728361	0.777522697	1.672513063	0.109144889	0.231660427	2.154934336	0.974052406	1.563752827	0.170503293	0.21806221	0.770615245	1.441644612	0.659260203	2.352395149	2.024506792	1.431048396	1.630032201
CGGA_P142	891	0	2.102591589	2.328906898	1.880525651	0.574687196	1.589184117	1.805824613	0.475781504	0.073413426	2.260211808	1.952624015	2.310456098	1.059801161	0.560560758	1.375983224	1.60899296	0.611074333	2.766911791	2.57074173	2.288158986	2.398724109
CGGA_P144	892	0	2.178337928	2.181079889	2.047939877	0.336366991	1.661467149	1.648657588	0.109144889	0.156225231	2.0908203	1.97291016	2.654996351	1.213479893	0.601466092	1.722416773	1.525160773	1.11507335	2.84173466	2.743147079	2.200665614	2.500960797
CGGA_861	893	1	2.248638958	2.202285357	1.866995121	0.464370313	1.745579934	1.776835804	0.004888582	0.115819227	2.267887153	2.079455603	1.252299651	0.796365443	0.96675617	1.591669672	1.408637048	0.71296119	2.837860856	2.761623293	2.408953309	2.369627678
CGGA_1004	899	1	2.508819427	2.035477556	2.382034246	0.681890919	1.952753433	1.999836061	0.408908643	0.624868312	2.789409523	2.815384248	1.978015685	0.821626148	1.241355615	2.03848506	1.920685352	1.381954919	2.563830855	2.51260554	3.096253958	2.110370427
CGGA_1863	902	0	1.508580129	2.130643141	1.452080236	0.244972037	1.150749878	0.805518458	0.559694049	0.136261746	2.234935264	1.249623642	0.772490181	0.170503293	0.368776699	0.982181013	1.011895862	0.54852099	2.551011792	2.534288378	2.160969482	2.095409665
CGGA_157	914	1	2.28648236	2.004306777	1.825834204	0.20546624	1.694274866	0.830029948	0.975978926	0.24949856	2.792794851	2.357786539	1.175185872	0.282503277	1.369213416	1.826833396	1.393786031	1.110530201	2.511726129	2.460733598	2.809675935	2.035120212
CGGA_P151	915	0	1.814265962	2.152211384	1.692157517	0.225446656	1.656793352	1.050491962	0.811247582	0.300800635	2.400140691	1.915628044	1.946918227	0.796365443	0.505868724	1.50483967	1.079086418	0.793926513	2.540567683	2.65129359	2.501930698	2.27138159
CGGA_1728	917	1	2.451508347	2.131117142	2.299919463	1.241327523	1.802455157	1.85728705	0.504909706	0.300800635	2.441090297	2.329064615	2.334354341	1.356340744	1.150475531	2.059129069	1.644266924	1.000498975	2.851812766	2.700267411	2.557915722	2.544007422
CGGA_P128	919	0	1.968815439	2.158369494	1.744800088	0.20546624	1.434276843	1.479338713	0.402679281	0.073413426	2.112175178	1.756143291	1.709671508	0.349430959	0.658642872	1.35461703	1.368008082	0.754673031	2.775787089	2.725823604	2.114974139	2.433105888
CGGA_1140	921	1	1.740076934	1.752575773	1.323097449	-0.041129294	0.816211556	1.23384693	0.795111609	-0.020792734	2.148838904	1.566662739	1.804341782	0.576795062	0.696811406	1.225017854	1.024524199	-0.04498092	2.487181578	2.50517668	2.063423857	2.128249103
CGGA_780	923	1	1.90549322	2.135819912	1.761473673	0.648198765	1.76663719	1.503831293	0.321217902	0.24949856	2.340339051	2.172378662	0.974821907	0.58315754	0.783475579	1.679663477	1.507605087	0.762712093	2.740627025	2.720342329	2.30512477	2.330986153
CGGA_1695	927	0	1.522066376	2.14728966	1.485592437	0.225446656	1.84242166	1.067049517	0.004888582	0.094877083	2.146395596	1.580607138	2.000927121	0.846941079	0.539183863	1.240452479	1.143265738	0.590830505	2.733864301	2.518031658	2.32254587	2.124947026
CGGA_901	928	1	1.731410204	2.12003877	1.535281324	0.20546624	1.629316733	1.426338318	0.445377862	0.213429891	2.155271339	1.968114255	2.423963061	1.425260167	0.760315208	1.70761125	1.291066879	1.22946233	2.937326892	2.630865116	2.173181403	2.476506066
CGGA_P131	929	0	2.012266298	2.292925848	1.780139465	0.318866978	1.873208872	1.397557923	0.201184601	0.073413426	1.954232595	1.873754602	1.740649371	0.468343492	0.694270763	1.399375169	1.403735905	1.261744933	2.810174717	2.700267411	2.032569101	2.563250262
CGGA_1205	929	1	1.407444798	1.211241888	1.555094192	0.49343209	0.785796923	1.385569796	0.004888582	0.491476588	1.842374738	1.122163176	0.688451946	1.126071682	0.482771045	0.976158651	1.68507792	1.882203923	2.3473241	2.401403669	1.3908768	1.712784493
CGGA_1854	934	0	2.12873695	2.135352655	1.909165319	0.336366991	1.53286478	1.219033525	0.243368528	0.094877083	2.405273604	2.37403388	1.517799849	0.571238783	1.419036298	1.557545237	1.381062758	0.36355925	2.744719559	2.545301461	2.733954669	2.299094243
CGGA_P132	936	0	2.151207699	2.330908297	1.920440475	0.336366991	1.928300313	1.580843207	0.004888582	0.451413629	2.129358838	1.782581987	1.498142969	0.468343492	0.61132966	1.224836923	1.657342655	0.972396848	2.781829435	2.644504386	1.932752045	2.549275739
CGGA_1736	938	1	2.335175869	2.662904488	2.519950086	0.693511282	2.086244114	1.900078088	0.434942736	1.037565863	2.82112118	2.511065443	1.3164457	0.787557404	1.241901486	1.413475006	1.921713245	0.754673031	2.843123075	2.74985424	2.603064037	2.34791421
CGGA_P121	941	0	2.031573566	1.846354376	1.784034917	0.164063181	1.251401325	0.744453824	1.362445876	0.094877083	2.669499976	2.2122198	1.924256344	0.380898231	0.591461074	1.529707377	0.822130391	0.192083269	2.27947292	2.653104932	2.634875456	2.173850812
CGGA_1197	942	1	2.028287387	2.196196407	1.574038419	0.252103638	1.235958344	0.559439429	0.9098351	0.170507136	2.043087475	2.006617671	1.381176702	0.121867147	0.769578011	0.663998501	0.671187208	0.809424815	2.739640986	2.577181948	2.404416769	1.928213441
CGGA_1356	948	1	1.976416288	2.099842917	1.572034597	0.244972037	1.585517257	1.056063325	0.229566736	0.073413426	2.072374386	1.810532667	2.378306576	0.787557404	0.539183863	1.24428855	1.074537973	0.305459398	2.736761039	2.766456284	2.16227689	2.385951949
CGGA_616	952	1	2.422041388	2.436657537	2.547437122	0.660105754	2.051252308	1.834448366	1.861107624	0.604357139	2.742943667	2.163919841	2.264133964	1.131831831	1.050346763	1.439134731	1.935645251	1.244766138	2.978973785	2.874881843	2.446503254	2.451762796
CGGA_1450	957	1	1.683041479	1.963784929	1.281765595	-0.123534364	0.764880731	0.788459254	0.941191169	0.116559103	1.951762606	0.773024934	-0.536836579	-0.335237435	-0.084793774	0.160502349	1.191909069	-0.170489739	2.488688884	2.585789245	1.641452206	1.983388772
CGGA_P115	959	0	1.708606536	1.296638142	0.822736549	0.244972037	0.707185129	1.347817702	0.004888582	0.073413426	2.05060029	0.938022317	1.156528724	0.170503293	0.201260888	0.912488835	1.284884044	0.649886735	2.157616514	1.864808348	1.199634623	1.694480069
CGGA_1309	964	0	1.564406114	1.602595589	1.418995423	0.185011801	1.172445356	0.531473723	1.043553488	0.115819227	2.495478582	1.92425506	0.413091869	0.170503293	0.326570676	0.762226003	1.362689956	0.503560034	2.404280632	2.379888731	2.39776539	1.908607478
CGGA_1840	964	0	2.116676002	2.479200023	1.953305369	0.353505832	1.720709321	1.406366262	0.308798207	0.24949856	2.278598143	1.965345539	1.621509887	0.937854708	0.685537718	1.29186036	1.046464253	0.770655006	2.711180402	2.810967779	2.313461631	2.403792902
CGGA_D37	965	1	2.465923793	2.147362942	2.649347046	0.918942317	2.27848579	1.989803918	1.374885395	1.31769484	2.88551132	2.446675832	1.396829034	1.314869533	1.546912798	1.923780046	2.161619641	1.68568775	2.767436052	2.650806919	2.619586597	2.415716373
CGGA_747	970	1	1.702836523	1.830851554	1.538541067	0.292750236	1.837106299	0.594224055	1.374885395	0.448050022	1.688151079	1.541339862	1.496848555	0.183811012	0.5428175	0.984303581	0.926217776	0.528920137	3.107886155	2.771257283	2.000221965	2.598913755
CGGA_P111	971	0	2.190100928	2.427527712	1.946429219	0.074877438	1.71935852	1.610328924	0.109144889	0.073413426	2.056060359	1.859335844	1.565940273	0.454439329	0.630646176	1.2667602	1.459551031	0.601025138	2.772370852	2.576300116	2.131510593	2.560715963
CGGA_P122	971	0	2.006757296	2.311059174	1.982033059	0.074877438	1.627645471	1.771584309	0.092690076	0.24949856	1.952426917	1.521520471	1.86253762	0.813647323	0.694270763	1.148635635	1.373270697	0.668508019	2.76447845	2.694346457	1.901586649	2.482423974
CGGA_1731	972	0	2.292881498	1.931276192	2.043261116	0.244972037	1.610574992	0.979198871	0.559694049	0.778926803	2.561402831	2.446754694	2.000927121	0.640003094	1.421526975	1.72820376	1.32381714	0.209303362	2.639302314	2.562937137	2.605429914	2.297052927
CGGA_P107	976	0	2.057239104	2.266916429	1.969981736	0.318866978	1.600007836	1.529408718	0.092690076	0.115819227	1.951218177	1.855646331	2.523457045	0.972286621	0.640105697	1.357723156	1.723615519	0.491870821	2.949650312	2.637780815	1.951342158	2.601217045
CGGA_1675	980	0	2.47936998	2.149536036	2.180510327	0.805410951	2.158998451	1.598759712	0.523665152	0.622520657	2.347898568	2.023672881	2.448521669	1.959881189	1.093919013	1.357723156	2.055043473	1.119581057	2.866036331	2.647461524	2.500277451	2.272337936
CGGA_P103	983	0	1.794452676	2.422133453	1.584350237	0.074877438	1.365998147	1.34124749	0.092690076	0.073413426	1.835859879	1.246069937	1.565940273	0.380898231	0.395660991	1.208770751	1.03679493	1.110530201	2.827384324	2.711804441	1.773613712	2.516824533
CGGA_P102	989	0	2.225337159	2.276634239	2.378476897	0.074877438	2.240469702	2.395207399	0.413597701	0.073413426	2.323240337	1.606635617	2.508984816	2.338009973	0.760315208	1.363880855	1.491433248	1.096683123	2.96857607	2.63310323	2.229145794	2.427637248
CGGA_1058	995	1	2.377970675	2.256240964	2.088170182	0.612328711	1.854251331	1.675819301	0.27023405	1.007221808	2.263833211	2.460784149	1.260247219	0.26486585	1.388143961	1.569869928	1.551225373	0.417551002	2.732951626	2.624578855	2.382182946	2.496021033
CGGA_1142	1005	1	2.011582141	2.444287856	2.006540925	0.20546624	1.981296438	1.840838133	0.186586901	0.115819227	2.525549402	1.771296396	1.035900669	0.805061257	0.494411936	0.74512579	1.62158005	0.209303362	3.167128282	2.66525866	2.228881347	2.478645736
CGGA_1819	1008	0	2.022379283	2.332896208	2.445045016	0.49343209	2.325585551	1.802155162	0.657410997	0.073413426	2.80933701	2.373018475	1.0966648	0.640003094	0.87523078	1.07121811	1.742832477	0.569989886	2.779102853	2.790348352	2.409241846	2.373014508
CGGA_882	1008	0	1.872451469	2.105520065	1.592383665	0.386750882	1.788961414	1.206414205	0.215508252	0.073413426	1.868146316	1.874638269	1.790137142	0.617794561	0.581311015	1.595527761	1.186041976	0.404410329	2.723051255	2.826116791	2.033049111	2.470138498
CGGA_337	1008	1	1.983177301	2.11036963	1.890959339	0.241557729	1.512209674	1.221417046	-0.096878946	-0.072475058	2.329551825	2.010144191	1.704896623	0.768912494	0.640852623	1.411724745	1.357810818	1.498947409	2.356511282	2.795875761	2.500331783	2.240066357
CGGA_P93	1010	0	2.31586224	2.28372403	1.983611731	0.434211511	1.902599821	1.982572197	0.283312909	0.115819227	2.310727511	2.28266866	2.021979084	1.131280542	1.015735061	2.067967935	1.698310349	0.830964696	2.793917929	2.609740271	2.518215889	2.377467533
CGGA_887	1011	0	1.679859312	1.890285174	1.48309428	0.074877438	1.251401325	1.033454138	0.642099056	0.156225231	2.293780151	1.861167627	1.844090524	0.805061257	0.482771045	1.563747229	1.20443436	0.174487349	2.69797421	2.607474597	2.091966799	2.156210846
CGGA_883	1016	0	1.849134304	2.183103709	1.823487787	0.386750882	1.652068648	1.255228585	0.171705835	0.115819227	1.983636426	1.96949088	0.928179057	0.425853367	0.7758461	1.220863512	1.167008755	0.430465479	2.749536906	2.618883178	2.385806782	2.288139521
CGGA_1164	1022	1	1.586140388	2.210533931	1.416137096	0.300992211	1.877807906	1.143396675	0.171705835	0.175729067	2.249340066	1.972228834	1.244236505	0.650856494	0.813128993	1.2667602	1.362689956	1.04800538	2.841621698	2.544284914	2.292920633	2.294997257
CGGA_1353	1022	1	2.602894266	2.632271646	2.577460868	0.94972051	2.399320876	2.14968851	0.485627939	0.073413426	2.487886997	2.228189294	2.06636376	0.805061257	1.065810212	1.393625422	1.763455622	0.762712093	2.944382728	2.769803353	2.267861471	2.61181017
CGGA_727	1023	1	2.270581092	2.577042698	2.1373577	0.208930511	1.888298862	1.811843898	-0.096878946	0.102449209	2.727608531	2.174950102	2.72892082	1.35330638	0.847581953	1.319007355	1.807686689	0.460251109	2.762044513	2.400933831	2.468998878	2.416304605
CGGA_P84	1026	0	2.278062224	2.259735646	1.841897047	0.449432545	1.848380825	1.542802911	0.33343067	0.409165104	1.898621711	2.041573052	1.309279476	0.521551226	0.702892186	1.478648144	1.599316411	1.179222444	2.886685195	2.63363732	2.222466602	2.472485886
CGGA_P86	1026	0	1.82215362	2.302678486	1.777522487	0.185011801	1.380434657	1.324448972	0.424350741	0.175729067	1.828398068	1.639116187	0.455430771	0.299765047	0.571012196	0.534073834	0.991187704	0.786260305	2.92411925	2.634524867	1.635759905	2.552842436
CGGA_J023	1028	1	1.578020118	2.588347499	1.617558395	0.272726399	1.89739247	1.737656278	-0.096878946	-0.127693086	1.875107005	1.34300057	0.310657641	0.304317775	0.513589587	0.473564977	1.22553825	0.751205753	2.941758928	2.699848486	1.906248505	2.492221558
CGGA_P83	1030	0	2.246904146	2.261938985	2.005054553	0.671198271	1.791241789	1.337930898	0.465793439	0.437583777	2.377167955	2.16576881	1.623447972	0.53428684	0.95531093	1.750622478	1.332399767	1.288914038	2.70651878	2.584467457	2.675245855	2.325467507
CGGA_P113	1032	0	1.94586949	2.013136025	1.552933199	0.074877438	1.217312495	1.210652966	0.33343067	0.073413426	1.944498128	1.61827877	0.615201194	0.170503293	0.494411936	1.348349267	1.200805323	0.226161482	2.687416551	2.822944249	1.990237592	2.37591702
CGGA_1437	1037	1	2.039274642	1.998061638	1.682464798	0.318866978	1.564797512	1.148140955	0.845811287	0.073413426	2.278369196	2.034749874	1.900254997	0.74174118	0.621055239	1.764074215	1.229177209	0.335056557	2.57540949	2.72370747	2.303677899	2.282965822
CGGA_862	1046	0	1.739656826	1.935468271	1.48309428	0.074877438	1.708393342	1.262953298	1.066926148	0.073413426	2.187335124	1.905173339	0.993790962	0.396172552	0.601466092	1.599354562	1.332399767	0.377421965	2.716995028	2.713334199	2.183423316	2.316849361
CGGA_1649	1047	0	2.086810017	1.140227866	1.786612131	0.074877438	0.422849669	0.602523097	1.870854547	0.156225231	3.008489495	2.469231573	0.42746977	0.170503293	0.841479015	0.878065479	1.291066879	0.305459398	2.46327097	2.1911374	2.741123897	1.920058762
CGGA_757	1047	1	1.534320812	1.700598832	1.601112475	0.186308199	1.215317347	1.082589713	-0.096878946	-0.072475058	1.902476365	1.846444165	1.617853405	-0.335237435	0.796615834	1.580863555	1.009154108	-0.006899659	2.697970087	2.510142364	2.2062289	2.411282619
CGGA_D47	1048	1	1.869643832	2.234161938	2.181672925	0.537503306	1.577700574	1.113761352	1.589398576	0.994908059	2.291162712	1.803126227	1.619967919	0.788620456	0.928126447	1.542539369	1.417617978	0.93272402	2.689553084	2.511551485	1.978016541	2.463933283
CGGA_1508	1049	1	2.224220821	1.975665387	1.90629585	0.715172876	1.893927179	1.536153048	1.25740692	0.284055198	2.690350299	2.35195091	1.811014467	0.571238783	1.051229943	1.50483967	1.425418017	0.443160486	2.580820611	2.482918499	2.818758683	2.11504524
CGGA_1548	1054	1	2.336229243	2.406645926	2.511046411	0.693511282	2.022072508	1.590882304	1.719807088	0.115819227	2.890893439	2.430834804	1.669453891	0.813647323	1.337977277	1.48351435	1.741656599	0.754673031	2.837477356	2.670577855	2.682710149	2.140473957
CGGA_288	1057	1	2.255487358	2.278422279	2.107300005	0.449432545	1.786668174	1.632625426	0.296165371	0.589004443	2.43210746	2.174680525	2.130192123	0.796365443	0.827460601	1.116021127	1.189770485	0.305459398	2.500487866	2.718237234	2.628385702	2.208366998
CGGA_1610	1058	1	2.638541732	1.429970223	2.074832922	0.074877438	1.522412049	0.805518458	1.096619069	0.770103394	3.208184046	2.709793597	0.789828456	0.349430959	1.125068383	1.033868843	1.894373346	0.391036431	2.567491842	2.270854308	2.987152551	1.73183731
CGGA_1771	1068	1	1.492344851	2.152655143	1.315042467	0.074877438	1.56672089	1.128920413	0.256921721	0.194791537	2.012873859	1.498578086	0.708040132	0.299765047	0.549952699	0.963934727	1.155264534	1.141604583	2.978939451	2.768759635	1.866047548	2.419222423
CGGA_1701	1072	0	1.783564358	2.048801837	1.509892736	0.074877438	1.459106706	0.79713683	0.768289775	0.073413426	2.420144212	1.714980566	0.798331659	0.170503293	0.630646176	1.130224305	1.088076091	0.226161482	2.608420823	2.563409922	2.263870995	2.057298823
CGGA_491	1074	1	1.899105228	1.915189112	1.447230662	0.312204945	1.606875918	1.039447082	0.112040571	0.170507136	2.356665334	2.049716509	1.511852169	0.333998316	0.755637458	1.52061491	1.188050695	1.148002821	2.70202117	2.735010063	2.232105018	2.177358058
CGGA_1614	1079	1	2.165264534	2.142749942	1.986749705	0.548530976	1.731362054	1.303551396	1.395647433	0.24949856	2.518662668	2.375247814	1.404796063	0.481999262	1.084700073	1.628894588	1.493485086	0.778503764	2.70983865	2.631673215	2.577029853	2.252261041
CGGA_1311	1080	1	1.606886705	2.193034731	1.75043005	0.318866978	1.73528798	1.061582222	0.541918922	0.156225231	1.792488646	1.904357131	0.862681099	0.26486585	0.728111084	1.381930765	1.167008755	1.544734458	2.802486342	2.501138644	1.840891099	2.568458399
CGGA_1072	1090	1	2.449237981	2.538544808	2.08230462	0.757035077	2.155337802	1.708266234	0.585012664	0.088073778	2.279969664	2.186144755	2.127942352	0.798237889	1.050346763	1.52950944	1.863257053	1.115357555	2.937305614	2.858007363	2.420882856	2.497238728
CGGA_28	1103	1	1.930901005	1.634234365	1.546390397	0.20546624	1.332685226	0.76248861	0.27023405	0.231660427	2.119004203	2.122670267	0.727085635	0.282503277	0.326570676	0.988144997	1.147294223	0.174487349	2.514389158	2.403358119	2.276370568	1.98194437
CGGA_1340	1109	1	1.991609142	1.753588069	1.837956047	0.150967339	1.872149872	1.482834832	0.260926478	0.232880277	1.859375975	2.02937889	1.549204924	0.273364291	0.883348296	1.440908243	1.322207912	0.190963856	2.646035976	2.579462986	2.204003818	2.575367717
CGGA_1091	1116	1	2.307291691	2.356488189	2.544214275	0.815020199	1.966277981	1.330498929	0.920430196	-0.127693086	2.151934368	1.88887341	1.454807614	1.139649201	0.606744137	0.723576698	1.58187022	0.649043677	2.721641369	3.037448721	2.430627086	2.132757563
CGGA_1282	1116	1	2.247946139	2.401614267	2.121144527	0.659786627	2.283335691	1.90773469	1.006543998	0.115819227	2.832491811	2.148027629	1.053092161	0.299765047	0.728111084	0.736409966	2.072556627	0.704299712	3.189732864	2.706369444	2.078375469	2.468087163
CGGA_1020	1120	1	2.161017915	1.855745665	1.796903904	0.349516015	1.84082529	1.467288181	-0.096878946	0.778977717	2.248110041	2.424519377	0.868636138	0.02581081	0.969933108	1.552425383	1.207094393	0.417895593	2.784614061	2.535710688	2.578513741	2.373065903
CGGA_330	1121	1	2.531287117	2.299269597	2.45153034	0.6924889	2.174474743	1.957014562	0.369033279	0.9616591	2.692554199	2.482239493	2.83506323	1.812191287	1.385753205	1.788968282	1.869356014	1.363432161	2.569547888	2.721535784	2.564791162	2.503684467
CGGA_1338	1122	1	2.343746111	2.592743909	2.557753354	0.681890919	2.193940336	1.938714918	2.288340881	0.757658266	2.769267309	2.021924221	2.514415307	2.577079098	1.4209999	1.36234605	1.859143178	1.390968988	2.559805134	2.397151876	2.620122432	2.356810708
CGGA_1708	1122	1	2.660445279	2.362771842	2.740164121	1.055749743	2.448538586	1.947379123	1.887408105	0.115819227	3.074084618	2.326702038	2.320157638	1.854415384	1.026095582	1.212830792	2.057673031	1.442795449	2.961125493	2.770743501	2.788142905	2.284191371
CGGA_1780	1123	0	1.347845214	1.311379185	0.979879531	0.074877438	1.316782244	1.426338318	0.004888582	0.213429891	2.194283837	0.523370376	1.16125003	0.170503293	0.311967462	0.878065479	1.403735905	0.770655006	2.531071942	1.902554913	1.229525784	1.810193457
CGGA_1786	1128	0	1.36341916	2.030152272	1.594370517	0.074877438	1.545102473	0.744453824	0.817146364	0.194791537	1.936395027	1.467645907	0.823206449	0.170503293	0.408750287	0.6011061	1.200805323	0.349440252	2.57772616	2.459679984	2.053987283	2.215753101
CGGA_884	1131	1	1.566734737	1.732985958	1.128945729	0.033287066	1.280640605	0.856483202	0.552538464	0.244744364	1.732850521	1.62985457	0.379465199	-0.019240365	0.472715886	0.967423935	1.143865295	0.556449356	3.057115505	2.299807337	1.858756734	2.137725483
CGGA_1591	1133	1	1.867497228	2.261311074	1.79801891	0.535115119	1.688493594	1.621613408	0.004888582	0.175729067	2.138695123	2.177346	1.151768485	0.521551226	0.601466092	1.111208652	1.278627275	0.335056557	2.708759731	2.720527154	2.082966985	2.530775991
CGGA_601	1133	1	1.859105015	1.815705506	1.607053077	0.48811275	1.503201384	0.740721363	0.865940321	0.972967386	2.107306604	1.850465065	0.944872375	0.778846828	0.974967003	1.343301522	1.139681605	0.937788184	2.674119126	2.433093709	2.025837839	2.268915796
CGGA_J73	1134	1	1.739656826	2.268148229	1.457386679	0.225446656	1.731362054	1.093640779	0.834507451	0.073413426	1.927465563	1.235261729	1.122356795	0.830499754	0.685537718	1.29186036	1.3463919	0.899208541	2.911353717	2.744149191	1.699582846	2.37076117
CGGA_1670	1141	0	2.213231056	2.455782758	2.254483606	0.671198271	2.163585635	1.592864282	0.296165371	0.504378866	2.410022402	2.18816545	1.367339574	1.011294074	1.046288112	1.116021127	1.312146282	0.778503764	2.649457698	2.686568192	2.508845501	2.312164238
CGGA_1769	1151	0	2.004670113	2.100882331	1.555094192	0.300992211	1.692836879	1.456190731	0.550864936	0.136261746	1.805120882	2.003584224	1.60571127	0.481999262	0.61132966	1.381930765	1.151293699	0.174487349	2.613874886	2.813505801	2.01331288	2.505808735
CGGA_1611	1158	1	2.275842677	2.37092839	2.212892649	0.353505832	2.264149906	1.536153048	0.532853271	0.073413426	2.240155784	1.904357131	1.817336277	0.508595955	0.972398967	1.251881612	1.754414445	2.581656071	3.031832243	2.639435925	2.216468812	2.612530336
CGGA_1036	1166	1	2.155805475	2.435428729	2.508451341	0.20546624	2.402240947	1.76760258	0.708314317	0.073413426	2.533775884	2.140914025	1.769607693	1.543234999	1.227681406	1.120794187	1.57072421	0.966617809	2.796333623	2.608954574	2.516075018	2.232564852
CGGA_808	1167	0	2.212458075	1.899210652	2.034494727	0.819241912	1.627367198	1.786385847	-0.096878946	0.930323838	2.405381006	2.674596592	1.243696151	0.732807095	1.397771096	1.497608077	1.454884679	0.097974987	2.639172676	2.470019602	2.769060548	2.195948442
CGGA_1135	1172	1	2.277746083	2.349037243	2.256323583	0.648198765	2.135076693	1.774218192	0.828775366	0.975357517	2.66529144	2.44911527	1.847611486	0.972286621	1.288909255	1.329087505	1.911006737	0.695526259	2.903935731	2.582614641	2.679854533	2.259990647
CGGA_1497	1178	1	1.957119846	2.32663899	1.578232967	0.225446656	2.139998199	1.262953298	0.004888582	0.073413426	1.840756226	1.67080097	1.058715476	0.71272707	0.571012196	0.718634151	1.505613509	0.659260203	2.989242798	2.657413241	1.974163472	2.628196278
CGGA_103	1188	1	1.844936766	2.210533931	1.701642671	0.2640603	2.034305208	1.481844343	0.215508252	0.565785259	1.772756588	1.840531225	0.999986719	0.751150494	0.528249939	1.348349267	1.547590025	0.738298164	2.867946266	2.682833872	2.042512173	2.599042533
CGGA_1477	1194	1	2.195019238	1.880741484	1.959223995	0.535115119	1.833311311	1.098815494	0.402679281	0.073413426	2.575696397	2.66456305	0.974821907	0.365321256	1.093919013	1.757400108	1.370646264	0.335056557	2.567371792	2.523886944	2.758029425	2.198775837
CGGA_694	1194	1	2.261662998	2.042517918	2.02935964	0.867535173	1.822889451	1.496423243	0.600796933	0.383404301	2.413534943	2.597504881	1.840005819	1.137056463	1.375934998	1.458293792	1.789929599	0.89605933	2.440258045	2.681113089	2.562610968	2.169464584
CGGA_P21	1195	0	1.99833724	2.122964837	1.978057741	0.434211511	1.485003023	0.959969476	1.019154079	0.364513207	2.576178422	2.15539929	1.006120702	0.702782862	1.216767203	1.338805881	1.126854157	0.443160486	2.641546045	2.527582194	2.589052364	2.357797494
CGGA_P20	1196	0	2.197451658	2.132535057	1.596348897	0.074877438	1.777363919	1.193498639	0.321217902	0.194791537	2.149152043	1.829792944	1.127362992	0.282503277	0.760315208	1.170850007	1.62158005	1.145909481	2.897092673	2.618031483	2.170330582	2.557708037
CGGA_1139	1196	1	2.142917794	2.163918186	2.222003571	0.458061093	1.84082529	1.6147793	0.327313101	0.30131484	2.892951291	2.176366713	0.781501139	-0.135296892	0.741401934	1.516103124	1.645045607	0.687337502	2.599259888	2.532863818	2.746552471	1.851941006
CGGA_P19	1197	0	2.271357119	2.349505653	1.889634473	0.225446656	1.790103201	1.729992373	0.357259025	0.115819227	1.96371535	2.049371525	2.810402585	0.937854708	0.855196042	1.673210991	1.596044355	0.912019133	2.843832631	2.633370422	2.23177801	2.472797306
CGGA_1227	1197	1	2.077896816	2.551931925	2.000267905	0.340380035	2.052973153	1.754225467	0.819432687	0.102449209	2.882066257	1.987065277	1.094681035	-0.335237435	0.580041308	1.097357904	1.801845206	0.616784112	3.218951525	2.814568789	2.362706698	2.405610059
CGGA_P17	1203	0	2.070877785	2.33511669	1.677538038	0.225446656	1.605322802	1.533915552	0.256921721	0.813134579	2.231228899	2.07074961	1.425461372	0.170503293	0.82033471	1.421752639	1.470415249	0.859142423	2.850984497	2.625959305	2.234128161	2.556809872
CGGA_1696	1205	0	1.227318477	1.215649572	1.172041402	0.074877438	1.290256973	1.524858827	0.109144889	0.231660427	2.189162256	0.906237058	1.370565199	0.170503293	0.297081924	0.870952396	1.362689956	0.36355925	2.121047427	2.075575312	1.312669784	1.712784493
CGGA_P31	1205	0	2.177052997	2.015808554	2.342041515	0.164063181	1.795764462	1.274335788	0.541918922	0.394559814	2.699630815	2.037608747	2.34917241	3.01558152	0.685537718	1.745123889	1.890306515	0.695526259	2.536405007	2.651458824	2.383290706	2.274873202
CGGA_D21	1208	1	2.400317739	2.07627589	1.935638109	0.601887352	1.866053267	1.585966883	0.389192488	-0.004283844	2.348631047	2.470503967	0.850306221	0.839695753	1.19493807	1.302922976	1.442750898	0.50995855	2.354871108	2.859415558	2.534752582	2.034549507
CGGA_1655	1209	0	2.386794028	1.951769487	1.968346043	0.704421414	1.63264031	1.02181648	0.321217902	0.24949856	2.667713051	2.357358131	0.877824261	0.682464558	0.96106045	1.263078231	1.309186872	0.590830505	2.570474934	2.526765589	2.655831141	1.959993513
CGGA_P13	1211	0	1.526477335	2.296864976	1.244269372	0.074877438	1.614042226	1.148140955	0.075885205	0.300800635	1.726918176	1.108523623	1.548157359	0.396172552	0.368776699	1.08653444	1.131002473	1.132896323	2.836399972	2.697767604	1.573309305	2.51524143
CGGA_1533	1217	1	2.474936216	2.136752433	2.042587887	0.300992211	1.972852219	1.3543055	1.28330852	0.194791537	2.882646349	2.229161671	1.974414327	1.042050837	0.861945053	1.236589616	2.157074568	0.930757015	2.668342383	2.525124581	2.72634887	1.995843049
CGGA_1745	1225	0	0.614491868	1.169794559	0.569177072	0.164063181	0.550934716	0.677186961	0.004888582	0.115819227	1.403904273	0.487143335	0.831294039	0.316664967	0.266424586	0.568371929	0.708546414	0.138108704	2.176588701	1.834362799	0.833817935	1.649504828
CGGA_1524	1226	0	1.631983404	2.428594195	1.636045793	0.074877438	1.875974809	1.148140955	0.455660137	0.175729067	2.301735593	1.885087916	2.249593225	0.411154373	0.694270763	1.28480639	1.278627275	0.601025138	2.648156711	2.588132311	2.319024133	2.228540337
CGGA_1743	1232	0	1.626722441	2.032697801	1.500318178	0.164063181	1.8796324	1.009946393	0.755448278	0.115819227	2.126432853	1.736693914	2.084824778	0.282503277	0.667726456	1.274050554	1.055974879	0.349440252	2.644300099	2.68749259	2.22675768	2.271062122
CGGA_1744	1232	0	2.671065884	2.203801208	2.588488543	0.693511282	1.985447173	1.114065937	2.076058694	0.465000863	3.13848477	2.417154365	1.545887953	1.557725007	1.39604614	1.529707377	1.880370954	0.754673031	2.580820611	2.544030144	2.87855858	2.303421009
CGGA_1737	1248	0	1.942593274	2.026298616	1.561518471	0.074877438	1.341992187	0.624692955	0.27023405	0.136261746	2.401204961	1.849104879	0.698315557	0.170503293	0.640105697	0.590360745	1.101299857	0.274691981	2.565443314	2.449824087	2.357188583	1.964164026
CGGA_809	1252	1	2.142773591	2.247162004	1.835089271	0.561719447	1.979902407	1.337930898	0.229566736	0.300800635	2.364879899	2.34644492	0.839283252	0.170503293	1.060990397	1.857712738	1.463926121	0.960783843	2.820278603	2.537053617	2.628764734	2.345697863
CGGA_720	1258	1	1.702711142	2.196148335	1.546390397	0.074877438	1.944002969	0.905526494	0.092690076	0.115819227	2.21116944	1.722773538	0.717629066	0.228404877	0.694270763	1.332346757	1.011895862	1.478416355	2.810825262	2.643652781	2.212033772	2.33614513
CGGA_759	1263	1	2.2844492	2.046000645	2.048265192	0.681890919	2.217837982	1.535073961	0.164318203	0.64473645	2.281103034	2.47788564	0.821744647	1.229544599	1.19493807	1.351854799	1.515946005	0.815582264	2.802271743	2.781150285	2.452765111	2.244982536
CGGA_1113	1265	1	1.625836999	2.276977258	1.837257175	0.208930511	1.714164373	1.410526228	0.112040571	0.507064017	2.074513318	1.837269272	0.397997236	0.134665827	0.483148155	0.491574501	1.290697535	0.730590129	2.745994822	2.434129904	1.888050691	2.32829907
CGGA_1727	1276	0	2.098846188	1.937131701	1.598318871	0.164063181	1.507369955	1.050491962	0.215508252	0.24949856	2.708713237	2.336044475	0.854974797	0.209549632	1.142132632	1.220863512	1.489372536	1.288914038	2.578186977	2.524024752	2.65588773	2.104830175
CGGA_1723	1282	0	1.784788408	1.971162929	1.544189248	0.074877438	1.594628739	0.876402283	0.345442473	0.115819227	2.404674455	1.801075172	0.688451946	0.365321256	0.719809987	0.863759696	1.197151859	0.82372377	2.65770742	2.565175026	2.220298823	2.128519531
CGGA_1725	1282	0	1.626722441	2.218572023	1.672556252	0.074877438	1.622593272	1.003921616	1.043553488	0.073413426	2.237033843	1.842452673	1.527342469	0.559124574	0.685537718	1.011436531	1.434756145	0.630750652	2.812163727	2.590898908	2.068136373	2.289343744
CGGA_1650	1283	1	2.568390491	2.132535057	2.037157784	0.587440613	1.748113612	1.841955556	0.004888582	0.451413629	2.158955818	2.360344233	1.179756909	0.870869691	1.170806562	1.765396862	1.638329197	0.430465479	2.728458207	2.668433664	2.555655574	2.544362061
CGGA_1720	1290	0	2.00745042	2.297702403	1.687337609	0.074877438	1.785516688	1.690399824	0.004888582	0.115819227	1.708172741	1.855646331	2.249186571	0.468343492	0.676690496	1.456143486	1.096926068	0.404410329	2.906901066	2.648717834	1.730840282	2.65017576
CGGA_1721	1290	0	2.158534849	1.856796404	1.731858032	0.074877438	1.290256973	0.646174863	1.023295328	0.073413426	2.702177094	2.111328097	0.604087054	0.246838185	0.640105697	0.892058881	1.101299857	0.620981682	2.545581093	2.518313505	2.54290645	2.106464648
CGGA_856	1297	0	1.300322737	2.048884148	1.190928743	0.302546952	1.427314416	0.724025104	0.428198641	0.116559103	2.15881888	1.58404147	0.629885266	0.040276962	0.334772022	1.200069159	0.937910265	0.161141004	2.595694418	2.414700253	2.054296264	2.184686811
CGGA_251	1299	0	1.870386895	1.899210652	1.666760089	0.302546952	1.24459356	1.076152519	1.26014088	0.922207084	2.096058887	1.874840338	1.828045722	0.458070504	0.816194533	1.582174404	1.312939151	1.100223738	2.485971792	2.407756183	2.051215097	2.188767309
CGGA_279	1314	1	2.239159722	2.307033337	2.097571689	0.434211511	1.89040271	1.175795355	0.156531631	0.073413426	2.39753959	2.233341705	2.645597293	2.421187634	0.685537718	1.162067496	1.122674899	0.503560034	2.719462136	2.666812734	2.575087252	2.265577886
CGGA_400	1321	1	2.296553332	1.919665832	2.013073167	0.613989878	2.050101143	1.385189866	0.164318203	0.333229433	2.284484203	2.245392397	1.425083027	1.332727442	0.894841623	1.293500915	1.432839634	0.845511665	2.742400015	2.543983309	2.650914987	2.241299573
CGGA_1033	1322	0	1.682976548	1.833434773	1.395662617	0.074877438	1.059530363	0.518909541	1.36029247	0.073413426	2.479620406	1.730424023	1.646099892	0.468343492	0.458915777	1.719494757	1.031899291	0.430465479	2.416999523	2.733866095	2.18127794	2.205203049
CGGA_1714	1330	0	2.471607439	2.050612446	2.046609091	0.402880953	1.673689048	1.056063325	0.878500905	0.517066131	2.829482987	2.58491525	1.82232737	0.349430959	1.080034909	1.461232616	1.434756145	0.335056557	2.508434482	2.554517106	2.761979794	1.993565134
CGGA_1716	1332	0	2.569456435	2.436810197	2.321970743	0.994179276	2.252055347	1.829493456	0.004888582	0.654569043	2.198736439	2.478848388	0.928179057	1.829808667	1.111925584	1.183774837	1.939403526	1.407097458	2.936267906	2.773101178	2.298874163	2.556697376
CGGA_1607	1333	1	2.374739795	2.499528227	2.244368375	0.612328711	1.898287936	1.638032887	1.504246545	0.478352835	2.298535346	1.952624015	2.232086741	0.965546341	0.900988489	1.277659512	1.572456555	0.801504213	2.704325272	2.54707073	2.493773403	2.210718743
CGGA_1441	1340	1	2.6660157	2.365663942	2.811266974	0.851037113	2.12778867	1.696728784	1.594338855	1.737394416	3.01946223	2.809809351	1.609710769	1.312645174	1.719929707	1.48351435	1.769008769	0.738298164	2.54308648	2.585226402	2.933500194	2.232928082
CGGA_621	1347	0	1.855349441	2.360076349	1.856271603	0.449432545	1.92507998	1.259104811	0.186586901	0.073413426	2.321256873	1.398999753	1.122356795	0.53428684	0.791016862	0.652509557	1.074537973	0.491870821	2.881550302	2.528937481	2.202972157	2.312996551
CGGA_1109	1348	1	1.943876789	2.037835551	1.655213909	0.272726399	1.677861716	1.678842833	0.056753762	0.073423937	2.672826146	1.912225827	1.689030801	1.144796091	0.395313465	1.051066652	1.566662681	0.70206775	3.078261783	2.637695273	2.164409236	2.474504927
CGGA_703	1355	1	2.429151287	2.367649367	2.673424653	0.671198271	2.273740863	2.051044817	3.519570708	0.988294155	2.7641414	2.388476635	2.067712829	2.671001172	1.234837987	1.838124436	1.932864642	1.222022937	2.66094713	2.67622757	2.692544762	2.288139521
CGGA_1704	1360	0	2.289545569	2.02823079	1.883584854	0.434211511	1.630981665	0.725914317	1.254742013	0.073413426	2.744758834	2.333503726	0.806727503	0.822126047	1.146319507	1.196411371	1.639821089	0.242670757	2.590432991	2.633548387	2.834732054	2.152466991
CGGA_1408	1362	1	2.483477805	2.193662014	2.337271802	0.401849356	1.907908685	2.057123845	0.112040571	0.507064017	2.70154646	2.717841812	1.708342506	-0.209745814	0.726860334	1.903682116	2.103491766	1.19528228	2.902452638	2.467708939	2.783167229	2.262636581
CGGA_1706	1364	0	2.453653116	2.40122349	2.558694281	0.715172876	2.063727087	1.792209652	0.878500905	0.073413426	2.963015385	2.632220474	2.320816361	2.68085964	1.721237719	1.902978134	1.988655722	1.489742221	2.546884478	2.658858981	2.851077491	2.261644855
CGGA_1703	1366	0	2.294986329	1.913125728	1.929597267	0.282728361	1.656793352	0.946803978	0.984880803	0.073413426	2.740268915	2.40898618	0.993790962	0.769594322	1.102992859	1.544895933	1.326693988	0.274691981	2.608624961	2.555858923	2.651491897	2.165380597
CGGA_1389	1370	1	1.735553528	1.878803202	1.514609767	0.074877438	1.543085399	0.837996995	0.834507451	0.073413426	2.435627271	1.992138655	0.745614238	0.425853367	0.434258335	1.091552885	1.163121711	1.37154742	2.49736711	2.546313974	2.197174048	2.161287212
CGGA_1700	1372	0	2.276478399	2.033963587	2.145800768	0.318866978	1.53286478	1.270568448	0.708314317	0.231660427	2.748202185	2.36455918	1.030059971	0.425853367	1.385482303	1.07121811	1.373270697	0.305459398	2.596501489	2.591744015	2.666355369	2.050282918
CGGA_1155	1373	1	1.999753897	1.88839583	1.677538038	0.282728361	1.185058053	0.830029948	1.391621317	0.194791537	2.807722959	2.496881692	1.053092161	0.521551226	1.026095582	1.216861589	1.596044355	0.71296119	2.604821207	2.427776997	2.644895654	2.13505031
CGGA_267	1374	1	1.428224434	2.055736046	0.707698153	0.00439134	0.904024306	0.364748537	0.112040571	-0.037651949	1.637142218	0.905151493	0.680399913	-0.00393872	0.24125237	0.559351145	1.319135369	0.395772357	2.712386846	2.039833343	1.704712537	2.164297209
CGGA_1097	1378	1	2.067369433	2.430362667	2.053869993	0.300992211	2.234182364	1.978641704	0.834507451	0.491476588	2.854986682	2.504579509	0.907082609	0.468343492	0.827460601	1.658349791	1.572456555	0.601025138	2.891639434	2.59778649	2.463236462	2.344459058
CGGA_1699	1384	0	1.066552102	1.034211463	0.557280454	0.074877438	0.527109992	0.687218204	0.004888582	0.073413426	1.681386417	0.851631831	0.413091869	0.170503293	0.250631902	0.545688341	1.026962193	0.274691981	1.984527745	1.751007098	0.865728161	1.923795988
CGGA_607	1389	0	2.13911465	2.468428596	1.706412121	0.401849356	1.395121527	0.930478233	0.600796933	0.456804618	2.048966395	1.845433532	1.283867601	0.273364291	0.552304908	1.321264444	1.250413253	0.751205753	2.582418359	2.381957228	2.216469839	2.63845229
CGGA_580	1394	1	1.77911749	2.171979917	1.638981239	0.219975656	1.644301376	1.092115931	0.164318203	-0.054874733	2.123245091	1.889793932	2.240909218	0.294146045	0.418250577	1.500741622	1.380328204	0.219712264	2.827179685	2.523531356	2.251910825	2.388511975
CGGA_P3	1399	0	0.508620603	0.846559543	0.532874167	0.282728361	0.364462781	0.716447465	0.004888582	0.115819227	0.883002155	0.422325093	0.533528912	0.170503293	0.21806221	0.568371929	0.540371979	0.226161482	1.846358739	1.524730836	0.538236205	1.539140482
CGGA_1569	1406	0	2.041174778	2.070489583	1.572034597	0.074877438	1.587354434	0.966447165	0.424350741	0.231660427	2.676088469	2.270967867	0.495508719	0.170503293	0.719809987	1.044779908	1.189770485	0.526389903	2.467688529	2.464907053	2.693758477	2.145325663
CGGA_1630	1407	0	2.095603938	1.907771041	1.774889294	0.20546624	1.3571305	0.813792947	0.971475415	0.115819227	2.889515159	2.262335663	0.907082609	0.170503293	0.919632119	1.507153249	0.930225115	0.349440252	2.332974946	2.431708249	2.812976626	1.942798144
CGGA_J042	1409	1	2.336979181	2.167069982	2.004430836	0.557533679	1.804238937	1.431291796	1.000271538	0.232880277	2.4892125	2.255924459	2.146799143	1.50724425	1.105321529	1.642120827	1.609187592	0.821681259	2.689462519	2.594528593	2.638653983	2.286947255
CGGA_1687	1414	0	2.649459895	2.545213715	2.665310783	0.926344645	2.422268491	2.187205043	0.345442473	0.577485537	2.837191161	2.227539409	2.295529946	1.709855737	0.96675617	1.429898293	2.081982835	1.37154742	2.832469135	2.822905272	2.660706241	2.391887707
CGGA_1689	1414	0	2.152593507	2.143206765	1.68409501	0.507573106	1.7593272	1.337930898	0.679721772	0.778926803	2.30385058	2.254957802	0.557821355	0.606430293	1.051229943	1.818746076	1.441644612	0.417551002	2.757568035	2.548076256	2.524063331	2.327582363
CGGA_1565	1417	0	2.225337159	2.144118499	2.017506412	0.318866978	1.75188534	1.3543055	0.86780153	0.213429891	2.506432935	2.327885611	1.873667985	0.53428684	1.111925584	1.723870608	1.615330563	0.320399353	2.713841222	2.526492811	2.58307375	2.096532208
CGGA_1620	1427	0	1.754370738	1.942894543	1.424663792	0.074877438	1.55110086	1.009946393	0.811247582	0.073413426	2.44174935	1.770150469	1.771006768	0.365321256	0.601466092	1.689173202	1.281764999	0.274691981	2.655270126	2.617271926	2.316454459	2.094846942
CGGA_1300	1428	1	2.246904146	2.306221617	2.088170182	0.507573106	2.161924815	1.641602305	0.092690076	0.194791537	2.25580987	2.339020059	1.962230988	1.011294074	1.051229943	1.569869928	1.5844029	0.816401141	2.804589323	2.649301874	2.567649259	2.526631428
CGGA_1679	1442	0	1.807381741	1.584852498	1.104654982	0.185011801	1.251401325	0.493103483	1.298229772	0.073413426	2.817360004	1.804252479	0.604087054	0.411154373	0.201260888	1.212830792	0.868938233	0.15650098	2.35106925	2.485645425	2.464066745	1.995085417
CGGA_903	1455	1	2.330658881	2.330409219	2.187774915	0.612328711	2.2722613	1.751292697	0.004888582	0.600346841	1.900707599	2.331875775	1.45361118	1.434418522	1.1546011	1.764074215	1.527071551	1.743263308	2.803696854	2.718982402	2.094380099	2.603838621
CGGA_1673	1457	0	1.421295867	2.135352655	1.148882388	0.074877438	1.647292036	1.119060525	0.413597701	0.115819227	2.003565501	1.866611949	0.981209699	0.380898231	0.528249939	1.424482337	1.186041976	0.762712093	2.901555838	2.711228169	1.939054851	2.303421009
CGGA_1671	1464	0	2.241997115	2.361876125	1.890633959	0.20546624	2.146596318	1.247391492	0.186586901	0.491476588	2.306160221	2.236836703	1.058715476	0.571238783	1.182659366	1.183774837	1.565487629	0.770655006	2.812034549	2.678302725	2.381070896	2.254296795
CGGA_1667	1476	0	2.145607957	2.188703142	1.840770196	0.225446656	1.494078353	1.34124749	0.156531631	0.156225231	1.880777068	1.945364077	2.153345157	0.26486585	0.834508204	1.54060471	1.354606385	0.491870821	2.775077478	2.631314392	2.037339543	2.564889426
CGGA_1664	1491	0	1.764757834	2.115103739	1.472972086	0.074877438	1.723397969	0.89113368	0.780871467	0.073413426	2.363328724	1.80001047	1.215061015	0.640003094	0.685537718	1.538444743	0.953115421	1.166958656	2.601589253	2.716426426	2.3073844	2.227433414
CGGA_1662	1493	0	1.823268065	1.97267006	1.816368031	0.282728361	1.526621595	1.685592808	0.768289775	0.394559814	2.490882679	2.174680525	0.569669415	0.692696556	0.82033471	1.20468109	0.985895382	1.803538412	2.469957538	2.556102129	2.446587372	2.095409665
CGGA_1318	1497	0	2.470937055	2.126346128	2.269983747	1.03585926	2.396173935	1.68880329	0.475781504	0.266958876	2.480194585	2.394781117	2.339679457	1.596627175	1.39604614	1.932360605	2.078538934	1.471493755	2.913975286	2.605087982	2.655604657	2.363658685
CGGA_1661	1505	0	2.33962829	1.570533021	1.82230959	0.353505832	1.074958437	0.493103483	1.793144867	0.465000863	2.855793748	2.552835153	0.999986719	0.349430959	1.051229943	1.076367714	1.338042697	0.430465479	2.494368172	2.357604802	2.760122736	2.08280044
CGGA_1658	1507	0	2.774453329	2.365885219	2.637222101	1.314455671	1.90345642	2.010460017	0.256921721	1.088737352	2.643051125	2.778965272	2.162832137	1.990151934	1.810507247	1.900111032	1.667251077	1.602973713	2.562889988	2.619072041	2.919243365	2.366429352
CGGA_705	1507	1	2.322250066	2.257516365	2.108427435	0.746514483	1.984068786	1.506213677	0.649800037	0.317207626	2.080040646	2.113168287	2.183057533	0.732202939	0.913479574	1.407881373	1.574182383	0.948947418	2.927166995	2.71358818	2.328133282	2.591815628
CGGA_1657	1511	0	1.983128291	1.78571666	1.791719917	0.074877438	1.386093319	0.635517554	0.256921721	0.073413426	2.903710933	2.296574245	1.327019522	0.26486585	0.744408932	1.581884531	1.031899291	0.455642472	2.35867611	2.511318591	2.843473665	2.059186897
CGGA_1579	1512	0	1.619610282	1.522231038	1.315042467	0.434211511	1.255056066	1.385569796	1.504246545	0.136261746	2.554259793	1.828802145	1.607715246	0.316664967	0.621055239	1.66666567	0.964242761	0.242670757	2.541365732	2.764637036	2.419020029	1.651402415
CGGA_1653	1513	0	2.221976778	1.689613759	1.541977852	0.612328711	1.155158631	0.555958162	1.422909726	0.465000863	2.827235531	2.374641466	1.16125003	0.170503293	0.855196042	0.976158651	1.312146282	0.467917612	2.589333825	2.381297772	2.720922695	1.965818415
CGGA_1648	1521	0	2.419511827	1.257760976	1.430268844	0.282728361	0.87027796	0.332297894	1.434126163	0.073413426	3.104178103	2.630539214	0.234320731	0.282503277	0.685537718	0.818840077	1.306210446	0.242670757	2.514830398	2.238230634	2.833967968	1.952359329
CGGA_1647	1525	0	2.262194507	1.542631547	1.882567694	1.001310489	1.368919263	0.506121812	1.690005459	0.24949856	2.97270929	2.644529405	0.441579867	0.396172552	0.931756541	0.841687912	1.37847882	0.859142423	2.528433839	2.246538095	2.889206714	2.016404252
CGGA_1645	1534	0	2.115651875	1.988121896	1.903405582	0.074877438	1.715279912	1.347817702	0.109144889	0.115819227	1.848782106	2.282121265	0.647534823	0.628983942	0.900988489	1.384879231	1.079086418	1.500812526	2.979271993	2.65054863	2.303470631	2.398519408
CGGA_112	1534	1	2.087921245	2.216400129	1.646782027	0.418697655	1.6751927	1.093640779	0.256921721	0.175729067	2.122739075	1.785907495	1.890879431	0.53428684	0.621055239	1.224836923	1.151293699	0.686638269	2.907455908	2.576524395	2.270647258	2.300832658
CGGA_1057	1549	1	2.404335793	2.20304419	2.482393463	0.418697655	2.006175073	1.774218192	0.862379087	1.454047789	2.828290917	2.723317144	1.655222348	0.972286621	1.61715156	1.953067087	1.690419474	0.954894028	2.707540028	2.617746925	2.930873466	2.305702618
CGGA_426	1560	1	2.276141434	1.662714262	2.527916442	0.219975656	2.020250661	1.692812934	1.62012196	0.220820545	3.12809967	1.809717455	1.835641661	1.455302411	1.004336699	1.336790228	1.891971942	1.161925778	2.548652014	2.823642898	2.407670903	2.760095153
CGGA_1642	1562	0	1.751733355	1.878803202	1.608044827	0.074877438	1.300365765	0.424282203	1.110879211	0.073413426	2.628015079	2.261751713	0.368258825	0.26486585	0.925724096	1.096528908	1.151293699	0.242670757	2.679524715	2.588773492	2.684427635	1.632021268
CGGA_1640	1563	0	1.994054649	1.67031428	1.795510601	0.185011801	1.232735653	0.697102921	0.49533622	0.24949856	2.885217203	2.104808651	2.255635935	0.672083146	0.571012196	1.17519103	1.396292222	0.960783843	2.486147988	2.471047425	2.726010714	1.923795988
CGGA_1026	1570	1	2.384997488	2.35969506	2.213841899	0.410182457	2.089662474	1.645204478	0.501404281	0.343555757	2.57013245	1.981850357	1.874970299	-0.171696601	1.205213175	1.525083438	2.106900239	0.247452283	3.175003977	2.484025399	2.178779143	2.242530001
CGGA_1580	1581	1	2.426428979	2.171183605	1.92778282	0.612328711	1.862895969	1.702967997	0.171705835	0.073413426	2.104421784	2.216286567	2.2354904	0.846941079	0.87523078	1.67805893	1.532757552	1.11507335	2.751852213	2.689048723	2.433805281	2.527516185
CGGA_1592	1588	1	2.130707139	2.284307426	2.184615432	0.587440613	1.667621368	1.189125479	0.514351639	0.541820149	2.031274156	1.626410838	2.442505418	1.679363812	0.458915777	0.718634151	0.975167279	0.960783843	2.975224892	2.623283347	1.926985061	2.620837008
CGGA_1627	1597	0	2.242350068	2.009088583	1.919513022	0.353505832	1.722055796	1.23136838	0.768289775	0.156225231	2.463771617	2.27826248	1.347561344	0.425853367	1.111925584	1.875402843	1.532757552	0.668508019	2.709771362	2.624301825	2.626290694	2.178651849
CGGA_1623	1603	0	2.207400815	2.107560756	2.221956562	0.20546624	1.70280219	1.510943351	0.256921721	0.37967893	2.908316238	1.976298035	1.726974082	0.672083146	0.458915777	1.682855636	1.755555306	0.491870821	2.90221015	2.636202306	2.44759502	2.143393853
CGGA_1583	1606	1	1.57638864	1.933797215	1.596348897	0.074877438	1.778538616	1.015910998	1.252063006	0.213429891	2.465228354	2.122223734	1.60571127	0.170503293	0.685537718	1.840346732	1.351882954	0.209303362	2.641813921	2.785733682	2.16227689	2.029681835
CGGA_1621	1607	0	2.061444975	2.17740446	1.773566561	0.164063181	1.762998416	0.912600157	0.283312909	0.175729067	2.434143452	2.049371525	0.647534823	0.209549632	0.96106045	1.511747979	1.432438244	0.391036431	2.770358427	2.512185298	2.474637378	2.159450703
CGGA_1617	1611	0	1.662305737	1.91927612	1.342229214	0.074877438	1.201428271	0.506121812	0.873175214	0.073413426	2.719017676	1.734197282	1.407799305	0.170503293	0.44669026	1.236589616	0.947473609	0.590830505	2.390958581	2.487395018	2.470504308	2.003328886
CGGA_1055	1611	1	2.172299509	2.390667146	1.848594089	0.418697655	2.052477295	1.466613935	0.445377862	0.284055198	1.947567918	2.196858396	1.312874471	0.26486585	0.931756541	1.575915119	1.174701454	1.611725265	2.868479357	2.672021895	2.171600729	2.5438891
CGGA_1618	1615	0	1.974908326	2.045762788	1.586371629	0.074877438	1.564797512	0.966447165	0.321217902	0.175729067	2.440958302	2.253161306	1.018207614	0.170503293	0.728111084	1.179499161	1.092518301	0.455642472	2.623285863	2.498568452	2.508343095	2.172086536
CGGA_1608	1629	0	2.407058248	2.342399463	2.503853354	0.370296384	1.672180121	1.896193814	0.672370114	0.565785259	2.798604271	2.357143698	2.395749931	1.41594075	1.178736408	1.527498268	1.560190781	1.261744933	2.742565374	2.698513588	2.672776351	2.275818357
CGGA_1463	1630	0	2.066192323	2.22144468	1.704759625	0.074877438	1.71935852	1.180274333	0.092690076	0.156225231	1.796139042	1.67080097	0.907082609	0.787557404	0.517146444	0.919154981	1.083598958	0.467917612	2.672468937	2.640215989	1.921125907	2.489529691
CGGA_591	1654	1	1.9445009	1.620907783	1.590224967	0.087927472	1.785863428	1.182381338	0.112040571	0.843401317	2.283922636	2.074599348	1.531553811	0.793448422	0.673379296	1.370583836	1.651585508	0.449888749	2.589288221	2.453604809	2.407207607	2.113475191
CGGA_1595	1659	0	2.072039651	1.844231185	1.586371629	0.185011801	1.639212856	0.493103483	1.484811986	0.073413426	2.563095536	2.080969686	0.455430771	0.170503293	0.783475579	0.485673398	1.343623994	0.226161482	2.663246714	2.529881957	2.543963618	2.12953298
CGGA_898	1663	1	1.738084671	1.666263056	0.795203897	0.312204945	1.203200549	0.966402058	0.428198641	0.011887282	1.915603961	1.706791648	0.636413803	0.040276962	0.334772022	1.200069159	1.243414727	0.616784112	2.466599384	2.486999942	2.079235944	2.159558032
CGGA_1588	1679	0	2.604768547	1.508094821	2.166464784	0.074877438	1.272955179	2.321872651	1.238451779	0.115819227	3.233390135	2.993442369	1.127362992	0.282503277	1.794317206	1.665014554	1.833246671	0.930757015	2.594566766	2.476389129	3.109313939	1.677083311
CGGA_362	1680	0	2.478554045	2.35437907	2.271389396	0.648198765	2.101483544	2.115935488	0.455660137	0.284055198	2.566115268	2.173531589	2.78352165	1.702857689	0.685537718	1.760082014	2.022483651	1.466824262	2.688596607	2.692825169	2.468530632	2.48152212
CGGA_1401	1680	1	2.246207634	2.285180418	1.615680557	0.20546624	1.8796324	1.501437073	0.296165371	0.115819227	1.947567918	1.920358016	2.504061676	0.760433902	0.791016862	1.363880855	1.26265141	1.13726701	2.824186465	2.651458824	2.331737625	2.582144823
CGGA_1525	1686	1	1.963402371	1.349779048	1.746214483	0.074877438	1.736588463	0.646174863	0.72214387	0.073413426	2.961986901	2.72414848	0.96184606	0.170503293	1.452820404	1.571893517	1.62158005	1.401786195	2.531071942	2.237463978	2.944920056	2.06907931
CGGA_J50	1693	1	2.211686277	2.099321995	1.889634473	0.318866978	1.991586751	1.562208582	0.171705835	0.364513207	2.246308357	2.180741823	1.840539976	0.594886297	0.977989699	1.656668329	1.551225373	0.930757015	2.895779072	2.63363732	2.525858661	2.448707847
CGGA_1527	1714	1	1.904586764	2.193425603	1.769573538	0.164063181	1.775004352	1.501437073	0.201184601	0.231660427	2.293344173	1.959745245	2.203125372	0.495414305	0.528249939	1.618034637	1.193473679	1.750957869	2.797990931	2.543392105	2.49292262	2.353260245
CGGA_1566	1716	0	1.708606536	2.157496888	1.687337609	0.074877438	1.326383824	0.735248699	0.914497759	0.115819227	2.343681514	1.54915879	0.81501834	0.26486585	0.434258335	0.652509557	0.793740896	0.762712093	2.448068598	2.429946202	2.128630631	1.966642683
CGGA_1563	1719	0	2.351865565	2.168238838	2.710537844	0.370296384	2.363826728	2.227401817	0.856907102	1.160723058	2.778961501	2.326702038	1.223553037	2.154786825	1.142132632	1.575915119	1.668648486	1.128492074	2.904189133	2.62669236	2.535112042	2.374134421
CGGA_1562	1721	0	1.325210399	2.215672812	1.286376576	0.074877438	1.802455157	1.128920413	0.004888582	0.115819227	2.196072256	1.709703715	2.056089526	0.944889961	0.494411936	1.518560339	1.159207087	1.222022937	2.686304936	2.554149922	2.107736618	2.173410675
CGGA_1557	1723	0	1.588066014	1.944524419	1.634231492	0.074877438	1.221210576	0.79713683	0.774612518	0.115819227	2.431698502	2.071785158	1.370565199	1.120817295	0.368776699	1.162067496	1.101299857	0.912019133	2.481358875	2.493196206	2.235685135	2.013541598
CGGA_1013	1725	1	1.800502249	1.540531211	1.466582633	0.150967339	1.686870262	1.216366435	1.105980132	0.279216567	2.226702183	1.948391273	2.200642653	0.362494787	0.859725428	1.874060774	1.464394526	0.260963219	2.89490254	2.371483505	2.276586548	2.234274148
CGGA_1552	1728	0	1.750408446	2.286050897	1.692157517	0.074877438	1.558977956	1.202142534	0.626419447	0.115819227	2.352056622	1.835686288	1.765383469	0.640003094	0.752409982	1.427197509	1.34914484	0.526389903	2.664225617	2.522781821	2.40429626	2.163567888
CGGA_1539	1758	0	2.038639055	2.164412745	1.79801891	0.353505832	1.905163903	1.357519062	0.899338455	0.115819227	2.003565501	1.92887911	2.322457453	0.454439329	0.630646176	1.625302675	1.706059637	0.793926513	2.960825999	2.676301997	2.19334772	2.476659476
CGGA_1169	1765	1	2.232684472	2.255601273	1.847485468	0.521464918	1.799123645	1.382528023	0.229566736	0.231660427	2.134059631	2.178859557	2.157064254	0.170503293	0.517146444	1.725319699	1.642789923	1.236802545	2.797255861	2.578978305	2.538455178	2.455767716
CGGA_333	1783	0	2.072481178	2.10271436	1.921102726	0.654531999	1.664704545	1.687872978	0.98108761	0.81945155	2.394936182	2.127836955	2.351690461	1.191281444	0.949379327	1.693859413	1.469085631	1.290087255	2.570902985	2.332358065	2.333866303	2.353164839
CGGA_1528	1793	0	2.129230544	2.262565611	1.843020823	0.244972037	1.744307274	0.76248861	0.748927133	0.284055198	2.675056909	2.293155581	0.806727503	0.760433902	0.87523078	1.3124856	1.450680362	0.491870821	2.589333825	2.467311802	2.68113352	2.203608779
CGGA_1530	1793	0	2.598256886	1.237138901	1.728928824	0.074877438	1.459106706	0.79713683	0.004888582	1.072143928	2.940350778	2.70796841	1.107076509	0.170503293	1.314016655	1.148635635	1.687756912	0.611074333	2.693547802	2.082540596	2.901838593	2.069687892
CGGA_1526	1798	0	2.252081153	2.356442976	1.978057741	0.282728361	1.907710951	1.698296912	0.357259025	0.284055198	2.078774744	2.134510429	0.877824261	0.71272707	0.925724096	1.170850007	1.229177209	0.404410329	2.615666751	2.62494774	2.265285345	2.514578933
CGGA_1523	1804	0	2.273607708	2.265059366	2.037157784	0.671198271	2.084160867	2.058782257	0.229566736	0.175729067	2.096486903	2.185216008	1.615647247	0.702782862	0.728111084	1.563747229	1.976442306	1.037769405	2.837477356	2.649551743	2.135783827	2.539231112
CGGA_633	1812	1	1.698509018	1.855745665	2.068208193	0.823431803	1.728439008	1.449610646	0.770026884	0.746707769	2.014602855	1.508900264	1.375845803	1.174642722	1.205213175	1.470099679	1.648326628	1.161925778	2.699824937	2.460317018	1.517941319	2.407707362
CGGA_1516	1826	0	1.655744638	2.350906389	1.441293935	0.074877438	1.754380876	1.103944116	0.708314317	0.136261746	2.231228899	1.732943324	1.683257956	0.606430293	0.676690496	1.08653444	1.501605046	1.671776723	2.745933343	2.457382844	2.283985437	2.229643239
CGGA_1517	1826	0	1.647403772	2.117580447	1.572034597	0.300992211	1.579960205	0.868905204	0.434942736	0.115819227	2.436433361	1.931930631	0.745614238	0.26486585	0.841479015	0.856485803	1.309186872	1.110530201	2.665929241	2.489919338	2.378030603	2.064787627
CGGA_1513	1827	0	1.582264601	2.327901087	1.240273634	0.074877438	1.629316733	0.79713683	0.780871467	0.194791537	2.396615938	1.646873118	1.885577236	0.365321256	0.630646176	1.259371344	0.855917022	0.830964696	2.515270901	2.504130431	2.434333271	2.145325663
CGGA_761	1840	1	2.410917503	1.487280197	1.921671704	0.827590291	2.113581004	1.364377654	0.138537162	0.6576418	2.078177376	2.247757851	1.17960481	0.807703462	0.78995868	1.302922976	1.346195874	1.096376904	2.922357196	2.713909146	2.227189212	2.675166436
CGGA_698	1851	1	2.254754612	1.819307549	1.542618201	0.465707259	1.691945866	1.678842833	0.283591779	0.157378388	2.33650783	2.296755815	1.65830501	0.121867147	1.129062316	1.695886457	1.401951042	0.219712264	2.755815351	2.415130996	2.423563664	2.393456102
CGGA_1504	1854	0	2.522259844	1.829029675	1.934990987	0.648198765	1.782042574	1.050491962	0.610356414	0.577485537	2.864144096	2.654670253	0.781215466	0.606430293	1.380116815	1.478648144	1.365356023	0.559336032	2.582975837	2.464734453	2.857906588	1.986639669
CGGA_1502	1861	0	1.966505027	2.038357722	2.074214951	0.2640603	1.715279912	0.972856546	1.176985138	0.633360918	2.879253982	2.407903703	0.533528912	0.495414305	0.96675617	1.060783007	1.329554811	0.479991833	2.571658502	2.491172485	2.660928073	2.170756773
CGGA_799	1868	1	1.378527983	2.223226803	1.460018703	0.244972037	1.619192686	1.103944116	0.229566736	0.175729067	1.966048078	1.62962194	0.269989807	0.170503293	0.702892186	1.3124856	1.26265141	0.972396848	2.802621167	2.671718616	1.948309108	2.321459788
CGGA_1488	1882	0	2.283078594	2.271206154	1.685719268	0.434211511	1.687035958	1.417876077	0.092690076	0.284055198	1.79431803	2.024264492	1.398736943	0.454439329	0.719809987	1.520810212	1.306210446	0.630750652	2.702458566	2.706565756	2.275916638	2.524597617
CGGA_1482	1888	0	2.516740547	1.850565628	2.085781255	0.736215625	1.348102502	0.912600157	0.679721772	0.115819227	2.882356347	2.505991359	0.928179057	0.246838185	1.320110645	0.787083573	1.232620778	0.430465479	2.401844157	2.288519884	2.882674287	2.036466212
CGGA_1273	1912	0	1.707140232	2.267840745	1.639652826	0.074877438	1.724735867	1.189125479	0.649800037	0.24949856	2.149837585	1.632809664	0.545776453	0.228404877	0.470940811	1.111208652	1.391267173	0.443160486	2.862985756	2.761931625	1.899505232	2.365969464
CGGA_1471	1919	0	2.266480897	2.19107313	1.978856102	0.434211511	2.178965057	1.547184824	1.010778824	0.115819227	2.348625904	2.464520219	1.107076509	0.365321256	1.581128215	1.551262107	1.54023283	0.526389903	2.836515659	2.605087982	2.709002455	2.335377183
CGGA_1469	1922	0	0.508620603	0.926050449	0.636619564	0.074877438	0.596254703	0.667005342	0.092690076	0.073413426	1.369248191	0.422325093	0.3834961	0.170503293	0.266424586	0.522270632	0.550873757	0.174487349	2.008023356	1.850504649	0.95765837	1.834693549
CGGA_135	1924	1	2.647877331	2.495110473	2.635778836	1.318740439	2.352142335	2.231326905	0.475781504	1.286769078	2.615296393	2.568747388	2.690433149	2.38344606	1.445772159	1.779686206	1.995548474	1.936907332	2.856927843	2.838796547	2.62996122	2.657300939
CGGA_1454	1946	0	1.283936769	2.013136025	1.232193135	0.074877438	1.592821216	0.677186961	0.780871467	0.115819227	2.152565631	1.417100228	1.413754043	0.170503293	0.549952699	1.248098154	1.041649719	0.15650098	2.521075032	2.766154097	1.913165635	2.260322223
CGGA_1455	1946	0	0.795146735	1.087001996	0.668033941	0.074877438	0.752036545	0.531473723	0.004888582	0.156225231	1.318854969	0.365929855	0.234320731	0.209549632	0.16655952	0.545688341	0.462156873	0.15650098	2.044434299	1.711220142	0.771798821	1.770198629
CGGA_1335	1947	0	1.704192566	2.190285091	1.592383665	0.479033928	1.528712065	1.133787014	0.889011283	0.115819227	2.28583609	2.0596879	2.104254926	0.170503293	0.855196042	1.567837727	1.096926068	0.611074333	2.566650312	2.598711055	2.452455425	2.188876979
CGGA_1445	1955	0	0.752191844	1.457512443	0.846615481	0.074877438	1.377580821	1.015910998	0.004888582	0.073413426	2.51403958	0.394671525	0.59279703	0.170503293	0.234515057	0.378248838	1.60094362	0.290227001	2.517462457	2.194246083	1.907080706	1.932971379
CGGA_1446	1955	0	0.734182308	1.135136124	0.49463654	0.074877438	0.848350288	0.624692955	0.004888582	0.115819227	1.084612475	0.408629784	1.439730151	0.170503293	0.234515057	0.691069232	0.683257688	0.100040074	2.111948715	1.754148259	0.742108051	1.947176273
CGGA_1443	1956	0	2.462250766	2.153098297	2.64721322	0.574687196	2.018320264	1.751292697	0.523665152	1.060829531	2.832882539	2.760749741	2.473720023	2.185194034	1.787661684	1.760082014	1.911006737	1.748408126	2.641456688	2.684923772	2.939950301	2.208760209
CGGA_1440	1961	0	1.768587579	2.327901087	1.682464798	0.074877438	1.695708014	1.417876077	0.504909706	0.073413426	2.154259295	1.877277252	0.941862864	0.349430959	0.528249939	1.228782179	1.340840975	1.464472913	2.713178827	2.572911648	2.316057148	2.226322443
CGGA_1431	1975	0	2.111005903	1.988841209	1.830487596	0.300992211	1.739177328	1.180274333	0.72214387	0.300800635	2.530171964	2.505607022	1.275807078	0.495414305	1.182659366	1.56579685	1.218711919	0.559336032	2.638851099	2.536529197	2.687379344	2.245721784
CGGA_1429	1976	0	2.04243605	2.361876125	1.884599454	0.282728361	1.576217007	1.400511142	0.004888582	0.213429891	1.765957584	1.645332761	1.215061015	0.282503277	0.61132966	0.662352517	1.182287843	0.491870821	2.709367229	2.72206163	1.988608025	2.592108796
CGGA_1086	1977	1	1.702711142	1.193226236	1.670883239	0.282728361	0.987413296	1.501437073	0.109144889	0.073413426	2.311756016	1.148469044	2.067038897	0.454439329	0.326570676	1.183774837	1.683732205	0.994981456	2.598952214	2.107854774	1.301603246	1.71115469
CGGA_1424	1983	0	0.455956436	0.933440719	0.569177072	0.074877438	0.364462781	0.744453824	0.004888582	0.115819227	1.342170172	0.394671525	0.89262019	0.170503293	0.21806221	0.318258449	0.347369609	0.601025138	2.000898871	1.632556536	0.95765837	1.67171493
CGGA_1421	1987	0	2.119730523	1.814355296	1.790448748	0.074877438	1.341992187	0.531473723	1.249369769	0.115819227	2.73788681	2.243095289	2.118628486	0.440278753	0.719809987	1.407881373	1.031899291	0.242670757	2.375761522	2.61555426	2.659538323	2.239392721
CGGA_1305	1989	0	2.195425867	1.892164998	1.978856102	0.370296384	1.783203906	1.027663861	1.18316297	0.136261746	2.589859493	2.204629427	2.453338627	0.830499754	0.82033471	1.43525723	1.434756145	1.063035819	2.643680912	2.56032089	2.715634638	1.977982432
CGGA_1417	2001	0	2.00814225	2.134416141	1.863807586	0.449432545	1.785516688	1.57471396	0.092690076	0.115819227	1.879312606	1.804252479	0.763650014	0.170503293	0.61132966	1.08653444	1.269100027	0.754673031	2.655607758	2.658939044	1.842512934	2.596273141
CGGA_1415	2007	0	2.898572489	2.50775323	2.718138245	1.960897258	2.262624762	2.371613383	0.256921721	1.823113555	2.526034643	2.731075972	3.140111533	2.913674988	1.769381928	2.074156066	1.773398685	2.042792796	2.626250245	2.820671945	2.757290426	2.573560643
CGGA_1413	2008	0	1.783564358	2.323587797	1.621325224	0.282728361	1.64889007	1.437402645	0.27023405	0.073413426	1.697894663	1.643786924	2.728631992	1.273410401	0.311967462	1.681262367	1.10994733	0.721513169	2.681957479	2.709555298	1.748706575	2.606708846
CGGA_1407	2016	0	1.942593274	1.686458964	1.701642671	0.353505832	1.627645471	0.493103483	0.878500905	0.333287987	2.843529807	2.393834516	0.806727503	0.481999262	0.736310005	0.863759696	1.722385137	0.537540441	2.518334004	2.494433875	2.741599419	2.1680802
CGGA_1404	2029	0	1.899103431	2.281084745	2.035100934	0.282728361	1.585517257	1.003921616	0.86780153	0.24949856	2.407509371	1.953342301	0.974821907	0.396172552	0.752409982	1.01712296	1.088076091	0.404410329	2.542426001	2.589093464	2.473037501	2.27138159
CGGA_474	2029	0	1.96958245	2.457706066	2.457312431	0.318866978	2.175785699	1.669182085	0.004888582	0.115819227	2.468956679	1.797872584	1.839349807	0.299765047	0.382338909	0.74512579	1.318014732	1.141604583	2.757129142	2.874778632	2.008714352	2.365739237
CGGA_1402	2030	0	2.57668878	2.622751845	2.719496408	0.561719447	2.249197968	2.125078841	1.496249879	1.412148188	2.726753182	2.66909213	1.615647247	1.878895104	1.547857258	1.6271021	1.845329359	0.865997757	2.778453568	2.700536064	2.852853273	2.397699086
CGGA_1400	2033	0	2.096146381	1.783232842	1.628744836	0.20546624	0.817853046	0.506121812	0.541918922	0.349052951	2.732277293	1.646873118	0.287243868	0.170503293	0.44669026	0.681629081	1.418296001	0.242670757	2.525486801	2.402274018	2.381865656	1.88764904
CGGA_1390	2050	0	1.899103431	2.000155677	1.884599454	0.300992211	1.940914315	1.310610033	0.455660137	0.115819227	2.467279105	2.021892183	1.298349058	1.071357576	0.834508204	1.277659512	1.73692013	0.630750652	2.757841918	2.804066459	2.234907621	2.193865994
CGGA_1386	2058	0	2.316982532	1.912238657	1.75460475	0.164063181	1.13275137	0.555958162	1.215889963	0.073413426	2.7858786	2.423561949	0.626144191	0.26486585	0.482771045	0.938740154	1.592748525	0.226161482	2.460765401	2.355302334	2.835676926	2.057298823
CGGA_1232	2067	1	2.346825341	2.14366295	1.97645603	0.805410951	2.022072508	1.713677397	0.993645653	0.364513207	2.443586549	2.309382608	1.434070236	0.893965889	0.94950671	1.864042884	1.838868351	1.71105454	2.944080925	2.645522356	2.542287795	2.322801897
CGGA_1377	2068	0	2.389236935	2.347391869	1.956698466	0.599985825	1.720709321	1.34124749	0.171705835	0.742941963	2.244015218	2.082978288	1.827260804	0.571238783	0.894647737	1.587779836	1.651578935	1.37154742	2.865564622	2.616319154	2.470041194	2.61172
CGGA_863	2073	1	2.173168743	2.113608784	1.650304981	0.164063181	1.520292817	1.632625426	0.004888582	0.073413426	1.980298172	2.072301786	1.597609549	0.26486585	0.977989699	1.561688798	1.131002473	0.258843647	2.716276005	2.680725284	2.293135297	2.557259354
CGGA_1371	2079	0	2.360249363	2.178634293	2.447057927	0.548530976	2.002253884	1.57265283	2.136821184	0.24949856	3.009872633	2.366852359	2.232086741	0.508595955	0.841479015	1.29186036	1.383633443	0.754673031	2.492136677	2.6419405	2.72264519	2.312164238
CGGA_1368	2085	0	0.795146735	1.220019919	0.891847309	0.074877438	0.617836229	0.883811174	0.004888582	0.073413426	1.556658315	0.448960661	0.727085635	0.170503293	0.234515057	0.498076191	0.947473609	0.569989886	2.269135105	1.928003376	1.032309398	1.816469394
CGGA_1361	2092	0	2.211298959	2.202285357	1.677538038	0.88552041	1.410780436	1.285480821	0.593893225	0.364513207	1.841566325	1.775848212	0.96184606	0.349430959	0.61132966	1.2667602	1.069953119	0.417551002	2.69875101	2.747622214	2.203546179	2.45477048
CGGA_1362	2092	0	2.431080572	2.177814929	2.184161709	0.353505832	1.803559583	1.727071235	0.109144889	0.073413426	2.211736157	2.490322552	1.459059159	0.617794561	1.231271466	1.969534021	1.393786031	0.808995181	2.782763768	2.67495872	2.550046831	2.535589266
CGGA_625	2098	1	1.9036782	2.273630596	1.695341903	0.2640603	1.75562302	0.912600157	0.672370114	0.24949856	2.610420284	2.067100922	1.350909368	0.751150494	0.87523078	1.106356184	1.36000975	0.580486708	2.56386568	2.447256583	2.587867762	2.146287181
CGGA_1350	2107	0	0.980769367	1.114271031	0.877126134	0.074877438	1.021820479	0.735248699	0.004888582	0.073413426	1.578558315	0.621908656	1.012193985	0.170503293	0.250631902	0.795167077	0.829034048	0.659260203	2.230306384	1.935779901	1.182253497	1.932064402
CGGA_1345	2113	0	2.456841003	2.003618319	2.373924402	0.074877438	1.70280219	1.210652966	1.305525724	0.465000863	2.772123425	2.822220752	0.914192829	0.454439329	1.665610804	1.593602656	1.7463406	0.515064715	2.377706139	2.534155954	2.953642797	2.249181247
CGGA_730	2118	1	2.026347939	2.29518309	1.810340582	0.074877438	1.898287936	1.531667471	0.092690076	0.073413426	2.151204422	1.848161423	2.199389702	0.90892549	0.560560758	1.309102502	1.452913295	0.754673031	2.74361586	2.625959305	2.327177423	2.423555793
CGGA_1339	2120	0	1.793256927	2.185515501	1.505129148	0.185011801	1.704206911	1.437402645	0.424350741	0.175729067	2.006175614	1.639116187	0.754692288	0.546809232	0.702892186	0.932279389	0.958704856	0.526389903	2.724888528	2.640561877	2.136490663	2.484516373
CGGA_1219	2120	1	2.197732545	1.447934283	1.777206351	0.376198302	1.714164373	1.42446323	0.164318203	0.353732733	2.549070701	2.415649655	1.627289161	-0.100425084	1.368448391	1.789777135	1.587455544	0.547391042	2.862789439	2.170751411	2.83330098	2.145096904
CGGA_1337	2126	0	2.098307873	1.890285174	2.013158329	0.318866978	1.509548875	1.009946393	0.283312909	0.231660427	2.750563206	2.437112914	1.156528724	0.170503293	0.82033471	1.309102502	1.427769274	0.36355925	2.428355682	2.496432731	2.618192263	2.219949144
CGGA_1319	2149	0	2.110485866	1.985955164	1.539756123	0.336366991	1.489562605	0.771324165	0.368885815	0.073413426	2.614951162	2.306103098	0.763650014	0.692696556	1.036278165	1.432584822	1.489372536	0.71296119	2.6539149	2.428765139	2.689458803	2.089165751
CGGA_1317	2152	0	0.635973984	1.314996861	0.481428976	0.074877438	1.099769743	0.89113368	0.004888582	0.073413426	1.533630093	0.49942752	0.581326193	0.170503293	0.16655952	0.611691199	1.306210446	0.54852099	2.50079794	2.298069804	0.871911984	1.907636533
CGGA_1406	2154	1	2.652733556	2.218393529	2.271399975	1.077629658	1.933546348	1.847038439	-0.096878946	0.553780916	2.500545363	2.737622695	1.89912772	1.449894543	1.494841577	1.650059581	1.849743048	0.906758513	2.679458183	2.657599779	2.726666663	2.520860531
CGGA_107	2156	1	2.384555972	2.595920163	2.52919399	0.877058073	2.31204459	1.906785647	0.90443508	0.478352835	2.358801158	2.012854152	2.084180842	1.833787063	0.783475579	0.834160532	1.800853477	0.872780272	2.810044379	2.84056399	2.308201873	2.605879003
CGGA_1303	2168	0	1.231286159	1.220019919	0.678193444	0.074877438	0.898347081	1.243429895	0.109144889	0.156225231	1.657894632	0.641994056	1.386402996	0.170503293	0.266424586	1.208770751	0.875348208	0.54852099	2.382748506	2.239376993	1.352085618	1.798628209
CGGA_1291	2190	0	1.168483592	1.615907965	0.869634791	0.074877438	1.673689048	0.332297894	0.141054023	0.517066131	2.786767307	2.571376989	0.754692288	0.316664967	1.162762437	0.982181013	1.567239791	0.559336032	2.502804657	2.235924827	2.545191619	2.092018688
CGGA_1286	2194	0	2.014990324	1.983045465	1.855183591	0.561719447	1.348102502	0.830029948	1.25740692	0.231660427	2.616466706	2.201120006	0.96184606	0.380898231	0.658642872	1.081472934	1.368008082	0.590830505	2.50768064	2.493661015	2.558415322	2.287837692
CGGA_300	2199	1	1.752820462	1.795456919	1.432208855	0.23084987	1.709312525	1.372042021	0.283591779	-0.037651949	1.971746516	1.883311285	1.934649836	0.121867147	0.632478969	1.684617435	0.914312551	0.029542044	2.762936327	2.723720885	2.466605606	2.298515573
CGGA_1269	2214	0	1.966505027	2.094067696	1.813967483	0.225446656	1.560926107	1.152845658	0.532853271	0.213429891	2.108708125	1.619917263	2.361898162	0.822126047	0.368776699	1.116021127	1.463926121	0.892704189	2.786800664	2.616700707	2.103083215	2.516034193
CGGA_1264	2217	0	1.983866718	2.275436339	1.886621024	0.20546624	1.694274866	1.373292258	0.69417767	0.284055198	2.251844297	1.95477473	1.904354293	0.170503293	0.752409982	1.24428855	1.64573902	0.491870821	2.887934619	2.637255788	2.39444286	2.425604172
CGGA_815	2219	1	2.370738999	1.75054566	1.990852028	0.197709674	1.695718861	1.759330486	-0.096878946	0.47398022	2.335521605	2.597213803	0.936866009	0.08214208	1.418723652	1.483243798	1.482911607	0.96249772	2.533285717	2.44981249	2.739539968	1.950339764
CGGA_1256	2233	0	2.093425816	1.981581634	1.901467046	0.300992211	1.772631105	0.997835592	0.229566736	0.175729067	2.928172174	2.594955869	1.578860298	1.017567471	0.297081924	1.076367714	1.982277255	0.640384592	2.960290091	2.507969222	2.583828754	2.146766851
CGGA_822	2237	1	1.411148687	1.400532592	1.193590731	0.07464029	1.688144021	1.417542122	0.428198641	-0.072475058	1.507176506	1.321520718	1.80093502	0.283829433	0.561669524	0.778179376	0.844707032	0.803207921	2.778836737	2.488480212	2.0593884	1.725055318
CGGA_1409	2249	0	1.727992338	1.83172943	1.365309643	0.208930511	1.04768718	0.79355856	0.568929865	0.353732733	1.993118934	2.08238018	2.274865771	0.241039142	0.347266235	2.129388534	1.246924619	0.449888749	2.871787119	2.600358203	2.218634316	2.242120167
CGGA_1231	2279	1	2.592392693	1.329346257	2.509633813	1.201772698	2.090709228	2.315555399	0.283591779	0.957837573	2.80463214	2.653025675	1.913227852	1.985081522	1.321150673	1.963135183	2.012760079	1.806850328	2.517877701	2.552109579	3.093543241	2.050288704
CGGA_1239	2280	0	2.031573566	2.397087525	1.645010211	0.225446656	1.84041515	1.303551396	0.308798207	0.517066131	2.172975079	1.798942945	1.621509887	0.796365443	0.560560758	1.288344855	1.714927498	1.57003725	2.813022998	2.596961747	2.304505537	2.505808735
CGGA_1238	2282	0	2.445893771	2.076121544	2.15873571	0.370296384	2.091909724	1.942203621	0.004888582	0.55389855	2.482934136	2.463330025	0.398437135	0.411154373	0.841479015	1.466270662	1.749819793	0.786260305	2.770824414	2.707088446	2.502856196	2.432202068
CGGA_1235	2287	0	2.100456228	2.096179318	1.949021999	0.386750882	1.949347763	1.469185513	0.445377862	0.073413426	2.621634112	2.093337243	2.363923342	0.692696556	0.719809987	1.621682821	1.775576411	0.830964696	2.829981131	2.618883178	2.537645882	2.316575854
CGGA_1212	2292	1	2.103654442	2.183103709	1.665826357	0.300992211	1.644078283	1.420712756	0.243368528	0.333287987	1.908937502	2.068147281	1.279629199	0.778634578	0.760315208	1.302271712	1.565487629	1.688197909	2.878205568	2.636114308	2.204405266	2.54329666
CGGA_1228	2296	0	1.999046242	1.929585789	1.913902269	0.20546624	1.837386206	1.331233538	0.514351639	0.194791537	2.279512236	2.073847114	1.142128927	0.805061257	0.676690496	1.676448691	1.648668614	0.649886735	2.76811881	2.766908803	2.364360092	2.376139049
CGGA_194	2304	1	2.001868817	2.224645228	1.537523977	0.336366991	1.51171764	1.171280096	0.186586901	0.073413426	2.219566491	1.752565593	1.698304353	0.58315754	0.621055239	1.044779908	1.215177763	0.377421965	2.686527673	2.556345102	2.326026304	2.246069528
CGGA_1370	2310	0	1.863653009	2.843654414	1.646628415	0.197709674	2.065380952	1.924703843	1.097732128	0.183409098	2.593441873	1.391053667	0.776284504	0.040276962	0.182439478	0.82849185	1.191909069	0.176191103	3.304870559	2.795051107	1.934356732	2.537672962
CGGA_1211	2324	0	1.908200019	2.431066932	1.728928824	0.521464918	1.658356892	1.270568448	0.715266746	0.213429891	2.028354604	1.784802017	2.941726794	1.327598202	0.368776699	1.500179632	1.42305545	0.704299712	2.720107091	2.54492073	2.037339543	2.502076878
CGGA_1207	2331	0	1.475537442	1.88458823	1.444012536	0.074877438	1.522412049	0.813792947	0.787067743	0.213429891	2.356511074	1.993428283	0.772490181	0.26486585	0.539183863	1.618034637	1.275470672	0.467917612	2.475463061	2.718423751	2.277050196	2.060439688
CGGA_1204	2338	0	1.755683259	2.165693157	1.304473629	0.074877438	1.708393342	1.376389451	0.465793439	0.115819227	1.733335858	1.002477244	2.126186189	0.396172552	0.494411936	0.718634151	0.924364896	0.71296119	2.745702637	2.664477803	1.770705809	2.500681029
CGGA_235	2340	1	1.714535013	2.019869907	1.107725314	-0.123534364	1.125040639	0.050917617	0.138537162	-0.072475058	1.792623954	1.09565134	0.53871956	-0.00393872	0.383580624	0.710794153	1.063762078	-0.04498092	2.579901378	2.470403624	1.338019277	2.258674597
CGGA_1342	2345	0	2.626284632	2.467759056	2.749458192	0.897509145	2.038412749	2.009155172	1.01897571	-0.090467675	2.793153176	2.289074647	2.496431482	2.744046567	1.681179509	1.719488957	2.065777712	1.83132494	2.482321227	2.644169045	2.530698856	2.699844975
CGGA_1198	2349	0	0.901956278	0.855002819	0.668033941	0.074877438	0.527109992	0.780042263	0.109144889	0.115819227	1.446531245	0.689708701	1.058715476	0.170503293	0.184097948	0.447168109	0.771591359	0.391036431	2.209740451	1.770986681	0.978541246	1.570116317
CGGA_1192	2363	0	2.214000764	2.146386756	1.97161053	0.682438335	2.079956761	1.612229104	0.215508252	0.317207626	2.538907678	2.30988407	2.410047071	1.905422596	0.805841872	1.917936529	1.844412689	1.452546356	2.798997736	2.647629411	2.629521076	2.42965523
CGGA_1191	2365	0	1.407444798	1.921880837	1.13451744	0.074877438	1.58367253	1.426338318	1.051454649	0.115819227	2.008250052	0.925509704	0.352714867	0.170503293	0.408750287	0.447168109	0.71676628	2.068975941	2.776696201	2.576972352	1.647752227	2.266228369
CGGA_1330	2366	0	2.101797829	1.849841659	1.901260052	0.875185643	1.676561424	1.195696166	0.535827892	0.604357139	2.283922636	2.430789216	0.710108729	1.584710639	0.911702388	0.859929996	1.377563768	0.428714824	2.595578864	2.558984598	2.541745172	2.009822527
CGGA_D20	2367	1	1.013384904	1.680244319	0.752885067	0.033287066	1.517543238	0.677393767	-0.096878946	-0.054874733	1.967120058	0.686044812	2.277359141	-0.117677093	0.5428175	1.083512209	0.966253203	0.70206775	2.499822678	2.793304661	1.880878932	1.831756605
CGGA_493	2382	1	1.318893045	1.792636731	1.160783422	-0.123534364	0.98187552	0.818480852	0.327313101	0.32274988	1.972896048	1.428619959	2.374702302	0.159636672	0.632478969	1.466756199	0.98806357	0.771195433	2.677686851	2.55323584	1.625636716	2.211773645
CGGA_638	2386	0	1.999324648	1.830851554	1.733988705	0.53068075	1.515771253	1.370136424	0.501404281	-0.127693086	2.13782677	2.276523596	1.091610935	0.449907265	1.101269392	1.083512209	1.082490307	0.633103011	2.606070373	2.520780782	2.494783644	1.801532474
CGGA_1307	2390	0	2.558270144	2.4313152	2.261904885	0.793418997	2.067044697	1.702533347	0.888198077	0.208559454	2.533133133	2.441150894	1.416943476	1.058713774	1.105321529	1.208515052	1.715338646	0.879657993	2.682145895	2.621426799	2.408595925	2.334541371
CGGA_1172	2414	0	2.525603245	2.179451568	2.404010219	1.274427568	1.931493507	1.596802923	0.602175926	0.955452243	2.734843417	2.668331356	2.049082297	1.463843967	1.562936918	1.825687487	1.723615519	1.124053808	2.760941294	2.683773016	2.874560422	2.308248223
CGGA_1292	2421	0	2.089813951	2.158921751	1.619860903	-0.123534364	1.673950667	1.053056757	2.192408552	0.232880277	2.28783729	2.12356356	0.098373825	-0.019240365	0.73417011	0.386451961	0.982680126	0.260963219	2.621948252	2.409719196	2.067425854	2.293694928
CGGA_1281	2429	0	1.208287633	1.627246012	1.284022402	-0.123534364	1.145518027	1.076152519	0.600796933	-0.127693086	2.060499915	1.537622798	0.895136575	0.70007772	0.167045565	1.200069159	1.366363795	-0.064677736	2.291197876	2.689698727	1.733883398	1.825161239
CGGA_908	2436	1	2.048593614	1.993574396	1.36337501	0.07464029	1.492189559	1.004016365	0.283591779	0.267907343	1.955351181	2.210667899	1.202680099	-0.153298473	0.911702388	1.370583836	1.195742342	-0.08483602	2.837439552	2.322083223	2.393059731	2.301093291
CGGA_485	2437	0	1.745020209	2.085961966	1.507539184	0.17472093	1.238850496	1.082589713	0.164318203	-0.127693086	2.125709505	1.998035575	0.877598795	0.85722787	0.632478969	1.100766842	1.26075384	-0.148279447	2.430008201	2.112396873	1.706704991	2.36435181
CGGA_1162	2457	0	2.346316772	1.311379185	1.304473629	0.074877438	1.209429531	0.506121812	0.541918922	0.884344678	3.039669802	2.595783231	1.271958156	0.66154846	0.494411936	1.322508542	1.750973168	0.793926513	2.452737328	2.3011853	2.827541502	1.798628209
CGGA_1031	2457	1	1.812521323	2.169754578	1.492765455	0.495409545	1.560033658	1.165979933	0.213865813	0.011887282	2.143367862	1.844420718	1.947967656	-0.135296892	0.483148155	1.536793547	0.920292178	0.547391042	2.59151303	2.522845239	2.571867347	2.219519233
CGGA_1161	2463	0	1.942593274	1.91401067	1.665826357	0.300992211	1.547110695	0.853638995	0.799276622	0.115819227	2.590847665	1.982318713	1.597609549	0.628983942	0.82033471	1.502515162	1.167008755	0.491870821	2.516149709	2.572000281	2.458564081	2.141450235
CGGA_1159	2464	0	1.746408569	1.928737647	1.777522487	0.336366991	1.578092494	0.997835592	1.232903806	0.115819227	2.448127799	1.834710135	2.613189869	2.099521672	0.494411936	1.832516743	1.497562412	0.320399353	2.609338137	2.627058062	2.371029081	2.140473957
CGGA_1158	2471	0	1.588066014	2.130643141	1.427474154	0.353505832	1.761778307	1.093640779	0.357259025	0.073413426	1.892294013	1.945364077	1.655222348	0.594886297	0.591461074	1.270417545	1.594399431	1.225755179	2.86308814	2.578645093	2.252805592	2.516561354
CGGA_1156	2477	0	2.30326904	1.891226271	1.969164755	0.300992211	1.558977956	1.223176188	1.333676025	0.437583777	2.551188904	2.08991848	2.743748247	1.896381604	1.198079399	1.75874312	2.017836598	1.407097458	2.814220425	2.524987359	2.531818042	2.205997096
CGGA_1152	2484	0	2.409962707	2.149087999	2.465533788	0.225446656	2.038490107	1.363886621	1.305525724	0.695203556	2.991450438	2.488146954	1.769607693	1.934582241	1.573936622	1.646448146	1.62312891	0.559336032	2.394405631	2.621514085	2.909577123	2.247456495
CGGA_1246	2491	0	1.943876789	2.201223436	1.670886708	0.312204945	1.367979698	1.318005927	0.213865813	0.073423937	2.259605615	1.626712314	0.920522025	-0.100425084	0.182439478	0.742293583	0.831236022	1.022373654	2.617492794	1.965784336	1.989826601	2.266961397
CGGA_1146	2498	0	2.345685786	1.938630071	1.988461616	0.793418997	2.058093674	1.621714446	1.168755611	0.568639854	2.172999881	2.367365407	1.348289211	1.064709836	1.363397277	1.724245369	1.678428226	1.168759328	2.786982485	2.056637494	2.613367756	2.453948441
CGGA_1147	2498	0	1.670371882	2.19107313	1.185491573	0.074877438	1.765427838	1.259104811	0.585506055	0.24949856	1.835037801	1.851921725	1.290938004	0.170503293	0.601466092	1.375983224	1.074537973	1.588620063	2.768275778	2.611304174	2.16873583	2.503742088
CGGA_666	2499	1	1.253597533	1.772479998	0.907783424	-0.123534364	1.533232994	1.154777855	-0.096878946	0.058490379	1.905130536	1.78047797	1.217524446	-0.083527598	0.322073834	1.319007355	1.118316559	1.151516128	2.696817225	2.547901898	2.127278212	2.419819638
CGGA_1144	2505	0	1.568435071	1.9244672	1.598318871	0.318866978	1.782042574	1.04486725	0.701285124	0.073413426	2.1048137	1.78810945	1.50560598	1.244228677	0.676690496	1.642990355	1.096926068	0.391036431	2.690793628	2.714411698	1.911148432	2.355895931
CGGA_J130	2507	0	1.649302154	1.571773979	1.62100787	0.349516015	1.023772231	0.87468034	0.112040571	0.102449209	2.043087475	1.514767497	1.659269319	0.861530184	0.493435559	0.932157993	1.221895871	0.233704423	2.493624589	2.832432579	2.01152284	1.822670471
CGGA_482	2511	1	2.234134479	2.266607701	2.005798467	0.225446656	1.967835965	1.741483484	0.424350741	0.115819227	2.039417093	1.938707438	1.841726807	1.352829214	0.834508204	1.044779908	1.461743529	1.595852021	2.752301281	2.646114192	2.140002179	2.495164761
CGGA_1137	2519	0	1.20702941	1.438405452	1.263817959	0.449432545	1.114145268	1.124011797	0.004888582	0.24949856	2.004089051	1.113107579	0.557821355	0.170503293	0.266424586	0.795167077	1.163121711	0.677633099	2.218544318	2.184825262	1.505937745	1.962501776
CGGA_1018	2527	1	1.519845283	2.16226738	1.358528185	0.599985825	1.51171764	1.009946393	0.092690076	0.073413426	1.935132481	1.716289492	1.3304984	0.170503293	0.482771045	1.5319065	1.232620778	0.537540441	2.96610887	2.587382175	1.85210207	2.435620659
CGGA_1131	2533	0	1.940944594	2.276335206	1.698503525	0.370296384	2.101483544	1.166728034	0.229566736	0.073413426	1.578558315	1.936462047	1.410785239	0.546809232	0.719809987	1.07121811	1.549411261	0.746535762	3.007806328	2.779126761	1.752797562	2.575551902
CGGA_1132	2533	0	1.522066376	1.77947751	1.454740568	0.074877438	1.303691551	1.015910998	0.004888582	0.073413426	2.255070145	1.834710135	0.847176166	0.316664967	0.667726456	1.274050554	0.924364896	1.000498975	2.645357938	2.501138644	2.420132088	2.090880497
CGGA_1127	2547	0	2.279008786	1.722805616	1.827002458	0.336366991	1.27646218	0.876402283	1.066926148	0.300800635	2.877731802	2.501734042	0.508401486	0.170503293	0.87523078	1.153147966	1.765685745	0.404410329	2.469087089	2.402924988	2.745369193	2.058558729
CGGA_336	2549	1	1.667163178	2.355756632	1.749029437	0.282728361	1.83433396	1.327852281	0.243368528	0.115819227	1.835037801	1.411997117	1.488014966	2.224333182	0.421613826	1.144087607	1.259397331	1.909184744	2.724635967	2.688766555	1.954948586	2.538869256
CGGA_721	2552	1	2.382301273	2.139534177	1.912014255	0.636429865	1.828158262	1.431901205	0.774612518	0.073413426	2.074948827	2.176966527	2.575132657	0.862988545	0.827460601	1.538444743	1.547590025	0.808995181	2.725455797	2.730352642	2.394138882	2.492290119
CGGA_1121	2560	0	1.828794916	2.139995512	1.485592437	0.521464918	1.326383824	0.788645611	0.215508252	0.175729067	2.25728409	1.977644508	2.102418317	0.170503293	0.676690496	1.616199797	1.143265738	0.349440252	2.686898441	2.439404286	2.477019729	2.245373638
CGGA_314	2568	1	1.768967044	2.234936048	1.566376063	0.07464029	1.081986538	1.296514538	0.66113439	0.027732565	1.954158008	1.973528614	1.043416228	0.449907265	0.828930805	1.305251823	1.270911023	0.361310162	2.610545938	2.471170738	2.331093598	2.385709691
CGGA_704	2572	1	2.137966214	1.866539925	1.775590608	0.384859748	1.435595794	1.269543932	0.483667313	0.333229433	2.047991854	2.324395863	1.174338704	0.207232285	1.155586688	1.433774893	1.466745326	1.535212651	2.74373265	2.322601931	2.501432026	2.4432013
CGGA_1111	2582	0	2.195425867	2.198078947	2.354209157	0.074877438	2.047875605	1.517951642	1.161214793	0.504378866	2.539092446	2.362037331	1.984567044	1.316421378	1.349555916	1.651586644	1.660196494	0.695526259	2.64047161	2.631762838	2.73444493	2.371439074
CGGA_1100	2596	0	1.20287863	1.26178672	0.318137174	0.282728361	0.562547387	1.522567506	0.004888582	0.073413426	1.88223592	0.707867884	0.3834961	0.58315754	0.250631902	0.522270632	1.126854157	0.569989886	2.495950761	2.248024297	0.607234766	1.794693699
CGGA_1189	2602	0	1.314308035	2.380656761	1.10462926	-0.123534364	1.812182128	0.985496759	0.465563241	0.196091042	1.850579526	0.773024934	1.713458743	-0.335237435	0.334772022	0.941170992	1.207094393	0.616784112	2.619781219	2.461882759	1.786282759	2.451488911
CGGA_1190	2602	0	1.787256284	2.189833935	1.836557127	0.660105754	1.672640171	0.922207313	0.585012664	0.706744054	1.952961821	1.107367157	1.796116295	0.994793323	1.184472772	1.188598051	1.246924619	1.229780467	2.670707923	2.292711571	1.654673833	2.463131181
CGGA_1180	2628	0	2.505284746	2.391026805	2.511151487	0.576936154	2.242485821	1.761860812	1.145857653	-0.072475058	2.978649189	2.301904537	1.815051922	1.503644202	0.922699056	1.032214329	1.805359214	0.75793687	2.621299407	2.71878839	2.761601663	2.246611431
CGGA_634	2633	1	1.776143303	2.129693085	1.541977852	0.074877438	1.605322802	1.015910998	0.092690076	0.175729067	1.983082187	1.449015246	2.323111616	0.396172552	0.571012196	1.378965486	1.147294223	0.590830505	2.752917323	2.751903513	1.581051656	2.465700391
CGGA_273	2635	1	1.972824541	1.889856237	1.875956705	0.495409545	1.583980096	1.00765393	0.990740883	0.638182998	2.139417181	1.893457697	2.695684082	1.721034671	0.933507487	1.675172905	1.401951042	1.188769823	2.723630177	2.302240928	2.312326827	2.500224338
CGGA_1065	2682	0	1.396078374	2.258152084	1.067742584	0.074877438	1.726069513	1.07783265	0.445377862	0.115819227	1.886579203	1.139839876	1.312874471	0.170503293	0.458915777	0.945134912	1.126854157	1.087265219	2.774161853	2.53965974	1.825132155	2.368489593
CGGA_1027	2688	0	1.842802778	1.816608259	1.933987837	0.17472093	1.628800033	1.179680401	0.189417299	0.102449209	2.009324764	1.49293947	1.721848928	1.516701812	0.615426905	1.146429066	1.452480126	1.022373654	2.679644158	2.362703444	1.934356732	2.148989507
CGGA_J030	2775	0	1.501316632	2.225952311	0.984546743	-0.123534364	1.551803066	1.171499719	0.138537162	-0.020792734	2.060499915	1.348249932	1.669735879	-0.335237435	0.212380809	1.396452941	0.949396591	0.114231732	2.553176088	2.526265713	2.106627257	2.157651141
CGGA_D59	2778	0	1.97975531	2.056302726	1.62100787	0.384859748	1.435595794	1.063064769	-0.096878946	0.383404301	1.986474819	1.898899078	1.786301733	1.064709836	0.429463995	1.433774893	1.447637896	-0.04498092	2.686461606	2.678333904	1.636977157	1.822670471
CGGA_1095	2778	1	2.163533848	2.402457933	1.906017924	0.150967339	2.242485821	1.3833318	1.380408035	0.144015784	1.862273732	1.605811438	1.779863691	0.70007772	0.783234132	0.795397028	1.188050695	0.349463504	2.784893514	2.964485882	2.161153985	2.087076749
CGGA_680	2788	1	2.19642366	2.505453103	1.921671704	0.302546952	2.042540697	1.625143761	0.189417299	-0.127693086	2.013552063	2.095227041	1.334885663	0.343624572	0.73417011	0.963127884	1.024524199	0.287302268	2.589053301	2.350097247	2.005904614	2.069528702
CGGA_J024	2801	0	2.148924285	2.001229625	1.699722221	0.100978926	1.588640656	1.352667067	-0.096878946	0.256418296	2.692189303	2.203249191	2.096759567	1.018027177	0.835207275	1.671978332	1.188050695	0.300143627	2.529896484	2.509082723	2.583865549	2.235935353
CGGA_1046.1	2829	0	1.529734841	1.666263056	1.193590731	-0.041129294	1.38621731	1.021990609	0.568929865	-0.090467675	1.906452188	1.720080347	1.799564148	0.054482194	0.212380809	1.666601196	1.082490307	0.50028654	2.603246996	2.637961387	2.397830011	1.757084244
CGGA_42	2832	1	2.350110821	2.287207651	1.964226272	0.805410951	1.916080672	1.266774397	0.368885815	0.175729067	2.123851486	1.815691994	1.769607693	1.199784617	0.841479015	1.02833827	1.275470672	0.71296119	2.745702637	2.582614641	2.336414112	2.487476951
CGGA_1041	2863	0	2.103123416	2.1753442	1.786612131	0.336366991	1.856188874	1.471743657	0.27023405	0.156225231	2.213430315	1.900249739	1.920352894	0.228404877	0.667726456	1.351492465	1.338042697	0.729958052	2.779601041	2.715798706	2.115726899	2.483023501
CGGA_1071	2876	0	2.165320636	2.800118856	2.412216236	0.728137083	1.957784791	1.761860812	1.380408035	0.244744364	2.402485226	2.11157741	2.526208113	2.106388691	0.859725428	1.52950944	1.703838589	1.096376904	2.546697499	2.725460843	2.565411774	2.292949395
CGGA_269	2932	0	2.22144519	1.69389403	2.180253799	-0.123534364	1.774274231	1.658110078	-0.096878946	0.40250375	2.654924211	2.48017314	2.930112051	2.116609306	0.928126447	1.901857389	1.579994425	1.048097988	2.353224856	2.739966497	2.649435728	2.257480309
CGGA_1030	2934	0	1.764757834	1.979374537	1.290045579	0.074877438	2.03490605	1.083150116	0.634306173	0.073413426	2.149494992	1.606635617	1.646099892	0.985557341	0.7758461	1.393625422	1.229177209	0.569989886	2.862473108	2.752278998	1.863758616	2.385308392
CGGA_1052	2964	0	1.92208426	1.574535712	1.661548267	-0.010481907	1.425224727	1.163199901	0.138537162	0.183409098	2.521294929	2.144497476	0.125018503	-0.135296892	0.182439478	0.86501872	0.908278026	0.145804295	2.203730384	1.932087363	2.254574449	2.004876194
CGGA_243	2977	0	1.663553742	2.345519878	1.3293395	0.033287066	0.869195812	0.58740112	0.465563241	0.027732565	1.555638757	0.528894705	1.887239434	0.596865774	0.523462831	0.833842581	0.45372906	1.056428212	2.628377852	2.298450345	1.33436383	2.415716373
CGGA_890	2982	1	1.739656826	2.063025591	1.348810366	0.074877438	1.881448364	1.223176188	0.109144889	0.073413426	2.225586767	1.736693914	0.823206449	0.33321613	0.736310005	1.125528395	1.639821089	0.537540441	2.959343458	2.631044926	2.123529385	2.427821321
CGGA_846	2991	0	2.223100702	1.977895504	1.996012037	0.336366991	1.500771412	1.344543013	0.984880803	0.517066131	2.666927208	2.615235914	1.557130431	0.985557341	1.46888416	1.587779836	1.515488498	0.404410329	2.471862731	2.573479579	2.772611355	2.312164238
CGGA_320	3005	1	2.116676002	2.374814643	1.800512352	0.074877438	1.707002459	1.270568448	0.283312909	0.073413426	1.816500436	1.689306412	2.519817287	0.316664967	0.494411936	1.437915648	1.222223037	0.503560034	2.619407787	2.671946112	2.141396322	2.448025687
CGGA_1050	3040	0	1.433796659	2.114402698	1.241886714	-0.123534364	0.937171211	1.042878533	0.189417299	-0.004283844	1.821652819	1.510863027	0.710108729	0.08214208	0.282695114	1.000713789	1.126953376	0.395772357	2.605732638	2.397375151	1.813182878	2.146072565
CGGA_D52	3057	0	1.232717285	1.940060406	1.059467163	0.061109828	1.40605838	0.364748537	0.568929865	0.011887282	1.863716263	1.356036586	-0.229913314	-0.270214543	0.269119422	0.365601212	1.082490307	0.862815842	2.408561605	2.671244899	1.731985159	2.122181919
CGGA_1024	3074	1	2.267094638	2.400091294	1.899461263	0.047328178	1.997382462	1.488920134	0.08479236	0.170507136	2.312130998	1.987065277	1.202680099	0.416249051	0.748557248	1.208515052	1.131226011	0.190963856	2.897337005	2.951190486	2.04499349	2.31985863
CGGA_D40	3085	0	1.64567213	2.291510739	1.47907728	0.450322971	1.327188522	0.718367135	0.757184834	0.741157095	2.044072601	1.345631138	1.511852169	0.852893691	0.615426905	1.374652363	1.014319105	1.201718595	2.440932695	2.420696288	2.266365344	2.126233855
CGGA_1003	3087	0	1.283936769	1.99241603	1.228107591	0.074877438	1.634292709	0.667005342	0.33343067	0.073413426	1.852733534	1.369128952	1.170578064	0.58315754	0.44669026	1.179499161	1.391267173	1.409732472	2.698539407	2.549950988	1.898808828	2.467770162
CGGA_583	3107	1	1.262009538	1.02802321	0.507608474	0.074877438	0.975478553	0.725914317	0.004888582	0.073413426	1.446531245	0.511501121	0.482387517	0.170503293	0.297081924	0.727580296	1.006786575	0.100040074	2.022601183	1.407000576	0.946926202	1.655171463
CGGA_1012	3116	0	2.197855353	2.399851518	2.305337889	0.624474917	2.217027686	1.885313056	1.331390862	0.600346841	2.455746009	2.104338213	1.733103839	0.901488308	0.96106045	1.166475647	1.560190781	0.54852099	2.847786025	2.598300563	2.520435804	2.408967348
CGGA_893	3160	1	1.590416943	1.718101962	1.07924982	0.087927472	1.089366958	0.633838107	0.535827892	-0.004283844	1.736563927	1.681946526	1.96082428	-0.083527598	0.665388891	1.394510242	0.838005069	0.528920137	2.743889112	2.578703919	2.074350309	2.114506397
CGGA_D29	3171	0	1.53126811	1.696137713	1.140729385	0.100978926	1.184564178	0.515355055	-0.096878946	-0.127693086	1.865154591	1.400679728	0.649282128	-0.083527598	0.296041665	1.087005578	0.751987353	0.372973965	2.30746339	2.2583455	2.144524631	2.235520526
CGGA_905	3174	1	1.998778366	1.680244319	1.636772649	0.410182457	1.628800033	1.588436231	-0.096878946	-0.072475058	2.172265122	2.429831875	0.268288328	0.21867318	0.959741067	1.666601196	1.385815293	1.072739853	2.685272831	2.429135811	2.600606726	2.103060178
CGGA_D27	3178	0	1.496423133	1.926309346	1.374876008	0.113801874	1.583980096	0.767661657	0.920430196	0.568639854	1.854997265	1.239583329	1.398537523	0.977577644	0.769578011	1.051066652	1.058990167	1.140909622	2.671373618	2.346895575	1.366548559	2.518716883
CGGA_D15	3197	0	0.84873605	1.975245815	0.903468654	-0.123534364	1.423127198	0.772922211	0.138537162	-0.127693086	2.262577865	0.603612087	0.027626262	-0.335237435	0.013914392	0.697758033	0.696408522	0.029542044	2.740747092	2.345906331	1.110291385	2.249045647
CGGA_889	3213	0	1.832075251	2.134416141	1.386628497	0.074877438	1.408098142	1.033454138	0.424350741	0.156225231	1.971815372	1.212955688	1.146968747	0.380898231	0.482771045	1.106356184	0.90034478	0.404410329	2.606987177	2.773881583	1.844932875	2.424861089
CGGA_685	3239	1	1.78904513	1.878728366	1.428808862	0.272726399	1.640120289	0.856483202	-0.096878946	0.439180832	2.007196498	2.032725154	0.320886765	0.02581081	0.64912749	1.567542513	1.168371981	0.694742961	2.793722594	2.376631605	2.024751345	2.403202453
CGGA_1022	3265	0	2.449395075	2.071359085	2.551415344	0.358529159	1.920522823	1.727771184	1.346552896	0.861874709	2.443004221	2.269532408	2.490825093	2.196381127	1.380867195	1.828296353	1.799487171	1.035376314	2.546436181	2.661398324	2.372400705	2.329344638
CGGA_1005	3286	0	1.582186957	1.781208983	0.87241082	-0.010481907	1.317158823	0.832992649	0.327313101	-0.127693086	1.986474819	1.419458379	1.97281128	-0.135296892	0.19754818	1.351854799	1.003946677	1.556346708	2.777270771	2.649383723	1.700706451	1.910359637
CGGA_1001	3288	0	2.68273915	1.715943336	2.759144179	1.69214159	1.97803426	1.853872862	0.138537162	1.327075462	2.810340741	2.707593756	2.895056064	2.259499571	1.523423453	2.244477473	1.744243857	1.850391428	2.097297094	2.981544366	3.058143322	2.195502331
CGGA_707	3299	1	1.612383712	1.994543718	1.259964376	0.336366991	1.684105691	1.397557923	0.283312909	0.194791537	2.25728409	1.599842167	1.693343995	0.396172552	0.44669026	1.251881612	1.594399431	0.467917612	2.789341192	2.709296859	1.870584259	2.487476951
CGGA_871	3340	0	1.809120209	1.914439231	1.686033192	0.523782965	1.501381555	1.216366435	0.831319423	0.32274988	2.067093978	1.554150945	1.079158436	0.294146045	0.726860334	1.246254961	1.420185232	0.901431951	2.682145895	2.322342643	1.951015067	2.425623959
CGGA_864	3353	0	1.663553742	1.949261803	1.60349782	0.087927472	1.38621731	1.274132886	0.465563241	0.333229433	2.346716361	2.218373333	0.636413803	0.011075222	0.429463995	0.980128592	1.280890452	0.145804295	2.597078428	2.394464638	2.113913333	2.331776207
CGGA_858	3359	0	1.32117147	1.530243761	0.924751783	-0.123534364	1.267032385	0.58740112	0.744135455	-0.020792734	1.588227655	0.603612087	0.370019836	-0.335237435	0.013914392	1.161865426	0.720766489	0.287302268	2.328209372	2.721097401	1.191881182	2.132757563
CGGA_843	3380	0	1.3669688	1.883526227	1.171932714	-0.123534364	1.197051001	0.842491022	-0.096878946	-0.072475058	1.84462742	1.450893387	0.928750113	0.054482194	0.359562143	0.967423935	1.096172176	0.081389787	2.709822337	2.365805977	1.652491098	2.342750057
CGGA_838	3386	0	1.437479183	1.866539925	1.337548935	0.033287066	1.522824381	0.627388233	-0.096878946	-0.127693086	1.625883947	1.130176614	1.897528237	0.333998316	0.135363298	1.054764091	1.300337446	0.361310162	2.63751545	2.362224416	1.341654432	2.329692697
CGGA_834	3388	0	2.282132401	2.517849372	2.211251018	0.564069216	1.992790869	1.640821022	0.877148729	-0.072475058	2.357599749	2.036045542	1.428300582	1.154938652	0.828930805	0.736114185	1.388538194	0.337428913	2.910177762	2.933430578	2.001363711	2.28845414
CGGA_818	3402	0	1.821742449	1.869000122	2.21641337	0.619951646	1.740024396	1.689855448	-0.096878946	0.232880277	1.932151963	2.410624163	2.287481289	1.519034475	0.696811406	2.054610901	1.609187592	0.784190314	2.379634562	2.572892984	2.25853996	2.739260823
CGGA_724	3406	0	1.597573884	2.121017007	1.454740568	0.164063181	1.557021421	0.979198871	0.997977846	0.115819227	2.43333081	2.125337255	0.94859491	0.170503293	0.913479574	1.255639239	0.958704856	1.696907346	2.547922489	2.600956665	2.40736107	2.193453299
CGGA_812	3410	0	2.203243825	2.005641733	2.111048478	0.393409263	1.835235585	1.493435629	0.428198641	0.942282346	2.537760349	2.485315772	2.234268448	0.466137377	1.032360159	1.682536433	1.417617978	0.709313396	2.482168424	2.598471892	2.707258756	1.853528578
CGGA_641	3411	1	1.295582312	1.843013547	1.391661181	0.241557729	1.439690759	0.701105986	0.138537162	0.456804618	1.715806993	1.799796259	1.608209785	0.054482194	0.296041665	0.717216581	0.920292178	0.337428913	2.665146849	2.513832266	1.690565618	2.166181758
CGGA_807	3415	0	1.075217629	1.339430476	0.890344238	-0.123534364	0.43597791	0.507741184	0.888198077	-0.127693086	1.884861734	1.533879943	0.424937273	-0.335237435	0.167045565	1.032214329	0.589766629	0.047186096	2.307006631	2.726869281	1.724327138	1.50516792
CGGA_715	3429	0	1.235369136	1.796393768	1.006921057	0.00439134	1.055467845	0.729636353	0.112040571	-0.127693086	1.807346343	0.984227465	0.49218595	-0.066972046	0.167045565	0.710794153	0.877250078	0.233704423	2.37199485	2.710212439	1.130358139	2.003010764
CGGA_909	3448	0	1.648095187	2.122860925	1.951245258	0.780047649	1.699463394	1.342705491	0.990740883	0.482406121	1.909084715	1.886100743	1.924837791	1.225191736	1.113342778	1.386662209	1.427813841	1.144467401	2.724373231	2.241337746	2.060400428	2.546763376
CGGA_785	3457	0	1.591775385	1.927774185	1.222062904	0.100978926	1.178224649	0.515355055	0.237693062	0.058490379	2.021891925	1.731744098	2.177252356	0.121867147	0.462135143	1.167920334	0.920292178	0.260963219	2.487634343	2.241943913	2.105708549	2.208295887
CGGA_283	3470	1	1.846739749	1.996139143	1.586538781	0.312204945	1.441726983	1.223925318	0.112040571	0.043263341	2.070819001	1.49293947	2.597747358	0.541913641	0.395313465	1.185691844	1.172360311	0.470468621	2.526616099	2.406662209	2.038691336	2.176435169
CGGA_766	3472	0	1.732055746	2.055736046	1.395317952	0.607968795	1.280640605	0.76235939	-0.096878946	0.011887282	1.734710519	1.855443127	0.882031063	0.011075222	0.085445322	0.9588006	1.207094393	0.337428913	2.812498676	2.360784569	1.338019277	2.402296642
CGGA_762	3474	0	1.496423133	1.570388345	1.23699736	0.00439134	0.546318646	0.8967244	-0.096878946	-0.072475058	2.041110788	1.442089594	0.994413817	-0.335237435	0.5428175	1.043599588	0.870866748	0.205468097	2.512089093	2.309207137	1.979210156	2.334541371
CGGA_663	3479	0	1.796833826	2.287496148	1.452080236	0.074877438	1.653649267	1.360712697	0.243368528	0.073413426	1.758044417	1.496435117	1.75681118	0.425853367	0.434258335	1.322508542	1.170868557	0.526389903	2.792183124	2.737040065	1.845736132	2.48511116
CGGA_760	3479	0	1.53126811	1.627246012	1.378653572	0.00439134	1.283325273	0.740721363	-0.096878946	-0.037651949	1.866588737	2.043911012	1.953992392	0.1956132	0.50358158	1.461696719	0.98806357	0.901431951	2.508375592	2.49271027	2.080207125	1.937298184
CGGA_752	3486	0	2.066066824	2.129714845	1.763274859	0.41841092	1.503201384	1.459329884	0.112040571	0.515084025	2.131406235	2.410877138	0.467707348	-0.00393872	1.101269392	1.319007355	1.399294969	0.337428913	2.609654904	2.468480408	2.18191216	2.290331776
CGGA_738	3501	0	2.519188729	1.913688268	2.196913174	1.037488379	1.709312525	1.596978905	1.089389021	0.456804618	2.637946957	2.331075568	1.902833909	1.405635013	1.548673477	1.864114416	1.908878386	1.674794038	2.776342211	2.663661607	2.724473904	2.385709691
CGGA_420	3514	0	1.482812963	2.100363028	1.380515642	0.659786627	1.713911556	1.623467346	0.186586901	0.115819227	1.551822146	1.267037416	0.287243868	0.170503293	0.581311015	0.302507733	1.163121711	1.005966674	2.787522589	2.658939044	1.652974791	2.51444623
CGGA_725	3558	0	1.469512007	1.667441171	1.003248868	0.150967339	0.810687197	0.573556547	0.164318203	0.102449209	2.340428174	1.848458926	-0.117385223	-0.335237435	0.24125237	0.766438107	1.349122635	0.547391042	2.652179904	2.302240928	1.98277405	2.297406993
CGGA_689	3563	0	1.683041479	1.247278108	1.636772649	0.358529159	0.97316955	1.174239701	0.164318203	0.043263341	1.784257134	0.720722112	1.753038358	2.019784295	0.359562143	0.551228815	0.949396591	0.79693057	2.523309151	2.514182167	1.205337618	2.367919826
CGGA_675	3579	0	1.871869206	2.027735288	1.46816182	0.302546952	1.521069768	1.223925318	0.616292277	0.208559454	1.840116171	1.739370028	1.661191458	0.121867147	0.606744137	1.697903958	1.437818396	0.470468621	2.65714352	2.470211652	1.858756734	2.431932076
CGGA_671	3584	0	1.385481016	2.121873636	1.347633581	-0.123534364	1.427314416	0.772922211	0.348413132	-0.127693086	1.835563765	1.337703737	1.84309362	0.49747986	0.068121346	0.975923905	1.139681605	0.047186096	2.474300498	2.521814158	1.590236924	2.416598463
CGGA_655	3600	0	2.082796043	2.093887532	1.524695317	0.458061093	0.858914726	1.069644663	0.138537162	-0.127693086	2.13302028	2.16634363	1.479907808	0.183811012	0.894841623	0.92300817	1.309815141	0.361310162	2.644611927	2.280194987	2.135118056	2.407707362
CGGA_565	3605	0	1.656480939	1.169563626	1.421939408	0.138789605	1.253106763	1.346712682	0.260926478	0.157378388	2.112402618	1.59587559	1.348289211	0.147253667	0.615426905	1.312175714	1.214542041	0.337428913	2.775339534	2.672721174	2.166028275	1.935213524
CGGA_642	3618	0	1.956184785	1.952060113	0.924751783	0.17472093	1.579277541	0.706908283	-0.096878946	0.561252878	1.706094596	1.739370028	2.12681615	-0.135296892	0.513589587	1.571579971	1.122650353	0.582946648	2.787398819	2.407537584	2.124635483	2.345457793
CGGA_635	3631	0	1.712429682	2.194508372	1.585303588	0.713126013	1.40605838	0.614308511	-0.096878946	0.058490379	2.06333779	1.748120376	0.850306221	-0.335237435	0.552304908	0.534694807	1.109555097	0.114231732	2.519835748	2.400712167	1.504071841	2.564653977
CGGA_605	3668	0	2.116272342	2.250890802	2.451900141	0.241557729	1.741167925	1.649546685	1.363698416	-0.127693086	2.609243774	2.51928444	1.712610371	1.391939014	1.425522281	1.2666708	1.833615221	1.144467401	2.557268411	2.736915214	2.629113917	2.311280502
CGGA_630	3668	0	1.815055215	2.147362942	1.371070636	0.150967339	1.04768718	0.950690744	0.164318203	-0.072475058	1.729110587	1.555956377	2.404314384	0.466137377	0.383580624	1.325748902	1.034566636	0.547391042	2.753308713	2.567629789	1.803250911	2.325851268
CGGA_598	3677	1	1.584945521	2.233774382	1.232064077	0.100978926	1.670008866	1.223925318	-0.096878946	-0.127693086	2.113246239	1.626712314	1.348289211	-0.153298473	0.561669524	0.91371783	1.03952827	0.912039704	2.643489323	2.281038913	1.953530188	2.374982473
CGGA_560	3722	0	1.704985394	2.363453897	1.773155522	0.376198302	1.555110702	1.018438035	1.40204222	0.688783966	2.035128658	0.905151493	1.437825401	1.046517291	0.82259357	1.360265257	1.316045838	1.217486371	2.830694586	2.291886502	1.706704991	2.522521222
CGGA_551	3728	0	1.642014531	2.033108227	1.222062904	0.00439134	1.019700136	0.909593968	0.138537162	-0.020792734	1.808956104	1.166464955	1.338752166	0.147253667	0.182439478	0.75447858	1.118316559	0.449888749	2.583134577	2.497446725	1.604653141	2.272803405
CGGA_543	3736	0	1.929259239	1.584102976	1.367237093	-0.123534364	0.635904217	0.76235939	0.465563241	-0.072475058	2.19863888	1.457406588	0.680399913	-0.135296892	0.371665195	0.704308339	1.003946677	0.130171268	2.465010239	2.386313868	2.163597577	1.911083711
CGGA_541	3741	0	1.290801575	1.256402627	1.450508587	0.480731272	0.793851746	0.828191069	1.009682274	0.439180832	2.119106607	1.313259727	1.160943123	0.970539181	0.809732629	1.3581758	1.019442272	0.50995855	2.463095314	2.7473441	1.536843743	1.830114087
CGGA_510	3770	0	1.755711667	1.861585119	1.543969575	0.018977818	1.625930342	0.842491022	0.138537162	0.027732565	1.800855672	1.669050201	1.176978223	0.040276962	0.322073834	0.823095145	1.28417837	0.312774585	2.424614673	2.272537249	1.914437031	2.477892288
CGGA_503	3777	0	1.898182025	2.100882331	1.509892736	0.074877438	1.326383824	1.303551396	0.475781504	0.136261746	1.957222437	1.861167627	2.204053134	0.617794561	0.621055239	1.644722492	1.170868557	1.087265219	2.789245841	2.799472262	2.042978594	2.362029787
CGGA_502	3781	0	2.19968717	1.387648759	1.55464521	0.241557729	1.429396316	1.187744925	-0.096878946	0.538575072	2.243171843	2.216674048	0.710108729	0.08214208	0.816194533	1.444435872	1.442750898	0.624991818	2.546305459	2.366756735	2.488399305	1.733684531
CGGA_501	3798	0	1.890689563	2.2797829	1.558587755	0.292750236	1.577700574	1.137554144	0.138537162	-0.127693086	2.171529096	1.909591444	1.746830038	0.08214208	0.597953862	0.894700111	1.024524199	0.176191103	2.54051149	2.252143376	2.075331424	2.381319794
CGGA_494	3802	0	1.409217217	1.441130685	1.297367686	-0.123534364	0.821693174	0.783320454	-0.096878946	-0.020792734	2.181719541	1.363720538	1.946563327	0.541913641	0.322073834	1.283903968	0.889836069	-0.025727309	2.46612327	2.717242004	2.061410341	2.112958894
CGGA_490	3804	0	1.491482711	1.979229775	1.160783422	0.087927472	1.528054005	0.892376017	-0.096878946	-0.127693086	2.200018699	1.924321574	1.833125926	-0.171696601	0.5428175	1.341140382	1.18416693	0.325201106	2.563830855	2.2215642	2.241092939	1.994859729
CGGA_479	3812	0	2.01642776	1.865717321	1.689987351	0.018977818	1.588640656	1.257900306	0.138537162	-0.127693086	2.471350542	1.723998801	1.570931385	-0.229430871	0.322073834	0.839148017	1.319135369	0.233704423	2.565579479	2.405346204	2.245858312	2.225046136
CGGA_446	3860	0	1.628361279	1.832605879	1.29073654	0.162942506	1.264273065	0.977929632	0.703682675	-0.127693086	1.671678595	1.617169814	0.111807383	-0.100425084	0.493435559	0.817651766	0.728702795	0.764599695	2.795760689	2.213635659	1.463489258	2.396216217
CGGA_431	3866	0	1.360655465	2.083290835	1.497244652	-0.123534364	0.635904217	0.905333029	0.213865813	-0.127693086	1.821652819	1.400679728	0.661905766	-0.066972046	0.151356855	0.789709274	0.960683041	1.911158476	2.679737111	2.481407222	1.205337618	2.303292833
CGGA_369	3957	0	1.747746077	2.017137196	1.548581384	0.074877438	1.23652215	0.985475366	0.186586901	0.073413426	2.185497639	1.89105544	2.365935916	1.199784617	0.382338909	1.476197084	1.001632585	0.391036431	2.582297212	2.717552045	2.373654195	2.232201187
CGGA_265	3959	0	2.046193834	2.015142334	1.895594416	0.612328711	1.990231243	1.448225926	0.822988644	0.465000863	2.406617148	2.225581862	1.858001195	0.628983942	1.089327935	1.750622478	1.780971324	0.754673031	2.780197426	2.630234732	2.553545213	2.292927049
CGGA_323	4023	0	1.32795123	1.420271217	1.46816182	0.186308199	1.230132217	0.712661761	1.072409703	0.905613422	2.093422118	0.75384634	1.523774511	1.011488621	0.883348296	1.380693549	1.087084869	0.764599695	2.448946142	2.832599731	1.791428959	2.008589761
CGGA_290	4075	0	2.062041829	2.226760871	2.121144527	0.434211511	1.699978719	1.652144223	0.092690076	0.37967893	1.766935921	1.770150469	2.133026886	0.796365443	0.630646176	1.453579475	1.338042697	1.101335595	2.737360012	2.728397047	1.540898558	2.644964497
CGGA_D61	4089	0	1.844381812	1.96785954	1.460215166	0.162942506	1.215317347	0.718367135	1.292290717	0.597370807	2.391532509	1.716130781	1.217524446	0.743342238	0.597953862	1.497608077	1.188050695	0.616784112	2.424614673	2.401155395	2.330536878	1.942135172
CGGA_261	4130	0	1.925360767	1.988405299	1.006921057	0.018977818	1.131940712	0.767661657	0.138537162	-0.127693086	2.029066976	1.796443009	1.807046425	-0.117677093	0.657305592	1.513070864	1.148020058	0.287302268	2.593609258	2.446393776	2.371390825	1.981455628
CGGA_254	4143	0	1.345634903	1.939345736	0.937182275	-0.123534364	1.501381555	1.076152519	-0.096878946	-0.127693086	1.999669445	1.926872034	1.202680099	0.121867147	0.440513144	1.251433692	0.920292178	0.176191103	2.509807828	2.335905619	2.161969956	2.138219898
CGGA_241	4163	0	1.748936912	1.737167348	1.637878275	-0.041129294	1.209288978	1.116789227	0.465563241	0.011887282	2.296644708	1.461706905	2.388656711	2.236421552	0.226946093	1.173908862	1.366363795	0.361310162	2.344900972	2.812992463	1.900716688	1.956422075
CGGA_106	4374	0	2.447353034	2.090340066	2.369821247	1.221566908	1.979902407	1.675819301	0.296165371	0.213429891	2.715077822	2.583091764	2.097475806	1.327598202	1.408947929	2.034719718	1.57072421	0.762712093	2.644300099	2.608659289	2.796903639	2.269459598
