# Supplementary material for: Comprehensive Analysis of Pyroptosis-Associated in Molecular Classification, Immunity and Prognostic of Glioma
Source: Front Genet. 2022 Jan 7;12:781538. doi: 10.3389/fgene.2021.781538 (PMC8777075; doi:10.3389/fgene.2021.781538)
Supplement: Supplementary file 5 [file DataSheet6.ZIP › Additional file 4/01.GSVA/heatmap.txt]

id	CGGA_1002	CGGA_1012	CGGA_1014	CGGA_1036	CGGA_1037	CGGA_1048	CGGA_1057	CGGA_1058	CGGA_106	CGGA_1066	CGGA_107	CGGA_1075	CGGA_108	CGGA_1097	CGGA_1106	CGGA_1108	CGGA_1111	CGGA_1126	CGGA_1127	CGGA_1134	CGGA_1135	CGGA_1138	CGGA_1141	CGGA_1142	CGGA_1148	CGGA_1152	CGGA_1154	CGGA_1155	CGGA_1156	CGGA_1157	CGGA_1159	CGGA_1162	CGGA_1169	CGGA_1172	CGGA_1181	CGGA_1183	CGGA_1185	CGGA_1192	CGGA_120	CGGA_1208	CGGA_1211	CGGA_1223	CGGA_1226	CGGA_1232	CGGA_1235	CGGA_1238	CGGA_1248	CGGA_1255	CGGA_1256
KEGG_CYTOSOLIC_DNA_SENSING_PATHWAY	-0.242857385	0.250972213	0.163441261	0.456121498	-0.277371991	0.2329384	0.287223715	-0.008647122	0.338771565	-0.065184426	-0.046590011	0.203811592	0.170596571	-0.268801598	0.245344189	0.405890975	0.117096841	0.138121939	-0.074230914	0.288332643	0.349703408	-0.371178037	-0.326792421	0.016886754	0.060945369	0.367468926	-0.032677863	-0.165433792	0.379255726	-0.299412145	-0.226567123	0.05381512	-0.00071776	0.36424548	-0.055057374	-0.347033677	-0.267708294	0.047532046	0.074139383	0.493703347	0.092256114	0.051537963	-0.484049519	0.144520252	0.183072837	-0.139378726	-0.190656312	0.283603519	0.143199246
KEGG_COMPLEMENT_AND_COAGULATION_CASCADES	-0.202937493	0.43901203	0.089107254	0.470552142	0.134283981	0.05608434	0.522037277	0.081187045	0.560137344	0.104937311	0.054146497	0.51526344	0.379378813	-0.040990204	0.437509131	0.26446285	0.423315286	-0.28449035	0.109116237	0.398457915	0.389746206	-0.302566552	0.139469555	-0.217986786	0.399017729	0.538908427	-0.103130232	0.075369022	0.098498384	0.131537199	0.024270418	0.207833647	-0.354116202	0.364547577	0.16259804	-0.324237266	0.163477534	0.206489125	0.142154047	0.434225181	-0.276840264	-0.363894646	-0.199899408	-0.083832157	-0.115061667	0.322777557	0.195506271	0.244572712	0.321448606
KEGG_ANTIGEN_PROCESSING_AND_PRESENTATION	-0.337481321	0.277899588	-0.251689717	0.533273613	-0.312303129	0.489445453	0.5693657	0.129482508	0.502498924	-0.179216615	-0.144416453	0.308137557	0.424116034	-0.268700627	0.23952133	0.434327702	0.451423822	0.066697124	-0.005159697	0.100363827	0.336628935	-0.435736045	-0.30307938	-0.025917743	0.259841036	0.518211971	0.146965641	-0.016080798	0.332693472	-0.193481266	-0.263826367	-0.131173347	-0.107935554	0.236223961	0.158334678	-0.213618939	0.059933656	-0.036337865	0.298489472	0.266980024	-0.136730368	0.122785775	-0.454053379	0.093386016	-0.184673478	0.348559611	-0.105547947	0.184012201	-0.053763031
KEGG_PRIMARY_IMMUNODEFICIENCY	-0.269157497	-0.00376652	-0.104808013	0.464142822	-0.038051717	0.097311426	0.59451473	-0.254448119	0.591750156	-0.115084838	-0.058022183	0.57908551	0.363909872	-0.479439475	0.435605861	0.591843857	0.405190388	-0.030204757	-0.145799144	0.080315355	0.392238209	-0.249439122	-0.331676048	-0.268137165	-0.174389994	0.522837702	0.389159919	-0.009543258	0.140600369	-0.232108658	-0.354689562	-0.100657976	0.068727701	0.37594107	0.048101716	-0.320494551	-0.057712134	0.470883372	0.139967	0.333470642	-0.489788196	0.210781454	-0.347537924	0.271628966	-0.11454015	0.336542674	-0.233696206	0.282708727	0.179487144
KEGG_INTESTINAL_IMMUNE_NETWORK_FOR_IGA_PRODUCTION	-0.058996462	0.450850533	-0.162229872	0.455341095	0.059859863	0.256672709	0.614637981	0.053025104	0.632722997	-0.235873683	-0.160144613	0.466165732	0.286353508	-0.237844709	0.210435533	0.471363317	0.423989657	0.071938121	0.270902553	0.031808716	0.411655722	-0.405518003	-0.148728071	-0.274369975	0.396682369	0.655804286	-0.053622801	0.166015119	0.303997741	-0.040216823	-0.089932294	0.377467466	0.087517607	0.457792861	0.178891527	-0.299797795	0.069242638	0.105582979	0.036832083	0.160860477	-0.210458256	-0.144103922	-0.296282667	0.110649494	0.26408974	0.458204482	0.118765673	0.517517579	0.331768593
KEGG_ALLOGRAFT_REJECTION	-0.208130604	0.489405718	-0.170426539	0.528942129	-0.10669464	0.555148299	0.722897999	0.007027147	0.663348531	-0.341006856	-0.231889264	0.511378554	0.498334259	-0.323276099	0.250350263	0.566905552	0.433593695	-0.053525218	0.095928836	-0.043228642	0.541992555	-0.585958045	-0.265244742	-0.224141877	0.411894121	0.710256103	0.149793672	-0.008913352	0.442152233	-0.157747735	-0.156200097	0.255045393	-0.145418341	0.444292509	0.284488808	-0.171966203	0.044911305	-0.007450414	0.32585281	0.308132658	-0.087682147	-0.061065798	-0.4274543	0.106053416	0.125740736	0.406298373	0.249418569	0.50226894	0.196618746
KEGG_GRAFT_VERSUS_HOST_DISEASE	-0.219700196	0.34472082	-0.101890133	0.526781005	-0.160152584	0.509452166	0.683185765	-0.194699912	0.682248318	-0.334120241	-0.187415808	0.498562596	0.498116968	-0.363953102	0.234789953	0.557493115	0.449109424	0.026507279	-0.008734528	0.098069663	0.440448402	-0.593672299	-0.192513706	-0.137031724	0.471551504	0.73149621	0.022268899	0.049199044	0.503283415	-0.090569333	-0.001850415	0.225206191	-0.286664958	0.278773547	0.224390024	-0.310407418	-0.056830559	0.216131916	0.281800894	0.390909552	-0.052494389	-0.125250801	-0.529029363	0.078683984	-0.006372169	0.227111141	0.202768807	0.499150535	0.343598814
KEGG_LEISHMANIA_INFECTION	-0.121223243	0.415410971	-0.129575846	0.361069594	-0.281363479	0.072033904	0.486805027	-0.001008134	0.575617453	0.299169147	0.228586307	0.247861402	0.415611483	-0.191701041	0.313696584	0.418146595	0.305152883	-0.270081599	-0.192871452	0.355854493	0.435640902	-0.475383938	-0.066635988	-0.230913268	0.3387538	0.467426195	0.193759413	-0.266749761	0.30197731	-0.279166531	-0.057450415	-0.017852305	-0.156042086	0.288107187	-0.009907449	-0.233520798	-0.197087307	0.19408723	0.121292051	0.45610585	-0.08261336	-0.142992001	-0.322274376	0.27658354	0.067376601	0.215212749	0.057115587	0.250871731	-0.150296142
KEGG_LYSOSOME	0.002115259	0.284518625	-0.214188293	0.446958959	-0.059915847	0.014507341	0.543442838	-0.061131449	0.481961297	-0.17926604	-0.141698303	0.153127811	0.435586399	-0.121569936	0.393550609	0.25309125	0.190775075	-0.166419235	0.101592895	0.330958595	0.267303947	-0.386609457	0.003609168	0.054632795	0.091516776	0.32900472	-0.062052883	-0.063079968	-0.04055919	-0.206225938	-0.186261983	-0.080395308	-0.264808068	0.158052836	-0.018924177	0.002159669	-0.326085073	-0.157221429	0.370869243	0.281292548	-0.446353772	-0.027495204	-0.261009575	0.003804858	0.002200388	0.26274197	-0.206422943	0.0901073	0.048411918
KEGG_NOD_LIKE_RECEPTOR_SIGNALING_PATHWAY	-0.065045631	0.130051621	0.10639814	0.216891138	-0.196090236	0.018535965	0.355078802	0.001002145	0.493042345	0.334227065	0.302983133	0.167948152	0.179783511	-0.191895244	0.410801249	0.340618504	-0.00583248	-0.217456393	-0.195129904	0.48694431	0.225562894	-0.462175143	-0.071678707	-0.231849982	0.257618107	0.225858356	0.141035245	-0.176159086	0.321303781	-0.043565818	0.081566255	-0.038450669	0.066312822	0.301439271	-0.121843405	-0.148526621	-0.1895556	0.307987283	-0.179845938	0.513023576	0.118789248	-0.026421728	-0.260135361	0.189122793	0.183535059	0.003778438	0.186204569	0.332569374	-0.135407333
KEGG_AUTOIMMUNE_THYROID_DISEASE	-0.304634436	0.43905379	-0.15300696	0.472745614	-0.011254821	0.360851044	0.627691847	-0.015341967	0.646426273	-0.370231484	-0.235881686	0.497027119	0.471963275	-0.272044575	0.148600589	0.440801955	0.418824578	0.002463861	0.231288779	-0.089690752	0.474365404	-0.538162123	-0.2840939	-0.161656446	0.474271788	0.697384725	-0.085815874	-0.023775119	0.388843276	-0.123161671	-0.172976329	0.265790812	-0.105214416	0.396455235	0.3989227	-0.273398649	0.019181872	-0.187945214	0.306718937	0.266312715	-0.194290596	-0.147275643	-0.375334657	0.066292736	-0.002045634	0.407904173	0.235964263	0.51209358	0.28516596
KEGG_TYPE_I_DIABETES_MELLITUS	0.042950383	0.277141186	0.009155699	0.404104427	-0.023275024	0.47946279	0.504746734	-0.173772367	0.616807809	-0.323670899	-0.222094153	0.286764608	0.341112902	-0.27165634	-0.008965296	0.441468128	0.413688686	0.107051006	0.038906571	-0.086111991	0.262627515	-0.476602688	0.047140705	-0.22746768	0.247598214	0.584863953	0.014103862	0.02880527	0.457366807	-0.049678823	0.116356569	0.22441924	-0.141718722	0.393316316	0.260266477	-0.255258466	-0.080344211	0.067940372	0.268460056	0.175426833	0.090335852	-0.135892375	-0.373683067	0.175994925	0.104475379	0.207185593	0.363839355	0.23223724	0.222711066
KEGG_ASTHMA	0.032434632	0.571633673	-0.065622018	0.443223723	-0.17105785	0.478339883	0.700291076	0.048428169	0.690494495	-0.094685374	-0.23622646	0.552146201	0.451519688	-0.260438103	0.226159497	0.440962613	0.497210446	0.051572423	0.055507289	-0.239997758	0.473190021	-0.543184405	0.006494903	-0.232544939	0.6375739	0.665572508	-0.132258573	0.161065927	0.531011834	-0.07199169	-0.075767126	0.27601199	0.082100374	0.478731338	0.326887836	-0.376034763	0.163363561	-0.064820771	-0.004690472	-0.052621078	0.107058101	-0.403249314	-0.277199052	0.300333987	0.093485346	0.48601446	0.42118655	0.468863433	0.230996987
KEGG_HEMATOPOIETIC_CELL_LINEAGE	-0.09941992	0.365969918	-0.114761254	0.439925241	0.011897213	-0.107763382	0.525822869	-0.075627637	0.583033359	0.072525936	0.120582943	0.503927923	0.365944829	-0.414857263	0.384745938	0.389439146	0.226672806	-0.299503249	0.177020201	0.272376202	0.408277351	-0.515071017	0.003009219	-0.415104038	0.250397065	0.53146447	0.113712512	0.075215234	0.071451917	-0.156420538	0.038329526	0.098145594	-0.185143076	0.299907969	0.220187417	-0.382690143	-0.2047254	0.11920231	0.123168449	0.510290588	-0.266914624	-0.295298177	-0.282904638	0.006878614	0.062989454	0.233519391	0.125692549	0.347097854	0.182390036
KEGG_VIRAL_MYOCARDITIS	-0.188045033	0.3886227	-0.19310217	0.374891668	-0.248416625	0.284728614	0.431847406	0.085145339	0.421653917	-0.204406583	0.040153848	0.200352414	0.364317097	-0.287373288	0.14209077	0.203254171	0.330636786	-0.197842019	-0.036348814	0.14593121	0.25589502	-0.382193165	-0.251518849	-0.004125114	0.235282062	0.471734278	0.026096516	-0.082352732	0.227482085	-0.209453248	-0.208895373	-0.03219086	-0.052179272	0.145505437	0.210190667	-0.336634539	-0.002242639	0.042181488	0.172394539	0.20454988	-0.139043948	0.132680149	-0.326237276	0.086090498	-0.020659	0.312634481	-0.015357751	0.112314107	-0.08094879
KEGG_AMINO_SUGAR_AND_NUCLEOTIDE_SUGAR_METABOLISM	-0.195599583	0.300729577	-0.157741527	0.497994432	-0.200629271	0.032651728	0.375363019	-0.272633617	0.286576456	-0.206733732	0.216582458	0.191561417	0.291208236	0.242185571	0.378481066	0.248896445	0.21093413	-0.120284615	-0.20252296	0.434053409	0.120867176	-0.348428898	0.027324651	0.272664701	0.201878169	0.368868793	-0.031221177	-0.208877431	0.024993639	-0.032974147	-0.247348256	-0.260205262	-0.365684458	-0.003649376	-0.21341204	-0.190782001	-0.398615389	-0.246105575	0.405272613	0.405252037	-0.287618468	-0.031908599	-0.1815547	-0.080416943	-0.313861061	0.05369035	-0.356126073	-0.005452784	-0.077535828
KEGG_LEUKOCYTE_TRANSENDOTHELIAL_MIGRATION	-0.010046571	0.279504794	-0.142495951	0.157066961	-0.110628952	-0.122422246	0.270994548	0.089648248	0.413227106	0.22337375	0.29354023	0.16133034	0.302692964	-0.158310568	0.320271792	0.34544266	0.1728583	-0.237594583	-0.23858415	0.311731967	0.206894809	-0.2578314	-0.027186206	-0.161911565	0.17175954	0.104840685	0.28101047	-0.243829959	-0.043078076	-0.191548582	0.098786312	-0.051714433	0.085595953	0.103263894	-0.094040693	-0.168081608	-0.128375026	0.19444281	0.224100313	0.376399754	-0.256188282	0.043822656	-0.0159492	0.125003115	0.084335005	0.282789235	0.107547142	0.187945131	-0.080037824
KEGG_OTHER_GLYCAN_DEGRADATION	-0.474710606	0.244034994	-0.25675597	0.512876737	-0.007089379	0.010367801	0.572852815	0.005417957	0.310513906	-0.285759904	-0.132748317	0.202327136	0.630030258	0.027255419	0.533698422	0.424813685	0.160304133	-0.065923079	0.150741578	0.500975863	0.221058734	-0.476481017	-0.339310286	0.193536303	0.094439933	0.314534291	0.226167175	-0.032687532	0.079011929	-0.145281222	-0.482448466	-0.027662761	-0.289944226	0.17519201	-0.191535076	0.322179357	-0.073283794	-0.306625904	0.491814656	0.314444594	-0.509743152	0.063459056	-0.557892823	-0.004807986	-0.248323772	0.48236093	-0.564947972	0.233247101	0.104756624
KEGG_CYTOKINE_CYTOKINE_RECEPTOR_INTERACTION	-0.157420319	0.232558441	-0.007660888	0.355896962	-0.157599739	0.126194862	0.422279869	0.159716535	0.491538944	0.027292055	0.233255102	0.422397133	0.309397262	-0.35911028	0.368851133	0.352471719	0.122891648	-0.231831465	-0.054589022	0.356631808	0.30787027	-0.47116816	-0.153173375	-0.361706471	0.181086414	0.439166474	0.14530648	-0.085517857	0.105335121	-0.15642001	0.015101014	0.034469248	-0.127909046	0.312779995	-0.059881378	-0.365644218	-0.130980506	0.273330675	0.072854957	0.502191032	-0.03931042	-0.064317516	-0.253772289	-0.102525017	0.230664606	0.1396858	0.195341498	0.33644032	0.148793067
KEGG_GLYCOSAMINOGLYCAN_DEGRADATION	-0.363002542	0.204388218	-0.114288729	0.630555262	-0.03921616	-0.078249228	0.499254781	-0.480945758	0.301516312	-0.526592215	0.140141918	0.42577027	0.387023619	0.138425667	0.549205224	0.132069576	0.257502391	-0.232338314	0.08336464	0.444706138	0.275495108	0.123464214	-0.097600137	0.225292712	0.098756922	0.110102115	-0.048990598	0.024484599	0.262925136	-0.061581618	-0.374903421	-0.04122044	-0.323644232	-0.087058142	0.044605604	0.369132774	-0.305405565	0.037039469	0.39669584	0.305860614	-0.46666455	0.412705631	-0.262969371	0.108153536	0.044886528	-0.231142025	-0.396507276	0.378940193	0.316406589
KEGG_GLUTATHIONE_METABOLISM	0.216631637	0.098526596	0.273235469	0.302636396	0.18205258	-0.358901304	0.434168009	-0.100117228	0.32205949	0.009256698	-0.215653433	0.213531118	-0.209212097	0.087911351	0.046679914	-0.209901569	0.199553049	0.082641554	0.257865752	-0.012740987	0.257954958	-0.112245652	0.258540626	0.249561979	-0.044814156	0.396479239	-0.23913017	0.13408707	-0.132650494	0.34008243	-0.188571265	0.201166783	-0.193259257	0.383653491	0.322523483	0.009417312	-0.171038606	-0.10156441	0.410732964	0.086029134	-0.387034781	0.058083693	-0.285945677	-0.109716606	-0.321626801	0.146852157	-0.292065789	-0.04349245	0.390583873
KEGG_GALACTOSE_METABOLISM	-0.278148256	0.379011465	-0.206876204	0.535085238	-0.230037005	-0.002852095	0.350319507	-0.26280863	0.404561535	-0.150214068	0.153462875	0.143158831	0.113401192	0.179973011	0.31442715	-0.170468313	0.244539037	-0.075944296	-0.252168822	0.272715032	0.267023011	-0.273270757	0.12337328	0.223564909	-0.000314809	0.453749047	0.00210693	-0.18677928	0.001043102	0.010425778	-0.077068735	-0.088852825	-0.248815809	0.074392029	0.102853628	-0.184429247	-0.275808465	0.089848057	0.395030587	0.388733653	-0.331250848	-0.057861261	-0.272678745	0.262529029	-0.248891477	0.163772862	-0.339963903	0.206682929	0.1038811
KEGG_LONG_TERM_POTENTIATION	0.387476563	-0.310542521	0.17543765	-0.358587733	0.06014854	0.051326589	-0.47851962	-0.009937261	-0.180922193	0.445827957	0.016539505	-0.450982719	0.04729972	-0.376010599	-0.338631774	-0.048829901	-0.401994123	-0.33540222	-0.132988266	-0.009368535	-0.38969122	-0.486845014	0.432216453	-0.452498333	-0.248509454	-0.181886804	-0.191982407	-0.277823884	-0.181653009	-0.197202692	0.353211721	-0.003994667	0.193616588	-0.246609158	-0.376360905	-0.392329601	-0.089573022	-0.109214086	-0.34225975	-0.144051232	0.302924133	-0.231091159	0.110045936	-0.222954778	0.170722296	0.165986767	0.345621896	-0.31264134	-0.171190849
KEGG_TOLL_LIKE_RECEPTOR_SIGNALING_PATHWAY	-0.05958231	0.167486348	-0.086143112	0.320887589	-0.388819119	0.200336028	0.351728643	0.050082071	0.40392095	0.273715508	0.253732169	0.211283628	0.388642137	-0.288639438	0.454775134	0.461202929	0.001544329	-0.197503038	-0.330480154	0.377038633	0.166033679	-0.41668204	-0.169210017	-0.212834206	0.132630667	0.142704175	0.242432413	-0.358952583	0.217745288	-0.342604764	-0.052042713	-0.24539314	-0.175027591	0.313779864	-0.223619978	-0.267356984	-0.209617042	0.263743455	0.093756664	0.492961371	-0.049347319	0.013254162	-0.341926154	0.041389605	0.071653408	0.111822198	0.009507889	0.312907413	-0.248558937
KEGG_GLYCOSPHINGOLIPID_BIOSYNTHESIS_GLOBO_SERIES	-0.17874296	0.290706151	-0.084913822	0.131718602	0.066607988	-0.335255182	0.268222148	-0.343284308	0.178056845	0.003287944	0.078336503	0.104707212	0.597278288	0.01389213	0.017203326	0.374612788	-0.215192761	0.163529187	-0.385928398	0.066798926	0.335982122	-0.416924778	0.113777144	0.032347037	0.015750985	0.485487064	0.004836023	-0.401573452	0.438049921	0.041197568	-0.177316001	-0.037449111	-0.407245354	0.00664972	-0.119581669	-0.352183218	-0.333276741	0.233627105	0.222456513	0.237252275	-0.27838839	-0.02526126	-0.012837818	-0.279560361	0.096364833	0.242446418	0.090345154	-0.2721574	0.127677923
KEGG_PROTEIN_EXPORT	-0.159114787	0.357889631	-0.202676084	0.235116876	-0.270001138	0.28684404	0.145050974	0.419732166	-0.017554903	0.226931588	0.314435542	0.131947988	0.157202137	-0.022066824	0.167029187	0.094850938	0.407260146	-0.018746712	-0.220396059	0.465284614	0.050331635	0.046147189	-0.182233767	0.450487767	0.323641011	0.072182744	0.008289285	-0.155483718	-0.222314508	-0.126099275	-0.356875757	-0.410955863	0.013099677	0.275711139	0.292671143	0.137930655	0.275095152	-0.004090708	0.194444367	0.300322278	0.043865052	-0.019994159	0.265017452	-0.053071317	-0.115838776	0.009073426	0.246050478	-0.154126526	-0.256624208
KEGG_PRIMARY_BILE_ACID_BIOSYNTHESIS	0.202229353	0.451160632	0.436578298	-0.223199079	0.2312547	0.025237668	0.545929585	0.385190249	0.604743658	0.47262677	-0.059939506	0.319839219	0.038407546	-0.171721278	0.130980616	0.051948023	0.143303349	-0.227935384	0.072623492	-0.227296946	-0.239021457	-0.252842952	0.390781307	-0.000516878	0.102355944	0.531773268	-0.052457325	-0.088588159	0.007262002	0.472491793	0.457493593	0.237514041	0.037750026	0.246816325	-0.224811033	0.224620544	0.274002951	0.202969395	0.005605568	-0.225647511	0.128107923	-0.180338931	0.151541619	0.035284312	0.414754748	0.523348826	0.352795701	0.268167019	0.074525204
KEGG_PROTEASOME	-0.179106405	0.112324098	-0.174112356	0.418188455	0.329618906	0.107737213	0.300532537	-0.180644937	0.31876853	-0.29153856	0.03162782	0.098571066	-0.101696754	-0.34293761	0.168286364	-0.502923636	0.49802573	0.131781569	0.311592953	0.231207807	0.21148368	-0.078728242	-0.007791069	0.517035087	-0.24400967	0.383690648	-0.426638019	0.348657379	0.241557012	0.090753116	-0.297470339	0.325084912	-0.305573441	0.334651337	0.44537097	-0.175060262	-0.245109823	-0.441386451	0.125445871	0.201537716	-0.560849932	0.184051394	-0.552966018	-0.26124816	-0.518359119	-0.442801805	0.010961487	-0.33022249	0.369914163
[truncated: 881 more columns]
