# Supplementary material for: Comprehensive Analysis of Pyroptosis-Associated in Molecular Classification, Immunity and Prognostic of Glioma
Source: Front Genet. 2022 Jan 7;12:781538. doi: 10.3389/fgene.2021.781538 (PMC8777075; doi:10.3389/fgene.2021.781538)
Supplement: Supplementary file 5 [file DataSheet6.ZIP › Additional file 4/01.GSVA/pheatmap.R]

#install.packages("pheatmap")

setwd("C:\\Users\\ROG\\Desktop\\50GSVA\\06.heatmap")      #???ù???Ŀ¼
rt=read.table("heatmap.txt",sep="\t",header=T,row.names=1,check.names=F)

library(pheatmap)
Cluster=c(rep("Cluster1",508),rep("Cluster2",422))    #?޸Ķ??պʹ???????Ʒ??Ŀ
names(Cluster)=colnames(rt)
Cluster=as.data.frame(Cluster)

pdf(file="heatmap.pdf",width = 6,height =4)
p<-pheatmap(rt, 
         annotation=Cluster, 
         color = colorRampPalette(c("blue","white","red"))(50),
         cluster_cols =F,
         cluster_rows =T,
         show_colnames=F,
         show_rownames=T,
         fontsize = 5,
         fontsize_row=5,
         fontsize_col=6)
dev.off()
