# Supplementary material for: Comprehensive Analysis of Pyroptosis-Associated in Molecular Classification, Immunity and Prognostic of Glioma
Source: Front Genet. 2022 Jan 7;12:781538. doi: 10.3389/fgene.2021.781538 (PMC8777075; doi:10.3389/fgene.2021.781538)
Supplement: Supplementary file 5 [file DataSheet6.ZIP › Additional file 4/03.Clustering/cluster.R]

#if (!requireNamespace("BiocManager", quietly = TRUE))
#    install.packages("BiocManager")
#BiocManager::install("ConsensusClusterPlus")

#if (!requireNamespace("BiocManager", quietly = TRUE))
#    install.packages("BiocManager")
#BiocManager::install("limma")


library(limma)
library(ConsensusClusterPlus)
workDir="C:\\Users\\ROG\\Desktop\\14.cluster"     
setwd(workDir)


rt=read.table("uniSigExp.txt", header=T, sep="\t", check.names=F, row.names=1)
data=rt[,(3:ncol(rt))]
data=t(data)


maxK=9
results=ConsensusClusterPlus(data,
              maxK=maxK,
              reps=1000,
              pItem=0.8,
              pFeature=1,
              title=workDir,
              clusterAlg="km",
              distance="euclidean",
              seed=123456,
              plot="png")


clusterNum=2         
cluster=results[[clusterNum]][["consensusClass"]]
write.table(cluster, file="cluster.txt", sep="\t", quote=F, col.names=F)
