# Supplementary material for: Comprehensive Analysis of Pyroptosis-Associated in Molecular Classification, Immunity and Prognostic of Glioma
Source: Front Genet. 2022 Jan 7;12:781538. doi: 10.3389/fgene.2021.781538 (PMC8777075; doi:10.3389/fgene.2021.781538)
Supplement: Supplementary file 5 [file DataSheet6.ZIP › Additional file 4/03.Clustering/uniSigExp.txt]

id	futime	fustat	AIM2	CASP1	CASP3	CASP4	CASP5	CASP6	CASP8	CASP9	ELANE	GPX4	GSDMA	GSDMB	GSDMC	GSDMD	IL18	IL1B	IL6	NLRC4	NLRP1	NLRP2	NLRP3	NLRP6	NOD1	NOD2	PLCG1	PRKACA	PYCARD	SCAF11	TIRAP	TNF
CGGA_1001	3288	0	1.547646993	5.420738086	2.285113772	5.769945308	2.23136023	2.939559324	2.614692347	3.129775926	0.100788392	11.09327839	1.508935638	1.959612855	0.382099825	6.014502284	5.532312256	6.438728609	3.788253624	1.874724005	5.979623681	1.216345861	3.738654489	0.661516315	2.350192181	2.605980081	3.27906945	6.898312039	7.329000169	3.580491243	1.992013468	3.977523616
CGGA_1002	305	1	0.347525313	2.602839302	3.404786797	2.598724018	0.42165668	2.705110431	1.273188845	3.733360264	1.372917863	8.896363084	0.174185566	3.921480507	0.670205582	4.429525959	3.596110801	2.572562847	0.788525518	0.93121222	8.309697538	1.55625798	2.916416016	0.039587579	1.870527175	0.417707624	5.774826101	5.939252221	4.368057848	3.779930931	1.351745126	3.262933308
CGGA_1003	3087	0	1.052447201	1.435025312	2.979027942	1.342595058	0.053271553	2.104353197	0.587773741	3.854948261	0.260006058	8.162268952	0.052203261	3.885806997	0.070353114	2.611838872	1.583145579	1.251018735	0.498124518	0.362909965	6.43005212	0.556859223	1.264981334	0.025576084	1.623089754	1.6568789	5.491443865	4.856143831	2.729051775	4.531881154	2.318435041	0.277294987
CGGA_1004	899	1	1.238465676	4.691541428	3.099584098	4.212712333	0.604241033	2.871126447	2.99954549	3.423040327	0.327681082	8.868215122	0.54207006	3.943169078	1.742784486	5.913467677	6.039067146	2.939508601	0.767397009	1.364205783	10.13300963	1.520941339	3.108139182	0.100009206	2.786028711	1.606212859	4.912756457	4.706497547	7.551953201	3.318021501	2.09153754	1.094919915
CGGA_1005	3286	0	0.754132856	1.994233967	2.437140873	0.830719576	-0.007239174	1.491749127	0.781376724	5.063351028	0.254674471	7.517468179	-0.084706136	2.735380288	0.234202137	2.962675468	1.674850721	2.925322748	-0.089517554	0.146747832	6.568208609	0.123863717	1.552400636	-0.027667247	1.005478747	1.941081387	5.855542196	5.273992146	2.250600933	2.759027937	1.699806036	0.992555575
CGGA_1006	254	1	1.132185011	3.636657141	6.409807453	3.400534205	1.151188066	2.593606668	3.135566676	3.742401228	0.628656859	12.24351161	0.490652033	2.407936014	0.782953303	6.098178504	4.570804317	3.113476205	2.404432714	1.545495571	5.731070855	1.520941339	1.866153396	0.871324471	2.820900052	1.602099483	5.669864524	6.725282071	5.542175734	3.436660642	2.571809519	1.441415184
CGGA_1007	345	1	0.098121214	3.317318702	3.131250965	3.653131605	0.498241324	3.336514594	2.447595068	4.062925208	0.327681082	9.042428336	0.295629713	1.694628022	0.712782029	5.687097806	2.573330293	1.098900151	0.181843611	0.23899105	9.463802751	0.493800198	0.852985617	0.03041447	1.763976455	0.295019629	6.408088017	5.497855936	3.231521044	3.857160452	0.806063092	0.747368085
CGGA_1008	315	1	0.891819919	4.550862988	4.875151052	4.196987906	0.290045841	3.740278028	2.713223656	2.89224847	0.58132553	6.874592699	0.125454035	1.029125554	-0.102440189	6.337848057	1.239114745	2.621023422	0.848938628	0.216465255	6.777409375	0.109523287	0.708032688	-0.057567996	1.808285063	0.479790627	6.483661428	5.355602532	2.553745235	5.354517316	2.716422293	0.718797033
CGGA_1010	246	1	0.708762398	0.642239878	1.279350982	0.495758457	0.053271553	0.958052081	0.81669733	4.175146434	0.003394254	4.881936914	0.083590182	1.618993482	0.070353114	1.226059217	0.692885979	0.276961357	0.125451037	0.254028969	4.404195285	0.050734704	0.539135428	0.067199124	0.759481989	0.822599727	4.026523415	2.763108188	0.798488789	2.813604166	0.888153133	0.084474016
CGGA_1011	109	1	1.158232117	4.758397079	3.653749413	4.512357529	0.621936052	3.576815617	3.485077467	3.129775926	-0.064946347	7.10666052	0.321799862	4.05405989	0.018693087	4.300778783	6.203093378	5.146843846	2.6673743	0.972411083	7.549227016	1.820372517	2.668952259	0.001652868	2.593774008	1.30013509	5.55405076	5.266090693	5.744019626	4.77961026	2.542895891	3.018610321
CGGA_1012	3116	0	0.957594238	3.587968075	4.277488455	3.942832057	0.541649625	3.649345652	2.694330803	4.278237933	1.516451621	8.768303597	0.516081007	3.242779088	0.707418563	4.485967247	3.30000463	2.324422715	0.867992041	0.946740316	8.467178046	0.621080109	1.244626878	0.025576084	1.948928374	0.462585526	6.198947641	5.055728658	4.73755391	4.31094043	1.500197364	1.772989542
CGGA_1013	1725	1	0.193886383	2.483414733	1.909015958	1.763664778	0.110313697	2.219575008	1.32360757	6.615746785	1.152450607	7.766991594	0.213535714	3.214853287	1.92653696	3.680628239	2.859439314	3.59684064	0.285647188	0.814692907	7.904286087	0.77728437	2.665628992	-0.012936023	1.759476359	0.198278471	6.437937059	4.174729695	3.845301862	3.705259034	1.588727502	2.354766416
CGGA_1014	263	1	0.728019586	3.903409573	4.487940528	4.004303521	0.42165668	3.06865659	1.821794065	4.016910163	0.811151339	8.977222366	0.083590182	3.334194843	2.332428335	5.725519009	3.527954802	5.261931597	0.650076197	0.588567569	9.006029576	0.84379849	2.759462294	0.025576084	2.368539909	0.881677169	6.662326537	5.612338713	4.744416224	3.412053347	1.575910427	2.227543131
CGGA_1015	164	1	1.86754762	5.119419166	4.75676103	5.427769812	0.824543026	3.491477374	3.015151481	3.051275	0.735211608	8.720790726	0.962873754	3.531613842	0.165873323	6.407636084	4.486613361	3.561126769	1.718935497	0.859405751	5.34293484	0.260878975	2.467263744	0.16653708	2.969976519	1.568754127	5.817600872	5.661060962	5.561943873	5.613205394	2.258436196	1.523870357
CGGA_1017	768	1	0.284026294	2.753405133	2.963236002	2.209758597	0.053271553	1.981869266	1.590610744	3.237862269	0.954685097	7.952160916	0.099053599	2.336643257	0.319561963	2.483784507	2.410895295	0.798976282	0.230943929	0.408746412	7.8943435	1.179344826	1.738867503	0.107627078	1.585863756	0.323547828	5.265253066	5.936905068	2.864098803	4.579021622	2.041165164	0.277294987
CGGA_1018	2527	1	1.584724552	1.867602953	3.476177914	1.564234469	0.515701674	1.851493294	1.013836269	3.672390514	0.066356678	8.043196571	0.052203261	2.816915673	0.219861277	2.824132419	2.285902087	1.514895406	0.125451037	0.397425184	7.583034456	0.205105135	1.891677175	0.039587579	1.34993488	0.451495844	6.814257894	5.010071585	2.610258324	4.409970244	2.702682838	1.310181685
CGGA_1019	212	1	-0.052921324	3.549732214	3.542170891	4.419520924	0.313493684	2.839804144	2.269827721	3.092794296	0.100788392	12.97914292	0.800097746	2.022136624	0.094154948	6.155760958	4.537452622	3.415325728	0.624592309	0.822239783	7.38006605	0.362935118	1.68800368	-0.057567996	1.573135795	0.729783788	6.343635701	7.679716646	7.250356168	3.344300895	1.670112846	2.406010669
CGGA_1020	1120	1	1.078588831	3.472302939	2.619387728	2.474737286	0.274133119	2.582148858	1.765016675	5.644597586	-0.064946347	6.832105642	0.715914558	2.626534497	0.57895024	3.750601002	4.368501239	0.825935923	0.018051687	0.958749773	6.422190122	0.180025302	1.933098219	0.086344512	1.308721885	0.335977391	5.890525729	4.798624383	4.973240215	4.180408635	1.832877274	3.900559553
CGGA_1022	3265	0	1.062101145	4.461870374	3.202824124	4.862090919	0.2821181	2.785602214	2.312157286	2.251220193	1.543037782	8.708394123	0.817398394	2.15215229	0.278024405	4.437728876	3.821668307	4.620993291	3.583282231	1.604248638	7.451028798	0.604479723	2.551174743	0.12697311	2.480964668	1.049648209	4.841894002	5.326459408	4.178020599	4.025769961	2.247229319	1.067247204
CGGA_1023	681	1	1.44639519	2.157647611	3.36151499	3.351771391	0.137848277	2.930217977	1.226500376	4.21972937	3.145161151	9.513631602	0.052210927	5.561404094	0.165873323	5.361302796	1.233601774	2.433937285	0.25200521	0.909913747	7.150656067	0.636302587	1.159760351	-0.027667247	1.942246293	1.263970019	6.377303208	7.024496388	4.041546337	0.375745688	1.334625933	0.566211587
CGGA_1024	3074	1	0.726297327	3.813527851	4.278365647	2.730738559	0.033349423	2.992749222	1.806788067	3.004933786	0.060535093	9.19047012	0.125454035	0.743734135	0.03154672	3.966160876	2.964297619	1.301668557	0.334453515	0.680111812	7.285296361	0.050897979	1.310996464	-0.027667247	1.190448068	0.141526108	6.450498749	6.733869852	3.126714097	3.992832922	1.791053213	0.029118661
CGGA_1026	1570	1	0.654183978	4.223430052	4.132618601	3.639090205	0.328853863	3.256484787	2.127921873	2.867217024	0.41559079	5.809885278	0.268880105	3.802862956	0.177488038	4.93863947	2.949993713	2.66794066	-0.112201978	1.305713365	6.419538909	0.247672188	1.878033605	-0.057567996	3.307647625	0.187108896	8.031740133	4.594562825	3.527702426	3.732262167	1.927223937	0.925995163
CGGA_1027	2688	0	1.121628816	2.587062239	2.522520882	2.821099531	0.128746043	2.092556672	1.265265893	4.095326647	0.140303057	8.834792233	0.073594517	2.234378576	0.044287104	3.025937469	1.814618658	2.298588764	1.86136157	0.532011264	6.697038683	0.459114181	1.213652961	-0.057567996	1.736781252	1.031258224	5.406978538	4.143332577	2.822076704	3.435170316	2.28066505	0.682220638
CGGA_103	1188	1	0.669465508	2.592372033	3.628465379	2.252711056	0.200853618	3.096254088	1.793055696	4.110416113	0.161112895	7.973484634	0.480192959	3.249861759	1.667926376	2.417062388	2.58141878	0.999981589	0.683134531	0.442178699	6.922981416	0.836167389	1.546206215	0.025576084	1.92328406	0.668206823	6.300252002	5.421159664	3.119622586	5.058843884	2.594996121	0.290147456
CGGA_1030	2934	0	0.408366677	2.398169543	2.943220911	1.445357811	0.053271553	3.09796042	1.11865711	4.074440957	0.552191084	8.377547486	0.052203261	4.085924263	0.126541461	3.436724563	2.0454082	2.129863831	0.980078107	0.712193911	7.905845091	1.533517086	1.627380998	0.025576084	1.344332508	0.484513163	6.272609472	5.737806503	2.639546296	4.224555834	1.779787196	0.470568827
CGGA_1031	2457	1	1.218834628	2.512556236	3.499468454	1.814279184	0.409720883	1.948607225	1.24385575	4.832466215	0.159791776	7.575690095	0.008273675	1.99962519	0.341364056	3.417921737	2.591087282	2.858306237	-0.089517554	0.397790508	6.988652572	0.207413618	1.901489176	-0.057567996	0.892498528	0.461440448	5.027304826	4.747144165	4.94578521	3.657382049	1.604239234	1.765242385
CGGA_1033	1322	0	0.148049091	2.210897358	2.563845447	1.63109368	0.053271553	1.08425293	0.432871804	3.055152906	1.567372212	9.584214498	0.052203261	3.223701937	0.245444442	4.57750695	2.318253309	2.129863831	0.383519993	0.374508451	8.234630326	1.413743322	2.29321056	0.039587579	1.044714323	0.347668326	4.340591447	5.652359313	3.535551356	3.611394363	1.628767179	0.631266322
CGGA_1034	753	1	0.464239834	4.913363765	4.880973769	4.702343207	0.621936052	1.232727895	2.470253039	3.642668241	-0.064946347	7.299954633	-0.048994927	2.622387696	0.516264454	4.154776618	3.891006338	7.300337447	3.173060326	0.768582563	7.2974494	0.065748298	2.023769496	0.01610215	2.318895862	0.767464525	4.795377273	5.123375642	4.512032981	4.867729857	2.054788488	2.673467963
CGGA_1035	567	1	1.723630305	4.587508368	4.657387241	5.751531802	1.052651033	2.847689016	3.024179091	3.142553126	1.563353864	8.641016858	0.823110657	3.730052116	0.639031102	6.196717084	2.956138414	4.723915284	4.765966145	2.42547456	5.245450766	1.663210217	2.749515816	0.503470114	2.99282104	2.716894263	5.333983693	5.878068532	5.313599792	4.773077545	2.552579845	1.111258048
CGGA_1036	1166	1	1.764199621	3.456173717	4.409250572	4.690089485	0.153058924	4.286236414	2.404876758	3.920716683	0.633893916	8.871962423	0.052203261	3.109556502	0.270578757	4.790853038	3.410413814	2.409612276	1.914472924	1.341903137	6.957863943	0.264597031	1.174666524	0.384148914	1.97053793	0.954253754	5.946728067	5.100614519	4.720237382	3.699687574	1.762901235	0.839144405
CGGA_1037	780	0	0.270986777	2.210897358	1.863080479	2.00712385	0.053271553	1.206598842	0.470144702	2.804000478	1.677736328	10.24780067	0.367379431	3.512386251	0.270578757	6.528584535	4.097396408	0.5664892	0.125451037	0.656468862	8.255879788	0.603038151	1.131032927	0.107627078	1.741824056	0.347668326	4.249253506	4.45795287	5.208294408	2.581531445	1.328241387	1.036750062
CGGA_1039	727	1	-0.065244656	2.506357079	3.96052084	2.889536726	-0.028106117	3.67869797	2.057695077	3.378508683	1.747359158	9.346940248	-0.025760724	3.248569362	0.450737585	2.686098016	2.429869162	0.35881926	0.117005796	0.336306157	6.651939742	0.28698341	0.658496028	0.12697311	1.812648227	0.20936044	6.661221931	5.679577155	2.808228047	4.182705996	1.970647126	0.017099043
CGGA_1041	2863	0	0.659473053	3.296385407	3.516935148	2.45003771	0.262573163	2.620499806	1.773569078	3.683105964	0.206003463	7.416639822	0.11436761	2.849313595	0.331550478	3.637766916	2.732778075	2.785156352	0.171538915	0.588567569	7.329801905	1.001697452	1.55175968	0.039587579	1.528081015	0.658590865	5.866624353	5.569568915	3.33408335	4.590678955	1.884519283	0.83030595
CGGA_1045	348	1	0.946917644	5.049072364	5.258292736	4.447337154	0.690013858	3.576815617	2.899467408	2.87559713	0.628656859	9.281171924	0.165396227	3.331922773	1.285717553	5.349183728	4.718239538	3.881449255	2.760458055	1.332588625	8.260457297	0.646776915	2.319154219	0.0445924	2.804722651	1.577164532	6.718308296	4.781121984	5.266684022	3.348913504	1.200781126	0.533534149
CGGA_1046	2829	0	0.119976177	1.887327668	2.17391404	1.287213009	-0.028106117	1.613924207	1.030718983	3.81938745	0.483422817	8.020976242	-0.060781764	2.293912544	0.03154672	2.748860619	2.294547544	2.481150406	0.038486307	0.158598586	7.203655732	0.538955645	2.174658033	-0.027667247	1.117688375	0.414494473	5.076527	5.224514814	4.270098808	2.38014291	1.704712722	0.483001785
CGGA_1048	703	0	1.474528159	3.4405689	3.663602027	2.636976251	0.277661649	3.031560744	2.195007463	3.438727038	0.206003463	8.948020805	0.11436761	3.572596078	0.424009603	4.675548738	3.462403437	3.641367614	1.006884378	0.999789926	8.779365189	2.775204506	1.758259068	0.067199124	1.694671331	2.688752173	5.841509687	5.798634869	4.541041016	4.114881911	1.788148906	4.024812434
CGGA_1049	809	1	0.030429497	3.927945905	5.171318176	4.474629201	0.358948649	3.056542663	2.612992924	3.500080975	1.662155081	7.698704363	0.165396227	1.94221773	0.351656086	5.884891056	2.81121343	4.840920404	4.746110497	0.944960785	8.851123721	0.166160909	1.657079733	0.03041447	2.816294844	1.325412041	5.385825027	5.611724115	4.143344178	4.521272194	2.792183869	1.254992743
CGGA_1050	3040	0	0.733308315	1.70156737	3.330107068	1.365076279	-0.082063898	0.914770137	1.060334431	3.809127685	0.140303057	8.279368225	-0.00296493	1.895080684	0.044287104	2.534859367	1.849804649	0.635927404	0.058588642	0.216465255	6.433819184	-0.13843457	1.000989767	-0.057567996	1.183970511	0.315646913	5.087005366	4.268437489	2.514167305	3.426212037	1.733905045	1.547665458
CGGA_1051	838	1	0.443685736	2.64393726	2.61163956	1.880269632	0.053271553	2.593556764	1.437632806	3.482944388	0.936027321	8.242561562	0.083590182	3.590856086	0.193812937	3.110794043	2.778989214	1.286679989	0.788525518	0.506771942	7.801191853	0.917846497	2.51053075	0.067199124	1.36107217	0.359579474	5.32881473	5.327542766	3.272796759	4.192253788	1.750091748	0.127972699
CGGA_1052	2964	0	1.163383832	2.789701613	1.978396264	2.163558485	-0.007239174	1.6855633	1.239536067	2.745887384	0.100788392	8.695139767	0.135564063	2.511452439	0.402045302	4.740971639	3.421382274	0.090521719	-0.089517554	0.134801119	8.267934573	0.207413618	0.8213633	0.417776853	0.876804043	0.106347264	3.606689575	2.81606928	3.771935188	3.013542553	0.866339225	0.789133117
CGGA_1053	370	1	0.646763859	3.720922572	4.77975269	4.461988235	0.155831033	4.156938564	2.162971607	4.293079645	0.947201202	9.944407071	-0.084706136	3.02706901	1.033854297	5.600134403	4.297345637	3.503774685	0.234834568	0.999359977	9.498432717	0.834243858	1.463284987	-0.057567996	1.786286342	0.955207014	5.304808173	6.172632355	5.718085204	3.042755069	1.482153927	2.086316121
CGGA_1055	1611	1	1.06007922	3.507412572	4.243998037	2.601490476	0.33672033	3.148176541	1.763724742	5.300172558	0.36167071	7.657185638	0.217612604	3.153380314	0.446221199	2.857237337	3.584798712	1.484360389	0.20152432	0.907597162	7.573389014	0.168121472	1.981245367	0.039587579	1.257461611	2.056170994	6.30295002	5.373217494	3.505229902	4.831589223	2.492269395	0.224732316
CGGA_1057	1549	1	0.669465508	4.293917798	3.604499001	4.588237991	0.33672033	3.017157631	2.42052599	3.641914934	0.818033882	9.70304621	1.739756713	3.358251239	1.897462359	6.102322727	5.603894826	2.149717304	0.961947751	2.067687573	7.80694478	1.048328095	2.871968154	0.039587579	2.22750532	0.938437242	5.532068988	5.137907589	6.625719507	3.944081819	1.48976193	2.993610451
CGGA_1058	995	1	0.802594724	4.198050589	3.777450628	3.25208425	0.528724794	2.615640731	2.195007463	3.725116597	0.206003463	8.419246519	1.010036652	2.611280178	2.920181237	3.802658446	4.505158684	1.395367843	0.20152432	1.617417311	8.047635071	0.077708811	1.968779467	0.094279645	1.930659531	0.335658328	5.648143975	5.167042784	4.213249639	4.641274085	1.96701024	1.126418302
CGGA_1059	21	1	1.463096155	4.560384181	4.540386087	3.218279272	0.690013858	3.254937963	1.79497394	6.118261987	0.30966015	8.155715197	1.339275616	2.943920961	-0.04734689	3.383897315	3.933411852	0.992270879	-0.089517554	0.744975485	6.822356204	0.095058696	0.955346025	-0.057567996	1.516337154	0.315646913	5.437326329	4.902633242	4.152525171	4.904553353	1.3983618	2.522441047
CGGA_106	4374	0	0.649411446	4.454144918	3.258484403	4.168770862	1.331998577	2.944663966	2.195007463	3.679900474	0.227876423	9.336910748	0.159441388	2.473724729	1.324566443	5.56628706	4.992224868	3.279599546	1.509844881	1.655434472	8.601778537	0.408113637	3.09743118	0.351014593	1.97053793	0.696677178	5.251923386	5.099366001	5.949473296	3.821424971	1.363340067	4.234657509
CGGA_1060	227	1	0.788165902	2.405892543	3.07764248	1.660057263	0.146876205	1.951942235	1.055439748	5.017970412	0.198247955	7.622610084	0.155533795	4.428154553	0.330998247	1.26439394	1.047239692	0.497253572	-0.067241882	0.205072063	6.659358798	-0.089052162	0.721862962	-0.057567996	1.355984829	0.335977391	6.053767344	5.784838336	1.664068542	4.892928796	2.609728013	0.533534149
CGGA_1061	532	1	1.084041817	2.526926291	2.697885971	1.270273426	0.003048482	2.230921874	1.150366289	7.545096762	0.100788392	6.564244898	-0.084706136	4.621333613	0.223035872	2.244945746	2.373571101	2.71882645	-0.089517554	0.485464473	5.979302296	0.435583513	1.039716786	-0.057567996	0.923426631	0.325848718	6.236384782	4.495137993	2.697689752	5.013124583	1.962036877	1.23536337
CGGA_1065	2682	0	1.35528953	1.631852021	3.783783452	1.096150908	0.053271553	2.30825287	1.110862565	4.679149928	0.36167071	8.543210822	0.083590182	3.349554659	0.070353114	2.697574469	1.203565646	1.484360389	0.125451037	0.374508451	7.965964793	0.077708811	0.925368926	0.025576084	1.183820317	1.124708935	5.840784835	4.814518552	2.543394647	4.164002119	2.273255728	0.412851692
CGGA_1066	723	1	1.17703845	4.163718948	3.438226999	3.330596766	0.770326411	3.378813386	2.79828145	3.345572543	0.003394254	8.301353592	0.159441388	1.979094986	0.084608149	3.416542808	4.099724569	2.471241724	0.72614948	1.263784155	8.767209773	0.321598984	1.595447354	0.222380979	2.360470525	0.993054908	5.224058005	5.613721141	4.664025135	4.646832946	2.290381868	2.352441122
CGGA_1068	68	1	1.011438856	3.332058793	4.737409667	4.028305067	0.444610689	2.969111144	1.680945171	2.783536217	0.597218508	9.089214256	-0.060781764	3.043966707	0.372022961	3.400985962	3.799183191	3.880286137	3.662492822	0.844651519	6.206476524	0.41171668	1.139624908	0.03041447	2.035742266	0.479790627	5.342918691	5.408682146	3.901792273	4.613623978	2.254707478	0.62157875
CGGA_107	2156	1	0.443685736	4.221831741	5.045745139	4.772490885	0.836626253	3.965863447	2.749727218	3.267457259	0.871811401	8.266561368	0.393152157	1.167330521	0.632000139	4.129439389	3.035798518	3.240342629	2.564715805	0.721272579	8.254834375	0.205105135	0.782819359	0.17252998	2.484262883	0.831188454	6.013061498	6.16300024	3.952654128	5.087622942	2.702682838	0.757619654
CGGA_1070	333	1	0.130776919	3.641682319	4.76061027	3.975985557	0.257988086	3.314244461	2.623160136	3.045543112	0.597218508	9.672533321	0.165396227	2.125750801	-0.007362107	5.407334293	2.557963919	2.795632687	0.381405983	0.23899105	8.210462006	0.312686222	1.306514674	-0.057567996	1.741346473	0.585152009	5.492464176	7.594741602	4.302761219	3.628266872	1.45460779	0.636993805
CGGA_1071	2876	0	0.312155885	3.485661129	5.964978291	4.322913922	0.656498713	2.884650461	2.391352652	2.750355145	1.603419928	8.649977557	0.184882799	1.110040828	-0.074631174	4.287131559	3.321635541	4.760556191	3.306120499	0.814692907	6.227628859	0.593735957	1.886876599	-0.027667247	2.25766576	1.138170507	4.842952248	5.613714839	4.919239265	3.90056943	1.851191236	0.566211587
CGGA_1072	1090	1	1.685211958	4.461275666	4.810026757	3.234831656	0.690013858	3.454729411	2.267678925	4.679322215	0.500052157	7.24015945	0.062950031	3.621955786	0.03154672	3.856677415	3.550877508	3.370936297	0.73897584	1.071027576	6.026384028	0.942648354	1.886876599	0.086344512	2.638281203	1.166486963	6.659794111	6.25013251	4.354986195	4.646037568	3.462546756	0.862531728
CGGA_1073	270	1	-0.016589692	3.09492691	2.898995918	3.586694933	0.517700744	3.170873317	2.858312118	2.87559713	1.339828632	9.492446469	0.505567547	1.674768311	0.154164562	3.349250188	3.663229547	2.01159156	1.238320547	0.513568388	6.67460006	0.095058696	1.055984528	0.03041447	1.526817477	0.252839067	6.117793534	7.472296837	4.148857585	4.005076041	1.181822297	0.888272451
CGGA_1074	86	1	1.605056795	4.251560117	4.18568066	5.149154175	0.754142844	3.604755043	2.881160746	3.902002783	0.58132553	9.44674827	1.230430491	2.812367654	0.256279271	5.208617872	4.136333951	3.067259365	1.999476315	0.958749773	8.123163707	0.180025302	1.639593091	-0.012936023	2.73101555	1.30013509	4.728502282	5.951124941	5.386144875	3.709325772	2.306293143	1.316905049
CGGA_1075	720	0	1.697010933	5.307099374	4.176629879	5.38733569	0.98201927	4.227489538	3.065172048	3.985054362	2.732810622	8.891705894	0.939187417	3.886530104	0.378525808	6.84802102	4.821454278	2.72209377	2.215160131	1.810747236	7.776094209	0.741095239	1.92644542	0.185159156	3.333664634	1.561864713	6.39757101	5.831118545	5.418124935	3.676987371	2.023887795	1.473524354
CGGA_1077	591	1	-0.07767753	4.312247971	4.304258147	4.408828597	0.621936052	3.294704725	1.886932062	3.745062082	2.399124632	11.33203786	-0.060781764	2.857182696	-0.088468832	7.538148906	5.225335867	3.573625661	1.854383566	1.85989563	9.439261081	0.166160909	1.947228225	0.179498005	2.463757777	1.183208387	5.314718291	5.133482191	7.697621863	3.450038786	0.492266398	0.836295961
CGGA_1078	315	1	1.147871409	5.087834189	2.376683986	4.273420966	0.530486032	2.395183317	3.042069765	2.575267176	-0.064946347	8.290983396	0.175178801	2.14163329	1.620166644	5.705892269	5.239089929	1.875423611	0.358152638	1.064654301	9.013231589	1.04444531	1.878033605	0.086344512	1.816999355	1.205200176	5.527189143	5.01213921	5.27743904	3.793419739	1.593911331	0.448242762
CGGA_1079	471	1	0.367740252	4.911133294	4.5480496	3.796987881	0.082076032	3.12137894	2.653246771	3.342780689	0.23602943	8.129767414	-0.048994927	2.879220845	1.41422339	7.347710534	4.314242848	3.962094226	0.727421865	0.585995735	8.801991637	0.234360167	2.583350295	0.140276619	2.227810937	0.744976879	5.524838293	3.531577838	5.741440539	4.167740096	1.298993823	2.649137319
CGGA_108	366	1	0.802594724	4.198050589	4.450137743	5.000267986	0.951885964	3.036922703	2.649996298	3.007896162	0.003394254	8.192559806	0.527865357	2.680453208	0.167282193	3.195700294	4.141710197	3.916573105	0.915677501	1.161339316	6.757434079	0.090998164	1.535035896	0.025576084	2.565709254	1.008288695	5.885434005	6.081581327	4.279697509	4.687217192	1.812917161	0.949459886
CGGA_1081	216	1	0.234430937	2.363377906	4.103488915	3.146616424	0.003048482	3.114669408	2.004662949	3.155245909	-0.064946347	7.854591849	-0.084706136	3.875353324	-0.145182931	4.30831828	3.429181783	0.919702459	0.795179445	0.122756882	7.749941044	2.07864306	0.978358087	0.001652868	2.12757744	0.164501311	5.897524905	4.916805593	3.525234398	3.753682825	1.823657621	0.696969082
CGGA_1083	450	1	0.264086235	4.915145859	3.833573121	5.219678503	1.361848164	3.199892392	3.213333907	3.327971	0.705301561	9.467769006	1.837777595	2.022136624	0.106357756	4.538977149	5.970000857	2.884292327	0.058588642	1.405334883	7.27033432	0.312686222	1.77997396	0.01610215	2.234494348	1.56029336	5.904170829	7.678551167	6.346441959	4.664534847	2.646947509	1.731304868
CGGA_1086	1977	1	0.347525313	2.25512093	1.286635221	2.184094687	0.216493289	0.982627018	1.831245933	1.637273733	0.078588748	5.693389178	0.052203261	1.941158102	0.14025084	3.964870251	1.216785292	3.190257481	0.370250185	0.254028969	4.336588216	0.469574343	1.271703954	0.107627078	2.212579609	0.993054908	5.058464587	3.310498651	1.465026654	2.27422778	0.766318561	0.64138044
CGGA_1087	701	0	1.768882062	2.045938272	3.141088312	1.761095935	0.169139156	1.946450351	1.216281221	2.966258058	0.003394254	8.176040363	0.052203261	3.868331185	0.378525808	2.975972194	1.451619065	0.543434427	0.125451037	0.291257473	6.831158065	0.130105575	0.782819359	0.025576084	1.051664639	1.258185627	6.051969029	4.426314945	2.20828876	4.69471273	2.143460517	0.211292969
CGGA_1091	1116	1	0.86024546	3.949530535	4.121222316	4.832903778	0.759322784	2.907586964	1.514896329	2.989234934	0.892679586	8.371896837	-0.084706136	1.522803334	-0.102440189	3.444232731	2.703459114	1.741200041	1.203274428	0.522818643	8.123542318	0.065748298	0.651270759	-0.057567996	1.993576669	0.568128382	5.596228466	7.210378438	4.391277185	3.385549325	2.004725581	0.403510301
CGGA_1094	252	1	1.892194763	3.478996265	4.198741935	2.498646567	0.146876205	3.374437933	1.917259959	4.483258173	-0.064946347	7.437384453	0.135564063	5.598549429	0.655748331	3.463140905	3.022330746	1.470659473	0.135880459	0.541146965	6.170093281	0.28698341	1.380778977	-0.012936023	2.463757777	0.315646913	6.86780026	4.614737626	3.652202781	4.856862061	1.757913657	0.711559786
CGGA_1095	2778	1	1.80395989	3.480109046	4.287031541	2.74773235	0.110313697	3.732117253	1.608701367	4.674410913	1.603419928	9.816475978	0.104976574	3.848475004	1.92998398	2.635802246	2.043668924	2.433937285	0.624592309	0.720984534	9.597566964	0.337999582	0.735554931	-0.057567996	1.278446815	0.274086744	5.891860567	6.805472036	3.472724771	3.248862771	0.798400462	1.929271879
CGGA_1097	1378	1	0.699037302	3.191217622	4.390289158	3.152182897	0.231991422	3.704959695	2.941218418	4.033371897	0.783248118	8.804609805	0.405883051	3.075022647	0.193812937	6.234968232	4.674839184	0.875249567	0.383519993	0.774559073	8.405755567	0.155567024	2.156552598	0.039587579	1.974107006	0.516793974	6.421132851	5.053571215	4.514524386	4.078699302	2.009899219	0.340463411
CGGA_1099	122	1	1.262623256	5.612923819	4.646053638	4.18792527	0.290045841	2.873065051	3.256777568	3.655247571	0.466664065	9.756746845	1.036713917	3.260690813	-0.04734689	7.791970342	5.229749049	0.575297183	1.41343832	1.395159595	6.05392715	0.880270181	1.385024517	0.01610215	2.40799686	0.895355738	7.455378542	4.804656802	5.628342495	3.840387441	0.924867975	1.741575063
CGGA_1100	2596	0	0.408366677	1.301985315	1.397925305	0.246719729	0.216493289	0.476874655	1.873018944	3.599393804	0.003394254	5.273473004	0.052203261	2.558384167	0.070353114	2.686459533	0.633388397	0.304499237	0.498124518	0.189728103	5.016420125	0.077708811	0.436213902	0.025576084	1.183820317	0.484513163	4.640999311	3.750318665	0.523336608	2.469418072	2.329489533	0.515166129
CGGA_1101	214	1	1.097649694	0.831787344	1.796271202	1.224669341	0.169139156	1.434129066	3.250413991	2.248006827	0.003394254	5.644758929	0.052203261	2.350783134	0.070353114	3.985902814	0.822283156	0.577883915	0.216303511	0.136106395	5.204930831	0.104159116	0.286706344	0.17252998	2.221554301	0.62935358	4.772237487	4.157357347	0.956390885	2.575721788	1.804713221	0.302888646
CGGA_1103	585	1	1.754789256	3.608346418	4.469487089	3.276438394	0.713045753	3.38572661	2.448267948	3.310638886	0.003394254	7.11122991	1.010036652	2.469451176	0.112699622	2.081205562	2.940328476	2.910893445	0.808775063	1.114087235	5.76855982	0.24111114	1.568295199	0.025576084	1.366607447	0.50611351	6.434730281	5.184671454	2.729051775	4.481626049	2.108073279	1.005603961
CGGA_1105	609	1	1.318953923	5.932365228	4.706076639	3.684838959	0.706398086	3.553609367	2.63325755	3.457319419	0.793813559	9.16867374	1.565725578	3.097103674	0.256279271	5.516152735	4.145625102	1.604807397	0.448651546	1.5081414	7.165267249	1.148146602	1.820661322	0.16653708	2.46951429	1.517212465	6.214198481	5.86992952	6.232459904	3.232909186	0.932066201	0.8754628
CGGA_1106	420	1	0.420235285	4.994427453	5.239203271	5.486477187	0.653782676	3.67074861	3.136553169	3.831321477	1.997734363	8.879550856	0.099053599	3.014415724	0.167282193	5.353470521	3.520826716	3.853966124	2.830945784	0.89963744	7.617581005	0.217213196	1.600818072	0.067199124	3.414181894	1.786426995	6.901912643	5.63318897	4.601871413	4.600502859	2.572349332	1.067250601
CGGA_1108	870	1	0.55557912	4.800061754	4.284655597	4.743072564	0.99194702	3.836743213	3.606557443	3.908183004	0.003394254	7.866639163	0.052203261	3.785878626	0.126541461	4.594726605	4.019044481	3.84263892	3.051131631	1.213484862	7.675632139	0.630012258	1.84248601	0.921967721	2.568033789	1.219419121	6.880850152	5.823426881	4.214967363	5.252756115	2.484961688	3.171913681
CGGA_1109	1348	1	0.726297327	2.847381226	3.10629009	2.149698879	0.208088713	2.19953382	2.20171043	3.397720207	0.040122724	7.950002347	0.052210927	1.727297431	0.712782029	5.376771322	2.763893552	2.224400164	1.211148763	0.315228499	8.177543286	0.152180494	1.072061254	-0.057567996	1.962186922	0.626834792	7.445962159	5.223366771	3.48282828	4.557765358	2.299003963	0.590216039
CGGA_1111	2582	0	0.811653298	3.58024848	3.588679192	4.113138684	0.053271553	3.134966397	1.863841487	3.815974802	1.236456648	9.140049069	0.418512502	3.956890299	1.14007261	4.812232626	4.140958374	2.957438812	1.490475775	1.548336716	8.200934137	0.537940198	2.141789762	0.080804483	2.160595688	0.619475069	5.235354612	5.197828516	5.655028896	4.174570333	1.515695632	1.02125941
CGGA_1113	1265	1	0.312155885	2.086211638	3.846614241	2.573300329	0.155831033	2.281065451	1.658341091	2.518211807	0.080755794	6.492626527	0.421155103	2.588901514	0.069435984	3.21202301	2.573330293	0.317677427	0.097838491	0.397790508	5.862943147	0.604479723	0.405978469	-0.057567996	1.446463121	0.659317691	5.708521396	4.404382941	2.701347762	4.022128942	1.776917096	0.239413768
CGGA_1114	460	1	1.158232117	6.388954524	4.315665543	5.454555846	1.064479115	4.145065671	3.73353378	4.001095461	1.115426965	9.713079154	0.926807157	3.614369404	2.852673789	6.464853488	4.034000947	1.017262337	1.117416484	1.36941006	9.773843558	1.412294853	1.721563828	0.279365038	3.309335461	1.42222688	4.726276029	5.698932876	6.910964427	4.856862061	2.147405545	2.274099502
CGGA_1116	248	1	0.654183978	4.029883929	3.444499187	2.538230387	0.013241321	2.010879477	1.892492942	3.291281517	-0.064946347	10.05146632	-0.084706136	3.510381154	0.871513065	4.791774127	4.571609812	2.813841196	0.234834568	0.620918334	8.806493418	0.561083781	2.101291263	0.01610215	1.479097721	0.141526108	5.010657919	3.441429123	6.147692654	3.790787697	1.143362077	2.663093633
CGGA_1118	398	1	1.188861571	4.026747657	4.029955065	2.491331815	0.233319811	3.104555171	2.077405267	4.483258173	0.628656859	8.385904151	0.584465332	2.819906591	3.390277242	4.206294494	4.438591318	1.515750784	0.784141279	0.881264091	10.80420082	0.065748298	1.194300194	0.072555023	1.552717611	0.424009282	5.898190372	4.695369398	4.55785295	3.479546116	1.832877274	1.298152618
CGGA_1119	422	1	1.257825004	2.072617871	4.65496369	3.037669004	-0.028106117	3.29923388	2.347203745	3.341140795	0.793813559	8.981071745	-0.014309063	5.369914084	-0.060924681	6.582514033	1.309232428	1.036924517	0.864620864	0.629521338	7.050727335	-0.105351314	0.343933561	0.267236953	1.727610977	0.295019629	7.070130059	3.847940326	2.797781335	4.676156078	1.250484571	0.558115315
CGGA_112	1534	1	0.608453908	3.251350614	3.647323676	2.131344042	0.33672033	2.193620087	1.134119229	4.853433999	0.194926368	8.274277204	0.129535072	3.505629131	0.489637225	3.355200311	2.448353066	2.708612236	0.448226083	0.537999718	6.982048359	0.14289579	1.337290284	0.305586663	1.221129791	0.609528663	6.502939412	4.965009331	3.825395716	3.927420716	1.903730562	1.432885921
CGGA_1120	422	1	0.296949903	1.10212013	1.411186438	1.239057817	0.053271553	0.611432643	1.055071066	2.225604218	0.003394254	4.81009663	0.11436761	0.39993433	0.070353114	1.725519505	0.612957808	0.769334044	0.125451037	0.163170197	4.499671275	0.050734704	0.635315288	0.025576084	0.58650313	0.359579474	3.56448095	3.463643124	0.618633195	2.299907154	1.059215069	0.127972699
CGGA_1121	2560	0	0.907741476	2.552402161	3.407606753	1.800321436	0.435412031	1.507733126	0.727451985	5.032462042	0.161112895	9.111053296	0.129535072	3.347371432	0.25806672	3.780906164	2.938495175	3.294286115	0.125451037	0.598468701	7.639145408	0.287684836	2.065664451	0.025576084	1.208804509	0.274066209	5.439275788	4.424177109	4.567461702	3.741598933	1.525926448	2.405059075
CGGA_1124	484	1	0.162687562	4.535053834	4.475426608	5.253012634	0.848637991	3.875480174	3.268802428	3.592950294	0.291487141	10.8330004	0.746657725	2.34221113	0.469764494	6.250881549	5.122362242	3.720407605	3.363860973	1.711054368	7.246597122	1.04444531	2.574488222	0.633115381	2.449273904	2.05617011	4.64291247	5.901893159	6.193280689	2.936520133	1.639976458	1.415674461
CGGA_1126	784	1	0.924549715	3.613394647	3.509146275	2.849553417	0.322145501	2.978604883	1.510286939	5.465627631	0.560598108	9.067622515	0.203268726	4.167699338	0.67959984	4.627223334	3.137674443	2.659040877	0.274058003	0.730293604	7.897343879	0.354689224	1.298290919	0.067199124	2.421168052	0.299018489	5.950061079	5.151162154	4.595915313	3.784364207	1.647468894	0.436210886
CGGA_1127	2547	0	0.244551568	3.853443798	2.300776868	2.547991265	0.262573163	1.422442095	0.835791588	3.647408983	1.09496501	9.745933366	0.231827836	3.822831166	0.435158447	6.349936581	4.663657572	0.422473214	0.125451037	0.834301486	7.853825753	0.168121472	1.223986401	0.17252998	2.400355877	0.323547828	4.536933094	4.288743429	5.705612858	3.165699375	1.391884363	0.610827128
CGGA_1129	168	1	0.976614921	4.063974973	3.212400168	2.078338741	0.580198453	3.229995323	1.471204476	4.856471354	-0.064946347	9.918249419	0.570498225	6.335901905	-0.033895405	3.672223496	2.79109141	1.738315458	2.062162282	0.951871388	9.571672588	0.667530596	1.31991627	0.242684567	2.102397933	0.832856631	7.812880761	4.973398422	4.368255543	3.853298468	1.443483242	1.920326156
CGGA_1131	2533	0	1.768882062	2.839569584	3.844457801	2.245641208	0.292618356	3.291504597	1.24501959	4.733610399	0.172482781	8.221129005	0.052203261	3.749456504	0.18060898	1.986712385	2.827658307	1.658818393	0.460851197	0.646965103	7.498788925	0.343748218	1.101206729	0.067199124	1.926976699	0.677759309	7.043404801	5.86436735	2.370114392	4.960989788	2.889208942	0.515166129
CGGA_1132	2533	0	0.639279722	1.872021155	2.43301821	1.741072654	0.053271553	1.46859737	1.022179407	4.88636959	0.003394254	8.838075792	0.052203261	3.468324614	0.660749316	3.77357506	2.566997327	0.798976282	0.245448155	0.588567569	7.621133663	0.205105135	1.418396094	0.094279645	0.897848586	1.000691846	5.256509214	4.661320672	4.352200224	3.260079923	1.500197364	0.127972699
CGGA_1134	59	1	0.544769431	4.862457932	4.749173011	4.800127285	0.665800494	3.787403692	2.969006697	3.279111509	0.695724841	8.431049103	0.301052276	2.532130536	0.282982464	4.283552642	3.334633988	5.103475559	5.50613175	0.962100538	6.539395104	0.873902431	1.796290701	0.025576084	3.20337965	1.000691846	6.731175556	6.108691571	4.197686767	4.847277135	2.177913047	0.757619654
CGGA_1135	1172	1	0.784306478	3.849197734	4.094841424	3.777724228	0.567210279	3.392604759	2.42052599	3.595977663	0.776177012	8.945477273	0.966128367	3.572596078	0.167282193	5.34355443	4.460811168	2.599038378	0.961947751	1.443432507	7.499921818	0.310387827	1.512437147	0.772776901	2.760714372	0.619475069	6.484654548	4.990243466	5.407912878	3.789883765	2.171716255	0.989780171
CGGA_1136	236	1	1.153061356	4.287855469	4.431889388	3.448655502	1.036680862	3.016062969	2.259052208	3.6271808	0.612995054	7.69282091	0.942396293	2.356477162	0.256279271	3.285757814	4.939554977	2.829253517	0.915503206	1.455184589	6.93737307	1.663210217	1.471268598	-0.057567996	2.039520191	0.91558917	5.201902972	5.088609546	4.916693503	4.647014094	2.143465835	1.487380929
CGGA_1137	2519	0	0.335045439	1.308617897	1.710211521	1.401303836	0.365503058	1.164667243	1.179522047	1.696471188	0.003394254	4.793930673	0.188793852	0.883234253	0.098722738	3.011353339	1.16311082	0.472044572	0.125451037	0.202823188	4.835785017	0.584754012	0.735278324	0.416521458	1.239414695	0.599513423	3.654235842	3.546717165	1.840092159	2.897372363	0.73866193	0.084474016
CGGA_1138	411	1	1.568718191	2.65653502	4.003092271	3.225522426	0.153058924	3.494345012	1.826527849	4.346398299	0.41903454	8.609782629	0.217612604	5.189912272	2.0016286	4.828502695	2.380716367	1.115055793	0.925042052	0.646965103	8.027638812	0.117194123	1.37528093	0.025576084	2.508718281	0.599513423	6.707325332	5.328930546	3.83999898	4.253006275	2.62386111	0.631266322
CGGA_1139	1196	1	1.730503485	3.416543723	3.481302718	3.665409027	0.373694403	2.582148858	2.062647442	4.469629814	0.254674471	10.19240542	0.232266962	3.366613553	1.438608861	6.427884032	3.520137668	0.718918495	-0.089517554	0.671799615	10.44526127	1.109019525	1.860174411	-0.027667247	2.12757744	0.610308944	5.059756773	4.78719324	5.711114963	2.609855294	0.995720876	0.269843681
CGGA_1140	921	1	0.130776919	2.340529813	2.369596337	1.502027157	-0.028106117	0.760776207	1.351932947	3.018565829	0.735211608	8.778837446	-0.014309063	2.115092291	0.441129416	3.434707352	1.962187041	2.492697706	0.491532136	0.620918334	8.481833031	2.148082659	1.337583425	-0.057567996	1.034288365	-0.030697364	4.606815427	4.677188642	3.179770867	3.371865759	1.097545837	2.264834829
CGGA_1141	432	1	0.176280977	2.336402778	2.809458105	2.088488996	0.277661649	2.53800902	1.612751283	3.3428117	0.769066946	9.115271923	0.174185566	3.029833254	0.098722738	4.439924198	3.210078442	3.091019646	0.778301265	0.548258295	9.349719402	2.031233749	2.319737507	0.107627078	1.576398974	0.235812095	5.433308982	5.769931933	4.312481841	3.48162534	1.80882164	2.109752416
CGGA_1142	1005	1	0.511849615	3.032241761	4.44256924	3.018176468	0.153058924	2.948477415	2.582180746	4.001078582	0.13806811	8.563899483	0.083590182	3.869796471	0.070353114	4.757926617	2.413605633	1.050393299	0.747219977	0.408746412	7.627070887	0.117194123	0.676120406	0.025576084	2.077118601	0.156129786	7.982570054	5.343410297	3.687703584	4.573740117	1.656720154	0.290147456
CGGA_1144	2505	0	0.257829253	1.965828285	2.79596634	2.027902752	0.247350556	2.439127432	1.063176506	3.366096412	0.625952514	8.36490052	0.052203261	3.39246959	0.206896308	3.30142207	2.453620234	1.839439122	1.368918684	0.598468701	8.054503458	1.254556806	2.123125092	0.094279645	1.138984559	0.311335128	5.456684927	5.563255963	2.76108375	4.119120375	1.775586154	0.776130569
CGGA_1145	239	1	0.141494896	5.102126247	5.885341627	4.830353602	0.485075513	3.026716213	2.866922001	3.32962217	-0.064946347	8.52113423	0.380745273	1.303132372	0.488544292	6.589743312	5.992147292	2.383214238	1.130053047	0.784113348	7.60669516	0.615154838	2.157887398	-0.057567996	2.237825464	1.073801684	5.103104878	5.571601059	6.489797545	4.14805054	1.619632705	0.566211587
CGGA_1146	2498	0	1.660202801	4.083019574	2.833414683	2.968136397	0.733177	3.164356773	2.077405267	5.958326629	1.248176979	8.013410707	0.483124649	3.800554944	0.696714928	3.509601277	4.159979762	1.546100226	1.091749131	1.572903373	9.316281329	1.815192203	2.304072558	0.613880236	2.200790443	1.248182772	5.901846963	3.160155612	5.119304779	4.479136103	1.979220814	2.455399514
CGGA_1147	2498	0	0.737553368	2.182966299	3.566450294	1.274408779	0.053271553	2.399748058	1.393471804	4.190480876	0.500565251	8.225685389	0.188793852	2.726957851	0.070353114	2.567807558	2.609807051	1.446870932	0.125451037	0.517257647	7.838952095	0.090998164	1.595447354	0.067199124	1.106047497	2.007615336	5.812931863	5.110558189	3.496292308	4.671546145	1.911336544	0.62108221
CGGA_1148	596	1	0.598031667	4.217760471	3.321718127	3.874064572	0.567210279	2.946572031	2.297035173	3.213697891	0.761917489	8.475314892	0.516081007	3.308561845	1.921273752	4.179033249	4.508598465	2.756584236	0.788525518	1.257593267	7.795063363	0.953413737	2.415153496	0.080804483	1.791498089	0.599513423	5.980974381	5.346149496	4.60653207	3.575298893	1.762901235	1.919604649
CGGA_1152	2484	0	0.408366677	4.314605874	3.435473113	4.523312626	0.169139156	3.108153552	1.573776218	3.274753242	1.471737822	9.301064922	0.619112865	3.234467113	0.761486082	6.952731359	4.610568471	2.409612276	2.822674184	1.977159721	8.865500926	0.321598984	2.130619444	0.025576084	2.080423931	0.473590874	4.257604539	5.153955816	6.513979205	3.748449448	1.719704498	1.867964321
CGGA_1154	383	1	1.204865069	4.390093757	4.22990783	3.527360193	0.592395027	2.571107083	2.644688453	5.267576173	0.114604305	7.808067026	0.129535072	3.492986648	0.928257788	3.601049691	3.388255092	2.455269464	0.316011916	0.992331607	7.292690826	0.29908363	1.878423944	0.328483813	2.410801012	0.985377456	6.676999579	5.556043382	3.90991965	4.838744527	2.615047413	1.507485823
CGGA_1155	1373	1	0.802594724	2.999317715	2.702233349	2.198816063	0.216493289	1.273725438	0.777722265	4.481727335	1.623733733	9.499270571	0.144558765	3.448253977	0.18060898	6.001785955	4.644640468	1.074972421	0.435497906	1.036505319	7.136121169	0.547432557	1.324405203	0.107627078	2.023132799	0.639165119	5.083161082	4.380637064	5.254504758	3.39252443	1.42533292	0.891088562
CGGA_1156	2477	0	0.669465508	3.935749032	2.709503935	2.915413715	0.231991422	1.946450351	1.334601298	5.282550404	1.520440723	8.650923268	0.354334191	3.620437705	0.232709965	4.8611709	3.257240166	5.69808297	2.722783206	1.294340314	8.32754025	0.321598984	2.384031786	0.053461028	3.049760522	1.652030667	6.033391018	4.755683887	4.782999759	3.613933132	1.868943907	2.968946214
CGGA_1157	741	1	0.231151506	2.861383586	3.496059634	1.658055705	0.053271553	2.391158714	1.095144164	3.909082234	0.625952514	9.334261616	0.159441388	2.753052709	1.909417526	5.271187308	3.502839881	1.951719082	0.343366881	0.431121782	8.204891483	0.439190602	2.67679195	0.039587579	1.677119386	0.831188454	6.052583677	4.651243887	4.551232735	3.938226773	1.833204075	0.710297302
CGGA_1158	2471	0	0.649411446	2.00646052	3.379126547	1.689753854	0.277661649	2.391158714	1.134119229	4.342523097	0.280989833	8.633814261	0.052203261	3.899478004	0.070353114	2.712250365	2.851349571	2.149717304	0.510353546	0.506771942	7.636151587	0.217213196	1.412313726	0.067199124	2.019687865	1.33877841	6.275710504	4.97378408	3.76608801	4.722166014	2.516336909	1.507485823
CGGA_1159	2464	0	0.396400384	2.355222796	2.807219232	2.428369213	0.262573163	1.985748182	0.997001743	3.652880207	1.350395936	8.861372279	0.083590182	3.45933099	0.500288718	4.457074725	2.566997327	5.118550302	3.285672691	0.408746412	8.364737024	0.556859223	2.561578388	0.039587579	1.823652228	0.248676148	5.102236678	5.177649684	4.173100003	3.4090687	1.68408666	1.782303486
CGGA_1160	426	1	0.970725694	3.210063903	3.395390338	4.014280753	0.351501381	3.128062083	2.43229349	3.318034065	1.501821427	8.496240814	0.194509474	3.52632667	0.361875381	3.201251059	3.272934024	2.829253517	1.581430983	0.931041711	6.933983985	1.109019525	1.667465513	0.140276619	1.573135795	0.888546356	5.289644246	4.906505747	4.188853232	3.944578258	1.530809305	1.958674263
CGGA_1161	2463	0	0.47816711	2.843959867	2.768552966	2.172953453	0.231991422	1.922312972	0.807053219	4.068082844	0.740228344	9.41404526	0.083590182	3.443187734	0.206896308	5.024525701	2.951276247	2.026414406	0.546475462	0.76581562	8.552026559	0.24111114	1.833362442	0.025576084	1.24545647	0.406267277	4.720533538	4.946333094	4.496693673	3.412053347	1.484512739	0.60050008
CGGA_1162	2457	0	0.119258122	4.085243198	1.481786801	1.469935947	0.053271553	1.312461795	0.420227268	2.880775318	0.455907726	10.12014472	0.845925947	3.737356609	0.270578757	7.223028345	5.045171342	1.41489114	0.581779454	0.408746412	7.582562754	0.19288848	1.50100604	0.025576084	2.365855329	0.73378681	4.47453841	3.928625286	6.098634349	2.478892763	1.080895717	2.587817431
CGGA_1164	1022	1	1.197958184	2.002450348	3.628465379	1.668699927	0.231991422	2.675162155	1.209004986	4.134117519	0.126389535	8.891439818	0.129535072	3.652826937	0.219861277	3.754653034	2.923738332	1.368931537	0.570100051	0.757018027	8.515164163	1.293398686	1.406206067	0.025576084	1.571642245	1.067669183	6.168253698	4.833189384	3.90047173	3.90753058	2.088358713	0.424577637
CGGA_1169	1765	1	2.112812891	3.700077259	3.775332775	2.598724018	0.435412031	2.480087655	1.607248371	4.194105766	0.172482781	8.604593234	0.174185566	3.073676005	3.031380403	3.389509177	3.527954802	3.460063509	0.125451037	0.431121782	7.638355268	0.310387827	2.306533915	0.039587579	2.122691228	1.356756235	5.951170157	4.975163973	4.80966581	4.486049792	1.614562804	0.700647443
CGGA_1170	346	1	1.450589164	2.745893523	3.217172075	2.478441426	0.662155581	2.095621032	1.737523334	3.444924948	0.120636356	6.233383426	-0.084706136	4.049984586	-0.102440189	2.735092085	2.500425887	2.515497354	0.959572813	0.397790508	6.615941643	0.166160909	0.769197544	0.058638441	1.52158602	0.974607006	6.135846237	4.373185277	2.712283741	5.82208909	0.806063092	1.43715865
CGGA_1171	412	1	0.952907757	5.310873376	3.978370754	5.126744902	1.784996327	3.870101294	3.1450714	3.540433047	0.254674471	8.121269867	0.019408696	2.520206808	2.886826351	6.105181589	5.976817778	3.371787621	2.663743559	1.751701868	9.638542746	0.698185581	2.088671952	0.01610215	2.523178144	1.646701128	5.530710869	5.815501042	6.055661469	4.577840175	2.313556102	2.608198813
CGGA_1172	2414	0	1.330221729	4.758141512	3.529813233	4.292723249	1.419028167	2.814498795	2.024722778	4.471797074	0.518004351	8.930441249	0.939187417	4.012540442	1.091738703	5.656867336	5.356935083	3.138426391	1.758423494	1.954546937	8.452178953	0.781518024	2.544758856	0.529233091	2.302630386	1.179585514	5.778383651	5.425340976	6.333797456	3.952813247	1.693082711	3.15739718
CGGA_1175	441	1	1.520027409	3.145310401	3.496683802	2.907528482	0.164713933	1.478594067	1.615417592	2.734672312	0.080755794	8.046862755	0.041375506	2.630672757	0.189010204	3.238687748	2.980501736	1.92153177	0.579632213	0.646578302	6.896585199	0.718314136	0.989720687	0.03041447	1.424325456	0.129896874	7.347832159	5.000948525	3.063072542	4.334754936	0.858902382	1.044697636
CGGA_1177	449	1	0.438575092	4.735095837	4.70844269	5.875765283	1.297047991	3.223702032	3.092018568	2.618766461	1.140179982	8.591373037	1.254594122	1.586366174	0.044287104	5.974982725	4.88261622	7.68453008	3.857071476	2.045220044	6.491867407	0.375264693	3.34425774	0.716764129	2.550705592	2.692353539	4.308778103	5.233109751	6.653183826	3.081809456	1.557341888	2.323960188
CGGA_1178	422	1	0.916169885	2.666531634	3.095284236	2.032022586	0.053271553	2.001153806	2.150550692	4.7918991	0.206003463	8.215205136	0.287447147	3.172256343	0.2952797	3.05005612	2.609807051	1.790032483	0.302152331	0.693860668	7.431766725	0.724584153	1.767859689	0.067199124	1.221129791	1.124708935	6.721980178	5.56498083	2.894581372	4.570796269	2.310082255	1.284363508
CGGA_1180	2628	0	0.898050171	4.677613909	4.245305511	4.700749021	0.491678011	3.732117253	2.391352652	4.620384484	1.212776366	10.66921019	-0.048994927	5.07180442	0.820514484	6.882477728	3.931083003	2.518722938	1.835580673	0.895658458	8.334845861	0.459114181	1.045160871	-0.027667247	2.495161729	0.691070575	5.153040151	5.583197087	5.781487046	3.745668843	1.16268376	0.888272451
CGGA_1181	318	0	1.06007922	3.064403712	3.44918426	2.895296645	0.053271553	1.989616032	1.079250134	5.040481599	0.446787733	9.170250224	0.174185566	3.767002597	0.435158447	4.976455492	4.177313402	1.375584806	1.158709494	1.415949897	7.906852296	0.469574343	1.210063171	0.094279645	1.202600538	0.311335128	5.403730774	4.571387324	5.213069775	3.434213729	1.340046194	0.424577637
CGGA_1183	408	1	0.21762679	2.433953239	4.010181797	2.87260772	0.053271553	3.888163369	2.499237605	4.43312255	0.41903454	8.570780814	0.052203261	3.723506447	2.384634812	5.189601023	4.07310038	0.472044572	0.245448155	1.226227608	7.765251165	0.229214577	1.579216363	0.053461028	3.085399018	0.696677178	6.537622446	5.165858685	4.119404307	4.454102421	2.452813161	0.526107431
CGGA_1184	156	1	0.420235285	2.563173714	3.374799887	2.45310661	0.053271553	2.232917919	1.341264078	3.767831313	0.41903454	9.004941742	0.144558765	2.658417761	1.477297597	4.166353307	3.057806677	1.795047675	0.302152331	0.453150233	8.269772035	1.008457505	1.763067222	0.159786511	1.472911219	0.20973578	5.178253142	5.407554773	3.778970149	3.57660614	1.468637221	0.302888646
CGGA_1185	731	1	0.55557912	3.3598026	4.157057161	4.614896202	0.33672033	3.33228001	2.041073543	3.367453364	0.003394254	7.810395217	0.052203261	3.623978234	0.206896308	3.929054144	4.313658861	0.739088871	0.316011916	0.891632874	8.558228709	0.332718621	1.653472088	0.053461028	2.109822597	0.235812095	6.095288123	5.523509054	3.920017859	5.118038024	1.715305093	0.302888646
CGGA_1188	256	1	0.66156494	3.986200164	2.529117707	3.903841248	0.224973242	3.054802584	1.478577178	4.242440542	0.273159467	11.3899131	0.155533795	6.05421995	0.130458716	6.484501753	3.328246904	2.150103046	1.593012017	0.737021768	8.417357037	0.871165799	0.943693312	-0.057567996	2.368676175	0.576665834	5.426300333	5.034998927	6.940343181	3.16819093	0.527690122	1.964479454
CGGA_1189	2602	0	1.373103491	1.486830254	4.207737611	1.150436096	-0.082063898	2.511730489	0.979994961	3.533024104	0.380856347	8.072392422	0.145590189	3.542146629	0.278024405	2.60645026	0.708849015	2.279461055	-0.207346327	0.261178099	7.157973293	-0.072910492	0.920086082	0.0445924	1.308721885	0.533453173	5.146568545	4.509352448	2.449250144	4.469803142	2.313556102	0.62157875
CGGA_1190	2602	0	1.539811179	2.45157847	3.562529651	2.571566854	0.580198453	2.187974681	0.895012432	3.034027775	0.500052157	7.544612397	0.632116516	3.767961249	0.320557594	2.871685647	1.154520995	2.472840844	0.992795022	1.272803207	7.048711901	1.372197333	1.279311419	0.82154177	1.373349585	1.345312988	5.36741556	3.899761651	2.148520002	4.514121975	2.777833414	1.657163534
CGGA_1191	2365	0	0.335045439	1.652669241	2.789167294	1.195451159	0.053271553	1.997318781	1.68763704	3.068835332	1.072618587	8.412757724	0.083590182	3.656280826	0.070353114	3.022939528	0.899355165	0.276961357	0.125451037	0.327535358	6.893100284	0.077708811	0.363361463	0.025576084	0.643494103	3.195887337	5.852812441	4.966861754	2.133450553	3.810638426	2.570062877	1.111847902
CGGA_1192	2363	0	1.204865069	3.639601074	3.427176085	2.922057074	0.604849861	3.227945445	2.0572385	4.528040183	0.161112895	8.959614758	0.245916709	3.101667842	0.602662202	4.811488294	3.958432341	4.314916665	2.746186167	0.748165621	8.540730565	1.331163621	2.778821912	0.222380979	2.591067295	1.736906892	5.959567898	5.266367631	5.188205365	4.387646635	2.071699199	3.047638483
CGGA_1197	942	1	1.233583684	3.079203234	3.582695434	1.977369797	0.190942399	1.355377569	0.473696489	3.766217273	0.878830736	10.31599504	0.125454035	1.858987657	-0.007362107	3.121265691	3.018390226	1.604807397	0.088142234	0.704771064	8.417579066	-0.05692329	0.584467975	0.072555023	0.592382816	0.752512598	5.679041073	4.967728688	4.294214944	2.805836122	1.944705435	0.856019936
CGGA_1198	2349	0	0.649411446	0.868598064	0.80876229	0.58890618	0.053271553	0.44103961	0.717181176	1.820670963	0.078588748	4.760944072	0.083590182	1.2406647	0.070353114	1.725519505	0.612957808	1.083076	0.125451037	0.136106395	4.169344831	0.050734704	0.363361463	0.133948287	0.707151812	0.311335128	3.62592043	2.412872884	0.970471996	1.969286529	0.811148481	0.156273539
CGGA_120	288	1	0.500708592	3.735138583	3.621321996	4.024903031	0.476027343	3.29445815	2.548443966	3.484186181	0.560598108	9.312642022	0.341180691	2.702122905	0.270578757	5.70731867	2.859155052	0.929992057	0.460851197	0.665909472	7.101715382	0.509059656	1.101206729	0.159786511	2.087011046	0.323547828	6.675489453	5.347175156	3.770127456	4.10379412	2.329489533	0.251248319
CGGA_1204	2338	0	0.989904378	2.376862085	3.48681953	1.469935947	0.053271553	2.267966834	1.596178269	4.036639695	0.381076695	8.05626218	0.083590182	2.879364365	0.070353114	2.324957404	1.003437139	3.365618882	0.316011916	0.408746412	7.73765601	0.180561265	0.645623329	0.025576084	0.897848586	0.639165119	5.707162877	5.339977865	2.412208511	4.659525216	2.658532181	1.923827316
CGGA_1205	929	1	0.522905915	1.652669241	1.315368605	1.938529114	0.407789948	0.724044392	1.612751283	1.647326618	0.003394254	4.931233108	0.405883051	1.911964033	0.070353114	2.585998135	1.176731068	0.611553347	1.182636199	0.397425184	4.43290175	0.418551603	0.967220468	0.053461028	2.215577632	2.686377773	4.088795091	4.283169398	1.622380079	2.277928743	0.757164683	0.436210886
CGGA_1207	2331	0	0.699037302	1.780872196	2.692475197	1.720765346	0.053271553	1.872709381	0.757826823	3.992669093	0.725563713	9.192910291	0.159441388	3.689485876	0.126541461	4.121303555	2.981820768	0.708215727	0.20152432	0.453150233	8.516471743	1.660421926	2.069565887	0.120849182	1.420777817	0.383111641	4.56145765	5.581533408	3.846859275	3.171134079	1.605006554	0.156273539
CGGA_1208	161	1	0.899263922	5.228201959	4.954527306	5.587802261	1.088182001	3.347969278	3.790238313	3.635291676	1.009092514	8.128235702	0.052203261	2.261042968	0.167282193	4.465809036	3.82551827	4.989358894	4.034593115	2.00676093	7.546558498	0.229214577	2.436552893	0.624414157	2.858264091	2.488030471	6.012427574	5.925749598	4.824762783	5.179270315	1.974257049	0.83030595
CGGA_1211	2324	0	2.444602022	2.753405133	4.392921117	2.314816076	0.435412031	2.156568134	1.412566063	3.331710082	0.641786746	8.352979784	0.159441388	2.490680412	0.232709965	3.079393295	2.445711747	6.683303772	1.509844881	0.291257473	8.177559102	0.428910192	1.828779319	0.039587579	1.681528246	0.62935358	5.589217235	4.835760717	3.104878564	4.66500362	2.535276222	3.547554281
CGGA_1212	2292	1	0.669465508	3.297967107	3.541294849	2.172953453	0.231991422	2.12548111	1.677177428	4.962450917	0.183753366	8.039590239	0.259881449	3.652826937	1.35410603	2.755324305	3.193477982	1.427765705	0.715506483	0.693860668	7.211372643	0.603038151	1.466169077	0.067199124	1.959775249	2.222539202	6.352350622	5.216550684	3.608845054	4.829194984	2.440234257	1.661414669
CGGA_1214	604	1	0.879275538	3.681314049	5.031095183	3.643234179	0.062842241	3.62354462	1.379723129	5.001450328	0.705301561	10.39077594	-0.084706136	2.440009377	0.507083318	5.013720365	2.033255512	1.867581922	-0.034563334	0.466426648	8.650153785	0.123863717	0.67283318	-0.012936023	1.552717611	0.414494473	6.233228526	5.031304952	4.277017418	4.054732645	1.599081886	0.894632452
CGGA_1215	29	1	0.754132856	3.730433229	3.707418274	2.904775026	0.498241324	2.950701573	1.529176547	3.820666076	0.327681082	9.095302655	0.222937639	1.948032855	0.245282836	3.825862246	3.603746568	3.296517517	2.350972471	1.384913645	7.519369074	0.435583513	1.372248199	-0.042543609	1.516337154	1.232217134	5.061199074	5.723413636	4.774430675	3.939582773	2.034079584	3.692831178
CGGA_1216	312	1	0.041941407	4.730594107	3.791538677	3.493394744	0.536823672	2.779471648	2.9678278	3.481871016	-0.064946347	10.7567526	-0.014309063	2.659404341	0.094154948	6.876285849	4.933029459	0.712714289	0.477403223	0.387719405	12.3430858	0.247672188	1.077378486	0.113551346	2.005188619	0.385559457	5.651770412	4.717580425	5.084317412	1.658616069	1.800422606	0.099093888
CGGA_1218	286	1	1.073114502	4.042366634	3.499468454	3.960113423	0.091568924	3.209456321	2.206201581	3.435576334	0.159791776	8.192654711	0.421155103	2.675639779	0.460282334	5.471094404	5.034600397	3.373488644	0.880106658	1.169424759	7.407818799	0.806006851	1.938767732	-0.027667247	2.322053587	1.408120834	5.234201738	4.991587711	5.329357372	4.018483288	1.070890658	1.205379354
CGGA_1219	2120	1	0.958872325	3.587577548	1.728171394	2.427618042	0.297917157	2.281065451	1.684146154	6.685187712	0.120636356	10.67502583	0.27786261	5.785831308	0.211782709	4.852571688	4.335596822	2.089319666	-0.067241882	1.581927321	8.588034025	0.375264693	2.457614758	-0.012936023	2.005188619	0.461440448	6.274204267	3.502578444	6.127029917	3.423219705	0.967677363	1.678761101
CGGA_1223	682	1	0.359898975	4.340226879	5.592149135	4.128440272	0.292618356	3.158000354	2.139215964	3.850256694	0.577249613	8.7275228	0.052203261	3.373332239	0.14025084	6.711785468	2.128200015	1.658818393	0.522487405	0.578596956	8.264281681	0.130105575	0.792145675	0.025576084	2.313835176	0.658590865	6.943638589	5.616481435	3.796476489	4.280823099	2.539968393	0.424577637
CGGA_1224	271	1	0.940901768	5.400614432	3.699833688	5.573469423	1.290673822	3.53271211	3.021605423	3.276067864	0.080755794	11.21556807	2.467654816	3.644544555	0.130458716	7.426720999	6.068864034	4.745715581	3.480626074	2.790329339	7.897889968	1.657518049	3.421109901	-0.057567996	2.750368955	2.19002312	3.777708181	5.583700144	8.522754624	2.78720456	1.256612347	1.159130252
CGGA_1226	670	1	1.218581175	3.297967107	3.44781967	2.948326457	0.247350556	2.872108446	2.469477087	3.686303671	0.194926368	8.263283598	0.083590182	2.874665251	2.256610687	4.997964462	4.408803912	1.207064706	0.274058003	1.382253298	8.807052518	1.90807428	1.489485277	0.039587579	1.663808067	0.451495844	5.772788768	5.140327949	4.506782179	4.552387902	2.023887795	0.681155789
CGGA_1227	1197	1	-0.236189134	3.2219129	4.864190316	3.000742858	0.266090064	3.149602526	2.373451609	3.341140795	0.764711916	8.416936063	0.073594517	3.79129629	-0.04734689	6.372052051	2.964297619	1.135658592	-0.207346327	0.494892051	7.682573752	0.516530479	1.139624908	-0.012936023	2.486658836	0.533453173	8.311099415	6.035089556	4.143344178	4.298595736	2.405671397	0.366637304
CGGA_1228	2296	0	0.544769431	2.997356496	2.809458105	2.768269816	0.153058924	2.57361993	1.51617722	3.732332624	0.42835208	8.667034582	0.144558765	3.780401252	0.070353114	3.855137774	3.210078442	1.207064706	0.747219977	0.598468701	7.865128633	2.093443094	2.19640162	0.025576084	2.135441526	0.569045006	5.812190644	5.806479565	4.149242064	4.191455403	2.034281653	0.882557533
CGGA_1231	2279	1	1.767713855	5.030981013	1.512887801	4.694755146	1.30022135	3.259574219	3.977962628	3.711533547	0.217221548	9.40066255	0.942396293	5.166439397	1.077963029	5.986801438	5.289850273	2.766508674	2.958850321	1.498653194	7.00597346	1.563702536	2.899083857	0.544559411	3.035535368	2.498776061	4.727389428	4.864912477	7.535899799	3.141888463	1.64503053	3.480494745
CGGA_1232	2067	1	1.119734622	4.087036132	3.41882547	2.935252017	0.747643536	3.061668532	2.279958127	5.218946853	0.991210376	8.631158812	0.287447147	3.654555023	1.8732485	4.439924198	3.956709154	1.702079714	0.858277411	0.93121222	8.678498951	0.518754699	2.640263502	0.222380979	2.577293157	2.274000495	6.695851307	5.257222285	4.825120099	4.003029284	2.312872464	2.117166026
CGGA_1234	705	1	0.994135264	4.301746414	5.044598714	4.335797104	1.020476687	2.985510929	3.069751266	3.363972904	0.947201202	7.907766043	0.828796038	1.883121574	0.361875381	6.409125007	5.315208355	2.298588764	0.637143344	1.918335385	6.018814505	1.245785386	2.200603754	0.439660402	2.231156182	0.948680703	5.229296781	4.927066646	5.931310652	4.805593104	2.054788488	1.859140214
CGGA_1235	2287	0	1.16292284	3.288449786	3.275755382	2.861126975	0.307445565	2.861998926	1.768655425	4.069675252	0.36167071	9.051761287	0.052203261	3.240409633	1.22572593	5.154467824	3.267340536	4.147683457	0.616301743	0.646965103	8.147167082	1.214574752	2.077337808	0.067199124	2.423747746	0.778874456	6.110648451	5.142743649	4.806407727	3.981484914	1.933891958	3.747377397
CGGA_1236	191	1	0.408366677	2.428052918	3.113093734	1.911934394	0.053271553	2.302132406	1.223520427	3.462914775	0.003394254	7.982289752	0.052203261	2.548348996	0.521357027	3.155886556	2.923738332	1.844290686	0.581779454	0.527666534	6.873126835	0.205105135	1.540631674	0.025576084	1.171157351	0.235812095	5.686337217	5.111383281	3.558548104	4.37323012	1.479242339	1.60490657
CGGA_1237	296	1	0.712169034	4.25495633	5.663354655	4.065258747	0.18226851	3.161089105	1.612063313	3.29296451	0.532930487	8.440403166	0.145590189	2.584676224	0.094154948	5.794420014	3.921736199	2.222391142	0.624592309	1.058253376	8.543075039	0.005538184	1.574724806	-0.027667247	1.446463121	0.576665834	5.535398041	4.930265315	4.759385517	3.72149145	2.09153754	0.375949408
CGGA_1238	2282	0	1.311133099	4.448630929	3.216720927	3.46523378	0.292618356	3.263120172	2.842921805	3.537697284	0.003394254	8.429676987	0.4680474	2.958238056	0.270578757	4.590332665	4.514882028	0.318079268	0.329749388	0.791886198	7.881010854	0.229214577	1.763067222	0.24665992	2.363165541	0.724598231	5.824978085	5.530024688	4.668064582	4.397166027	2.264607593	0.264329279
CGGA_1239	2280	0	0.949403251	3.088505456	4.267387239	2.127500708	0.169139156	2.581130643	1.468357562	4.507086785	0.238675429	8.71560039	0.431042115	3.5835827	0.206896308	3.50952375	2.479651796	2.076968953	0.736720321	0.474842359	7.380315996	0.168121472	1.442476793	0.025576084	2.282801456	1.969123802	6.027555773	5.05011157	3.939981152	4.679676402	2.475153956	0.957612807
CGGA_1240	19	1	0.273833237	4.096589801	5.302271539	4.14408594	0.843860812	3.116349277	2.47772879	2.957447052	0.100788392	8.552163318	-0.084706136	2.537601933	-0.060924681	5.817615841	4.491680568	6.167136153	3.527306357	1.621865695	4.721675409	0.493800198	2.264510675	0.01610215	2.425819453	1.867924424	5.426709657	5.816424849	5.877177444	4.583835281	1.953389752	4.16934059
CGGA_1246	2491	0	1.608801615	2.847381226	3.598691556	2.184102344	0.241603858	1.581088658	1.493212631	3.789741685	0.159791776	7.803774927	0.052210927	2.812367654	0.968412172	3.788605593	2.088084679	0.89280006	-0.067241882	0.134801119	7.002272837	0.273982178	0.67283318	0.001652868	0.779209038	1.031258224	5.136826489	2.906250138	2.971892566	3.813083316	1.944705435	1.458309738
CGGA_1248	138	1	0.718422875	3.38378634	3.66244606	3.46523378	0.185069801	3.399448187	1.96167697	3.436154924	0.183753366	7.884749748	0.259881449	3.547532835	0.967084533	3.82641479	3.067844389	3.629750344	0.989064835	0.86734499	8.170391697	1.858407136	2.276384606	0.025576084	1.94529381	0.54837042	5.525283957	5.638347836	3.457860857	4.549393237	2.037727949	1.953051505
CGGA_1251	272	1	-0.004685883	3.707509948	4.064374002	2.472881657	0.344003622	2.779471648	1.746745	3.847322508	-0.064946347	8.782527922	0.355834261	1.976858664	0.005724174	3.472524642	3.973668372	1.352720436	0.018051687	0.992668759	6.724607567	0.299884245	1.114031911	-0.012936023	1.652263746	0.070270142	5.44017622	4.219912714	4.433373874	4.890239492	0.736029465	0.747368085
CGGA_1255	132	1	2.726711975	4.006822463	3.868346685	5.275274481	0.435412031	5.127310731	4.248522932	3.983356204	0.633893916	7.876994061	0.287447147	4.566396227	0.331550478	5.783129327	5.216155719	3.809422694	3.438196527	1.627017392	4.687563603	1.524313349	2.478438535	0.258644194	3.814653781	3.09556356	6.937393905	5.42212582	4.697965496	4.621054817	1.999308452	0.812468176
CGGA_1256	2233	0	0.270986777	3.267602535	2.949258038	2.735929021	0.231991422	2.416765189	0.997001743	2.791458273	0.172482781	9.874356852	0.129535072	2.624651157	0.206896308	6.61145452	5.041705529	1.987337624	1.024502565	0.228656748	7.095343405	0.682409022	1.108720248	0.146926662	2.951162701	0.558744632	6.782804357	4.688188291	4.995286731	3.42834263	1.059215069	0.933017276
CGGA_1257	192	1	1.052447201	2.852699036	3.440975032	3.218355246	0.379715024	2.752132957	1.98300422	3.14646949	0.311839279	8.134138644	0.245916709	3.118700096	0.943914984	3.379640012	3.451161559	4.567988053	1.490475775	0.70305686	7.394945748	0.994903683	2.933825283	0.025576084	1.819673502	0.599513423	5.650669873	6.115008007	3.155116572	4.312391155	1.812917161	2.227543131
CGGA_1258	114	1	0.86024546	4.455316148	3.768367333	4.24092182	0.890728636	3.422786259	2.628217508	4.330691964	1.039413586	10.49857218	-0.048994927	3.777327813	0.106357756	6.846200867	4.34296307	2.386774837	1.94433351	1.064654301	8.477186799	0.152180494	1.698158378	-0.057567996	2.356377612	1.242880912	5.122836506	5.076517621	6.820280492	3.191009066	1.685014024	0.733157354
CGGA_1260	177	1	0.176280977	3.471605231	3.13588529	4.299492251	0.200853618	2.670495437	1.157001774	3.797515251	0.090705961	9.416914021	0.083590182	3.510459211	0.167282193	5.300560225	4.646709349	1.619903943	0.704790338	0.730293604	7.555444228	2.357912302	0.891007364	0.025576084	2.515971577	0.579272584	5.81317884	5.122469241	5.24394642	3.821424971	1.403129452	1.044434666
CGGA_1262	166	1	0.244551568	3.233251178	1.978678643	3.16342621	0.502578759	1.633933976	1.991446386	2.403470398	0.078588748	5.07378952	0.694860481	1.63531331	0.366925589	4.722566523	1.542436281	1.562483564	1.496958915	0.637397345	4.517939933	0.439190602	2.092759365	0.868823917	2.52558399	1.732319895	4.127152776	4.094955902	2.799187951	2.681733632	1.452566107	0.459205077
CGGA_1263	772	1	0.283512785	2.351995493	1.981238581	2.295314531	0.199548786	1.638141056	1.658341091	4.024228026	-0.064946347	9.799198299	0.094606199	3.866433778	0.106357756	4.486292022	4.506793934	-0.100804695	0.028311218	0.852047078	7.273809832	-0.13843457	1.567323786	-0.012936023	2.120424218	0.49790554	5.093174521	5.134075528	5.568492146	3.876392633	0.759644944	0.110415263
CGGA_1264	2217	0	1.323886658	2.955518223	3.841440415	2.697681655	0.153058924	2.236141893	1.590610744	3.79163175	0.617961939	8.894240949	0.217612604	3.058770538	1.405789281	3.762913331	2.876553914	2.743413175	0.125451037	0.684604566	7.480907973	0.418551603	1.369016998	0.025576084	2.129081033	0.406267277	6.402099963	5.221471248	4.257740213	4.372539452	2.18408054	1.54614166
CGGA_1269	2214	0	0.890736646	2.908201973	3.269501686	2.516078994	0.169139156	1.950431793	1.223520427	4.319687619	0.446787733	8.456247416	0.159441388	2.803727993	0.070353114	3.313049056	2.073574092	4.140462478	0.768009525	0.291257473	7.681376789	0.090998164	1.167483675	0.025576084	1.758580575	0.856652977	5.900977187	5.133458097	3.296265688	4.720075513	2.800236582	2.013786328
CGGA_1270	188	1	0.293125807	3.650687235	2.806605472	4.412239271	0.656498713	3.007133958	1.567746956	3.400903532	3.975874982	11.35003874	0.722126095	2.743213141	1.071743561	5.442378456	4.377531614	4.443177512	2.296727567	1.198875057	8.281403226	1.124780489	1.653600226	-0.057567996	1.413139007	1.049648209	3.738508486	5.939231274	6.83975344	2.435625409	0.588224436	1.326185478
CGGA_1271	523	1	1.305082511	3.304928508	4.317560843	3.853906434	0.47843336	3.421383711	3.269890738	2.949417212	0.750012277	6.578971584	1.163526685	2.476048449	0.954960687	6.644853419	3.22632758	1.442135637	0.915503206	1.239142182	8.123289918	2.060822626	1.607543073	0.613880236	2.601720033	1.138170507	5.970550728	4.087283787	4.96205194	3.080122469	2.803591247	0.856019936
CGGA_1272	124	1	1.193901897	2.890099947	4.286070405	3.543901604	0.738455841	2.407968831	3.059745439	3.738403024	-0.064946347	7.049084564	0.505567547	3.828077627	0.712782029	3.21202301	2.407568817	3.316179696	2.638025352	1.071027576	7.019491554	0.748059429	1.643108332	0.0445924	2.207589086	1.031258224	6.16413993	4.646142081	3.202928412	4.901874948	2.021551515	2.27870835
CGGA_1273	1912	0	1.245631191	2.265129545	3.816017869	2.115908408	0.053271553	2.305196092	1.280144854	4.728795323	0.568950718	8.331083264	0.188793852	2.439138091	0.688932897	3.437778266	2.10116366	0.459805795	0.171538915	0.386013021	7.546922392	0.459521545	1.160265529	0.053461028	1.623089754	0.359579474	6.275194187	5.783038236	2.730852261	4.154989409	3.267599709	0.290147456
CGGA_1275	183	1	-0.07767753	2.455860854	4.409328475	4.854580179	0.146876205	2.721160497	2.557547928	3.631417045	-0.064946347	11.03506501	-0.084706136	3.523677857	0.069435984	7.378582114	4.029603156	0.909006369	0.381405983	0.612264873	4.496893887	-0.05692329	0.955346025	-0.012936023	2.622715787	0.198278471	4.883844586	5.619181842	4.302761219	4.006297478	1.743542774	0.541777182
CGGA_1280	447	1	0.761006035	3.711353852	4.54294366	2.854296111	0.524111864	3.357039964	2.395301247	4.16388764	0.120636356	6.489224635	0.313139314	2.318206968	0.798095055	5.518536574	5.014756656	0.831637442	0.350303302	0.958749773	8.2275299	0.299884245	1.68800368	0.01610215	1.847125725	0.506876642	6.087689813	4.848491051	4.359972025	4.612635998	2.079362023	-0.096126835
CGGA_1281	2429	0	0.312155885	1.310632198	2.08922727	1.43516985	-0.082063898	1.212255517	1.108405732	2.341643298	0.516554067	8.70430793	-0.084706136	1.434798415	0.288775564	3.171308212	1.903157411	0.859785936	0.624592309	0.122756882	7.837364318	1.32416713	1.297506843	-0.057567996	1.578199307	-0.043841123	3.89462345	5.451786631	2.32621955	2.543466081	1.130377463	0.375949408
CGGA_1282	1116	1	0.190193968	3.750061324	4.283940668	3.350389356	0.579848949	3.868022011	2.752194697	4.998314842	1.009092514	8.516035302	0.083590182	4.778039003	0.401448205	6.123033674	3.432214272	1.074972421	0.230943929	0.656468862	6.066663148	0.408113637	0.666024904	0.24665992	3.206314222	0.62935358	8.124420052	5.526771101	3.223313867	4.533096798	1.918898433	0.579625995
CGGA_1283	20	1	0.497742972	2.654423496	4.580105725	2.888143442	-0.082063898	5.196364826	0.867415921	3.311380773	-0.064946347	6.63160046	0.115258689	3.260690813	-0.145182931	3.072756922	0.678694726	0.139145408	0.365952452	0.098369369	8.877073005	-0.072910492	0.316457345	-0.057567996	1.732202779	0.020688076	4.796457373	5.834835503	3.776322509	2.947145975	-0.48913974	0.218743406
CGGA_1284	97	1	0.898050171	5.47369097	5.140660557	4.741638016	1.254943647	3.740278028	2.843849357	2.981337138	0.080755794	6.64198951	-0.025760724	1.61398344	0.288775564	5.593276482	4.897360884	4.840353035	2.532142465	1.599811309	8.539919917	1.01119745	1.802032661	0.001652868	2.875138613	2.168116575	5.322015518	6.225205854	5.936020835	4.925004986	1.729068874	1.85600768
CGGA_1285	79	1	0.958872325	3.675432799	2.2022636	4.616181656	0.650812762	3.734452905	2.804074301	4.507548209	0.291487141	11.02469864	0.355834261	5.893780256	-0.102440189	7.829356895	5.198057228	4.147313667	2.360302828	1.210492526	11.06970298	0.38750394	3.307278241	-0.057567996	3.24915934	1.091649634	6.263462695	4.543462335	7.265405951	3.438150192	1.541464214	2.306039171
CGGA_1286	2194	0	0.649411446	3.041778679	2.953267186	2.617977889	0.476027343	1.545770739	0.777722265	4.289060154	1.390656613	9.552917236	0.174185566	3.200679702	0.446221199	5.132463348	3.598361875	0.947800689	0.302152331	0.578596956	7.585802197	0.332718621	1.11619553	0.025576084	1.581139441	0.50611351	4.687050598	4.632053409	4.890602989	3.883236638	1.436294516	2.473379642
CGGA_1287	533	1	0.349456473	3.605136199	4.404787439	2.461697681	0.18226851	2.324428232	2.248197171	3.671892899	0.080755794	7.731743546	0.27786261	1.883121574	3.734607237	2.983998551	3.598108098	0.540386477	0.310291188	0.931041711	7.412813233	0.67781155	1.050583394	-0.057567996	1.661881353	0.106347264	4.692618161	4.287931714	3.593266613	4.607690977	0.843946014	0.132779991
CGGA_1291	2190	0	0.649411446	1.247753128	2.065044383	0.827200298	0.053271553	2.190293263	0.259017114	3.3428117	0.102710454	9.500316815	0.431042115	2.813631221	0.070353114	5.900817632	4.943764639	0.687271676	0.245448155	1.238857083	7.465684553	0.732864713	0.975449564	0.025576084	1.963372099	0.473590874	4.667862096	3.710645698	4.836856578	3.26344217	1.531011921	0.569076858
CGGA_1292	2421	0	0.162687562	3.256931724	3.465809624	2.073454022	-0.082063898	2.190871846	1.074921501	3.026312357	3.570679159	5.529350353	0.175178801	2.643036638	0.596372428	3.883235278	3.357689973	0.070566063	-0.013247869	0.663440324	8.029125645	0.220941221	0.307174696	-0.027667247	0.976133106	0.198278471	5.155808072	4.313708902	3.191381537	3.903102523	2.228411844	0.269843681
CGGA_1295	310	1	1.43389767	4.434051734	3.55644677	4.137921375	0.847430908	3.056403748	2.734831785	3.764825785	0.473956604	8.955833503	0.641126938	4.203911592	2.027442257	4.929977194	5.030476922	3.17450101	1.603237645	1.588221627	8.499281639	1.048328095	2.377727529	0.094279645	2.53750655	0.938437242	6.411264879	5.175692197	5.754121261	4.110629016	1.933891958	2.771849329
CGGA_1299	550	1	0.162687562	4.688457101	4.423794993	4.139393128	0.082076032	3.217385345	2.401204335	3.968234662	1.671790394	10.27492379	0.222937639	2.010912436	-0.060924681	6.253576447	2.874506815	0.34251413	1.238320547	0.680111812	8.055795287	-0.13843457	1.213652961	-0.027667247	2.413960129	0.737400755	5.2448669	4.740982897	4.569904745	4.43531967	1.358036056	0.176438687
CGGA_1300	1428	1	0.820655782	3.746631811	3.945860735	3.25208425	0.42165668	3.475115182	2.120121705	4.588971368	0.066356678	8.562347179	0.144558765	3.165994608	0.401448205	3.776023285	4.059588518	2.896640911	1.015718356	1.072295792	7.675412784	0.276189849	1.968779467	0.025576084	1.998836568	0.761007607	5.986594082	5.273636209	4.928426574	4.762246698	1.575910427	3.013852838
CGGA_1301	239	1	1.467240422	4.201820684	3.096223158	3.634101735	0.829404199	2.337755256	2.365425117	3.04171233	-0.064946347	8.228521952	-0.048994927	1.196282584	0.069435984	4.676418745	4.049305958	3.276561861	1.868300408	1.045367609	7.399701206	0.834243858	1.607543073	0.058638441	1.825665765	0.935536944	4.633071743	4.835282268	5.389198679	3.675258502	1.328730745	2.193268534
CGGA_1303	2168	0	0.162233559	1.34776199	1.329499336	0.600134797	0.053271553	0.863929225	1.367607439	1.901541314	0.078588748	5.401313436	0.11436761	2.042942293	0.098722738	2.155556887	0.560484531	1.614260661	0.125451037	0.202823188	5.067165366	0.343748218	1.311406094	0.120849182	0.834450795	0.462585526	4.215293718	3.721931109	1.552809031	2.478892763	0.828657767	0.803467546
CGGA_1305	1989	0	0.466763942	3.58024848	2.711918406	2.941804162	0.292618356	2.441896954	1.038720301	5.13592587	1.270740698	9.592106011	0.099053599	3.973227145	2.467628239	5.020400623	3.609561217	4.47682061	0.778301265	0.76581562	8.283992127	0.090998164	1.704303796	0.025576084	1.703364684	1.089323398	5.249240714	4.898388665	5.568821844	2.9394178	1.60979343	2.342957105
CGGA_1307	2390	0	0.976614921	4.890010246	4.393849245	3.796243436	0.733177	3.190274328	2.254719802	4.213488532	0.850862956	8.143138261	0.155533795	3.214853287	0.961702071	4.788273666	4.430747901	1.670191988	1.083073542	1.151468218	8.714442249	0.260878975	1.310996464	-0.012936023	2.283737142	0.839939071	5.41809834	5.1535835	4.309573302	4.043905937	1.482153927	0.558115315
CGGA_1309	964	0	0.309759646	1.957557288	2.036891969	1.673992507	0.136826272	1.253934133	0.445404933	3.560148713	1.06129857	9.373022406	0.083590182	2.721675703	0.366925589	4.639153376	2.795408206	0.331536401	0.125451037	0.254028969	7.709505616	0.168121472	0.696105609	0.025576084	1.571642245	0.417707624	4.29371539	4.204965969	4.269862755	2.754465351	1.322298678	0.38911572
CGGA_1311	1080	1	1.097649694	2.045938272	3.57266342	2.364588455	0.247350556	2.329459474	1.087219347	4.222751194	0.455907726	8.141902311	0.11436761	4.15775321	0.446221199	2.464119373	2.743420538	0.818414507	0.20152432	0.656468862	6.03263844	0.376311074	1.606169225	0.025576084	1.24545647	1.917503645	5.976417314	4.661320672	2.582312261	4.931752482	1.647468894	0.277294987
CGGA_1313	379	1	0.53046234	4.17134443	5.283706552	4.121063489	0.321200441	2.898067685	2.839482652	3.075917441	1.882277309	8.421324654	0.330398768	2.178211338	0.234202137	5.398047845	3.939220326	4.179327971	1.847365952	1.479491744	7.019899952	-0.105351314	1.886876599	0.03041447	2.733447752	1.263970019	6.250961398	5.508218467	4.756638424	4.696380437	2.335189529	0.856019936
CGGA_1314	172	1	0.767845605	4.696156567	3.165711385	3.237024416	0.241603858	2.651972851	2.210679061	2.805342766	0.327681082	9.245879547	-0.048994927	2.239407676	0.288775564	4.508084092	4.053654118	3.403742699	1.416766092	1.415440477	6.480271365	0.728288195	1.376520232	0.001652868	2.00132746	0.452175209	5.239096143	3.947866101	5.686535431	3.596035457	0.363147497	2.130621263
CGGA_1317	2152	0	0.270986777	0.553986514	1.488017893	0.396125831	0.053271553	1.143204838	0.854632935	1.798537305	0.003394254	5.208115707	0.052203261	1.675242087	0.282982464	1.895133938	0.413652496	0.496224016	0.125451037	0.122378688	5.288809596	0.343748218	0.528049415	0.053461028	1.472911219	0.462585526	4.659983862	3.917993417	0.830086683	2.751939417	1.531011921	0.224732316
CGGA_1318	1497	0	1.392099	4.544037651	3.366102887	3.823176974	1.050334448	4.264052711	2.223891722	4.806531713	0.390671339	8.612587609	0.203268726	4.614873294	0.805034091	4.579727185	4.258973099	4.06190158	2.024354333	1.631793218	7.791512363	0.80520815	2.816792098	0.197676071	3.223792418	1.773088685	6.536921077	5.08428605	5.301104153	4.14673922	2.247137391	1.204074598
CGGA_1319	2149	0	0.882159061	3.318367026	2.961248378	1.90745351	0.262573163	1.808038283	0.706835669	4.66707261	0.291355139	9.471023045	0.052203261	4.371283019	0.232709965	5.126024608	3.945454444	0.697780575	0.616301743	1.050929876	7.429907447	1.979336123	1.699299056	0.107627078	1.807668361	0.639165119	5.293728304	4.384323676	5.450713769	3.255019521	1.380541489	0.170222443
CGGA_1320	59	1	0.999926946	2.944261789	3.273615378	3.388743221	0.146876205	2.922707747	1.98655198	4.536824924	-0.064946347	6.296654387	0.008273675	6.047438725	0.069435984	6.21219414	3.429181783	0.87088147	0.10745929	0.752886554	10.51058619	0.109523287	1.4512216	-0.012936023	2.572386796	0.284591951	6.327715336	4.799295312	4.934449411	3.510205027	1.748344443	0.229117736
CGGA_1321	702	1	1.367663191	3.897261229	3.892770325	2.66368675	0.73618843	2.810288605	1.656024608	3.96539207	0.161112895	8.778043082	0.341180691	4.213513486	0.193812937	3.579465699	2.435094424	1.042109138	1.158709494	1.079346956	7.154879554	0.439190602	1.412313726	0.025576084	2.814241818	1.096470061	7.333149627	5.204738556	3.373022074	4.487940897	2.078388558	0.776130569
CGGA_1322	253	1	1.76102155	2.724422619	3.495290107	1.733043811	0.07250095	0.780806146	0.664630012	4.042535599	-0.064946347	8.949962009	0.084146036	3.521025547	0.130458716	4.144958972	2.060886821	0.350691551	-0.100807737	0.663440324	6.92697814	-0.05692329	0.840424194	-0.057567996	1.547571496	0.153060408	5.978593261	4.391946714	4.027981807	4.21240518	1.935983605	-0.109307786
CGGA_1324	848	1	1.142662132	3.27985035	3.852515699	2.219920375	0.297917157	1.958592681	2.127921873	3.282844366	0.363276749	8.465816933	0.213535714	0.795922119	1.703056048	3.498092639	3.247196373	2.525150855	1.034237999	0.447139956	9.338009396	0.273982178	1.119188924	0.001652868	0.931064819	0.252839067	4.554577215	3.761938059	3.413667619	4.104723009	1.421048561	1.083918098
CGGA_1326	322	1	0.793479356	4.675593838	4.119438533	4.06423908	0.169139156	3.089407203	1.753811803	3.507560462	1.138529441	9.135546199	0.099053599	3.747849649	0.872069441	7.252970717	5.266366761	0.902872709	0.768009525	1.181118847	7.864892202	0.489460067	1.285057589	0.080804483	2.677410939	0.58942839	5.673456915	4.855132502	5.803063621	3.523218777	1.286062396	1.231327198
CGGA_1329	326	1	0.578149543	2.860649889	4.827241242	2.557623855	0.128746043	2.402866164	1.765016675	3.601565269	0.44977387	8.59238203	-0.060781764	2.996290331	1.333305824	2.432287838	1.822499708	0.909006369	0.441357918	0.712900071	9.746892148	0.095058696	0.614561175	-0.027667247	1.027135143	0.153060408	5.725094802	5.376307359	2.236969366	5.5340859	1.714490468	0.110415263
CGGA_1330	2366	0	0.244386062	3.292439586	2.60460621	2.735393039	0.834244098	2.196651399	1.290553351	3.587185439	0.44977387	9.93213295	0.52030116	2.157391209	2.238817292	3.870002916	4.391883091	0.635927404	1.999476315	0.881264091	8.134871688	0.41171668	0.814950241	-0.027667247	1.598292353	0.346033974	5.044315065	4.89292783	4.822929581	3.027326748	1.352208922	0.309388995
CGGA_1332	510	0	0.234430937	2.583124168	4.456876788	2.62268926	-0.082063898	4.293296085	1.65181846	3.140733007	0.380856347	11.16239555	0.957786836	3.830354255	0.655748331	3.852852838	2.294547544	-0.033940558	-0.207346327	0.23899105	8.557846252	-0.05692329	0.448635672	-0.057567996	2.251080019	0.284591951	8.074194266	5.565024882	3.62411961	3.187760443	1.386922106	-0.007262637
CGGA_1334	146	1	0.420235285	3.09583805	3.32772487	3.683544647	0.136826272	3.162885693	2.769348231	3.805319254	0.609921578	8.53077065	0.341180691	2.550362211	2.287420889	5.569855987	3.975544158	3.207786207	0.989064835	0.339425023	8.377121131	0.19288848	1.304863144	0.025576084	2.479319615	0.299018489	7.161361846	5.333084699	4.200582922	4.075198041	2.016912259	2.894553565
CGGA_1335	1947	0	0.793479356	2.258465152	3.563956659	2.015471636	0.393810017	1.885281467	1.194339899	3.606199616	0.851906528	9.260569664	0.083590182	2.317548668	0.112699622	3.87646631	3.168961069	3.299756396	0.125451037	0.809004557	8.170093734	1.149274114	1.964600546	0.025576084	1.138984559	0.527396193	4.924323049	5.057451946	4.473468787	3.559504279	2.02040469	2.521913956
CGGA_1337	2126	0	0.309759646	3.282068496	2.707084946	3.036649515	0.247350556	1.84720994	1.013836269	3.5554538	0.216986285	9.722275525	0.174185566	3.456319295	0.435158447	5.729798017	4.415568954	1.229204118	0.125451037	0.76581562	8.10675328	0.205105135	1.47787344	0.025576084	1.69030413	0.286596126	4.382795743	4.64288415	5.139802558	3.658770119	1.190806785	1.348079015
CGGA_1338	1122	1	1.257825004	4.076190146	5.032449399	4.887900756	0.604241033	3.575534662	2.833640138	3.863640654	3.884940131	7.43290073	0.690744037	3.499680067	0.361875381	5.817615841	3.061251077	4.713660467	4.967303263	1.677710329	8.44878149	0.180025302	1.571029297	0.03041447	2.627921345	1.622547653	4.896280401	4.267622195	5.148022444	4.122367309	1.604239234	0.869012585
CGGA_1339	2120	0	0.347525313	2.465964618	3.548893005	1.838500799	0.136826272	2.258497551	1.708328327	3.8577552	0.341968438	8.100006566	0.129535072	1.816724062	0.435158447	3.017159137	2.114749599	0.687271676	0.460851197	0.627764721	7.645954202	0.932185029	0.90828862	0.067199124	0.943564324	0.440320527	5.611091709	5.23574476	3.396912012	4.596467075	2.094963397	0.86534566
CGGA_1340	1109	1	0.940901768	2.976803126	2.371961511	2.575031731	0.110313697	2.660776947	1.79497394	3.158857069	0.198247955	6.584237863	0.175178801	3.786650913	0.330998247	2.628506803	3.082290615	1.926558107	0.208622991	0.844651519	7.912463781	0.337999582	1.714917283	0.001652868	1.500484933	0.141526108	5.259450343	4.9771717	3.607562764	4.960228812	1.156263721	0.328739927
CGGA_1342	2345	0	1.005694745	5.174338727	4.531838569	5.724645389	0.862846946	3.107933277	3.025464238	3.331271922	1.026479681	6.520301494	-0.060781764	3.275740504	0.03154672	5.931430747	3.887425281	4.642879264	5.69946814	2.206900315	6.925702047	1.052654908	2.293197319	0.417776853	3.186596016	2.558637401	4.587958191	5.251355487	4.778515275	5.497320962	2.302651843	0.974722409
CGGA_1343	94	1	1.084041817	3.590690462	5.466313319	4.683096175	0.119568271	3.096080406	2.690816354	2.441150555	1.64275415	6.384933689	-0.084706136	2.274263249	0.827911043	4.661492267	1.446385467	2.469502505	1.268659895	0.513568388	4.316375901	0.138082099	0.592053509	-0.057567996	2.217732419	0.385559457	6.528989285	4.901341183	2.619362947	4.708829074	1.891800212	0.309388995
CGGA_1345	2113	0	1.451449953	4.490132632	3.0100447	4.183492238	0.053271553	2.255326367	1.314423642	3.006112923	1.471737822	9.63394789	0.380318179	3.220093729	0.688932897	5.831126106	6.072502353	0.884514413	0.370250185	2.172479417	9.275034547	0.59392676	2.018020606	0.025576084	2.355064728	0.429058242	4.197097549	4.792378807	6.747027157	3.754129649	1.403129452	0.847930092
CGGA_1346	284	1	0.358628238	4.320728977	4.154207072	3.589274306	0.465028164	2.97824167	2.583798194	3.582850417	0.327681082	10.56131304	-0.084706136	2.743213141	-0.04734689	5.772325932	4.269771154	3.411200442	0.599101377	1.294824674	7.989333473	0.538955645	1.385024517	-0.057567996	2.389970576	0.722125537	6.659317972	6.014125023	6.31000592	4.143397962	1.17546292	1.734736864
CGGA_135	1924	1	0.997870953	5.267444568	4.637714708	5.215105306	1.494482311	4.105818787	3.695656598	3.464175591	0.390671339	8.55851152	1.439810466	2.199351054	0.307472278	5.127490716	4.932940802	5.455071828	4.217815965	1.724085828	6.744893001	1.099736004	2.433514857	0.756112284	2.987676771	2.828839889	6.244709508	6.154230235	5.190093579	5.308517179	2.610618131	4.246014513
CGGA_1350	2107	0	0.359898975	0.973517575	1.16485595	0.8367129	0.053271553	1.030479525	0.664684411	2.466782898	0.003394254	5.127619744	0.052203261	1.212944567	0.070353114	1.986712385	0.538909781	1.016976094	0.125451037	0.189728103	5.037737315	0.276189849	0.735278324	0.067199124	0.776495517	0.579272584	3.6923362	2.825848913	1.269309677	2.816008545	1.279923927	0.302888646
CGGA_1353	1022	1	1.410160058	5.075041508	5.200014743	4.968882559	0.931498437	4.275547684	3.437319731	3.916254051	0.400195174	7.845662922	0.052203261	2.222828457	0.232709965	4.6095576	3.685455455	3.188297029	0.747219977	1.093345164	8.063361367	0.418551603	1.627380998	0.025576084	2.395103655	0.696677178	6.697461399	5.82014945	3.816087058	5.112701721	1.688592441	2.861482548
CGGA_1354	530	1	0.119258122	3.297967107	5.084051752	4.189885543	0.78155617	3.370470712	2.55412262	3.737462827	0.535210922	8.975121243	0.480192959	1.921768103	0.070353114	5.402916053	3.159651068	1.614260661	0.980078107	0.496208275	7.019871499	0.343748218	0.792145675	0.025576084	2.413400048	0.311335128	6.353484625	5.305126928	4.505868282	4.291188919	1.952394712	0.481845498
CGGA_1356	948	1	0.432007791	2.935143614	3.28662709	1.973237268	0.185069801	2.001153806	1.079250134	3.717860812	0.172482781	8.776784918	0.052203261	2.66211626	0.572710884	3.205782916	2.507717755	4.199260987	0.72614948	0.453150233	7.965658879	0.98807586	1.369016998	0.039587579	1.106047497	0.235812095	5.66572149	5.804344963	3.476207419	4.226886922	1.977865412	1.859178634
CGGA_1359	343	1	0.629076899	3.958536736	4.396859036	4.788776847	0.489354507	3.250988724	2.56259832	4.012762374	0.797275144	8.089767732	0.052203261	2.523945122	0.070353114	5.027373996	4.776680653	1.221860878	0.768009525	0.76581562	8.85453349	0.276189849	1.454370702	0.067199124	2.355064728	0.537921304	6.220147538	5.68541405	4.681306088	4.187455802	1.688592441	0.290147456
CGGA_1361	2092	0	1.463034846	3.6309204	3.602077748	2.198816063	0.847430908	1.658809541	1.437632806	4.143178943	0.509314259	8.251569239	0.287447147	1.498658564	1.084698791	2.583989287	2.424392835	0.947800689	0.274058003	0.527666534	7.441417973	0.459521545	1.406206067	0.053461028	1.099365146	0.335658328	5.492396048	5.716093029	3.606101425	4.482258973	1.89223778	1.067250601
CGGA_1362	2092	0	1.692090805	4.392972108	3.524677381	3.544626428	0.277661649	2.490804551	2.310550723	4.377626067	0.078588748	8.296005971	0.052203261	2.387757478	0.390032852	3.63232398	4.619035645	1.749290125	0.534527565	1.34773808	8.645949639	1.336474146	2.916416016	0.120849182	1.62767351	0.751990778	5.881694119	5.386204357	4.85653289	4.798136373	2.264607593	0.924726559
CGGA_1365	253	1	0.420235285	1.732952847	1.411186438	2.092438353	0.55447764	1.157550795	1.551015718	1.917951765	0.066356678	4.927590923	0.715854003	0.839222133	0.18060898	3.238029818	0.460557854	2.639307846	2.02896052	0.291257473	5.720906998	0.155567024	0.593344154	0.120849182	2.44675153	0.873383757	3.914042523	2.270412491	1.777781307	2.595938458	0.784435828	0.224732316
CGGA_1368	2085	0	0.576960335	0.735253856	1.329499336	0.855550556	0.053271553	0.534571885	0.845243456	1.973829549	0.003394254	5.281695457	0.052203261	1.820247868	0.070353114	1.941716698	0.365056495	0.655291883	0.125451037	0.176511202	4.166789817	0.386994641	0.41232899	0.025576084	0.928492598	0.484513163	3.820340651	2.805282009	1.045295645	2.522181843	1.109253839	0.352778113
CGGA_1369	360	0	0.784306478	3.730514541	2.933095964	2.301245915	0.136826272	2.146284796	0.717181176	5.30640947	0.482887253	9.532836225	0.217612604	3.26041424	0.219861277	5.11364462	3.978940616	0.902872709	0.125451037	1.06520946	7.95508183	0.656462563	1.442476793	0.025576084	1.257461611	0.299018489	4.45256916	4.634468334	6.252478193	2.789302347	1.430825233	0.558451553
CGGA_1370	2310	0	-0.236189134	2.639279886	6.178360683	2.131010648	0.146876205	3.185444803	2.796589038	3.01468082	1.140179982	11.06773187	0.135564063	1.350594211	-0.033895405	5.035368555	1.622701589	0.712714289	0.028311218	0.134801119	5.473206331	-0.05692329	0.775827995	-0.057567996	1.284548497	0.129896874	8.882462388	5.94055536	2.822076704	4.806516716	2.000497096	0.110415263
CGGA_1371	2079	0	0.544769431	4.134591003	3.527247857	4.453029375	0.46259565	3.006253977	1.974511652	4.098014169	3.39791946	9.835693976	0.188793852	2.682272817	0.761486082	7.054933244	4.158145108	3.698130347	0.42266497	0.791886198	9.951376307	0.489460067	1.448435786	0.025576084	1.609246859	0.687249155	4.626105777	5.241706413	5.60081969	3.9662753	1.340046194	2.206816051
CGGA_1374	141	1	1.318953923	4.014930425	2.953642951	2.803472728	0.155831033	3.116349277	1.844541495	4.462321631	1.59347308	8.032781059	0.268880105	3.423132735	1.102576801	3.868105006	2.492429741	3.573625661	1.61018266	0.456814816	9.545754055	0.423692716	0.896064668	-0.057567996	2.087827089	0.635025794	6.382149281	5.157115445	4.208569185	4.52942207	2.151337582	1.781899709
CGGA_1375	92	1	0.86024546	2.248096825	5.11672339	1.692243428	0.119568271	3.042571881	0.352320369	2.609184713	0.483422817	10.68663196	-0.00296493	3.233313978	0.130458716	1.939638511	1.003658239	0.737360224	-0.002726389	0.227771141	6.596623708	0.065748298	1.006589715	-0.057567996	1.88918909	0.305370912	6.864974292	5.408145707	2.273125543	3.54628085	1.819031959	0.907264189
CGGA_1377	2068	0	0.820655782	4.238801996	4.089034136	2.881726484	0.515701674	2.295984186	1.53370312	4.259082371	0.126389535	8.224239073	0.673585159	3.832661737	1.705018913	3.737136416	3.236809577	2.548626668	0.485798817	0.85915588	7.293504325	0.321598984	2.005864208	0.146926662	2.141772976	1.587479477	6.28821047	5.13183618	4.540596073	5.112319683	2.437703854	2.711380743
CGGA_1378	585	1	0.284026294	1.863170658	1.397925305	1.260372968	0.153058924	1.325131796	1.038720301	1.381945832	0.003394254	5.324639742	0.11436761	1.759009948	0.14025084	2.788455447	0.327424479	5.399805954	0.828764991	0.228656748	4.824111176	0.090998164	1.047507651	0.053461028	1.164782236	0.558744632	4.091641055	2.430468586	0.984401694	2.116406273	0.766318561	1.589111087
CGGA_1380	291	1	0.500708592	4.095075827	3.692170336	3.296988621	1.348154659	3.177436963	2.69689618	3.770829997	0.42835208	8.632398739	0.539562736	2.310315579	1.105715587	4.93811994	3.783045685	2.334906916	0.818802062	0.791886198	8.271356052	0.276189849	1.663780129	0.025576084	2.002333632	1.192985576	6.497452381	5.550824526	4.689265864	4.025121076	2.177913047	0.933017276
CGGA_1381	46	1	0.654183978	2.487611125	4.172538701	2.52932859	0.043268011	2.719040488	1.226500376	4.753884328	1.077755646	9.083860736	0.764734989	2.537601933	0.798095055	3.301191311	2.591087282	1.85969397	0.477403223	0.768582563	7.239372127	0.220941221	0.814950241	-0.057567996	1.593293037	0.804166429	6.255515275	4.240579679	4.328193469	2.757139601	1.855743888	0.913536466
CGGA_1382	284	1	0.829602865	4.191418006	4.824295169	4.332865353	0.053271553	3.941370732	3.417381387	4.140919425	0.172482781	8.106862899	0.129535072	2.327130871	1.750073545	5.027690094	3.405232662	2.355656133	1.541601437	0.578596956	8.328593722	0.603038151	1.291689157	0.094279645	2.116271841	0.751990778	6.254718736	5.369865761	3.652854154	5.196176688	2.664931649	0.470568827
CGGA_1383	884	0	0.372168216	2.442757007	2.390423095	1.916401297	0.053271553	1.618786553	1.300811089	3.712653523	0.560598108	8.734127579	0.129535072	3.294985613	0.126541461	4.115641554	2.39999913	1.229204118	0.396677818	0.506771942	7.22423668	0.439190602	0.846893245	0.025576084	1.002264524	1.082141267	4.914395051	4.37989844	4.007525196	3.238001899	1.551157839	0.710297302
CGGA_1384	191	1	0.66156494	3.409577705	4.319454456	2.491331815	0.119568271	1.925077062	1.641979955	5.861398624	0.947201202	7.463959778	0.115258689	2.183382832	0.552416942	2.124851115	2.708183444	2.606017607	0.448651546	0.712900071	8.315313268	-0.041087628	1.670910007	-0.012936023	1.511070763	1.0188639	5.609486318	4.76214664	4.074128788	4.375834959	1.624737892	0.829657418
CGGA_1386	2058	0	0.443685736	3.982889329	2.763927025	2.374338603	0.120438281	1.19276525	0.470144702	2.989954173	1.32284029	9.447735765	0.052203261	2.693137534	0.562586324	5.896568001	4.364939675	0.543434427	0.20152432	0.397425184	7.299478757	0.647702739	0.916853599	0.025576084	2.016234351	0.169718584	4.505087144	4.117014545	6.13877695	3.162063057	1.515695632	0.459205077
CGGA_1387	90	1	0.522905915	4.068093942	5.323502005	4.269638656	0.231991422	3.676325254	3.078954172	3.406208802	1.09496501	7.908229052	0.203268726	2.271047379	0.307472278	4.161490653	3.238279215	1.901307372	0.383519993	0.578596956	7.362578488	0.168121472	1.304863144	0.025576084	1.618490794	0.62935358	6.863899214	6.059889334	3.123614729	5.251047628	2.37810717	0.579625995
CGGA_1388	485	1	2.160881454	4.855239786	2.158289924	3.527858535	0.358948649	2.570613262	2.449496621	4.180917215	0.23602943	7.781827581	-0.084706136	3.378045302	1.307061471	4.400829436	4.934336529	5.46729483	1.423394882	1.358983084	9.491353812	1.30315239	2.572708903	0.01610215	2.138246811	2.062131907	5.185580006	5.63403633	5.294533398	4.276456771	1.714490468	3.307964239
CGGA_1389	1370	1	0.432007791	2.330072365	2.677698475	1.85721533	0.053271553	1.914170724	0.787566601	3.950668032	0.783248118	9.526198733	0.052203261	3.53339806	0.219861277	4.409995038	2.978263	0.67668798	0.343366881	0.351216017	8.187004564	1.087064769	1.131032927	0.025576084	1.239414695	1.587479477	4.646540017	4.841399168	3.585801945	3.473137828	1.600202046	0.839144405
CGGA_139	694	1	0.408366677	2.348977737	3.175250115	1.715643189	0.216493289	1.45147276	1.437632806	3.725116597	0.37141018	8.118885287	0.129535072	2.528044244	0.112699622	2.382393283	2.288875392	2.689530358	0.558332501	0.684604566	8.020666075	2.795330631	1.406206067	0.039587579	1.32169388	0.359579474	5.806493661	6.269958977	2.38899195	4.328238906	1.933891958	0.238050039
CGGA_1390	2050	0	0.838495226	2.729813337	3.000431651	2.692503924	0.231991422	2.839489001	1.480464025	3.742573123	0.37141018	8.690895334	0.083590182	2.494885148	0.542119987	4.52999856	3.06116089	1.459472728	1.101409864	0.783249049	8.035856928	0.732864713	1.42445338	0.328483813	2.333228291	0.54837042	5.763837116	5.98406245	3.707325518	3.575298893	1.7108908	0.447752893
CGGA_1391	426	1	0.47816711	3.690576207	4.463899305	3.899962052	0.502578759	3.231040607	2.008181884	4.148436122	0.665179659	8.752974698	0.380318179	3.581758005	0.424009603	5.241683979	3.701177278	2.468060967	1.304391144	0.938997482	9.738463111	0.180561265	0.891007364	0.067199124	1.823652228	1.172838665	6.035468605	5.226748823	4.372625549	3.316042538	1.88064284	0.776130569
CGGA_1392	473	1	0.899263922	4.44170753	3.975247206	5.012118962	0.489354507	2.727705625	1.374117752	3.603934918	3.213323101	9.495526672	0.865022415	2.740939985	1.535135952	6.726277406	4.442294737	3.880065469	3.54266191	2.198312977	9.569569217	0.881325599	1.454370702	0.025576084	1.783341682	1.04568603	4.250928076	4.926419136	6.53838792	3.48725181	1.605006554	1.183298748
CGGA_1393	275	1	0.204133236	4.304378407	3.507800609	4.207116044	0.336454684	3.637192781	2.796589038	4.052757453	1.026479681	10.54033528	0.259830316	4.74340686	0.655748331	7.027819913	3.543607779	3.011611015	2.530793566	1.157478047	8.16976493	0.020795366	1.643108332	-0.012936023	2.946796262	0.908876835	6.966641838	5.261565266	5.621067625	2.82987733	1.392650055	1.089430097
CGGA_1394	139	1	0.376793288	2.338226577	3.866612763	1.711217295	0.07250095	1.98493719	1.177689382	3.902002783	-0.064946347	9.137812221	0.145590189	2.209042497	0.256279271	3.163059113	2.850770156	1.117405693	0.190834679	0.629521338	5.968994129	2.622309939	0.621982252	-0.057567996	1.816999355	0.263502845	6.768103535	4.623338442	3.96683502	2.529183453	1.310941198	0.525241006
CGGA_1398	554	1	0.679389754	3.336935544	4.074821167	2.184094687	0.231991422	2.289807956	1.237889245	3.818865959	0.41903454	8.509509689	0.217612604	3.762240637	1.723211147	3.400389116	2.489925317	3.042051628	0.498124518	0.517257647	7.858824637	0.14289579	1.472032916	0.025576084	1.758580575	1.617630492	6.515271269	5.192040932	4.227494884	4.654574024	2.121052712	2.504966379
CGGA_1400	2033	0	0.119258122	3.275657766	2.44196599	2.092438353	0.153058924	0.762780749	0.420227268	3.893711192	0.455907726	9.488104961	0.273724224	2.766759599	0.070353114	5.645037279	2.13154176	0.220306769	0.125451037	0.362909965	6.882540989	0.386994641	0.603949902	0.025576084	1.672696464	0.183180973	4.757676773	4.286357591	4.212103224	2.700317437	1.959722946	1.104508245
CGGA_1401	1680	1	0.629076899	3.744340758	3.874250572	2.064561287	0.153058924	2.679812864	1.831245933	4.802432697	0.227876423	8.201366206	0.083590182	2.820191884	1.600609735	2.857237337	2.785169789	4.672802654	0.694000032	0.730293604	7.766375371	0.229214577	1.573765931	0.067199124	1.39936295	1.199639364	6.082145406	5.283022836	4.034113086	4.988293042	2.238313757	3.071028618
CGGA_1402	2030	0	0.608453908	4.96568904	5.159237866	5.586428654	0.476027343	3.754184749	3.362269314	3.490377643	1.821084499	8.932343253	1.661331429	2.324741905	0.2952797	5.619641936	5.360288159	2.064490532	2.677932759	1.923825596	7.227743938	0.749276332	2.088919128	0.270527333	2.59334974	0.822599727	5.861165031	5.500434097	6.224277309	4.269620566	2.364783027	1.190256672
CGGA_1403	679	1	0.359898975	3.084824597	4.649087318	3.371526976	0.73618843	4.274832097	2.709654121	3.346950797	0.066356678	6.863764283	0.596788726	3.865395672	0.219861277	2.790176382	3.451161559	3.050684471	0.747219977	1.174556218	6.61347318	0.408113637	0.950622667	0.025576084	1.54275401	0.261426859	6.568245279	5.621983869	2.773329818	5.299010992	2.518719416	1.651300552
CGGA_1404	2029	0	1.211739296	2.729813337	3.860432664	3.098514022	0.216493289	2.001153806	1.00544391	3.975687276	0.824879913	9.332378104	0.188793852	2.641643622	0.219861277	4.305575946	2.872706855	0.965398564	0.316011916	0.684604566	8.326222187	1.271339128	1.023878888	0.067199124	1.12590347	0.323547828	4.825678157	5.017204812	4.552115193	3.827852468	1.771371539	0.302888646
CGGA_1406	2154	1	1.110992346	5.288576825	3.653749413	3.827913991	1.110565581	2.819930388	2.597609102	4.031113827	-0.064946347	6.565358228	0.467927703	2.834900127	0.899867389	4.658993039	5.66970381	2.729876133	1.731880813	1.81833201	8.363211241	0.337999582	2.138466002	0.01610215	2.604359837	0.874828347	5.406152683	5.309824064	5.619244966	4.739243283	1.791053213	1.148636217
CGGA_1407	2016	0	0.309759646	2.843959867	2.21865727	2.252711056	0.277661649	2.090082747	0.407469328	2.943999697	0.838463972	10.11597996	0.259881449	3.482192703	0.796429746	6.177740703	4.255523639	0.749239102	0.396677818	0.665909472	6.901465298	0.376311074	0.81977451	0.025576084	2.299814984	0.451495844	4.729201201	4.635071339	5.688113908	3.494249442	1.430825233	0.170222443
CGGA_1408	1362	1	1.861317368	4.592439735	3.574652044	4.053461024	0.321200441	2.752647256	3.161558291	3.388138459	0.080755794	8.344271601	0.421155103	3.560447173	1.144667794	5.504988291	5.578879154	2.267851684	-0.135310434	0.655033402	10.01040674	1.533270914	2.74166946	0.03041447	3.297482503	1.289896322	6.476964266	4.531646404	5.883618908	3.798676576	1.966346591	1.316905049
CGGA_1409	2249	0	0.447182438	2.312665053	2.559635278	1.576316149	0.155831033	1.067213189	0.733344672	5.903786384	0.483422817	9.450010289	0.27786261	3.040598518	0.975091279	2.980967061	3.235053456	3.839526063	0.181843611	0.272147747	8.67886108	0.960051113	3.375319994	0.001652868	1.373349585	0.365934921	6.319713184	5.064371786	3.654526193	3.73091804	2.503688824	2.086316121
CGGA_1410	825	1	0.45527063	4.789834729	4.470106466	4.341088473	0.78155617	4.824513142	3.037200624	3.374217229	0.194926368	7.556890838	0.301052276	2.907209314	0.951679877	3.257489722	3.51963503	2.18479895	1.259839742	1.194153861	7.033896193	0.888708533	1.632636423	0.053461028	2.581899756	0.50611351	6.058306204	5.5279552	3.209709977	5.44158891	2.592749053	0.590100049
CGGA_1411	329	1	0.891819919	3.960212395	3.168964404	4.171353293	0.395450812	2.686918798	2.546915224	3.124273861	0.198247955	9.839973553	1.449343989	1.144983003	0.857124646	4.901602838	5.137535522	1.431280334	1.230617927	1.590896412	7.926533073	2.251114675	2.047490338	0.001652868	1.950252822	1.794371706	4.499881543	6.067290129	6.679771752	3.733605662	2.087487186	2.931635275
CGGA_1412	296	1	1.567046599	3.550795907	3.196416065	2.753862805	0.43078657	2.783561149	1.94429842	3.306375638	0.080755794	9.327098281	0.56345365	2.239407676	0.189010204	4.892782017	3.101198413	2.277533147	0.350303302	0.852047078	8.455888574	0.28698341	1.297506843	0.12697311	2.169828611	1.670448643	5.063120722	4.805326247	4.392911978	3.769643819	2.058904902	1.543728318
CGGA_1413	2008	0	1.367663191	2.442757007	4.0057554	2.07657513	0.216493289	2.135922858	1.708328327	3.593695303	0.206003463	7.475345419	0.052203261	2.428139127	0.232709965	2.244271737	2.124849969	5.628268258	1.417323241	0.241399493	7.172879374	0.547432557	2.207084502	0.067199124	1.158377674	0.648910586	5.417260188	5.541199871	2.360571444	5.091125567	2.255901739	2.914045219
CGGA_1415	2007	0	2.757825349	6.45688188	4.687336751	5.580231063	2.893040242	3.798637265	4.17519557	3.392973297	0.194926368	8.406173516	2.538440241	2.003787339	0.219861277	4.759863584	5.63950631	7.815922446	6.535352425	2.409078755	7.228988648	0.566221101	3.210980124	0.234572776	2.41858355	3.120423986	5.174191562	6.064913736	5.761252034	4.952767894	2.506763125	4.225861319
CGGA_1417	2001	0	0.989904378	3.022638935	3.39059402	2.639669838	0.365503058	2.44741908	1.978764274	3.722011868	0.066356678	7.621332494	0.083590182	2.674979116	0.552389703	2.67899727	2.492481513	0.697780575	0.125451037	0.527666534	7.265475259	0.252904702	1.123632963	0.222380979	1.410111725	0.687249155	5.301117698	5.315684239	2.586341656	5.047224506	2.88021909	0.211292969
CGGA_1418	287	1	0.598031667	2.355222796	1.506532993	1.476015112	0.169139156	0.97448477	1.425154648	1.585824938	0.003394254	4.838444042	1.220599259	1.278509937	0.245444442	2.706765996	0.948393045	1.60859588	0.409725534	0.303453313	4.346256302	0.716252947	0.754479771	0.025576084	1.716303363	1.471218743	3.889866185	2.873385023	1.626606672	2.700317437	0.904665028	0.264329279
CGGA_1419	249	1	0.997870953	3.286857209	3.721226593	3.680946386	0.502578759	3.290025404	2.053214449	3.601666318	0.42835208	8.682766773	0.705392	2.911792944	0.424009603	5.327028351	3.042608598	1.702079714	0.473374903	0.656468862	8.002959937	0.547432557	1.887272704	0.025576084	1.974107006	0.462585526	7.514750548	5.66090462	3.764468698	4.123344505	2.02040469	2.041293639
CGGA_1420	364	1	0.270986777	2.451505347	2.719134885	1.63652686	1.097514623	1.587974311	1.399865077	4.103454396	0.948495763	9.195148612	0.052203261	3.458327864	0.457199177	5.84379509	3.092616545	2.362508693	2.060828347	0.496208275	9.126493863	1.453228635	2.816792098	1.142223481	1.963372099	0.778874456	5.19156566	5.282303276	5.127130959	3.92939242	1.50538394	1.507485823
CGGA_1421	1987	0	0.119258122	3.346127574	2.517024284	2.459224744	0.053271553	1.535011316	0.445404933	2.846980757	1.377375463	9.694597913	0.083590182	2.749603383	0.18060898	5.670924946	3.734116762	3.342808949	0.356866472	0.646965103	7.938224541	1.309712029	1.653472088	0.025576084	1.044714323	0.183180973	4.190097072	5.128586041	5.31830825	3.721982585	1.463302153	2.120858872
CGGA_1422	204	1	0.20397508	1.75231934	1.583835726	1.246198187	0.136826272	1.220292698	1.492468323	1.42413915	0.238675429	4.17013968	0.052203261	0.629234809	0.112699622	2.435187093	0.786562045	2.234054509	0.570100051	0.202823188	4.001379488	0.168121472	0.655859536	0.053461028	1.478018352	0.62935358	3.439886692	2.569271128	1.200811814	2.07797019	0.888153133	0.211292969
CGGA_1424	1983	0	0.408366677	0.371691868	0.909825359	0.483677025	0.053271553	0.287402148	0.675339898	2.121538453	0.003394254	4.566593116	0.083590182	0.480925828	0.070353114	1.535324079	0.314643406	0.856544879	0.125451037	0.163170197	3.951923042	0.205105135	0.246824534	0.080804483	0.272238904	0.516793974	3.002492975	2.100619593	0.942155034	2.185930798	0.871429542	0.184040369
CGGA_1425	640	1	0.162233559	1.72316743	3.42022099	4.432407885	0.136826272	2.686759149	2.112411655	3.221296998	0.769066946	9.051563737	0.144558765	4.776942961	0.18060898	3.858205875	2.893731128	0.358090732	0.971039282	0.485565479	7.491210548	0.276189849	0.516879097	0.080804483	2.122691228	0.796523411	5.959127282	5.655035979	3.539412609	3.712643669	2.071699199	0.224732316
CGGA_1426	147	1	1.029307777	3.278866828	4.12995366	3.328934965	0.231991422	2.082890792	2.376266837	3.225835503	0.003394254	8.57059462	0.301052276	2.268553454	0.084608149	3.667308617	3.443614563	2.915614094	0.934350694	0.883582957	7.336467668	0.264597031	1.562804016	0.025576084	1.645858494	0.73378681	5.670699626	5.781588723	4.560468706	4.336088012	2.140282873	1.56240258
CGGA_1429	1976	0	0.708762398	3.119405222	4.14038396	2.692503924	0.216493289	1.981869266	1.639950981	4.734090939	0.003394254	7.64370749	0.159441388	1.585728771	0.070353114	2.400996648	2.128200015	1.321506008	0.216303511	0.527666534	7.387892163	0.064288526	0.582661272	0.025576084	1.269363703	0.406267277	5.540347221	5.598150247	2.968539115	5.029794339	2.847332754	1.059684526
CGGA_1430	176	1	0.162233559	1.191318025	5.372179789	2.559421595	0.053271553	2.92155522	1.733776248	3.908183004	0.003394254	8.111515758	0.083590182	4.024952752	0.070353114	1.737021613	0.899355165	0.893721892	0.460851197	0.408746412	7.374500184	2.764099978	0.350860198	0.328483813	2.363165541	0.440320527	6.680892512	5.884124499	1.534816388	4.73515297	1.959722946	0.401031561
CGGA_1431	1975	0	0.793479356	3.319923916	2.969180606	2.556572556	0.231991422	2.338447442	1.266198655	4.168519473	0.649631595	9.266807574	0.231827836	3.694520211	1.019732633	4.776405269	4.678882345	1.421342356	0.409725534	1.269948185	8.07215834	1.028538673	1.960409702	0.053461028	1.327388283	0.473590874	5.228354667	4.801915151	5.441422595	3.742743298	1.536077645	0.785299435
CGGA_1433	487	1	1.141489089	4.641150896	4.209617019	4.66872614	0.476027343	3.073874096	2.323939065	3.175030356	1.59398086	8.63767335	0.052203261	2.513640655	0.167282193	6.196267265	3.860226651	5.606822568	2.480958128	1.093345164	7.928497513	0.117194123	3.373603883	0.222380979	1.595264369	1.053050913	6.119038177	4.939257198	5.004340397	3.766535905	2.143460517	1.059684526
CGGA_1434	81	1	0.784306478	4.732481178	4.096495869	4.734999961	1.663064088	3.443768577	3.121420038	3.756777347	0.568950718	8.607229407	0.630158121	3.060132634	0.734707373	5.684834513	4.849312773	3.551941692	3.258735796	1.127748943	9.144092934	0.994903683	2.255935694	0.293996938	3.091781469	1.992341354	6.391926479	5.503153177	4.746315989	4.083932861	2.250065388	1.524177098
CGGA_1435	324	0	0.737553368	4.382147409	4.195144979	3.114054378	0.653782676	2.344406486	1.7438293	4.157399888	0.311839279	8.392836421	0.516081007	3.40820585	0.412773317	3.698799788	3.73817819	2.196311289	1.780154759	1.263784155	8.291771698	0.479553493	1.796290701	0.222380979	1.729122424	0.668206823	6.201320596	5.688541963	4.867989439	4.132587612	2.078388558	0.83030595
CGGA_1437	1037	1	0.408366677	3.110388166	2.994629327	2.209758597	0.247350556	1.958359771	1.216281221	3.213697891	0.797275144	9.079775635	0.052203261	2.566357133	0.412773317	3.851292598	3.097516828	2.73279168	0.672192781	0.537999718	8.476445599	0.575519075	2.396559707	0.067199124	1.344332508	0.261426859	4.960401393	5.605681772	3.937148019	3.866774138	2.054824161	0.610827128
CGGA_1440	1961	0	0.775075358	2.407202229	4.020743726	2.209758597	0.053271553	2.239358217	1.671918638	3.840823117	0.41903454	8.813542438	0.052203261	2.800410153	0.951679877	3.451400459	2.673810602	0.921007117	0.274058003	0.442178699	7.80719217	2.687662091	1.343690685	0.039587579	1.532989286	1.759626296	5.557649656	4.95009065	3.979694193	3.679396387	1.642818542	0.211292969
CGGA_1441	1340	1	0.659473053	5.346739814	4.153897845	6.019007153	0.803797158	3.370470712	2.241651015	3.089096064	2.019561077	9.734860805	2.334324269	2.273536549	0.219861277	7.108652742	6.011919101	2.051906511	1.483965565	2.29420356	8.585812414	0.638886217	1.796290701	0.080804483	2.408197096	0.668206823	4.828345815	5.001097634	6.639616369	3.70087097	1.580805076	1.535200358
CGGA_1443	1956	0	0.718422875	4.510757969	3.44781967	5.264560157	0.489354507	3.051118438	2.366600882	3.960214128	0.437602828	9.549058904	1.086130675	3.331985758	0.282982464	6.124963082	5.777483713	4.554742457	3.547879515	2.452548506	7.291654714	0.690949162	2.387173798	0.094279645	2.760714372	2.359876317	5.23961359	5.430468147	6.673848598	3.622778409	1.510549976	2.510637286
CGGA_1444	476	1	1.35528953	3.244796246	4.347432444	3.420707301	0.759022529	3.36207638	2.19135534	3.951538724	1.652816061	8.699473214	0.418512502	2.826719744	0.478905944	3.875710478	3.245603476	2.477582898	0.858277411	1.02923775	7.760282619	1.087064769	1.167483675	0.025576084	1.65934241	1.04568603	5.763323697	5.365495077	4.308229234	4.259073435	2.304483867	1.290860642
CGGA_1445	1955	0	0.119258122	0.684349871	1.746344186	0.798277269	0.053271553	1.598323066	1.022179407	0.916600784	0.003394254	5.113375413	0.052203261	2.204604861	0.070353114	4.71217263	0.314643406	0.50816788	0.125451037	0.176511202	2.960487781	0.050734704	0.299763228	0.080804483	2.033416543	0.222832669	4.725741175	3.576504448	2.750494186	2.818408304	0.952982487	0.084474016
CGGA_1446	1955	0	0.55557912	0.663454388	1.196392856	0.408965748	0.053271553	0.800440956	0.541882636	2.046059805	0.003394254	4.214777437	0.083590182	0.861413646	0.070353114	1.120805733	0.327424479	1.71270121	0.125451037	0.176511202	4.229993581	0.217213196	0.614479623	0.373190542	0.605761566	0.071803234	3.32274794	2.373271078	0.672618066	2.856190364	0.71989294	0.547748973
CGGA_1447	308	0	0.21762679	0.877650365	0.966876484	0.554682051	0.053271553	0.465034578	0.863960843	1.532284165	0.003394254	4.896454294	0.083590182	0.953443063	0.070353114	2.08707587	0.581719506	2.966575572	0.448226083	0.176511202	4.31018949	0.264597031	0.725582647	0.146926662	1.106047497	0.100461524	3.084144702	2.508374096	0.949292514	2.723811687	0.504559239	1.238062214
CGGA_1450	957	1	0.840952889	2.211041874	2.900840282	1.431363494	-0.082063898	0.699229515	0.727228859	2.896388851	0.920112936	8.423254118	0.084146036	2.524569729	0.223035872	2.868468713	0.708849015	-0.31071935	-0.207346327	-0.057080688	7.784433585	0.493800198	0.117676247	-0.057567996	1.284548497	-0.111458995	4.612676405	5.00343932	2.119797104	2.954208028	1.200781126	-0.149632431
CGGA_1451	438	1	0.890736646	4.962829937	4.321297477	5.484633951	1.059875042	3.129979217	2.085092554	3.830367531	1.663555155	9.46607829	0.874485057	2.574281705	0.193812937	6.750340139	5.328871458	1.585718459	3.410000587	1.496852582	9.231555636	0.724584153	2.115592308	0.039587579	2.296993853	1.04568603	5.143311895	5.226372589	6.147688407	4.063750683	1.80059182	0.981804009
CGGA_1452	468	1	0.829602865	4.657885144	3.873268461	5.360232541	0.701356069	3.42380238	1.412566063	3.900966977	2.579257109	9.181721497	1.197683374	3.1871631	1.091738703	7.0025549	5.037844149	4.332287326	4.430811663	1.900340654	7.66273617	0.59392676	2.167528164	0.080804483	1.86668089	0.822599727	4.502339914	5.073281128	6.074618873	4.0159636	1.391884363	1.316566069
CGGA_1454	1946	0	0.257829253	1.435025312	3.036587108	1.349238417	0.053271553	2.016386328	0.599018866	3.173459787	0.718168428	9.14360283	0.083590182	2.795417531	0.25806672	3.446177767	1.670482126	1.66429539	0.125451037	0.464037694	8.437394807	2.579287121	1.37528093	0.025576084	1.05858029	0.114580625	4.740096662	5.802919874	2.766346246	3.790984756	2.013410452	1.258084268
CGGA_1455	1946	0	0.522905915	0.735253856	1.124321312	0.58890618	0.053271553	0.684168568	0.445404933	1.913868284	0.003394254	4.488588107	0.11436761	0.932773989	0.070353114	1.494680347	0.288711971	0.176352741	0.156327155	0.122378688	4.344773654	0.050734704	0.45971664	0.067199124	0.377599833	0.114580625	3.125114885	2.274376327	0.707397321	2.411009159	0.71989294	0.084474016
CGGA_1457	312	1	1.936485804	5.281926841	5.003812339	6.1345956	1.387890364	3.853449887	3.818477472	4.234037148	0.260006058	8.934183006	2.028734143	3.835671696	0.18060898	5.532863038	5.353267647	1.579943683	2.333039396	1.701568611	6.956902378	1.373079171	1.42445338	0.395022664	2.44675153	1.556686903	6.013061498	5.686457555	5.453136199	4.506075458	1.995759002	1.104508245
CGGA_1458	127	1	2.097977084	2.045938272	3.727840158	1.335920728	0.053271553	1.946450351	0.81669733	4.322317519	0.910723104	7.89587665	0.083590182	2.935970843	0.070353114	2.987871528	1.588148899	0.48418344	0.245448155	0.241399493	6.939371907	0.264597031	0.350860198	0.067199124	1.22725159	0.831188454	6.351864313	4.921150915	2.092873875	4.125872144	2.698541812	0.957612807
CGGA_1459	522	0	0.618801969	5.189035347	4.578731762	4.411485016	1.16145658	3.816821029	2.426737794	3.846491368	2.465695413	8.451067241	0.327917118	2.057694644	0.18060898	4.121303555	3.249979012	1.579943683	0.485798817	0.923384065	8.002280546	0.469574343	1.546206215	0.025576084	2.20957509	0.761007607	6.787658454	6.003655672	3.649317089	4.736702369	2.671299875	0.264329279
CGGA_1460	209	1	1.051000379	4.76085567	4.654155225	3.412229971	0.561817168	3.262658043	2.212912699	4.042535599	2.336498574	10.59937135	-0.084706136	2.229336856	0.044287104	6.117953681	2.489756143	1.546100226	0.649568237	0.577134382	8.219919513	0.247672188	1.232735994	-0.012936023	2.162864879	0.479790627	7.51581648	5.838044615	4.434976258	3.656002304	1.136880208	0.533534149
CGGA_1461	226	1	0.148049091	3.514194057	5.548522341	4.521867983	0.351172163	2.778288372	3.067149117	3.477965472	1.83676481	8.757093386	0.144558765	2.028021339	0.25806672	3.937017439	2.600410546	2.619309425	0.510353546	0.627764721	6.581880926	0.321598984	1.304863144	0.039587579	2.15747626	0.62935358	7.669077059	5.253177115	4.2813294	4.233081971	2.419852245	0.340463411
CGGA_1462	188	1	0.689246717	4.511418232	5.246696675	4.313770985	0.665800494	3.592536713	2.76202203	3.267457259	0.311839279	8.284097848	0.767152582	1.90867958	0.355230674	4.528154487	4.193322574	3.609199135	2.02896052	1.086363299	7.546255174	0.180561265	1.50100604	0.053461028	2.15747626	1.362699555	6.738987962	6.27453645	5.343454008	4.472093511	2.156094245	0.997713335
CGGA_1463	1630	0	0.838495226	3.187799359	3.663602027	2.259746162	0.053271553	2.292899588	1.266198655	3.657240878	0.066356678	8.058123143	0.11436761	1.791787466	0.602662202	2.472895599	2.183913122	0.875249567	0.72614948	0.431121782	7.534185331	0.205105135	0.891007364	0.025576084	1.119316355	0.383111641	5.37519264	5.23424991	2.787185025	4.615948443	2.362101788	0.757619654
CGGA_1467	866	1	0.775075358	1.70835887	1.180720555	0.8367129	0.053271553	0.907523986	0.891583087	3.951538724	0.003394254	4.072526062	0.052203261	0.946589665	0.084608149	2.008648167	0.602625244	2.085230102	0.274058003	0.339425023	4.430129317	0.050734704	0.582661272	0.025576084	0.547164743	0.235812095	3.495422534	2.140876085	0.645906822	2.774491017	0.811148481	0.328044786
CGGA_1469	1922	0	0.708762398	0.422689276	0.900067207	0.554682051	0.053271553	0.511786806	0.587773741	2.394983226	0.066356678	4.769867261	0.052203261	0.697515427	0.126541461	1.583359085	0.34008554	0.304499237	0.125451037	0.202823188	4.577428998	0.205105135	0.436213902	0.039587579	0.464972677	0.128563307	3.022307439	2.606263086	0.942155034	2.566956319	0.580356126	0.113615529
CGGA_1471	1919	0	1.191018331	3.811480552	3.566450294	2.941804162	0.351172163	3.528285929	1.922463131	5.001455981	1.014998583	8.468105339	0.083590182	2.985908713	0.688932897	4.093388995	4.51943357	1.154086985	0.288168444	1.992037413	8.493711975	0.217213196	1.930734152	0.133948287	1.908414372	0.440320527	6.142928397	5.08428605	5.538693755	4.046828921	1.52082107	0.661402495
CGGA_1472	819	0	0.347525313	4.644153974	1.999771265	2.851875626	0.053271553	1.950431793	1.556740075	3.015005068	0.172482781	9.447969674	1.280136314	2.987348944	0.468093673	6.893279288	5.347747722	3.011435778	1.244701826	2.071191414	6.894515092	2.869551598	2.119363529	2.534478536	2.991104671	2.991617618	4.532911492	4.075331208	6.918256724	3.672155357	1.899910875	2.153683987
CGGA_1473	813	0	2.163577524	1.233857778	2.028734535	2.928669747	0.053271553	2.038918929	2.26614733	4.21564804	0.003394254	8.009678025	2.491523859	3.90233796	0.943914984	4.464357323	3.258687716	5.214987911	3.617490328	2.400778011	7.039589529	5.736657998	3.671570701	3.730640298	5.266535631	4.464671769	5.129906443	4.484741497	6.114840963	2.759501948	3.908208281	2.698983043
CGGA_1474	333	0	0.284026294	1.28189547	1.13253054	0.697415766	0.277661649	0.99876626	1.307633649	2.266910333	0.003394254	5.047614861	0.11436761	0.593706923	0.446221199	2.483784507	0.612957808	1.388802698	0.259818699	0.386013021	5.001860754	0.217213196	0.624934399	0.185159156	0.987820798	0.323547828	3.481762795	2.90250555	1.35534623	2.513031076	0.73866193	0.470568827
CGGA_1475	182	1	0.952907757	3.192788978	3.835950188	2.941512158	0.536823672	2.795770927	2.183607421	3.160660106	0.254674471	8.601451591	0.104976574	3.164779058	0.775322551	2.802954732	2.908462914	4.209684373	3.8763098	0.791817861	8.023068812	0.312686222	1.811378674	0.01610215	1.713754817	0.722125537	5.349279417	5.741037499	3.862198644	3.052994631	0.638704577	1.984605267
CGGA_1476	299	1	1.379932432	4.04520177	4.137984425	2.844897669	0.489354507	2.98973228	2.46042615	4.57928016	0.42835208	9.205297475	0.405883051	3.620437705	0.761486082	5.579673128	4.296345922	1.686003849	0.383519993	0.637397345	8.890512525	0.397595068	1.930734152	0.039587579	2.07048421	0.668206823	5.886367272	5.443195145	5.2511663	3.97580299	1.98146382	0.536967984
CGGA_1477	1194	1	0.20397508	3.578957701	2.682642837	2.888527643	0.449057777	2.563540476	1.141787716	4.102678596	0.321960693	9.631836292	0.052203261	3.683587844	1.461109637	4.96158685	5.340352495	0.965398564	0.288168444	1.134530849	8.143140848	0.621080109	2.38088304	0.053461028	1.585863756	0.261426859	4.927286497	4.751295415	5.764716268	3.590896276	1.403129452	0.933017276
CGGA_1478	542	1	0.162233559	2.887116236	4.328917344	3.550335872	0.567210279	3.634504372	2.146782476	4.095675746	0.732916859	8.843856476	0.083590182	3.998682867	0.232709965	5.569436614	3.870375398	1.091135657	0.435497906	0.646965103	7.102917327	0.14289579	1.108720248	0.025576084	2.750571056	0.286596126	8.257060281	5.68149316	4.005508932	4.090877002	1.922663003	0.224732316
CGGA_1481	131	1	0.384334784	1.986292917	1.293878652	1.21742051	0.053271553	0.855039486	1.079250134	1.312783696	0.003394254	4.772235837	0.052203261	0.987180579	0.070353114	2.412492083	0.602625244	2.278117083	0.42266497	0.291257473	4.105675866	0.130105575	0.516879097	0.039587579	1.344332508	0.761007607	2.881584918	2.286193241	1.313042081	1.906213076	0.700849941	0.251248319
CGGA_1482	1888	0	0.335045439	4.72287679	2.606415516	3.245049143	0.665800494	1.545770739	0.88243514	3.189081816	0.601830808	9.506600348	0.083590182	2.639766455	0.167282193	6.373534534	4.68039541	0.902872709	0.186603699	1.496852582	7.739065656	1.635118142	0.725582647	0.282311031	1.34993488	0.347668326	4.28478272	3.885546271	6.375159689	3.10239444	0.896435207	1.501879727
CGGA_1486	184	1	0.119258122	2.147243936	1.404572873	1.35585109	0.153058924	0.724044392	1.948725431	1.833774769	0.003394254	4.329538235	0.11436761	1.126067562	0.126541461	3.651276925	0.352628821	0.5664892	0.302152331	0.176511202	3.806838729	0.050734704	0.744910423	0.17252998	1.281164498	0.371393388	3.914042523	2.642195462	0.998183201	2.23660222	0.71989294	0.084474016
CGGA_1487	520	1	0.489481536	2.310906221	5.054443911	3.024360673	0.55447764	2.711928619	1.768655425	2.93649585	0.845202753	9.529266662	0.129535072	2.276020982	0.084608149	3.46694576	1.972306665	1.614260661	0.125451037	0.548258295	7.014825169	0.205105135	0.864698188	0.519351341	2.349637774	1.941557324	5.592742365	5.263448367	3.42669377	4.089144583	1.853180304	0.238050039
CGGA_1488	1882	0	1.141489089	3.867154576	3.827265421	2.217007429	0.351172163	2.219944803	1.671918638	4.501939202	0.066356678	8.040984854	0.217612604	1.997657895	1.417025568	2.468514775	3.067844389	1.636706416	0.370250185	0.646965103	7.618957399	0.252904702	1.869521555	0.039587579	1.472911219	0.54837042	5.5091022	5.52765928	3.843052486	4.75412921	2.121052712	0.89957042
CGGA_1491	511	1	0.119258122	2.762730829	4.572453912	3.112121034	0.449057777	3.861241174	3.063192228	4.508798184	0.593688991	8.534748838	0.129535072	3.912298754	0.84729731	2.66394506	2.791322163	0.947800689	0.302152331	0.618066345	7.444180922	0.252904702	0.899673406	0.025576084	2.191409959	0.495353636	6.416516708	5.670184881	3.529737811	4.848693586	2.075048167	0.352778113
CGGA_1492	268	1	0.699037302	4.67500717	4.537076109	4.706064224	0.747643536	3.798637265	3.033159426	3.474218893	1.149194574	7.615775803	1.027264949	2.844504863	0.331550478	3.94493301	3.454919275	4.467720702	3.250353018	1.127748943	6.770743801	0.873902431	2.355447083	0.107627078	2.392470064	1.251796229	6.601225457	5.840609627	3.48226565	5.103115534	2.506763125	1.210935209
CGGA_1494	269	1	0.257829253	0.715115483	0.870342931	0.874143561	0.169139156	0.379125643	0.954022616	1.73450767	0.003394254	4.608550471	0.052203261	1.438780698	0.070353114	2.310199518	0.79558143	1.154086985	0.125451037	0.27895604	4.180357947	0.469574343	0.350860198	0.146926662	1.119316355	0.071803234	4.297755182	2.405764915	1.038669291	1.860602868	0.601227328	0.170222443
CGGA_1496	330	1	1.090212868	3.312121967	4.085703936	2.807096365	0.169139156	1.428298174	1.425154648	4.11426789	0.090705961	7.383499689	0.431042115	1.568773088	0.084608149	2.569841149	2.031101507	1.71270121	0.42266497	0.675287768	6.861779046	0.343748218	0.916853599	0.025576084	1.239414695	0.985377456	5.85137508	5.31428172	2.74160294	4.759208819	2.465271921	1.067250601
CGGA_1497	1178	1	1.342809655	2.882860418	4.016353403	1.986038914	0.169139156	3.407614961	1.399865077	5.845240279	0.003394254	7.816467273	0.052203261	3.927799488	0.126541461	2.581977379	2.183913122	1.083076	0.638899138	0.485565479	6.462177583	0.781518024	0.645623329	0.025576084	1.839453939	0.579272584	6.94057124	5.309008266	2.929003552	5.182525469	2.700613968	0.856663639
CGGA_1500	108	1	0.747025039	3.628430214	3.730037183	3.389172078	0.053271553	2.430784758	1.970246279	3.460389517	1.395053461	9.236515912	0.736573092	1.555910233	0.592747843	5.017855695	3.514857724	1.335211203	0.302152331	0.721272579	8.338068792	1.768808955	1.387729223	0.039587579	1.457475974	0.335658328	5.849696117	5.887683517	4.974442873	3.902508161	1.941324583	1.56240258
CGGA_1501	222	1	0.359898975	4.531081628	2.246614015	3.550335872	0.322145501	2.477395142	0.747773772	2.81022707	1.855333097	10.21102362	0.393152157	3.26158149	0.641647443	8.230139626	5.280006692	1.520927881	1.084644187	1.213484862	7.617523623	0.376311074	1.350063319	0.067199124	1.668259387	0.248676148	5.002952874	4.431289106	6.519400313	3.037722041	1.255077038	1.540681177
CGGA_1502	1861	0	0.737553368	2.908201973	3.107776595	3.211152004	0.200853618	2.283603458	0.962722955	3.837030684	1.261037842	10.12101498	0.55117442	2.312731064	0.552389703	6.357695557	4.307026319	0.44746545	0.409725534	0.954441184	9.365247483	0.252904702	1.086063402	0.080804483	1.513251086	0.394735771	4.944924557	4.622346954	5.324397616	3.50259518	1.35755548	0.812468176
CGGA_1503	692	0	0.119258122	2.203967053	1.469233799	2.390442724	0.515701674	1.030479525	1.157001774	1.273469683	0.491756523	4.699106439	0.052203261	1.155673576	0.070353114	3.167569535	1.305862499	2.141807694	1.050562108	0.386013021	3.598746243	0.180561265	1.782143981	0.468874837	1.97053793	1.525224874	4.129914825	2.705512033	1.530278908	2.181946507	0.793400965	0.436210886
CGGA_1504	1854	0	0.728019586	4.744812648	2.552980265	2.823757382	0.567210279	2.439127432	1.071236023	4.075233567	0.526636314	9.651404361	0.492246156	3.719404749	0.435158447	6.281037783	5.29702438	0.71857816	0.522487405	1.602894459	8.037345474	0.332718621	1.786874709	0.270527333	1.576398974	0.473590874	4.991743385	4.520253246	6.249626088	2.963128289	1.248790653	0.847930092
CGGA_1505	172	1	1.422077309	4.869107606	4.362325215	4.363865064	0.825752998	3.644796385	2.617848018	3.485426804	0.948495763	7.690655291	1.086130675	2.15654167	2.15665746	2.860502646	4.027251403	3.724351962	1.311694169	1.607751923	6.903773664	0.866438589	1.251443084	0.025576084	1.882002428	0.898122759	6.170684179	5.922080996	3.734969523	5.064414788	1.89223778	1.140845852
CGGA_1507	715	1	1.948930072	5.153730933	3.829299959	5.19718155	0.951885964	3.586603749	3.129006727	4.028454947	0.783248118	9.005053682	0.55117442	2.89490704	1.244785447	5.532216054	4.789293464	5.225991684	4.133075284	1.641296976	9.021186999	0.547432557	1.81494352	0.080804483	2.441672458	1.368618567	5.033282286	5.11303184	5.91774022	4.118273832	2.044593345	2.444063965
CGGA_1508	1049	1	0.618801969	3.672584717	2.933095964	2.748454396	0.641679926	2.716455102	1.900201317	3.428408304	1.390656613	9.509791836	0.217612604	2.450045165	3.673783226	5.454701141	4.105141363	2.508889381	0.485798817	1.072295792	9.236451286	0.19288848	1.83793131	0.146926662	1.685923131	0.359579474	4.982799068	4.590272072	6.055550654	3.332036023	1.328241387	3.423572273
CGGA_1510	465	1	0.747025039	2.527856458	4.115371373	2.480434632	0.307445565	3.250988724	1.551015718	4.972511483	0.526636314	8.609962959	0.083590182	3.425813953	0.761486082	2.575923203	2.797446594	0.622609182	0.683134531	0.397425184	7.07489495	0.104159116	0.801413149	0.053461028	2.20957509	0.417707624	7.400787965	5.828327029	3.257310742	4.628956804	2.878413661	0.631266322
CGGA_1513	1827	0	0.899263922	1.994395118	4.020743726	1.36243336	0.053271553	2.093664467	0.737649167	4.239644061	0.718168428	9.58621246	0.144558765	2.588035007	0.232709965	4.265665722	2.13154176	2.695007355	0.288168444	0.548258295	8.150575661	0.29908363	1.393914031	0.039587579	0.809908824	0.778874456	4.717049975	4.673073011	4.405144813	3.423921124	1.849209457	0.989780171
CGGA_1514	76	1	0.443685736	1.435025312	2.164551089	1.322477988	0.449057777	1.061467852	1.079250134	2.016128479	0.003394254	5.512867112	0.052203261	1.184623082	0.307472278	2.450844718	0.948393045	1.915226379	0.245448155	0.374508451	5.276698457	0.376311074	1.460281735	0.094279645	1.099365146	0.715350939	4.270853909	3.920127011	1.484007938	2.173939594	1.203916667	0.459205077
CGGA_1516	1826	0	1.457253938	2.150857783	4.101446542	1.715643189	0.053271553	2.37381502	1.149415084	3.926051957	0.633893916	8.841364103	0.099053599	2.923937862	1.714143907	3.695337618	2.324052858	2.211523729	0.522487405	0.598468701	8.270426541	0.168121472	1.123632963	0.067199124	1.831575594	2.18606726	5.708235528	4.49219498	3.870214913	3.690179828	1.719704498	1.473524354
CGGA_1517	1826	0	0.500708592	2.13269382	3.33965528	1.973237268	0.231991422	1.989616032	0.826276496	4.030095971	0.351857174	9.053842611	0.083590182	3.561516216	0.355230674	4.413018657	2.815654729	0.67668798	0.20152432	0.791886198	7.786846085	0.090998164	0.810622519	0.039587579	1.478018352	1.159249867	5.346359471	4.617465419	4.198266516	3.183723845	1.679565261	0.377102606
CGGA_1518	411	1	0.45527063	1.470809009	3.66013102	2.507250757	0.185069801	2.94083976	1.882137571	3.525725187	0.351857174	8.38065786	0.301052276	3.399836788	0.14025084	4.016836712	2.689347813	0.472044572	0.329749388	0.374508451	7.173123084	0.130105575	1.101206729	0.053461028	1.62767351	0.787725838	6.742577671	6.101032151	4.066598475	4.682913745	2.027361625	0.224732316
CGGA_1520	297	1	1.410160058	4.02567653	3.084479585	3.887634733	0.46259565	2.39402788	1.486478837	3.679900474	0.400195174	9.036674047	0.327917118	3.020043187	0.813587067	4.91766817	4.684421969	1.790032483	1.015718356	1.174556218	8.420785405	1.173383556	1.637873112	0.094279645	1.310234434	0.383111641	5.082287219	5.300879002	5.198154896	3.70087097	1.590539615	0.62108221
CGGA_1521	205	1	2.229754294	5.286846853	4.904617051	4.199874834	0.665800494	3.325088055	3.990547414	3.657240878	0.238675429	7.65302832	0.129535072	2.256011866	0.343439503	4.777933551	5.194641076	1.514895406	0.473374903	0.907597162	8.755527012	0.813014176	1.964600546	0.107627078	2.262684842	0.962097656	6.450138292	5.671241125	4.030159524	5.344566139	3.229511681	0.610827128
CGGA_1523	1804	0	1.547098514	3.835307726	3.806741989	3.104361442	0.592395027	3.240283917	3.166344852	4.17441175	0.172482781	7.999500276	0.129535072	3.232082511	0.219861277	3.276667076	3.547948785	2.064490532	0.627641378	0.656468862	7.653173458	0.556859223	1.956206867	0.107627078	2.935214581	1.053050913	6.147691439	5.274722872	3.394758313	4.812791302	1.995759002	0.671312285
CGGA_1524	1226	0	0.924549715	2.099388069	4.383685727	2.10812773	0.053271553	2.670495437	1.216281221	4.6645425	0.37141018	8.967911876	0.129535072	2.901072667	0.25806672	3.930505591	2.69375433	3.755487437	0.329749388	0.618066345	7.6575189	0.499295113	1.436493527	0.025576084	1.426080253	0.516793974	5.268658382	5.013197364	3.989945759	3.686595681	1.468637221	3.468532949
CGGA_1525	1686	1	0.639279722	2.899806036	1.54873088	2.354771448	0.053271553	2.332462089	0.565013241	2.661313331	0.649631595	9.616012437	0.052203261	3.627509187	1.705018913	6.791963399	5.60770134	0.947800689	0.125451037	1.737426833	7.772337555	1.413743322	1.972946533	2.249004965	2.077118601	1.6422852	4.780009811	3.715673973	6.700328833	3.196187982	1.918898433	1.044434666
CGGA_1526	1798	0	1.265593469	3.763695351	4.121061822	2.939623444	0.216493289	2.752132957	2.245176422	3.371515851	0.280989833	8.149804626	0.217612604	0.953443063	0.660749316	3.224482857	3.39088098	0.837601909	0.638899138	0.89963744	8.022674112	0.14289579	1.251443084	0.025576084	1.344332508	0.323547828	5.129063923	5.168619847	3.807494959	4.714308529	2.391296587	0.424577637
CGGA_1527	1714	1	1.232169091	2.744016426	3.57390247	2.409531557	0.120438281	2.422390426	1.831245933	6.040576655	0.149641942	8.62280092	0.174185566	3.57351517	1.251082684	3.901910599	2.889932835	3.604758108	0.409725534	0.442178699	8.022506896	0.252904702	2.069565887	0.025576084	1.287027446	2.365819636	5.954712764	4.829580641	4.629171568	4.109776696	2.293214491	1.513070643
CGGA_1528	1793	0	0.598031667	3.374840879	3.798440522	2.587604419	0.185069801	2.35033945	0.696414371	3.744611702	0.680542622	9.585713275	0.217612604	3.646760557	0.582764393	5.386639015	3.901269853	0.749239102	0.694000032	0.834301486	7.377619087	0.584754012	1.483690833	0.282311031	1.733369242	0.406267277	5.018207395	4.530123895	5.413596178	3.606301291	1.279923927	1.354301427
CGGA_1530	1793	0	0.119258122	5.055545324	1.357305764	2.314816076	0.053271553	1.749380736	0.737649167	2.279363585	0.003394254	9.444769041	1.102555566	2.10664123	1.232107318	6.675979071	5.534008857	1.154086985	0.125451037	1.486328041	6.325381032	2.096480214	1.217041283	2.240267747	2.221554301	0.527396193	5.469022821	3.235524386	6.473782568	3.197958463	1.380541489	2.80001475
CGGA_1533	1217	1	0.47816711	4.559427084	3.397709883	3.119838795	0.231991422	2.925434136	1.556740075	3.668079801	1.433965164	9.691129765	0.144558765	2.331895727	0.232709965	6.375016868	3.688614519	2.929686783	1.059152725	0.81748701	8.014202255	0.7894606	1.356408425	0.687408723	3.460095395	0.906276	5.356983672	4.756231368	5.617787054	2.988491072	1.633467805	2.874800271
CGGA_1534	41	1	0.372168216	3.560759754	2.60117028	2.631573825	0.46259565	2.186958254	0.873227982	4.973313017	2.162810024	9.675195332	0.159441388	3.521022904	0.319561963	5.751718503	3.330525118	3.822286123	0.498124518	0.748165621	8.550395227	0.354689224	1.767859689	0.197676071	1.214980845	0.706044178	5.197970721	4.607644992	5.838185373	3.416516988	1.665906265	3.776399176
CGGA_1536	840	1	0.997870953	4.900889704	3.702302335	3.608949255	0.73618843	2.591080635	2.404876758	4.347043058	0.078588748	7.887215652	0.341180691	2.776946146	2.494257616	3.510520969	5.171727563	1.614260661	0.20152432	1.300373472	7.29128447	0.36554305	2.478438535	0.351014593	2.311042455	0.930463689	6.385309583	5.263082981	4.689265864	4.948418746	2.782856902	3.140893101
CGGA_1537	200	0	0.148049091	4.341719386	4.161781706	4.452270889	0.247350556	3.369075261	2.742298998	3.925164245	2.265171486	8.599615578	0.705392	2.758209671	0.752615346	6.054536755	4.088043355	1.723247375	0.125451037	1.147998311	7.560854153	0.343748218	1.412313726	0.120849182	2.389831461	0.516793974	6.900329075	5.306892661	4.733725747	3.987141109	1.88064284	0.238050039
CGGA_1538	247	1	0.270986777	4.930985299	4.178182971	4.967824435	0.759022529	3.98283759	2.045132036	3.769831194	2.432728852	9.231610728	0.11436761	3.218888773	0.084608149	6.720762869	3.357684003	2.455269464	1.396762156	1.257593267	8.154729401	0.24111114	1.37528093	0.039587579	2.633804039	0.906276	6.395065401	5.486137908	4.582197653	4.134260853	1.974257049	1.036750062
CGGA_1539	1758	0	1.398144317	3.108577712	3.482839181	2.477423819	0.277661649	2.745514489	1.562441489	5.228883432	0.865210498	8.454844787	0.083590182	2.818554806	2.806000385	3.009897893	2.807592564	4.001834951	0.370250185	0.548258295	7.621076441	0.656462563	2.085068825	0.067199124	2.262684842	0.73378681	6.785695917	5.39215325	3.573655558	4.566071633	2.440234257	2.740715901
CGGA_1541	81	1	0.699037302	2.882860418	3.921482439	2.374338603	0.053271553	3.323645075	1.807497453	4.232631682	0.824879913	9.11201102	0.067974413	3.21526722	0.632000139	5.394563221	3.676994922	1.579943683	0.704790338	0.757018027	8.430424452	0.408113637	2.442610179	0.067199124	2.653597026	0.235812095	6.064206264	5.580682575	4.324105038	3.750724629	1.697557578	2.153683987
CGGA_1542	184	0	0.420235285	1.198499041	1.116059628	1.142838999	0.053271553	1.091763644	0.835791588	1.564669116	0.003394254	4.73010945	0.562701654	0.868727779	0.070353114	2.52014938	1.078367142	0.290794043	0.125451037	0.254028969	4.903674894	0.117194123	0.471328477	0.185159156	1.044714323	0.417707624	3.574454804	2.627348507	1.44576311	2.506893107	0.879818138	0.197729755
CGGA_1543	723	1	1.218581175	5.304863616	4.216416066	4.837711494	0.99194702	3.027974286	1.859230459	3.980804853	0.649631595	9.106888756	0.911780606	3.506596577	0.245444442	6.517786495	5.722067185	4.309388767	1.987006607	2.092034917	8.783614336	0.910620231	2.046000305	0.025576084	2.702931631	1.117700706	5.08665058	5.019869351	6.918256724	3.912532886	1.369099115	2.759952754
CGGA_1544	208	1	0.924549715	1.978143197	3.41462985	1.195451159	0.053271553	2.812395335	1.164548215	4.822352139	0.161112895	8.791376276	0.099053599	3.757461245	0.813587067	3.340543206	2.453620234	1.891955121	0.125451037	0.548258295	7.827463101	0.104159116	0.967220468	0.025576084	1.650367718	0.323547828	6.187385214	4.885617067	3.468085452	3.420964734	2.235359231	1.284363508
CGGA_1546	223	1	0.309759646	4.878769472	3.824207597	5.607572859	0.407789948	3.154733653	1.802699807	3.227344869	1.981118592	9.170380629	0.273724224	2.800410153	0.219861277	6.53788539	3.987394518	3.514609111	3.687304488	2.364236954	8.174889947	1.336474146	1.856065982	0.159786511	3.121703264	1.808387908	5.142895092	5.13548255	5.83409284	3.219010772	1.546150454	0.785299435
CGGA_1548	1054	1	0.231151506	4.049810475	4.302401539	4.700333831	0.617214767	3.061668532	2.012335174	3.569488621	2.293923589	9.499445007	0.083590182	2.974329309	0.270578757	6.417296493	4.392053472	2.180941612	0.7576494	1.52796638	7.979266565	0.509059656	1.796290701	0.067199124	2.344189495	0.687249155	6.147691439	5.366841526	5.420609019	3.4090687	1.80882164	1.067250601
CGGA_1551	347	1	0.162233559	5.98778241	2.836026487	5.736339183	0.900454711	2.252147749	1.280144854	2.99356218	2.796588183	9.738320215	0.619112865	2.940454772	0.167282193	8.392465394	6.147398391	3.228933342	2.609726564	2.34416468	6.770966315	0.773528864	2.085068825	0.025576084	3.712696309	1.33877841	4.776684591	4.808757706	7.02676179	2.867766667	1.397519025	1.438760573
CGGA_1552	1728	0	0.629076899	2.364538072	3.877192437	2.231395904	0.053271553	1.946450351	1.300811089	3.396957934	0.543728931	9.13633414	0.083590182	2.680453208	1.105715587	4.105515451	2.569411639	2.399643503	0.558332501	0.684604566	7.796261474	0.050734704	1.689238128	0.067199124	1.547610706	0.440320527	5.338869719	4.746891539	4.293772735	3.480214754	1.853180304	2.691493977
CGGA_1553	540	1	0.649411446	2.904010346	3.719014533	2.425246766	0.053271553	2.166774056	1.361067194	4.166303055	0.270540596	8.572747413	0.052203261	2.387757478	0.270578757	2.922613989	2.564578684	4.926098021	0.989064835	0.578596956	7.608135789	0.873902431	1.188927702	0.039587579	1.112697798	0.495353636	5.636006527	5.905766682	3.190925944	4.397166027	1.89223778	1.985755036
CGGA_1557	1723	0	0.190193968	2.00646052	2.849108713	2.104221475	0.053271553	1.331422667	0.737649167	3.912673024	0.710730518	8.887072011	0.083590182	3.246325226	0.167282193	4.3952825	3.204065531	1.585718459	1.174701357	0.291257473	8.189721945	0.180561265	1.237778894	0.080804483	1.145479115	0.881677169	4.58423198	4.63023916	3.709863128	3.037722041	1.80059182	0.651425519
CGGA_1558	130	1	1.184045194	4.364650556	4.312233899	4.983614756	1.069362778	4.060474083	2.516799568	4.411817598	1.170264	9.208588097	0.287447147	3.816744585	1.540280012	5.233595668	3.628389188	2.896640911	2.051789522	1.318320742	8.671571934	0.36554305	1.777397968	0.039587579	2.609222515	1.362699555	6.678884735	5.370201338	4.473468787	4.216753972	1.816999863	1.140845852
CGGA_1559	603	1	2.075435603	2.876452152	3.536204492	2.842564105	0.307445565	1.974077979	0.767809327	4.1810092	0.70324949	9.176834604	0.159441388	1.81319072	0.219861277	4.109321843	2.552419962	2.013502576	1.13440989	0.850919297	8.320969413	0.064288526	0.655859536	0.094279645	1.171157351	0.58942839	5.058464587	4.593392076	4.24940932	3.205015397	1.977865412	1.56240258
CGGA_1560	459	1	1.386028443	2.9615728	4.073980225	2.799896142	0.379715024	2.605870021	1.918038552	4.585211035	0.054007553	8.094014879	0.662839438	3.109556502	0.401448205	3.130877812	2.719895241	1.074972421	3.770769828	0.842634687	8.045008809	0.332718621	1.108720248	0.025576084	1.839453939	0.558744632	6.426344437	5.140730889	3.676480027	4.855282538	1.89607997	1.889701767
CGGA_1562	1721	0	1.119734622	1.505694274	3.644981376	1.439146777	0.053271553	2.488133259	1.186950267	3.860556169	0.003394254	8.90903942	0.083590182	3.357167329	0.070353114	3.582301086	2.270936417	3.158575792	0.925042052	0.408746412	8.437787652	0.732864713	1.865050045	0.025576084	1.233346479	1.332735827	5.436627307	4.873212843	3.310145636	3.510885526	1.970638677	2.106031559
CGGA_1563	1719	0	0.466763942	4.104839366	3.494743655	5.545656269	0.292618356	4.147338742	3.682898657	3.787694761	0.811151339	7.854239839	1.235694494	2.865215975	0.153830271	5.863581082	4.016572632	1.335211203	3.453028439	1.207070374	6.875384359	2.26732779	1.981245367	0.351014593	2.179166302	1.186301054	6.485969306	5.176083939	4.796218746	4.184246875	2.462789671	1.059684526
CGGA_1564	190	1	1.557948538	3.082980504	4.611338292	3.574350151	0.489354507	4.511943746	2.337202573	4.63483239	1.066970991	8.62007036	0.052203261	4.977152641	0.167282193	5.618025763	4.735701597	1.214481196	1.237077395	1.336044132	7.38314509	0.566221101	1.904811895	0.025576084	3.072545298	0.962097656	7.423732914	5.597590554	4.698753482	4.15169587	1.754375569	0.87397676
CGGA_1565	1417	0	0.941165855	3.676201699	3.42022099	3.048833769	0.247350556	2.367984128	1.556740075	3.852135327	0.824879913	9.241570708	0.159441388	3.552210623	4.23718204	4.682134315	4.020689866	2.664631121	0.448226083	1.161339316	8.97829695	0.707870472	2.303214389	0.094279645	2.063817922	0.248676148	5.560661205	4.761693079	4.992150048	3.27680138	1.397519025	1.524177098
CGGA_1566	1716	0	0.907741476	2.268449794	3.461401192	2.220618128	0.053271553	1.507733126	0.664684411	2.880775318	0.884912769	9.472845136	0.083590182	3.233275357	0.25806672	4.075962863	1.926464525	0.759320517	0.20152432	0.351216017	7.803228174	0.077708811	0.571900127	0.025576084	0.733563756	0.696677178	4.456850799	4.388733357	3.373022074	2.908574897	1.595379778	0.470568827
CGGA_1567	840	1	0.608453908	4.721742485	3.051513093	4.059255986	0.653782676	2.938923603	1.504372166	3.592552637	0.341968438	9.11018043	0.287447147	3.827377552	0.457199177	6.030053402	5.073335247	2.030693554	0.768009525	1.543271447	8.177003488	1.008457505	2.6349702	0.025576084	1.61387653	1.40363309	4.692395946	5.08765285	6.240552771	3.941157727	1.345908776	0.89957042
CGGA_1568	345	0	0.432007791	3.992512106	3.091692709	2.917631595	0.120438281	2.37962094	0.797343278	3.976541588	0.518004351	9.235480806	0.099053599	3.694520211	1.063369079	5.830437822	4.111305457	2.056113028	0.650076197	1.194153861	8.048003957	0.612089001	1.985377268	0.080804483	1.758580575	0.335658328	5.005739977	4.73247123	5.703075603	3.073412302	1.304306362	1.16222538
CGGA_1569	1406	0	0.522905915	3.115805418	3.200291874	1.973237268	0.053271553	2.004978012	0.954022616	3.808233874	0.341968438	9.589261196	0.174185566	2.953814892	0.424009603	5.391207241	3.826468177	0.409817793	0.125451037	0.646965103	8.186011648	0.376311074	1.063051603	0.039587579	1.281164498	0.440320527	4.531568146	4.520913711	5.469967552	3.423921124	1.242473826	0.401031561
CGGA_157	914	1	0.811653298	3.878651263	3.011958762	2.545119365	0.153058924	2.236141893	0.777722265	5.064625209	0.966975415	9.91325891	0.188793852	3.598089175	2.854002314	5.929709388	4.125833223	1.258219732	0.216303511	1.583296816	8.051237398	0.418551603	2.54757552	0.053461028	1.62767351	1.159249867	4.703020147	4.504965788	6.011270689	3.098568789	1.536077645	1.176307768
CGGA_1571	412	0	0.359898975	3.501963454	2.622024749	2.658384369	0.231991422	2.0683914	1.307633649	3.437441609	0.518004351	9.658755501	0.144558765	3.24514425	0.592747843	5.572369436	4.098948962	0.749239102	0.288168444	0.800471158	8.221744844	1.293398686	2.009927529	0.025576084	1.257461611	0.274066209	4.756549829	5.33204745	5.553030891	2.06489076	1.585681426	1.615343481
CGGA_1572	160	1	0.466763942	4.755928895	3.18866605	3.621203035	0.365503058	2.344406486	1.341264078	4.497921569	0.858575657	9.603797253	0.052203261	2.556383294	0.070353114	6.700076335	5.488831422	1.71270121	0.274058003	1.251375285	7.253326641	0.797357131	2.108020694	0.427149008	1.724862558	0.417707624	4.797053858	4.634468334	6.591453517	3.325663182	0.937074702	0.62108221
CGGA_1575	129	1	1.750061133	4.343955144	4.494033608	4.230317383	0.803797158	4.006598904	2.445212091	3.268919693	0.89141391	8.657507239	1.220599259	2.910266855	1.450215142	4.083090174	4.326826866	5.067879973	3.661690885	1.999418244	8.760935932	0.310387827	2.245603484	0.025576084	2.103343215	1.326667909	6.410800446	5.491327696	5.152906323	3.548862475	1.494990082	3.045672419
CGGA_1579	1512	0	0.148049091	2.072920156	1.872348971	1.488096545	0.351172163	1.386764239	1.612751283	3.608460426	1.83676481	9.867909616	0.099053599	3.194553134	0.270578757	4.873660145	2.552419962	2.047688059	0.245448155	0.537999718	8.55437313	1.243252609	2.17479991	0.039587579	0.951039195	0.183180973	4.821398307	5.795770046	4.348076227	2.141388589	1.888384241	1.867964321
CGGA_1580	1581	1	0.916169885	4.375611881	3.503927503	2.804700312	0.528724794	2.637370711	2.25570052	4.633795851	0.126389535	8.461725629	0.052203261	2.112280847	1.034426292	3.300253722	3.646957876	3.709227436	0.798683163	0.834301486	7.795063363	0.612089001	2.19997122	0.039587579	1.893383492	1.166060216	5.735813588	5.44888044	4.403167028	4.765781578	2.312872464	3.519307765
CGGA_1583	1606	1	0.296949903	1.982224032	2.820594686	2.023771028	0.053271553	2.430784758	1.022179407	3.850256694	1.381817717	9.257370435	0.159441388	3.90661618	0.126541461	4.522143406	3.35364488	2.043457607	0.125451037	0.608301312	8.173293207	1.428684765	2.580960815	0.094279645	1.552450449	0.156129786	5.241158803	5.89587528	3.476207419	3.083147925	1.688592441	0.882557533
CGGA_1586	232	1	1.258969784	4.692500352	4.51931554	5.826858162	1.106796662	3.541873726	2.872677534	3.866140297	2.108414191	8.482768071	0.957198835	2.828346622	0.478905944	4.734458714	4.128871857	6.788524818	6.551876187	2.081651387	8.129256057	0.343748218	2.442610179	0.094279645	3.143344942	2.081656872	5.874887602	5.35467115	5.099387633	4.32966969	1.985052329	1.832502405
CGGA_1587	750	1	1.616218125	4.808615984	4.032089285	3.795838867	1.395728053	3.574659352	1.882137571	3.252742897	0.238675429	8.603842696	0.052203261	2.671316927	0.153830271	3.854369634	4.942935114	1.465733803	1.457649446	1.486328041	6.667189771	0.449394005	1.847026632	0.210082703	1.956169044	1.308309992	6.112213499	5.529138183	4.7447964	4.232309268	1.633467805	1.490603057
CGGA_1588	1679	0	0.257829253	5.082939041	1.844341759	3.489219954	0.053271553	1.416560609	3.99980785	2.48811003	1.359451929	9.949928624	0.083590182	3.266240083	0.2952797	8.404753528	6.963719289	1.184590681	0.216303511	2.468512793	6.359902841	1.733629579	2.171168537	0.025576084	2.563380815	0.906276	5.040076264	4.565028704	7.629721127	2.197807979	1.029735345	4.117889601
CGGA_1589	342	1	0.284026294	3.267602535	3.221609209	2.377573952	0.351172163	2.097236749	1.618232988	3.212172793	0.526636314	8.149617067	0.174185566	2.820191884	0.468093673	2.837474119	2.427076206	1.335211203	0.302152331	0.608301312	8.303671842	1.685264218	1.343690685	0.080804483	1.214980845	0.311335128	5.564265737	6.206298229	2.860847987	4.51473673	2.064975358	0.447752893
CGGA_1591	1133	1	0.820655782	2.648990078	3.794269715	2.477423819	0.449057777	2.223199739	2.077189751	3.128705716	0.003394254	7.723925056	0.129535072	1.791787466	0.660749316	3.403635698	3.523206934	1.221860878	0.435497906	0.517257647	7.67716657	0.36554305	1.160265529	0.080804483	1.426080253	0.261426859	5.537593753	5.591136067	3.236776382	4.778824237	2.10480814	1.686399961
CGGA_1592	1588	1	1.021512067	3.379320808	3.871301998	3.546055925	0.502578759	2.176903719	1.280144854	4.111958176	0.42835208	8.327195378	0.455808052	2.759924142	1.359941554	3.087657037	2.087439439	4.435849141	2.202866824	0.374508451	6.63320096	0.24111114	0.645623329	0.094279645	0.965869124	0.946367105	6.863790524	5.161507401	2.80259703	5.151068352	1.754375569	1.378931263
CGGA_1594	480	0	0.322457512	2.935143614	1.322453275	1.394898272	0.053271553	0.800440956	0.328421165	2.372079663	0.437602828	9.919357403	0.099053599	2.855697809	0.572710884	6.380929627	4.649290995	1.60859588	1.719649379	0.496208275	6.82349364	1.749377129	1.743739447	3.020754745	1.724862558	0.462585526	4.69417278	3.674871905	6.268288063	1.860602868	0.811148481	2.979273263
CGGA_1595	1659	0	0.420235285	3.204807201	2.590615535	2.002931632	0.136826272	2.114958312	0.407469328	5.023236634	1.798806964	9.652460371	0.052203261	3.448253977	0.070353114	4.909743588	3.230914953	0.371192165	0.125451037	0.721272579	7.240753361	0.117194123	0.400239294	0.025576084	1.537880244	0.169718584	5.334570104	4.775244227	4.831890446	3.375758082	1.80882164	0.631266322
CGGA_1596	205	1	1.238915722	4.082549452	4.242522068	3.74577211	0.836626253	3.86318202	2.012335174	4.940043357	1.363956204	8.92236453	0.443473455	4.191379854	0.489637225	6.071996874	4.306361266	2.039215085	0.638899138	0.984833929	7.099824324	0.24111114	1.882854987	0.025576084	2.640433144	0.73378681	6.293142533	5.070727763	5.471269947	3.457425996	1.767143262	1.119151135
CGGA_1597	174	1	1.336529315	4.620556014	4.159421591	4.442373835	0.502578759	3.285578117	2.647344852	3.479211967	0.351857174	9.091722423	2.407716441	3.029833254	0.478905944	6.117366999	5.316033995	1.691381804	0.546475462	2.169216943	8.561524263	0.386994641	2.516291109	0.094279645	2.10658669	1.179585514	5.304061554	5.373552176	6.221848644	3.556852316	1.876754842	0.957612807
CGGA_1598	564	1	1.961268729	3.612134308	3.698933816	3.366676691	0.604849861	2.586114767	1.498432696	2.675151514	0.066356678	9.16006847	0.845925947	3.948644571	0.167282193	4.742719994	4.9152705	0.687271676	0.274058003	1.48103639	7.440693356	0.556859223	1.324405203	0.025576084	1.528081015	0.335658328	5.580065466	5.520536178	5.265486455	3.659992903	1.463302153	0.738872925
CGGA_1601	710	1	2.090502022	5.246990167	4.726012089	5.296465531	1.331998577	3.85247282	3.049255788	4.476479467	1.350395936	8.460358372	0.052203261	2.25852984	0.716572711	5.627291866	4.550871302	3.132327942	2.325452067	1.161339316	8.561880772	0.276189849	1.904811895	0.067199124	2.262684842	1.26454694	5.948951039	5.1523602	5.088355052	4.253006275	1.724089115	1.089718187
CGGA_1603	356	1	0.322457512	5.006035903	3.698933816	5.065503258	0.435412031	3.568647456	3.059224301	3.854011284	1.020877744	9.41953672	0.099053599	2.803727993	2.510000842	7.790546725	4.395171146	2.009173598	5.291772326	0.834301486	4.644875816	3.680105007	0.635315288	0.094279645	3.034912949	0.677759309	5.329535569	5.130618364	6.927454382	4.047725278	1.614562804	1.089718187
CGGA_1604	740	1	0.737553368	2.826314888	3.986097192	3.758145923	0.216493289	2.190293263	1.562441489	4.382027337	1.715949647	9.462642276	0.287447147	2.759924142	0.468093673	5.559331493	1.702975098	1.502756538	1.150651631	0.485565479	7.395423709	0.449394005	0.77343345	1.204540892	1.483106744	0.516793974	6.100428737	5.031350733	4.673297102	3.38493125	2.111330265	1.251440472
CGGA_1605	321	1	0.443685736	2.370713741	3.181975483	2.019627346	0.053271553	1.767701019	1.055071066	3.538888529	0.311839279	8.847299101	0.301052276	2.410345745	0.651230216	4.019551651	2.435094424	2.35908636	0.171538915	0.730293604	8.634420965	0.408113637	1.540631674	0.067199124	1.239414695	0.248676148	5.140809042	5.622807157	4.081272524	3.948940145	1.697557578	0.981804009
CGGA_1606	471	1	0.811653298	4.247609146	5.130206385	3.207536747	0.515701674	3.179044171	2.073221824	3.224324406	0.003394254	7.506057238	0.816842787	2.890263635	0.446221199	2.867009148	2.616811707	0.929992057	0.546475462	0.800471158	6.730506526	0.509059656	0.873520375	0.039587579	1.420777817	0.335658328	5.583024804	4.900829905	3.241637361	4.246909501	1.463302153	0.238050039
CGGA_1607	1333	1	1.386028443	4.18642271	4.655004715	3.73829616	0.528724794	2.727705625	2.112411655	3.685238631	1.83676481	8.519035435	0.393152157	2.137361924	0.412773317	3.919580656	2.870779202	3.698130347	0.952802898	0.86734499	8.581634301	0.386994641	1.42445338	0.025576084	1.974107006	0.742917417	5.517529791	4.844464038	4.632492171	3.629058332	1.963371682	2.210290901
CGGA_1608	1629	0	1.547098514	4.303917179	4.071454111	4.671983573	0.292618356	2.186958254	2.722298657	3.56131983	0.593688991	8.954395504	0.480192959	3.399836788	0.206896308	5.957670084	4.123549746	4.262505847	1.668336751	1.263784155	7.887160211	1.533517086	1.882854987	0.17252998	1.948928374	1.397855852	5.692593429	5.491327696	5.376551232	3.842722574	2.071699199	1.989792345
CGGA_1610	1058	1	0.119258122	5.227019218	1.69441154	3.212956215	0.053271553	1.872709381	0.747773772	2.162803081	1.138529441	9.920894954	0.705392	3.120001112	0.863859566	8.241865198	5.542280414	0.728868879	0.274058003	1.181118847	6.374850633	0.665166413	1.047507651	1.1984318	2.717604627	0.311335128	4.927779739	3.826088286	6.929074883	2.321505516	0.968698608	2.999712457
CGGA_1611	1158	1	2.120174408	3.84280421	4.172738967	3.636038828	0.277661649	3.803712824	1.900201317	6.295531128	0.446787733	8.269592316	0.052203261	4.564677242	0.562586324	3.724480774	2.743420538	2.524298877	0.42266497	0.962100538	6.738633086	0.59392676	1.381518263	0.025576084	2.373893526	4.98626469	7.178477193	5.23087997	3.647544928	5.115753828	2.763270614	0.766904217
CGGA_1612	718	1	0.522905915	3.828849821	4.873265867	4.96729508	1.580846763	3.609012197	2.805423729	3.89825074	1.616359577	8.885448057	0.052203261	3.265076992	0.153830271	5.674997056	4.582135019	3.836308544	2.680963262	1.650737587	7.649988579	0.575519075	1.622106702	0.133948287	2.711335203	2.572716939	6.558762715	5.51964294	5.149851343	4.295605214	2.143460517	1.809896763
CGGA_1613	250	0	0.576960335	5.095135563	4.202020352	4.79177254	1.21442571	4.425090978	2.353609916	4.229816242	0.831689816	9.206136791	1.228164847	3.381872379	0.401448205	6.146951032	4.931267858	4.222927318	1.09304956	2.538212107	8.926331992	0.528381226	2.085068825	0.185159156	2.515971577	1.314455209	5.956480399	5.315684239	6.383769504	4.130912127	2.217490154	2.237798213
CGGA_1614	1079	1	1.457253938	3.485486699	3.416029904	2.963430574	0.46259565	2.320411518	1.468357562	4.900841402	1.631065989	9.209440949	0.188793852	2.676806365	2.765096381	4.730506535	4.188249335	1.647803505	0.396677818	1.120934509	8.814118079	0.682409022	2.092759365	0.094279645	1.815683326	0.715350939	5.54248472	5.197443507	4.967099578	3.764289369	1.059215069	1.397136835
CGGA_1615	586	1	0.119258122	3.673791424	1.506532993	1.751119301	0.053271553	1.881103712	1.071236023	0.635755665	1.41249256	9.925408077	0.443473455	1.871994506	0.070353114	7.958927549	6.313067176	0.828039156	0.125451037	0.568555878	5.374173531	0.264597031	1.627380998	0.067199124	2.135441526	0.071803234	4.661199058	3.167489781	6.424422257	3.495644277	0.515660772	2.304397737
CGGA_1617	1611	0	0.396400384	2.16521991	2.782332305	1.535427838	0.053271553	1.299672263	0.420227268	3.470461625	0.831689816	10.01207362	0.052203261	3.239223291	0.366925589	5.584243434	2.326943306	1.653321148	0.125451037	0.362909965	7.955302162	0.612089001	1.356408425	0.651757612	0.928492598	0.50611351	4.245057471	4.607644992	4.542374926	3.009240289	1.595379778	1.841448319
CGGA_1618	1615	0	1.029307777	2.931032595	3.128915198	2.002931632	0.053271553	1.958359771	0.954022616	4.9680943	0.249384816	9.521398832	0.129535072	3.496889698	0.67959984	4.430022974	3.767263289	1.025401063	0.125451037	0.656468862	7.805508973	0.459521545	1.264981334	0.025576084	1.13245944	0.371393388	5.161518146	4.651243887	4.689662572	3.506747231	1.197378195	0.590100049
CGGA_1619	766	1	1.097649694	2.739298176	3.311138707	2.425246766	0.053271553	2.760907617	1.354496739	5.153862588	0.79028069	8.997268138	0.052203261	3.822831166	1.677289934	3.928327821	2.785169789	2.345317715	1.166725928	0.712193911	8.046281578	0.287684836	1.203051751	0.025576084	1.724862558	0.429058242	6.32333754	4.933092306	3.343087379	3.793183831	0.929047462	0.401031561
CGGA_1620	1427	0	0.522905915	2.373791314	2.844762662	1.684519328	0.053271553	1.93040661	1.013836269	3.712653523	0.754728202	9.089652318	0.052203261	3.377609292	0.582764393	4.433001142	2.410895295	2.412920404	0.288168444	0.517257647	8.128255744	1.393562984	2.224718444	0.039587579	1.431362488	0.20973578	5.299643227	5.135887049	3.981065765	3.271808405	1.804713221	1.635997831
CGGA_1621	1607	0	0.522905915	3.174041589	3.523390224	2.418981368	0.120438281	2.39402788	0.88243514	5.405558486	0.216986285	9.271694097	0.129535072	3.781185143	1.070514327	4.404433694	3.139256136	0.5664892	0.156327155	0.946740316	7.661905053	0.310387827	1.85155326	0.146926662	1.69902482	0.311335128	5.822773994	4.704835544	4.55827563	3.467447275	1.380541489	0.290147456
CGGA_1623	1603	0	0.257829253	3.618424601	3.30962027	3.66525701	0.153058924	2.255326367	1.84996332	3.68843117	0.194926368	9.164334811	0.301052276	2.095288383	0.412773317	6.507415011	2.934821077	2.310327794	0.59337202	0.374508451	7.590558121	1.080684674	2.210628266	0.781035832	2.376562603	0.406267277	6.475707643	5.216929875	4.455059831	3.41800133	2.171716255	0.785299435
CGGA_1624	87	1	0.608453908	3.731671995	4.363670636	3.172728655	0.33672033	3.656141056	2.436004934	3.915359706	1.026730243	8.132694102	0.052203261	3.956890299	0.126541461	3.122880913	2.6959522	2.474415691	2.780644873	0.85915588	7.669531031	0.252904702	0.855822694	0.067199124	2.929857517	0.371393388	7.761771766	5.475693479	3.939981152	4.671546145	1.50538394	0.681155789
CGGA_1626	696	1	1.052447201	4.794688494	4.359630167	4.754789702	0.825752998	3.662902567	2.657921115	3.800447175	0.79028069	8.334281503	0.052203261	2.874665251	0.622287429	5.238993375	5.218525181	3.789916472	3.622463835	1.864368945	9.108524036	0.276189849	2.54757552	0.234572776	2.786744894	1.597599773	5.766657243	5.100614519	5.477978211	3.945054997	1.865020829	1.067250601
CGGA_1627	1597	0	1.112410191	3.731671995	3.025278443	2.782953445	0.277661649	2.299061782	1.347895795	3.755767824	0.70324949	9.181350002	0.11436761	3.852845574	1.905443545	4.51657033	3.850933761	1.544815993	0.343366881	1.161339316	8.178262535	1.001697452	2.669040535	0.039587579	1.893383492	0.58942839	5.542179581	5.165858685	5.174364672	3.527302947	1.670475174	0.766904217
CGGA_1630	1407	0	0.544769431	3.274050451	2.752289241	2.422117495	0.153058924	1.561751438	0.757826823	3.107398491	0.960844887	10.12666407	0.083590182	2.93896184	0.412773317	6.410213753	3.797675772	0.875249567	0.125451037	0.891632874	8.005758617	0.479553493	1.84248601	0.067199124	0.905573314	0.274066209	4.038432421	4.395318952	6.027329891	2.844505769	1.2168961	0.412851692
CGGA_1631	221	1	0.679389754	5.02304037	4.289649061	4.941113936	0.231991422	3.350802467	1.953055727	3.648505048	0.966975415	9.371460449	0.327917118	2.689525999	1.727723338	6.855091665	4.715226688	2.237776672	0.274058003	1.763738819	8.392958743	0.168121472	2.42741987	0.025576084	2.662304025	0.724598231	5.479321188	4.961760995	6.098500667	3.786574958	1.884519283	2.513464565
CGGA_1634	366	1	0.965739338	3.972226732	3.933729042	4.398152736	0.641679926	3.188647614	1.708328327	3.605067753	0.003394254	9.867236265	0.052203261	3.503692084	0.167282193	5.618025763	3.566499628	2.647796944	1.213977817	1.127748943	7.243293305	0.14289579	2.10040985	0.197676071	1.34993488	0.440320527	5.668765984	5.118374744	5.246271487	3.712643669	1.316328772	2.189317649
CGGA_1635	332	1	0.20397508	1.447055893	1.196392856	0.434305193	0.053271553	0.872761049	0.599018866	0.959501047	0.003394254	4.073573136	0.052203261	0.575573726	0.070353114	0.959135104	0.437309122	0.220306769	0.230943929	0.163170197	2.874448607	0.064288526	0.528049415	0.025576084	0.377599833	0.462585526	2.941140258	2.0448525	0.774274076	1.78616792	0.447588514	0.127972699
CGGA_1640	1563	0	0.629076899	2.983549905	2.182839216	2.471383129	0.136826272	1.350122002	0.621245894	4.275518424	0.409649236	10.06749295	0.188793852	3.695357383	0.412773317	6.388170719	3.301407015	3.775447509	0.59337202	0.485565479	8.416983056	0.92503463	1.258227806	2.198761561	1.632242164	0.946367105	4.602799977	4.5444618	5.616236082	2.794200683	1.408715852	2.546974893
CGGA_1641	291	1	0.718422875	2.96960475	3.509146275	3.157815591	0.515701674	2.504082623	0.826276496	3.467950811	0.003394254	9.547610387	0.455808052	3.034006627	0.307472278	5.244637326	2.726352044	1.933584674	0.877646518	0.496208275	8.077615864	0.36554305	0.999863806	0.067199124	1.106047497	0.235812095	5.188351072	4.582752251	4.719849929	2.915248505	0.912843251	2.579739103
CGGA_1642	1562	0	0.587534174	2.367629338	2.677698475	2.048384378	0.053271553	1.462913168	0.341904687	4.84462807	1.159772286	10.05683871	0.052203261	3.820552022	1.306545838	5.181749009	3.795734241	0.290794043	0.20152432	0.89963744	8.589064575	0.130105575	1.138395798	0.039587579	1.221129791	0.183180973	5.406448119	5.015870418	5.428257119	2.099469415	1.363340067	0.251248319
CGGA_1643	170	0	1.740558508	3.191217622	4.67153677	4.048231743	1.134344688	3.77504178	1.931271214	3.542455814	0.206003463	8.759626356	0.75702483	4.058965573	0.126541461	4.416537487	4.07310038	1.905961532	1.578874758	1.086363299	8.432216126	0.439190602	1.738867503	0.210082703	1.436624677	0.527396193	5.673456915	5.320929765	4.587358813	4.072565639	2.307286065	0.690933887
CGGA_1644	173	1	0.489481536	4.518003664	3.716798681	3.868372154	1.059875042	3.10646001	1.913600168	3.809203982	1.59398086	9.907210268	0.273724224	3.632787776	0.270578757	6.203034694	4.864788843	2.317391955	0.704790338	1.437978348	6.931644499	0.797357131	1.84248601	0.039587579	2.357770261	0.715350939	6.145597883	5.104352637	5.72751538	3.495644277	1.397519025	1.126418302
CGGA_1645	1534	0	1.716526615	3.333857972	2.967202106	2.740952329	0.053271553	2.283603458	1.545268232	4.411203792	0.078588748	7.907223484	0.083590182	3.691166146	0.098722738	2.601959865	3.863925949	0.5664892	0.546475462	0.86734499	7.22751042	0.077708811	1.611500954	0.133948287	1.112697798	1.830020543	6.88588129	5.279060139	3.936438766	4.272617746	2.343177195	0.515166129
CGGA_1647	1525	0	0.257829253	3.797206382	1.91325411	2.687307398	1.001817549	1.582770158	0.420227268	2.609291709	2.226579247	9.920983261	0.188793852	3.132940457	0.070353114	6.850090518	5.252917162	0.358090732	0.316011916	0.907597162	7.992987696	1.315106682	0.792145675	0.025576084	1.599940883	0.813959723	4.769450181	3.745427614	6.408629637	3.045741806	1.369099115	0.794411528
CGGA_1648	1521	0	0.443685736	4.349899638	1.391243383	1.69496931	0.216493289	0.828015065	0.259017114	2.06442721	1.702184463	10.5049889	0.052203261	2.499076385	0.070353114	7.599054883	5.192574045	0.176352741	0.216303511	0.608301312	7.47521239	0.155567024	0.763987181	0.025576084	1.472911219	0.183180973	4.715304632	3.718180574	6.130325652	2.870069109	1.229747654	1.322922875
CGGA_1649	1047	0	0.296949903	3.248077295	1.204158339	2.45003771	0.053271553	0.340572895	0.518369689	2.313014982	2.657491589	9.646121661	0.11436761	3.552210623	0.126541461	7.047214538	4.537487638	0.34487284	0.125451037	0.791886198	6.643689431	0.19288848	0.837909182	0.605885683	1.44708952	0.235812095	4.514656289	3.566653728	5.685909825	2.784384725	1.468637221	0.547748973
CGGA_165	183	0	0.296949903	3.737444846	1.904275261	1.780843024	0.185069801	1.143204838	0.565013241	2.824642306	1.455086318	10.12934854	0.129535072	3.259245945	0.167282193	6.475274725	4.202693962	0.818414507	0.274058003	0.598468701	8.029968489	0.332718621	1.203051751	0.025576084	1.202600538	0.142412182	4.607875143	4.263868202	5.720911848	3.172940404	1.468637221	1.335554698
CGGA_1650	1283	1	0.784306478	4.931473279	3.384872997	3.104361442	0.502578759	2.359190496	2.584956358	4.343169757	0.003394254	7.898089949	0.367379431	2.209837611	0.343439503	3.465915079	4.134928658	1.265386026	0.828764991	1.251375285	7.234265193	0.36554305	2.399675063	0.039587579	2.113050968	0.347668326	5.627469872	5.357385899	4.879345556	4.833501315	2.10480814	0.412851692
CGGA_1651	842	1	0.566309032	2.072920156	3.025278443	1.394898272	0.120438281	1.851493294	1.266198655	3.840823117	0.818033882	8.914113627	0.144558765	2.96703968	0.153830271	3.706556648	2.673810602	1.169417049	0.186603699	0.693860668	8.698343174	1.753285734	1.412313726	0.053461028	1.079122667	1.089323398	5.096197945	5.661702766	3.559497499	3.953779648	1.89607997	0.302888646
CGGA_1653	1513	0	0.296949903	3.665322383	2.225703331	1.911934394	0.528724794	1.227088102	0.470144702	4.578739662	1.681257404	9.939561889	0.380318179	3.249861759	0.307472278	6.097129008	4.186069232	1.236511273	0.125451037	0.809004557	7.091799268	0.797357131	0.967220468	0.509399754	1.483106744	0.383111641	5.018207395	4.210052002	5.592943397	2.906342413	1.380541489	0.776130569
CGGA_1655	1209	0	0.489481536	4.229938668	2.868487164	2.913192394	0.629491034	2.100799643	1.030473896	4.305128538	0.249384816	9.43036722	0.188793852	3.776474725	0.743689341	5.354211235	4.124311335	0.837601909	0.604879032	0.946740316	7.799699805	0.459521545	1.400072907	0.067199124	1.478018352	0.50611351	4.940049422	4.762782574	5.302093423	2.890602297	0.991923357	2.117166026
CGGA_1656	149	1	0.432007791	4.279172647	3.984295172	4.198969591	0.900454711	3.840692758	2.854440094	4.190480876	1.318189929	8.330112449	0.083590182	4.438823334	0.521357027	6.469452174	3.367061837	0.611553347	1.09304956	0.730293604	7.564507911	0.36554305	1.160265529	0.133948287	2.987676771	0.805267827	7.3420082	5.002447825	3.962425883	4.294870249	2.819279581	0.170222443
CGGA_1657	1511	0	0.162233559	2.953494153	2.447896959	2.462274035	0.053271553	1.613699566	0.553494952	3.009676989	0.194926368	9.982739407	0.052203261	3.421692184	0.331550478	6.483488395	3.912897858	1.508838358	0.20152432	0.675287768	7.935945107	1.265767964	1.993606364	0.197676071	1.044714323	0.371393388	4.128994804	4.701409362	6.17746139	3.167513571	1.561115309	3.61321268
CGGA_1658	1507	0	1.525152491	5.842167057	4.154688398	5.221325979	1.487084753	2.741084157	3.029106714	3.601666318	0.194926368	9.40045106	1.126878105	1.848101068	0.572710884	5.246513297	5.863599023	3.4779305	2.972788345	2.507655948	7.843095705	0.690949162	2.732419208	0.282311031	2.17608842	2.037688031	4.908901656	5.14354785	6.564492866	4.156632928	1.888384241	2.405059075
CGGA_1659	387	1	1.304714119	4.724576513	4.19361214	4.395787038	0.653782676	4.038498735	3.368676986	3.424517838	0.126389535	8.176737728	0.144558765	3.309686851	0.232709965	5.469486986	4.728911113	4.468550272	1.554125143	1.627017392	7.538526519	0.638886217	2.439584659	0.067199124	3.421731378	2.383504537	7.22742852	5.713288418	5.073398933	4.755655262	2.304483867	0.916388869
CGGA_1660	433	0	0.119258122	3.788348832	3.015778408	3.515732586	0.053271553	3.172603873	1.650686888	2.496019493	0.003394254	9.350240007	1.197683374	1.516543354	0.070353114	6.060189644	5.9125845	0.531771599	0.125451037	0.163170197	3.892049727	1.373079171	1.203051751	0.133948287	2.994524119	0.706044178	4.260929759	3.427862993	4.53970573	3.244836795	1.484512739	2.060631609
CGGA_1661	1505	0	0.244551568	4.061722058	1.970144295	2.536468939	0.277661649	1.106661379	0.407469328	4.001078582	2.465695413	10.0448386	0.380318179	3.338601832	0.070353114	6.239016717	4.867862856	0.999981589	0.274058003	1.072295792	8.391487167	0.252904702	1.108720248	0.025576084	1.528081015	0.347668326	4.634814715	4.125187558	5.774538811	3.236287315	1.248790653	1.646217305
CGGA_1662	1493	0	0.598031667	2.538819224	2.92493853	2.521934385	0.216493289	1.881103712	2.216725455	4.689130435	0.70324949	9.432408703	0.314541614	2.766759599	0.319561963	4.62121766	3.514857724	0.48418344	0.616301743	0.76581562	8.331420638	0.287684836	1.304863144	0.025576084	0.980542119	2.490753325	4.540274806	4.881165662	4.451251083	3.273474948	1.619314802	0.277294987
CGGA_1663	290	1	0.932881523	5.065327609	3.745312708	4.956666663	1.15246689	2.771796674	2.323939065	3.330315776	0.194926368	9.526076831	2.22550788	2.025016575	0.510861601	6.157339004	5.938806582	3.756826476	1.904541724	2.395217117	8.181884632	0.76549257	2.296552746	0.053461028	1.663808067	0.873383757	4.527529629	4.787583312	6.586234538	3.866774138	1.484512739	3.888190704
CGGA_1664	1491	0	0.728019586	2.398169543	3.332211684	1.775931728	0.053271553	2.302132406	0.854632935	3.71473891	0.718168428	9.068012438	0.052203261	2.926956521	1.275998429	4.145562239	2.482227524	1.321506008	0.558332501	0.608301312	8.832844866	2.643718025	1.904811895	0.080804483	0.936048939	1.245378496	5.069548716	5.572427971	3.949848605	3.683001221	1.661321296	0.60050008
CGGA_1666	249	1	0.408366677	2.376862085	1.623621913	2.165477503	0.351172163	1.524165816	1.900201317	2.39214197	0.003394254	4.819239396	0.11436761	1.443485457	0.206896308	3.845116937	1.646783922	3.367359085	0.661173703	0.362909965	4.147029908	0.104159116	1.153011737	0.351014593	1.750227628	0.706044178	4.224722819	2.919185513	1.005019361	2.060500337	0.86298665	0.127972699
CGGA_1667	1476	0	0.576960335	3.424786843	3.558954916	2.582012063	0.169139156	1.816841433	1.53370312	3.885500362	0.114604305	7.790890541	0.11436761	2.454382609	0.232709965	2.682733672	2.851349571	3.448580803	0.20152432	0.783249049	7.263206167	0.36554305	1.909164164	0.146926662	1.557273359	0.406267277	5.845127802	5.195902286	3.104878564	4.91709651	2.445280384	1.786938446
CGGA_1669	139	1	0.347525313	3.208183931	4.625143132	2.344886659	0.053271553	3.807759634	1.868437617	5.575842619	0.183753366	7.931311462	0.129535072	3.125192249	0.521357027	3.762913331	3.14556442	0.837601909	0.329749388	0.517257647	8.011717174	0.499295113	1.37528093	0.053461028	2.288495859	1.096470061	6.571663729	5.655837867	3.681672216	4.654574024	2.287543081	0.436210886
CGGA_1670	1141	0	1.245631191	3.63712641	4.486106991	3.77163472	0.592395027	3.480269866	2.016476373	4.497921569	0.227876423	8.637320736	0.418512502	3.310810888	0.355230674	4.314825785	3.557256109	1.579943683	1.015718356	1.06520946	7.60344491	0.386994641	1.167483675	0.025576084	1.483106744	0.715350939	5.274313857	5.437801938	4.691644291	3.9662753	1.447164765	1.335554698
CGGA_1671	1464	0	1.855097746	3.730514541	4.14038396	2.707981277	0.153058924	3.427819213	1.374117752	5.554112855	0.13806811	8.72473485	0.405883051	3.18469043	1.405789281	3.945650261	3.713624072	1.083076	0.485798817	1.269948185	7.444115207	0.724584153	1.271703954	0.067199124	1.959775249	0.706044178	6.022742558	5.40102403	4.209232739	3.771016894	2.030826228	1.911122791
CGGA_1673	1457	0	0.649411446	1.678259714	3.393445066	1.21742051	0.053271553	2.132451204	1.172054834	4.385788182	0.332003341	8.565182662	0.083590182	3.423754695	0.232709965	3.009897893	2.646751639	0.974120014	0.302152331	0.442178699	8.421856606	1.254556806	1.684181704	0.053461028	1.275276655	0.696677178	6.472317921	5.548789094	2.834543541	3.936268976	2.030826228	0.719884296
CGGA_1675	980	0	1.4041646	4.576538877	3.436850789	3.533138773	0.747643536	3.466047053	2.028828123	4.355396334	0.437602828	8.359413058	0.539562736	3.227300201	0.641647443	4.090821808	3.066176618	4.458564763	2.890299397	1.134530849	7.744169135	0.439190602	1.562804016	0.107627078	3.155561631	1.172838665	6.290593838	5.265638452	4.65794225	3.831053856	2.276125745	2.352441122
CGGA_1678	657	1	0.384334784	2.965594579	1.834869562	1.614669317	0.053271553	1.164667243	1.677177428	1.985501014	0.066356678	5.649391911	0.203268726	0.824215425	0.245444442	3.380740235	0.59221289	1.779951068	0.125451037	0.215798681	5.667196876	0.090998164	1.196006702	0.222380979	1.974107006	0.914383563	4.448990156	3.908347083	1.630819519	2.543276479	1.088043254	0.156273539
CGGA_1679	1442	0	0.270986777	2.500065063	1.999771265	1.150474437	0.136826272	1.380725564	0.407469328	2.729094413	1.459269381	10.3374665	0.052203261	2.838065544	0.084608149	6.048713679	2.492481513	0.520016573	0.329749388	0.149702734	8.130601397	1.191189665	1.317920028	0.025576084	0.826318307	0.114580625	4.102022459	4.600848579	4.517698953	2.986397066	1.525926448	0.700647443
CGGA_1680	596	1	2.293049587	4.752603349	2.904316896	4.132240251	0.900454711	3.133306041	2.392232222	4.594324716	1.463438928	9.113787667	0.174185566	4.598634143	1.444736668	6.060189644	5.745606392	1.809992555	1.28227456	2.057123906	7.445428869	0.647702739	2.580960815	0.067199124	3.235323338	1.465705607	7.201810265	5.416641074	5.914662411	3.959562409	1.656720154	1.238062214
CGGA_1681	346	1	0.119258122	3.285262804	2.665254211	2.986848276	1.331998577	3.035137739	1.252114372	3.206054679	0.291355139	8.285844475	0.203268726	3.4472423	0.070353114	5.411452782	4.78882842	1.744117935	0.534527565	1.502085762	7.083636418	0.077708811	1.217041283	0.025576084	2.837384248	0.696677178	5.503767334	4.861188281	5.484866626	3.369604995	1.09515184	0.916388869
CGGA_1682	345	1	0.856118429	4.735855174	4.765536535	4.572978105	0.951885964	3.905192375	3.352603359	3.411465981	0.473956604	7.628874609	0.099053599	1.75531668	0.18060898	3.903392166	4.229719622	3.413590882	1.304391144	1.612592836	7.346862609	0.773528864	2.16022024	0.120849182	2.618211753	0.889923324	6.32333754	5.696069044	3.669524577	5.217783216	1.974257049	1.932236472
CGGA_1685	225	1	1.600556611	3.391197149	3.996856886	2.718207329	0.277661649	2.980465804	1.877585564	4.021044928	0.249384816	7.697892015	0.174185566	3.506596577	1.056188015	2.396370314	2.85525796	1.272517949	0.274058003	1.050929876	7.047858334	0.873902431	1.819569949	0.053461028	1.974107006	2.248498577	6.497452381	5.841992562	2.939766992	4.975142539	2.386036813	0.277294987
CGGA_1686	352	0	1.28528537	3.041778679	3.281978976	2.138999896	0.231991422	2.419580725	0.737649167	3.234865859	0.114604305	9.082247905	0.231827836	3.788998267	0.602662202	4.930317479	3.701177278	0.708215727	0.125451037	1.058087607	7.936124033	0.077708811	1.489485277	0.053461028	1.39936295	0.20973578	4.999227273	4.681815576	4.994032969	2.716029268	0.999573949	0.264329279
CGGA_1687	1414	0	0.916169885	5.274323411	4.836945976	5.343639482	0.900454711	4.360131857	3.554223338	3.826544824	0.270540596	8.228748755	0.492246156	2.447871028	1.133266805	6.146273655	3.683345294	3.90934293	2.271281104	0.954441184	6.928501073	0.960417084	1.694277206	0.053461028	3.233887206	1.587479477	6.122921719	6.075858862	5.323425239	4.248436487	2.528206165	0.908003671
CGGA_1688	51	1	0.53387877	2.442757007	4.308730919	2.847227436	0.169139156	3.292982178	2.116271904	3.595977663	0.680542622	9.789307774	0.159441388	2.852509604	0.14025084	5.156189506	3.076152444	0.633583424	0.259818699	0.442178699	8.081214696	0.428910192	0.424319993	0.79740978	2.415994221	2.289713965	6.208050417	5.343753024	4.178408021	4.383544581	2.117819941	0.690933887
CGGA_1689	1414	0	1.112410191	3.446263676	3.417428442	2.213387601	0.42165668	2.385402101	1.527885113	5.06425135	0.601830808	8.716356331	0.715854003	3.060132634	3.597676013	3.937739	3.773203356	0.472044572	0.522487405	1.072295792	8.545627569	0.130105575	2.527744499	0.094279645	1.716303363	0.335658328	5.762553184	4.84853892	4.751998625	4.01963465	1.745793813	0.493036414
CGGA_1690	592	1	1.480240922	3.911565273	4.610227511	4.465110807	0.629491034	3.141587559	1.859230459	3.399607677	1.350395936	8.377516342	0.630158121	2.758209671	0.478905944	4.439430895	4.004977043	4.01876496	3.123448232	1.448865808	7.782969682	0.459521545	1.985377268	0.067199124	2.400355877	1.110658374	5.824733373	5.511874785	4.740226909	4.033305792	1.745793813	1.133649758
CGGA_1693	517	1	0.119258122	2.887116236	3.366102887	3.640058413	0.200853618	1.587974311	0.88243514	3.092442754	0.126389535	9.109855086	0.188793852	4.090260677	0.084608149	5.813287487	4.239541468	0.622609182	0.274058003	1.226227608	7.010773718	0.168121472	0.916853599	0.107627078	1.791498089	0.906276	4.816566311	4.791846878	4.971255249	3.369604995	0.888153133	1.32925234
CGGA_1694	624	1	0.322457512	4.205474596	4.108837189	4.738110198	0.435412031	3.80066977	1.995648755	2.797744307	1.983902787	9.430788966	0.492246156	3.792110472	1.041716991	7.141397947	4.127353396	0.921007117	0.216303511	1.226227608	9.789285967	0.59392676	0.635315288	0.025576084	2.814241818	0.787725838	5.830106253	6.021950095	5.371171548	3.618995243	2.199372887	0.328044786
CGGA_1695	927	0	0.322457512	1.872021155	3.429947681	1.800321436	0.169139156	2.586114767	1.095144164	4.651306995	0.003394254	9.379030468	0.067974413	3.738976422	0.343439503	3.427203213	1.990956935	3.002571352	0.798683163	0.453150233	8.294951409	0.130105575	1.36272624	0.025576084	1.208804509	0.50611351	5.652351041	4.728000658	4.002141503	3.361870765	1.42533292	1.16222538
CGGA_1696	1205	0	0.257829253	1.341314074	1.322453275	1.253303121	0.053271553	1.445716147	1.877585564	1.226068929	0.078588748	5.058432957	0.174185566	0.689173104	0.126541461	3.560405959	0.874150822	1.585718459	0.125451037	0.228656748	4.061089045	0.217213196	0.828869832	0.210082703	1.571642245	0.286596126	3.350096567	3.2151247	1.484007938	2.277928743	0.828657767	0.156273539
CGGA_1697	360	0	0.296949903	3.380810914	3.97342999	3.150300396	0.136826272	2.758719271	1.596178269	4.008601481	0.301637853	9.109358341	0.341180691	2.995957124	1.535135952	5.173567055	3.059484827	1.691381804	0.627641378	0.842634687	8.185238846	0.459521545	1.738867503	0.039587579	1.599940883	0.335658328	5.969223273	5.445093107	4.652647213	3.457425996	1.561115309	1.691346514
CGGA_1698	388	1	0.443685736	4.229938668	4.622393931	4.602654064	0.449057777	3.455608654	2.012335174	3.843660292	0.884912769	9.221318928	0.052203261	2.712824352	0.390032852	5.499677127	4.337919444	4.344056666	1.780154759	1.507299737	7.938447796	0.205105135	1.406206067	0.039587579	2.449284106	0.724598231	6.205508157	5.391493653	5.764370261	4.112331912	2.252986828	2.206816051
CGGA_1699	1384	0	0.608453908	1.09442192	1.047993963	0.47149277	0.053271553	0.44103961	0.610175792	1.606646268	0.003394254	5.053271007	0.052203261	0.967042865	0.070353114	2.207360275	0.804540886	0.331536401	0.125451037	0.189728103	4.574953132	0.479553493	0.45971664	0.185159156	1.037728992	0.20973578	2.957331011	2.36593449	0.822259171	2.794200683	0.984227628	0.156273539
CGGA_1700	1372	0	0.728019586	3.844938655	3.095284236	3.425378239	0.247350556	1.89359855	1.412566063	4.084707864	0.633893916	9.276277191	0.174185566	3.157177416	0.319561963	5.718793476	4.149952692	1.042109138	0.343366881	1.612592836	8.622342876	1.074274554	1.101206729	0.025576084	1.590572029	0.235812095	5.048181729	5.028269914	5.348234269	3.141871853	1.638151552	0.981804009
CGGA_1701	1072	0	0.957594238	2.442757007	3.137621958	1.847888644	0.053271553	1.749380736	0.737649167	3.743592807	0.70324949	9.443556864	0.052203261	3.042313565	0.153830271	4.352245202	2.282922212	0.739088871	0.125451037	0.548258295	7.993415455	0.287684836	1.188927702	0.133948287	1.12590347	0.169718584	5.098357907	4.911031554	3.802784228	3.162063057	1.741481669	1.140845852
CGGA_1702	168	1	0.309759646	3.005184818	6.434737955	4.560370615	0.216493289	4.41995582	3.528745029	3.464175591	0.332003341	6.757545529	0.144558765	2.866795611	0.98988532	3.703976086	1.983527754	1.300708424	0.245448155	0.588567569	6.841832718	0.489460067	0.696105609	0.067199124	1.948928374	0.599513423	6.516982588	5.718128815	1.979083974	5.172006124	2.121052712	0.352778113
CGGA_1703	1366	0	0.924549715	3.907493407	2.766242065	2.809488414	0.216493289	2.153149014	0.927597691	4.359872401	0.979149786	9.488733537	0.052203261	3.766210143	3.447141567	5.681948741	4.311009757	0.991410942	0.704790338	1.147998311	7.829166298	0.439190602	1.917830206	0.17252998	1.508272319	0.20973578	5.099220872	4.880174312	5.283166874	3.485847567	1.09515184	1.872337574
CGGA_1704	1360	0	0.522905915	3.889020889	3.079043211	2.689908019	0.351172163	2.097236749	0.653948504	4.083920938	1.386244733	9.991340257	0.052203261	4.129253978	1.288295665	5.702776524	4.040279456	0.749239102	0.768009525	1.213484862	8.436941375	0.29908363	1.291689157	0.025576084	2.116271841	0.183180973	5.022794318	5.205503994	6.134103045	3.445873783	1.334157144	2.288028288
CGGA_1706	1364	0	0.659473053	4.478014619	4.282509623	4.891742104	0.641679926	3.180649477	2.463449532	3.133574193	0.838463972	9.316655269	0.052203261	3.649363886	0.489637225	6.797520202	5.199794834	3.996148508	5.412378745	2.297191588	6.389175941	0.547432557	2.739844109	0.373190542	2.968670322	1.808387908	4.843709566	5.315333757	6.215390575	3.795379041	1.408715852	0.916388869
CGGA_1708	1122	1	1.225391007	5.322281527	4.143576429	5.681463396	1.07879824	4.45862877	2.856732602	4.533086941	2.699699523	9.267891809	0.083590182	4.530255101	0.641647443	7.421543171	4.016572632	3.993867828	2.616051899	1.036505319	8.311199536	0.80520815	1.317920028	0.40581309	3.16314276	1.71847102	6.787312343	5.82459532	5.907400644	3.870910149	2.278989461	1.902591762
CGGA_1709	415	1	1.530670131	4.745928283	5.677899543	4.562479589	1.07879824	4.142612368	3.109963593	5.900081999	0.003394254	8.41106196	0.287447147	3.777260976	0.670205582	5.745125392	4.816450958	3.588359913	1.311694169	1.147998311	8.731356094	0.612089001	1.460281735	0.025576084	2.40558828	1.344795867	5.874181409	5.589165048	4.663215732	4.600502859	2.284698102	1.894010989
CGGA_1713	332	1	1.410160058	2.207436526	4.402091007	3.131337983	0.136826272	2.416765189	1.650686888	3.800447175	0.003394254	8.468510198	0.129535072	3.348463502	0.070353114	3.166276518	2.034692437	2.047688059	0.768009525	0.351216017	7.453347874	0.575519075	0.516879097	0.025576084	1.072308967	0.50611351	5.689333133	5.467336983	2.971530916	4.197828244	1.876754842	1.258084268
CGGA_1714	1330	0	0.856118429	4.546614422	3.14281801	3.131337983	0.322145501	2.190293263	1.079250134	3.577607054	0.838463972	9.645447277	0.431042115	2.780324076	0.830541339	6.108193656	4.999803491	2.536512523	0.274058003	1.114087235	8.241482738	1.806860254	1.753435124	0.025576084	1.703364684	0.261426859	4.690022991	4.874707842	5.783264714	2.982198494	1.267559643	1.749443466
CGGA_1715	872	0	1.16292284	3.043678233	3.529813233	3.090680125	0.307445565	3.096254088	1.7438293	2.853007869	0.464963719	8.729229919	0.052203261	3.141922295	0.098722738	5.117193616	4.233235643	0.318079268	0.867992041	0.675287768	7.885997827	0.547432557	1.584646645	0.133948287	1.754410391	0.62935358	5.560661205	5.744795675	4.437831583	4.157453877	2.009899219	0.882557533
CGGA_1716	1332	0	2.090502022	4.935857405	4.414432739	4.000147811	0.99194702	3.763610143	2.55412262	3.87539488	0.003394254	7.861001399	0.574145659	3.649363886	0.18060898	3.590770907	4.574523102	0.902872709	2.554899237	1.161339316	7.007634236	0.489460067	1.271703954	0.067199124	2.835470397	1.652030667	6.65428652	5.835757311	3.920736157	4.883592694	2.193277445	0.681155789
CGGA_1718	835	0	0.689246717	3.395624736	3.116626384	2.22781232	0.33672033	2.693670023	1.480464025	5.07282339	0.665179659	8.867253077	0.245916709	3.360416362	0.770302228	4.20108214	3.348240491	1.29371075	0.20152432	0.739257713	7.958031128	0.276189849	2.156552598	0.094279645	1.703364684	1.186301054	5.699359162	4.844464038	4.869025937	3.754129649	1.633467805	0.803467546
CGGA_1720	1290	0	1.29179051	3.020710381	3.916741146	2.220618128	0.053271553	2.44741908	2.227461362	3.787694761	0.003394254	7.444377443	0.083590182	2.765054087	1.433716466	2.26746717	2.619138529	3.754147191	0.383519993	0.598468701	7.718498623	0.130105575	1.743739447	0.025576084	1.138984559	0.323547828	6.500054433	5.271096994	2.319210859	5.2774375	2.21448803	1.889701767
CGGA_1721	1290	0	0.598031667	3.464612144	2.622024749	2.321553224	0.053271553	1.445716147	0.565013241	3.815009671	1.032556319	9.526369376	0.052203261	3.690326281	0.390032852	5.507832386	3.320888781	0.520016573	0.186603699	0.558443332	8.176410566	0.699436092	0.855822694	0.080804483	1.145479115	0.537921304	4.838432523	4.729119796	4.827618556	3.306347218	1.619314802	0.224732316
CGGA_1722	349	1	0.432007791	2.214349592	1.322453275	2.371095926	0.153058924	0.809694782	1.886675057	1.041323734	0.172482781	4.386774654	0.174185566	0.883234253	0.084608149	3.787388714	0.653514041	2.310327794	0.72614948	0.291257473	2.895355628	0.673815	0.873520375	0.197676071	1.263425428	0.658590865	3.644866786	2.733268763	1.171166368	1.870883371	0.828657767	0.197729755
CGGA_1723	1282	0	1.211739296	2.445679244	2.920840431	1.916401297	0.053271553	2.020167866	0.835791588	4.19193203	0.270540596	9.243875418	0.083590182	2.891813272	0.282982464	4.295160651	2.484798341	0.611553347	0.288168444	0.646965103	7.864986779	0.630012258	0.81977451	0.080804483	1.292865708	0.769968604	5.310294862	4.918267989	3.659899444	3.372685327	1.907539097	1.133649758
CGGA_1725	1282	0	1.43389767	2.088106356	3.654325222	2.187789247	0.053271553	2.079280457	1.00544391	4.107326559	1.06129857	8.411607283	0.052203261	3.014415724	0.18060898	3.714268219	2.586191858	1.882543678	0.473374903	0.608301312	7.818814876	0.104159116	1.015917406	0.067199124	1.703364684	0.54837042	6.023371396	5.024739688	3.193446274	3.888336989	2.081720418	0.302888646
CGGA_1727	1276	0	0.765785253	3.283666568	2.829435398	2.027902752	0.120438281	1.84291301	1.071236023	4.359872401	0.161112895	9.466910201	0.188793852	3.396684507	0.401448205	5.537383071	4.049163779	0.808727157	0.156327155	1.207070374	8.191261678	1.008457505	1.330861872	0.067199124	1.807668361	1.443440608	4.971887457	4.751844815	5.302340623	3.30147119	1.510549976	0.62108221
CGGA_1728	917	1	1.445622705	4.469876831	3.380565556	3.924302753	1.364159748	2.488133259	2.623256773	4.267326039	0.41903454	8.661366597	0.231827836	3.240409633	0.632000139	4.430519802	4.024794567	4.04325209	1.560349475	1.219870521	7.650491982	0.354689224	3.167346526	0.17252998	2.125889811	1.000691846	6.219068861	5.499223722	4.888563446	4.83206752	1.697557578	1.251440472
CGGA_1729	244	1	0.466763942	4.05623709	3.335194267	3.585513102	0.053271553	2.31130277	1.103025075	3.255698952	0.249384816	9.550278639	0.129535072	2.552372325	0.552389703	5.634698149	4.924975765	0.48418344	0.259818699	0.809004557	8.282526041	0.707870472	1.203051751	0.094279645	1.65934241	0.286596126	4.634194609	5.259056695	5.40060168	3.836371336	1.661321296	1.126418302
CGGA_1731	972	0	0.775075358	3.900338802	2.813924255	3.121761752	0.185069801	2.053735254	0.971370403	3.187527926	0.473956604	9.688548883	0.715854003	3.727595298	0.319561963	4.902813787	4.451883351	3.002571352	0.558332501	1.678688783	7.969368602	0.252904702	2.313150547	0.120849182	1.50327561	0.156129786	5.230302939	4.909094768	5.085728252	3.914528213	1.177563805	1.385024846
CGGA_1735	813	1	0.924549715	2.565853606	4.062149236	3.064919795	0.247350556	3.39671496	2.223891722	3.749694386	0.003394254	7.376254829	0.203268726	2.164676084	0.18060898	2.501022169	2.607464057	0.837601909	0.485798817	0.506771942	7.509011477	0.310387827	2.167528164	0.053461028	1.585863756	1.053050913	5.942716966	5.473841284	2.883434228	5.211446299	2.530567111	0.197729755
CGGA_1736	938	1	0.608453908	4.046124735	5.33306764	4.735622549	0.617214767	3.246411296	2.732333978	3.651787779	0.351857174	8.546552183	1.05276128	2.51983309	0.167282193	6.067113995	4.700409032	1.490517761	0.72614948	1.365100495	7.284899445	0.858933622	1.663780129	0.025576084	2.788727146	0.687249155	6.175717406	5.726491688	5.075756439	4.090877002	1.903730562	0.651425519
CGGA_1737	1248	0	0.679389754	2.843959867	3.073583883	1.951643476	0.053271553	1.535011316	0.541882636	3.689493632	0.206003463	9.488067237	0.099053599	3.374402817	0.232709965	4.282441778	2.602765818	0.622609182	0.125451037	0.558443332	7.801142146	0.36554305	0.505623181	0.025576084	1.145479115	0.20973578	4.919368674	4.463494803	4.123709151	2.90186544	1.762901235	0.803467546
CGGA_1738	469	1	0.119258122	3.750061324	3.557701451	3.234431236	0.435412031	3.179044171	1.671918638	4.162600714	0.400195174	9.285763148	0.287447147	3.835671696	0.390032852	5.742920355	4.201975394	0.739088871	0.370250185	1.107206802	8.267633945	0.090998164	1.337290284	0.053461028	1.92328406	0.299018489	6.956846163	5.122469241	5.062141812	3.900493524	1.642818542	0.340463411
CGGA_1739	515	1	1.563343336	3.049361363	4.159421591	2.941804162	0.231991422	2.73886355	1.504372166	3.79163175	1.089414577	8.938701404	0.301052276	2.93896184	0.270578757	3.942060106	3.267340536	4.064080339	1.015718356	0.891632874	8.589842792	0.858933622	1.786874709	0.080804483	1.441866971	1.131683389	5.656265201	5.130212163	4.224090284	3.757525413	1.845226485	3.557313851
CGGA_1740	363	1	1.410160058	1.410647084	3.757189568	1.814758277	0.120438281	1.688069963	0.787566601	2.857010673	0.321960693	9.158357763	0.259881449	3.806792968	0.112699622	4.041739479	2.363965927	1.058631564	0.302152331	0.362909965	7.590733927	1.388470837	1.174666524	0.025576084	0.866511995	0.724598231	5.357336298	5.366505049	3.926468243	3.823571147	1.702017145	0.340463411
CGGA_1743	1232	0	0.608453908	2.088106356	3.091692709	1.829050987	0.120438281	2.679812864	1.013836269	3.882752003	0.688156059	8.731354644	0.083590182	2.90873898	0.219861277	3.366365357	2.332705678	3.242235695	0.216303511	0.588567569	8.189281681	2.018443534	1.418396094	0.067199124	1.079122667	0.274066209	5.251923386	5.441928239	3.680808295	3.826783513	1.430825233	1.630861357
CGGA_1744	1232	0	0.21762679	5.368995638	3.606915729	5.014682331	0.617214767	2.95985382	1.164548215	3.303539561	3.216537234	9.644363063	0.380318179	3.017232488	0.070353114	7.80598734	4.341164676	1.919837244	1.943892533	1.631793218	7.594303419	0.276189849	1.887272704	0.053461028	2.681697141	0.687249155	4.982799068	4.832159374	6.354149881	3.936268976	0.896435207	0.610827128
CGGA_1745	1225	0	0.45527063	0.531018662	1.249796574	0.483677025	0.120438281	0.465034578	0.599018866	1.476474049	0.003394254	4.067277218	0.083590182	1.424563832	0.084608149	1.646167293	0.401666701	0.77928059	0.245448155	0.202823188	4.53403358	0.29908363	0.482849241	0.094279645	0.634156794	0.100461524	3.520833236	2.566138659	0.782396043	2.137259414	0.661909072	0.142191151
CGGA_1747	293	1	0.45527063	5.070193047	2.536509354	3.356926542	0.322145501	2.008791461	0.854632935	4.443347615	1.332091037	9.781030166	0.11436761	4.030143889	1.519592011	6.699006703	5.593435193	1.348791233	0.558332501	2.169216943	8.149554041	0.449394005	1.917830206	0.039587579	2.11948525	0.687249155	4.884650722	4.754588207	7.051020035	3.160240921	1.536077645	1.16222538
CGGA_1749	401	1	0.162233559	3.194627497	5.113749767	3.114054378	0.262573163	3.698405225	2.463449532	3.587972036	1.681257404	8.579816976	0.144558765	2.109464084	0.126541461	4.198716143	2.813643702	2.777418244	0.498124518	0.588567569	7.54589109	0.090998164	1.09365458	0.025576084	2.22750532	0.451495844	7.314176475	5.630465233	3.751440812	4.448914151	2.457810954	0.973784379
CGGA_1750	250	1	0.47816711	2.803938826	3.581311941	2.904272482	0.136826272	3.027974286	1.327907164	3.702176764	0.665179659	9.031299074	0.174185566	3.280116946	0.2952797	4.28854	2.709064716	3.802949009	0.683134531	0.656468862	8.226137639	1.918485652	1.993606364	0.067199124	1.893383492	0.128563307	6.058102268	5.54178529	4.337708429	3.659992903	1.754375569	2.827651212
CGGA_1758	414	1	0.679389754	3.012969283	5.564823041	4.207096243	0.592395027	3.044039151	2.481456113	3.879078579	0.216986285	8.171147661	0.083590182	3.190863346	0.070353114	4.8611709	2.10797374	1.764699621	0.522487405	0.453150233	7.721200113	0.343748218	0.561059563	0.025576084	2.274215762	0.977659057	7.030683303	5.684369677	3.457860857	4.45991358	2.567772407	1.013452504
CGGA_1760	459	1	0.511849615	4.736416711	3.47884654	4.500755169	0.759022529	2.441896954	2.19135534	3.867068688	0.321960693	8.863091304	0.188793852	2.849313595	0.707418563	6.202255604	4.696430002	3.23844715	1.972767302	1.200626796	8.611337259	0.528381226	0.967220468	0.053461028	2.043624578	0.677759309	5.722629034	4.949621571	5.783946619	3.616466752	1.665906265	1.36049764
CGGA_1764	710	1	1.750061133	2.904010346	4.150730792	3.563099474	0.292618356	3.087690065	1.568120143	5.367799951	1.318189929	9.076647468	0.203268726	3.437082177	2.26592352	4.469672489	3.067844389	1.34201672	0.788525518	0.923384065	8.541789461	0.439190602	0.958945011	0.24665992	2.125889811	0.715350939	6.510266816	5.121242295	3.963121053	4.390373872	2.054824161	0.973784379
CGGA_1767	309	0	0.20397508	2.010459151	1.500390706	1.652703769	0.169139156	1.897738035	1.573776218	1.701286263	0.003394254	4.782838098	0.083590182	1.212944567	0.307472278	2.892719294	0.932244432	1.177023219	0.259818699	0.362909965	5.034713673	0.386994641	0.593344154	0.067199124	1.69030413	0.619475069	4.059981971	2.569271128	1.588061531	2.145504158	0.621769835	0.224732316
CGGA_1769	1151	0	0.544769431	3.012969283	3.289716575	1.938529114	0.231991422	2.232917919	1.7438293	3.201447369	0.464963719	7.773571697	0.099053599	1.729167066	0.206896308	2.49458438	3.009949935	2.043457607	0.396677818	0.527666534	7.740994874	1.388470837	1.606169225	0.133948287	1.221129791	0.128563307	5.121456188	6.029907959	3.03708197	4.679676402	1.868943907	0.631266322
CGGA_1770	298	1	1.605795883	3.551570619	3.933729042	2.974122493	0.435412031	3.23567014	2.279958127	5.109457787	0.216986285	8.168158288	0.673585159	3.5808447	0.355230674	2.990829686	3.178207229	1.969634998	1.483965565	1.06520946	7.240445146	0.575519075	1.369016998	0.025576084	1.7710164	2.189421135	6.797311781	5.721683512	3.867973004	4.702694062	2.241261605	1.316566069
CGGA_1771	1068	1	0.775075358	1.813458828	3.446453638	1.488096545	0.053271553	1.962306441	1.186950267	3.951538724	0.194926368	8.772326013	0.144558765	2.956765332	0.542119987	3.035853649	1.825640813	0.633583424	0.230943929	0.464037694	7.613442913	0.428910192	0.950622667	0.025576084	1.22725159	1.2062627	6.884063798	5.815217194	2.645325262	4.348826556	1.922663003	0.127972699
CGGA_1773	104	1	0.659473053	4.565154462	4.59850633	4.201683604	0.921212929	3.212362742	2.737325214	3.50267392	1.100491673	8.6681896	0.865022415	2.175443727	0.2952797	5.104730185	3.330525118	2.505788227	0.858277411	1.093345164	7.403318304	0.7894606	1.015917406	0.025576084	2.572671202	1.2062627	5.996904545	5.555754014	4.763664334	4.495476812	1.849209457	0.89957042
CGGA_1776	259	1	1.075224112	2.659040924	3.692170336	3.543195502	0.153058924	3.169372214	1.913600168	3.535311556	0.301637853	8.539696646	0.052203261	3.007347114	0.167282193	4.067489791	2.853305181	1.562483564	0.570100051	0.464037694	8.333979191	0.910620231	1.400072907	0.067199124	1.984759441	0.92244596	5.852093962	6.150813057	3.879143951	4.095197567	2.252986828	1.044434666
CGGA_1780	1123	0	0.190193968	1.54531677	1.481786801	0.972300709	0.053271553	1.491098804	1.68763704	1.553962377	0.003394254	4.996483893	0.159441388	0.663821448	0.070353114	3.576624213	0.437309122	1.236511273	0.125451037	0.241399493	4.317029957	0.077708811	0.837909182	0.025576084	1.645858494	0.706044178	4.780009811	2.738747169	1.344899	2.506893107	0.52666862	0.156273539
CGGA_1785	329	1	1.711672198	3.211552474	4.767997889	2.851875626	0.322145501	4.091145015	1.53370312	5.24005499	0.066356678	8.710509275	0.052203261	3.835671696	0.126541461	3.712558424	2.929291091	2.009173598	0.672192781	0.875487171	7.094566264	0.090998164	0.864698188	0.039587579	1.208804509	0.347668326	6.126406864	5.623081466	4.130445136	4.338220145	1.403129452	0.776130569
CGGA_1786	1128	0	0.372168216	1.5729424	3.084479585	2.019627346	0.053271553	1.918247961	0.675339898	3.889155941	0.761917489	8.953384006	0.144558765	2.434749618	0.070353114	2.827480499	1.765702365	0.769334044	0.125451037	0.327535358	7.821068068	0.064288526	0.516879097	0.025576084	1.298679491	0.274066209	4.969980255	4.500946929	3.15252048	3.645239887	1.868943907	0.579625995
CGGA_1791	855	1	0.598031667	1.986292917	1.090953032	1.329215136	0.053271553	1.164667243	0.971370403	2.149191367	0.003394254	4.880854675	0.11436761	1.052147676	0.126541461	3.175301169	0.76834024	0.697780575	0.125451037	0.215798681	5.140890927	0.064288526	0.925368926	0.107627078	1.037728992	0.831188454	3.856144948	2.771124528	1.579337933	1.839784484	0.775408649	0.156273539
CGGA_1807	247	1	1.985636279	2.268449794	4.552854666	2.965575355	0.262573163	2.782598964	1.579409892	2.700149915	0.37141018	8.212214598	0.083590182	3.26041424	0.070353114	2.239061406	2.02750099	1.526935982	0.747219977	0.464037694	5.9126385	0.168121472	0.899673406	0.025576084	0.980542119	0.20973578	6.154140868	4.867214968	3.178250212	4.309488018	1.670475174	0.412851692
CGGA_1809	343	1	1.169997776	3.248077295	4.037292307	2.87260772	0.136826272	2.782598964	1.738811655	4.05205195	0.003394254	9.47960012	0.052203261	1.795379131	0.193812937	3.4208173	3.517248493	3.00922462	0.828764991	0.969718822	7.251876296	0.180561265	1.108720248	0.053461028	1.281164498	0.451495844	5.354512566	4.331698398	4.111371444	3.667304578	1.515695632	0.690933887
CGGA_1811	304	1	0.756435405	5.329627689	3.798440522	5.308196927	0.98201927	3.183854396	2.376266837	3.532921498	0.381076695	9.660122111	1.649804195	2.432549838	0.670205582	5.788470285	5.756316119	3.875129354	1.424117121	1.856250028	8.535366904	0.310387827	2.339322994	0.039587579	1.79555837	1.503863654	4.640999311	5.069449129	6.650924285	3.948940145	1.556146075	3.3309291
CGGA_1814	221	1	0.162233559	4.98928885	4.874172246	5.502231812	0.42165668	2.896068073	3.084820163	3.568324749	0.649631595	8.59401752	0.443473455	2.250961302	0.126541461	5.205718915	3.82551827	4.600974255	3.166168521	1.415949897	7.25607016	0.459521545	2.042035687	0.067199124	2.400355877	1.124708935	6.498464919	5.832047671	4.966138681	4.44696298	1.992199866	0.82141409
CGGA_1815	185	1	0.965739338	4.498152992	5.053261156	4.374317981	0.910865272	2.963624838	2.791103129	3.744611702	1.792370673	8.453382004	0.736573092	2.367088404	0.343439503	5.552339102	3.733099491	3.389798326	1.142551909	0.774559073	8.075692337	0.499295113	1.258227806	0.094279645	2.498987819	0.962097656	7.013683392	5.493458443	4.064672156	4.45733418	2.252986828	1.36049764
CGGA_1817	399	1	0.466763942	3.780551886	3.771086633	3.679645486	0.617214767	3.128312738	2.620554966	3.948052496	0.98519417	9.174497545	0.746831948	3.499809347	0.602662202	5.97336376	5.10975039	3.10560844	0.998000063	1.650737587	7.930385947	0.866438589	2.238674746	0.107627078	2.23638423	0.347668326	6.460457186	5.000196698	5.61526578	3.813884182	1.963371682	1.701190018
CGGA_1819	1008	0	0.309759646	3.062532299	4.038157445	4.445426376	0.407789948	4.012691859	2.487408008	3.841769522	0.577249613	9.484805939	0.052203261	5.167612677	0.270578757	6.009623761	4.180238334	1.13859723	0.558332501	0.834301486	7.582621726	0.24111114	1.101206729	0.080804483	2.34691631	0.484513163	5.864253595	5.917968058	4.311951028	4.180224089	1.767143262	0.681155789
CGGA_1820	77	1	0.244551568	3.974171482	5.524912373	3.5230109	0.262573163	3.285578117	2.571023819	3.742573123	0.649631595	8.673801713	0.341180691	3.157177416	0.245444442	5.0638535	3.187390419	1.647803505	0.59337202	0.474842359	7.622906298	0.332718621	0.967220468	0.053461028	2.087011046	0.648910586	7.631562971	5.412430617	4.252192241	4.037829789	1.80059182	0.719884296
CGGA_1826	44	1	0.847333529	5.324857104	4.613002676	4.427784713	0.858167821	3.888163369	2.631331539	4.520716108	0.172482781	8.721540831	0.174185566	2.042942293	0.25806672	5.252391918	3.79864549	3.671438031	1.142551909	0.656468862	7.908681548	0.180561265	2.697264613	0.094279645	2.740352991	0.813959723	6.319851265	5.016760172	4.272054717	4.259073435	2.006378509	1.251440472
CGGA_1829	801	0	0.608453908	2.835165385	3.542564314	2.249180496	0.053271553	2.458396308	1.287067013	3.219780681	0.688156059	9.076154669	0.203268726	2.689525999	0.822089283	4.301748281	3.348240491	1.947206171	1.627225703	0.419978144	8.357615362	1.20876601	1.663780129	0.039587579	1.410111725	0.383111641	5.197571342	5.491327696	4.098915104	3.774367117	1.941324583	1.32925234
CGGA_1833	494	1	0.500708592	4.113656168	5.290439085	4.353335265	0.307445565	3.56018576	2.496289416	3.583375446	2.53102618	8.68582131	0.480192959	2.201980601	0.153830271	4.446320419	2.653567456	4.581116703	2.126999225	1.134530849	8.094324436	0.310387827	1.138395798	0.053461028	2.132264927	0.715350939	6.600691592	5.953243664	3.888011866	4.55358376	2.143460517	1.993818609
CGGA_1840	964	0	0.699037302	3.336935544	4.575881972	2.87260772	0.277661649	2.295984186	1.650686888	3.299261522	0.238675429	8.860532854	0.188793852	2.922425911	0.542119987	3.852062529	2.905062229	2.076968953	0.915677501	0.608301312	8.1547671	1.18528012	1.448435786	0.351014593	1.06546162	0.706044178	5.548572268	6.017551658	3.970743404	4.291926054	1.970638677	1.05207935
CGGA_1850	750	0	1.579408654	3.661676932	3.745312708	2.816640675	0.42165668	2.190293263	1.431407409	4.629121307	0.114604305	9.220270891	0.217612604	3.329772928	2.525572944	3.756309231	4.004977043	1.520927881	0.274058003	0.999789926	7.865743149	0.556859223	2.323019944	0.107627078	1.171157351	1.551490501	5.743138057	4.91344834	5.222305119	3.811721282	2.016912259	0.238050039
CGGA_1854	934	0	0.576960335	3.373344354	3.393445066	2.755917356	0.262573163	1.89359855	1.327907164	4.449921778	0.183753366	8.70453879	0.067974413	3.402981477	0.830541339	4.29736018	4.183885599	1.863540185	0.485798817	1.674068269	7.505508642	0.077708811	1.943525726	0.039587579	1.604601678	0.286596126	5.702594056	4.837300992	5.652767748	3.921486861	1.688592441	3.515023633
CGGA_1857	157	1	1.238915722	5.373262346	4.199732621	5.728271829	1.656361411	3.185454019	2.350343552	3.265993199	0.936027321	9.691577133	0.129535072	2.463014503	0.562586324	6.511635042	6.066024007	2.303229914	1.477428058	2.757230416	8.689340923	0.077708811	2.203532167	0.107627078	1.636795814	0.954253754	4.566045043	4.765502178	6.957764788	3.559504279	1.728459042	2.052926888
CGGA_1862	110	1	0.420235285	4.573385884	5.231322545	2.99106519	0.247350556	3.509534865	3.096480072	3.472967661	0.280989833	8.223073723	0.052203261	1.725388281	0.112699622	4.682544826	3.14556442	0.577883915	0.473374903	0.464037694	7.503063487	0.354689224	1.039673554	0.039587579	2.360470525	0.406267277	6.104762423	5.633461019	3.635071453	4.694178823	2.677637161	0.328044786
CGGA_1863	902	0	0.618801969	1.845298727	3.379126547	1.736022768	0.185069801	1.220292698	0.747773772	4.158887936	0.473956604	9.279561659	0.099053599	2.60935881	0.153830271	3.707415716	1.37779385	0.708215727	0.125451037	0.291257473	8.233000127	0.29908363	0.975449564	0.025576084	1.016559343	0.462585526	4.860451401	4.792910509	3.472152801	3.273474948	2.009899219	0.436210886
CGGA_1865	89	1	0.489481536	4.167951432	4.33236613	4.312098507	0.528724794	3.049352079	3.224119326	4.024343418	0.409649236	8.430035078	0.327917118	2.902609535	0.25806672	5.430461049	4.278807795	1.328374395	0.59337202	1.30638112	7.659019658	0.59392676	1.828779319	0.053461028	2.700822756	0.639165119	7.082569923	5.416641074	4.771135228	4.316733248	2.664931649	1.169283419
CGGA_1866	127	1	0.811653298	3.416102294	5.323181929	3.702882734	0.292618356	3.812801218	2.859021421	4.702485248	1.275564904	8.022230362	0.083590182	3.475277073	0.355230674	4.030355941	2.456246122	4.352150443	3.152803928	0.453150233	7.632413609	0.217213196	1.381518263	0.025576084	2.929857517	0.579272584	6.46283814	5.333775722	3.879885267	4.323218216	2.66280198	2.052926888
CGGA_1870	864	0	0.907741476	1.863170658	3.724537604	1.388463918	0.053271553	2.159978652	0.706835669	3.246810808	0.206003463	8.578681186	0.067974413	4.151276867	0.670205582	3.202010947	1.451619065	0.739088871	0.259818699	0.386013021	7.084507287	0.343748218	1.454370702	0.025576084	0.652768954	0.406267277	5.659610696	4.811379552	2.993751863	3.219010772	1.825127131	0.981804009
CGGA_1875	866	0	0.47816711	5.253583871	3.802597918	5.495657937	0.185069801	2.872108446	1.327907164	3.467950811	0.878378711	8.854493043	0.736573092	3.582670672	0.126541461	6.936665619	6.496588627	1.169417049	0.498124518	2.204698635	8.141389662	1.124730245	2.430470525	0.067199124	2.413400048	0.677759309	4.468198986	5.468888687	6.792257029	3.899484986	1.697557578	1.524177098
CGGA_1880	855	0	0.511849615	2.997356496	3.350004842	1.766058301	0.053271553	2.430784758	1.022179407	5.218614339	0.473956604	9.290027929	0.052203261	3.57351517	0.770302228	5.251591827	3.084409623	1.446870932	0.316011916	0.656468862	8.205761182	0.397595068	1.909164164	0.025576084	1.366607447	0.394735771	5.314676643	4.466256616	4.395723322	3.52594304	1.96701024	1.316566069
CGGA_1882	842	0	0.699037302	2.541546454	2.984900545	2.547991265	0.33672033	1.416560609	0.777722265	3.813077283	0.831689816	9.243430179	0.083590182	3.413409402	0.510861601	5.474904804	3.403934257	2.009173598	0.828764991	0.637397345	7.336967989	0.566221101	0.676120406	0.025576084	1.62767351	0.954253754	4.873380302	4.339352803	5.189824003	3.412053347	1.605006554	2.244595446
CGGA_1886	338	1	0.231151506	3.618424601	4.639345504	3.288461846	0.322145501	3.472530471	1.909147893	3.933132198	1.359451929	9.269696738	0.083590182	2.548348996	0.070353114	7.156556954	3.984863908	2.751329803	0.838664662	1.100292888	8.162884245	0.264597031	1.483690833	0.039587579	2.15747626	0.335658328	6.63064168	5.193973095	5.113190554	4.076074277	1.758645367	1.169283419
CGGA_1899	176	1	0.949403251	4.436143865	3.345579456	4.233856671	0.393810017	2.323434218	1.341264078	3.364738061	1.627405069	9.800602541	0.083590182	2.312731064	0.366925589	6.925369802	4.848423038	3.400041786	3.244036225	1.34773808	9.034064675	1.137057459	2.141789762	0.120849182	1.677119386	0.677759309	4.307398986	4.972402667	5.958441483	4.038732625	1.638151552	2.157286433
CGGA_1901	540	1	1.127022339	5.00649823	4.227668957	5.504052544	1.538208909	3.601975779	2.389053448	3.826544824	2.200978388	9.619643193	0.797153245	3.183452337	0.743689341	6.872408943	6.262415194	1.496649741	1.730826438	2.326731251	9.295019243	0.7894606	2.472527502	0.615180395	2.835470397	1.2062627	5.082724225	5.003347147	6.283791445	3.585718759	2.027361625	1.316566069
CGGA_1902	790	0	0.802594724	2.615813471	3.724537604	2.634277586	0.053271553	2.605870021	2.704564667	4.314412012	0.491756523	8.833985127	0.203268726	3.228497422	0.070353114	4.962251245	3.337366295	1.625525889	0.448226083	0.656468862	8.789388054	0.229214577	1.160265529	0.025576084	1.604601678	0.787725838	5.092300807	4.650648607	4.24717867	3.531373806	1.48976193	2.013786328
CGGA_1903	785	0	1.631712727	2.769684255	1.830107314	1.973237268	0.053271553	2.388283463	1.24501959	2.225604218	0.400195174	9.463322551	0.574145659	2.974329309	0.592747843	6.153436235	5.104976012	2.616430425	0.570100051	0.800471158	5.902805851	1.784157263	1.343690685	0.66969599	2.251057226	0.84821449	4.982326579	3.590444069	5.457090431	3.785470071	2.196328726	2.258096443
CGGA_1906	779	0	0.856118429	4.518660494	3.464100461	4.028987602	0.55447764	2.698257778	1.321181379	4.046394714	0.838463972	9.510446423	0.746831948	3.013005061	0.716572711	5.788114893	5.391881989	0.999981589	0.768009525	1.678688783	8.606633024	0.205105135	1.828779319	0.222380979	1.677119386	0.406267277	4.826745887	4.577713878	5.964385967	3.996511551	0.984227628	0.547748973
CGGA_1908	298	1	0.608453908	3.807104097	4.679460895	4.738110198	0.407789948	3.061668532	3.057236179	3.287785009	0.003394254	8.501599	0.726247402	3.008763901	0.18060898	4.534138335	3.972991188	0.577883915	1.059152725	0.91551254	6.348963117	0.064288526	1.356408425	0.159786511	1.974107006	0.787725838	5.010833961	5.797203276	4.451251083	4.57256341	1.963371682	0.436210886
CGGA_1911	762	0	1.392099	5.159539639	5.561898718	4.944345633	0.476027343	4.567862081	4.044233064	3.467950811	0.321960693	8.117037427	0.259881449	3.024247922	1.921273752	4.9807199	2.886123813	2.659040877	0.661173703	0.675287768	6.392321046	1.099736004	0.70599716	0.120849182	3.217990798	1.777548462	7.080277367	6.118339172	5.082510469	5.205431768	2.769177442	0.997713335
CGGA_1916	0	0	1.43389767	2.887116236	4.347432444	2.971990488	0.153058924	3.288544596	2.620554966	4.003590993	1.072618587	8.254912896	0.144558765	2.952337168	0.779064452	3.295569969	2.732778075	1.207064706	0.485798817	0.774559073	8.358451484	1.02187779	0.950622667	0.025576084	1.729122424	0.831188454	6.680139965	5.762345614	3.452718137	4.408628596	2.936711697	0.671312285
CGGA_194	2304	1	1.416130894	3.005184818	3.673959484	1.902958558	0.262573163	1.851493294	1.252114372	4.468274321	0.13806811	8.525013739	0.052203261	2.793749071	0.412773317	3.657534615	2.369572559	2.245193161	0.498124518	0.537999718	7.875910589	1.001697452	1.063051603	0.039587579	1.32169388	0.299018489	5.43762113	4.882156229	4.014223502	3.743886615	1.999308452	0.766904217
CGGA_1946	142	1	1.225391007	4.812341964	4.388311668	4.93028862	0.858167821	2.886136305	2.445212091	3.696906962	0.568950718	8.985553083	0.083590182	1.598302569	0.270578757	4.143711923	3.274509043	4.150767461	6.906360835	0.883582957	7.306816305	0.528381226	1.828779319	0.258644194	2.700822756	1.40363309	6.180174834	5.713288418	5.132214482	4.003957619	2.133904267	0.569076858
CGGA_1953	73	1	0.882159061	3.691767398	5.13576906	4.165066743	0.528724794	3.504490468	2.908465607	4.583057442	0.973076957	9.594633041	0.641126938	1.555910233	0.126541461	6.363456283	4.880523917	2.966575572	2.051789522	1.294340314	8.763210243	0.29908363	1.887272704	0.234572776	2.200522271	1.251796229	5.314312067	4.742472149	5.416088953	3.742743298	1.89607997	0.536967984
CGGA_1972	606	0	0.500708592	5.384576594	5.07903508	5.297727075	0.931498437	3.496888502	2.943375357	3.333102913	1.909486792	9.13703783	0.052203261	1.489623447	0.424009603	5.276433857	4.316302769	4.319507602	4.197344866	1.502085762	8.446099688	0.077708811	1.714262409	0.039587579	2.820063737	1.117700706	5.454072255	5.718383056	5.0959138	4.041437225	1.89607997	0.776130569
CGGA_1985	380	1	0.957594238	2.425093336	4.243998037	2.318188613	0.262573163	2.980465804	1.703183652	4.095675746	0.446787733	9.745423895	0.480192959	4.292133377	0.572710884	3.7480074	2.474485533	0.856544879	0.661173703	0.791886198	7.127900685	0.090998164	1.412313726	0.025576084	2.221554301	0.286596126	6.265344383	4.968711445	3.691137515	3.724306444	1.758645367	1.89830763
CGGA_2002	524	0	0.359898975	2.505667988	3.639106995	2.280646405	0.120438281	2.135922858	1.51617722	4.632239513	0.066356678	8.74637889	0.129535072	1.325609727	0.126541461	2.847392692	3.016891485	0.808727157	0.171538915	0.656468862	7.589502777	0.168121472	1.063051603	0.039587579	1.085903048	0.311335128	5.76691331	5.597310613	4.016226259	4.012281728	1.536077645	0.238050039
CGGA_2003	517	0	0.941165855	3.753482393	3.824207597	3.462207054	0.515701674	2.245768065	1.639950981	3.243834713	0.491756523	9.120630953	0.129535072	1.052147676	1.126428514	3.901169192	4.188975253	3.06992705	0.409725534	0.81748701	8.146484275	0.155567024	1.753435124	0.053461028	0.995061468	0.406267277	4.538939168	5.473841284	5.037814818	3.66365409	1.510549976	0.785299435
CGGA_2006	516	0	0.669465508	5.152483045	4.78897432	3.971776744	1.040740406	2.876131239	2.398568539	3.143257484	2.205671024	8.372022682	2.209334396	0.738445715	0.997405648	2.769375683	2.751874441	1.653321148	2.78348235	1.387925189	8.180148784	0.547432557	1.343690685	0.039587579	2.251057226	0.742917417	5.007594681	6.499646057	4.523574017	4.471455415	1.899910875	0.64138044
CGGA_2008	44	1	0.608453908	3.942724066	3.071758972	3.814911806	0.515701674	2.21013284	1.895706839	3.427112759	0.114604305	9.38759185	1.672775434	0.39993433	0.531776121	4.494513181	4.436871026	1.016976094	0.274058003	1.370841136	7.756479158	0.566221101	1.188927702	0.067199124	1.239414695	0.394735771	4.775574263	5.330316793	5.671491147	3.451663245	1.304306362	1.641116439
CGGA_2013	139	1	1.044774906	2.065264361	3.006208053	1.94291393	0.053271553	2.016386328	0.954022616	3.634184554	0.216986285	9.399248271	0.11436761	1.25159003	2.045599904	3.425078004	2.586191858	1.579943683	0.125451037	0.537999718	8.641628896	0.050734704	1.595447354	0.025576084	1.112697798	0.142412182	4.414849228	5.396103564	4.39123648	3.079262777	1.35755548	0.302888646
CGGA_2024	328	1	0.443685736	2.022386464	3.068101405	1.488096545	0.053271553	1.93443538	1.079250134	3.055152906	0.543728931	9.257522246	0.052203261	0.904696148	0.206896308	2.963964683	2.318253309	2.137837056	0.604879032	0.362909965	8.240108137	1.254556806	1.007912537	0.053461028	0.707151812	0.156129786	4.351467074	6.020552265	3.1972176	4.109776696	1.647468894	0.916388869
CGGA_235	2340	1	0.631804474	2.281908491	3.055472207	1.155055933	-0.082063898	1.181076903	0.035923607	4.433736882	0.100788392	8.34945464	-0.048994927	2.229336856	0.647413874	2.464444282	1.137095442	0.452682641	-0.002726389	0.304575666	6.860756025	0.572038901	0.636704818	-0.027667247	1.090375438	-0.030697364	4.978988259	4.541988143	1.528039975	3.785516346	1.689956745	0.14382635
CGGA_236	706	0	0.56243377	1.323896182	2.966194457	2.119206851	-0.082063898	0.369819526	1.445105043	2.119501955	0.532930487	7.67152667	-0.084706136	3.129614487	-0.060924681	2.809609097	1.480240923	0.167492846	0.973920359	0.346733132	5.536058444	0.193775584	0.278943068	-0.057567996	0.868897847	0.461440448	6.354550715	4.929625882	2.420205887	4.810208191	2.555797535	0.269843681
CGGA_241	4163	0	0.234430937	2.361108027	2.333799516	2.112078119	-0.028106117	1.312236518	1.168637963	2.599554937	0.380856347	7.843264518	0.008273675	1.572413865	0.03154672	3.913137817	1.754340469	4.236695475	3.71226787	0.17035491	7.459978477	0.871165799	1.256221741	0.03041447	1.578199307	0.284591951	4.080255206	6.027407033	2.73398644	2.880982897	1.685014024	2.439134429
CGGA_243	2977	0	0.866617631	2.167959171	4.082435065	1.512876031	0.023341073	0.826644407	0.502537627	3.928770156	0.380856347	5.75681883	0.019408696	3.167945527	-0.145182931	1.939638511	0.442823379	2.699267003	0.512427277	0.437401235	6.125597264	-0.13843457	0.782426492	-0.057567996	0.369575748	1.079776086	5.183303637	3.919290812	1.52164263	4.335843573	2.388280243	2.102118049
CGGA_245	318	1	1.295757883	4.446334167	3.16082251	3.990383774	1.241659221	3.206274322	2.349239525	5.220724988	1.127839038	9.807287027	-0.025760724	2.80858755	1.509390895	3.964357002	3.879040604	5.3501046	3.560021594	1.089983866	7.645259159	0.604479723	1.90439307	-0.057567996	2.227810937	0.974607006	4.989924498	5.801606216	5.071341347	4.132901942	2.388280243	3.460326427
CGGA_247	609	1	1.437969326	2.269916455	2.299836835	2.1543335	0.444610689	2.958089353	0.769514959	5.346638622	1.039413586	8.856737615	0.534857255	5.562365168	0.552416942	2.353653283	2.214887728	2.505773645	0.773003669	0.852047078	6.583818726	1.372197333	1.443119888	0.303332819	1.390525247	0.59358752	7.541650415	5.130513566	2.119797104	5.344585976	2.565419955	1.458309738
CGGA_251	1299	0	1.178726098	2.656306201	2.730090547	2.175007697	0.233319811	1.369517901	1.108405732	3.094660383	1.39519129	8.371896837	0.895012131	2.56341545	1.39441453	3.275398472	2.667610258	2.550557873	0.373703364	0.760755431	8.255220577	1.634553428	1.994207915	0.895613549	1.484471773	1.143879379	4.60211575	4.306483686	3.144548936	3.559157688	1.369640114	3.109160374
CGGA_252	165	0	0.273833237	2.911030478	2.749973628	1.446529264	0.07250095	1.93183328	1.500476107	5.211451584	0.217221548	7.77853542	0.094606199	3.578582526	0.899867389	3.112795139	2.729285059	0.445107527	-0.207346327	0.979194593	6.336343554	1.052654908	1.363663936	-0.027667247	1.446463121	0.242094195	5.653252888	4.576422484	3.791606401	3.904368229	2.166989602	0.18713849
CGGA_254	4143	0	0.554509164	1.54142015	2.835316761	0.914784822	-0.082063898	1.831136983	1.108405732	2.925124332	-0.064946347	7.988284398	-0.084706136	1.486601915	0.154164562	2.999083612	2.802299128	1.301668557	0.088142234	0.357086936	7.164500555	-0.13843457	1.380778977	-0.012936023	0.892498528	0.129896874	4.695442079	4.048677835	3.475255206	3.402185375	1.037069089	0.907264189
CGGA_256	158	0	0.733308315	3.21928752	2.381396002	2.265626158	0.013241321	2.077151428	1.24385575	4.052757453	0.565314387	7.40860189	0.135564063	2.2192153	1.065497227	3.566117866	3.151242886	1.824964638	0.163662895	0.744975485	9.790925285	0.325390845	2.188871159	0.03041447	1.954240897	0.385559457	4.088377082	5.186371592	4.412430935	3.852009982	1.983494044	2.337248129
CGGA_261	4130	0	0.394725446	2.79831819	2.9679815	1.009617673	0.013241321	1.19153347	0.702508094	4.588938507	0.100788392	7.936962391	-0.084706136	2.493828428	1.144667794	3.08140811	2.473627394	2.499251661	-0.078329547	0.577134382	7.181879735	0.180025302	1.854169202	-0.057567996	1.216095506	0.220356168	5.036068832	4.450519628	4.174397278	2.948913121	1.346364922	2.467472317
CGGA_265	3959	0	0.932881523	3.130149013	3.042204564	2.72075247	0.528724794	2.973006746	1.728722954	4.811977296	0.769066946	8.883142046	0.380318179	3.767002597	1.312577928	4.30229577	3.676994922	2.625050756	0.546475462	1.127748943	9.605313103	0.813014176	2.365037257	0.067199124	2.436574712	0.687249155	5.869463479	5.191267233	4.870751592	3.900493524	1.419817385	3.598422622
CGGA_267	1374	1	1.323547323	1.691153036	3.157557008	0.633196242	0.003048482	0.871278522	0.28765717	4.401888939	0.080755794	7.700173883	-0.025760724	3.832628307	1.077963029	2.110490754	0.872741136	0.602583928	-0.002726389	0.182018299	6.521238087	0.193775584	0.473606311	-0.027667247	1.495165256	0.315646913	5.55405076	3.111980272	2.259639769	3.482480195	1.772182978	0.18713849
CGGA_269	2932	0	1.467240422	3.663603675	2.235287743	3.532332798	-0.082063898	2.420658858	2.156028159	2.822611523	-0.064946347	8.723232917	0.321799862	1.544215165	0.906869941	5.298132946	4.579644247	6.621695922	3.336735052	0.902803319	8.564519654	1.32416713	2.736939972	0.0445924	1.989686944	1.067801913	4.109651356	5.680548214	5.27421831	3.781556454	1.860286299	3.908245308
CGGA_272	238	1	0.412430609	5.798355166	5.504065556	4.285156938	0.373694403	3.71685675	3.11637096	2.790104211	0.060535093	6.563966517	0.094606199	1.442281197	-0.007362107	6.107510206	3.286506132	4.285701111	1.814079846	0.594804185	3.686448565	1.093108454	2.078492088	0.0445924	3.123347433	1.638695758	5.652141121	7.067432155	4.742848834	4.729773497	2.025736181	2.535843997
CGGA_273	2635	1	1.028530993	2.925358829	2.705982933	2.670449377	0.409720883	1.997957842	1.010638796	4.693981232	0.98720524	8.180006617	0.556367757	3.023672349	2.176307496	3.405840234	2.715245889	5.478608961	2.296727567	0.909913747	7.97537611	1.508520093	2.193576268	0.846638278	1.642587134	1.279582817	5.605327883	3.932232909	3.96683502	4.657733953	2.224627212	1.93520327
CGGA_274	610	0	0.421199848	3.430383561	5.789369989	4.329112153	0.604241033	3.518194698	1.830135396	3.421467559	1.052270274	8.337290762	0.8058922	3.542146629	1.046594681	6.219337132	2.775277886	4.174667792	4.146343217	0.92403262	8.682721049	0.985820002	2.216862297	0.642641838	2.328350133	0.928918928	5.763538282	4.237283482	4.474643838	4.294181615	1.358036056	1.601624609
CGGA_276	529	0	1.084041817	2.011363661	2.829605417	1.961598486	-0.01762343	1.787658617	0.664630012	3.394531598	0.380856347	7.5754736	0.286778822	1.982574527	0.885759724	3.852852838	2.309455872	1.301668557	0.498536497	0.784113348	5.472805533	0.493800198	1.59669082	0.428758272	1.290626665	0.77488157	4.673891879	4.126209288	3.964832613	4.130564259	1.381177862	1.917331165
CGGA_279	1314	1	1.336529315	3.721220035	3.948644265	3.279883982	0.351172163	2.707386972	1.259173945	3.297832416	0.114604305	8.903559067	0.052203261	3.845406413	0.355230674	4.269038022	3.702218911	5.257547309	4.356117587	0.608301312	7.265475259	0.851387077	1.237778894	0.039587579	1.17750329	0.417707624	5.586272193	5.350247115	4.959070239	3.808469894	1.585681426	2.916195107
CGGA_28	1103	1	1.232169091	2.812932537	2.104227656	1.920854306	0.153058924	1.518710355	0.696414371	3.212172793	0.206003463	8.050377527	0.174185566	3.198232524	0.18060898	3.34394008	3.354992599	0.655291883	0.216303511	0.254028969	7.067505655	0.556859223	0.983632815	0.146926662	1.214980845	0.128563307	4.713556906	4.290331471	3.844576544	2.950251122	1.066482065	0.364990617
CGGA_283	3470	1	0.162687562	2.596864344	2.989309741	2.003279573	0.241603858	1.716458456	1.335813872	3.157052337	0.080755794	8.204522584	0.030442027	2.679678221	-0.074631174	3.201251059	1.814618658	5.053407018	0.455902397	0.315228499	7.359909275	0.898331436	1.274724529	0.113551346	1.253801271	0.385559457	4.762185473	4.302461382	3.108726603	3.520352153	1.931608521	1.734736864
CGGA_288	1057	1	0.765785253	3.774955731	3.851471102	3.308841425	0.365503058	2.450171732	2.100767653	3.920716683	0.227876423	9.359297729	0.504208384	0.953443063	0.562586324	4.396812109	3.514857724	3.37775775	0.736720321	0.774559073	8.103931999	0.229214577	1.167483675	0.025576084	1.281164498	0.235812095	4.658767511	5.580682575	5.183337282	3.621518626	2.252986828	2.544211327
CGGA_290	4075	0	1.898500862	3.175768778	3.680818647	3.350389356	0.351172163	2.24896166	2.143004251	3.949796764	0.066356678	7.440768736	0.301052276	2.703912582	1.048970775	2.403303753	2.410895295	3.386368098	0.736720321	0.548258295	6.409260803	0.276189849	1.738867503	0.107627078	1.528081015	1.145532263	5.668489511	5.627188922	1.909756762	5.254803218	2.863879558	2.999712457
CGGA_300	2199	1	0.455737138	2.370167887	2.471253963	1.698595709	0.173526052	2.270049614	1.588366699	4.240386949	0.217221548	8.5854822	-0.025760724	2.524569729	0.892830761	2.922426779	2.689208393	2.822853294	0.088142234	0.550226446	7.691427451	1.940112095	2.214551435	-0.057567996	0.884670806	0.020688076	5.787763632	5.605743198	4.527417574	3.919513232	1.704712722	2.522441047
CGGA_309	139	1	1.323547323	4.594080082	4.808523242	3.853906434	0.43078657	3.844042967	3.321204694	3.926352112	-0.064946347	6.926315036	-0.084706136	2.2192153	1.715089606	5.230009796	5.183972439	1.854409362	1.257369712	1.216267136	6.527320468	0.582922652	2.155474736	-0.057567996	2.480964668	1.199734235	5.445459422	5.270608615	4.548768529	4.708829074	2.046530397	0.869012585
CGGA_314	2568	1	0.821390484	2.408098527	3.707418274	1.961598486	0.053098432	1.116949036	1.45634727	3.298004661	0.58132553	7.307829741	0.019408696	1.70120454	0.525387665	2.874897124	2.927274975	1.061102465	0.365952452	0.776368391	6.71553243	0.005538184	1.471268598	-0.057567996	1.413139007	0.284591951	5.107347514	4.544935729	4.031866329	4.226009295	1.814395676	1.288678845
CGGA_318	222	1	1.416679887	4.83989854	4.824257407	5.663185079	1.376732845	2.996356839	2.864057636	2.846105423	1.563353864	7.875745015	0.962873754	2.679678221	0.605005434	5.471908493	3.801695986	6.664284432	6.911410161	2.275937982	6.050813856	2.63188389	2.576265231	1.408248444	2.124004884	2.950915465	4.083211971	5.305370763	4.681076088	5.033671118	2.258436196	2.418526517
CGGA_320	3005	1	1.997668594	3.336935544	4.18669179	2.483439127	0.053271553	2.26481775	1.412566063	3.540078698	0.216986285	8.477010174	0.052203261	2.357796057	0.622287429	2.522257628	2.225016211	4.735094612	0.245448155	0.408746412	8.070589007	0.584754012	1.709291542	0.107627078	1.333059396	0.417707624	5.144977749	5.372882724	3.411888473	4.456688496	1.999308452	2.738293516
CGGA_323	4023	0	0.293125807	1.510459115	1.676358199	1.766691567	0.137848277	1.34588488	0.638824949	2.774743816	1.102942937	8.615184908	0.873340854	2.249428267	0.382099825	3.267591594	0.686282607	1.875423611	1.015990194	0.844651519	8.304843014	2.006191606	1.603935204	0.752503987	1.124443344	0.698898539	4.460171033	6.123566531	2.461575845	3.023886914	2.058904902	1.205379354
CGGA_330	1121	1	0.554509164	4.780871954	3.922085086	4.469960216	0.616069115	3.514213782	2.882577069	2.833326199	0.291487141	7.220343898	0.947548289	1.976858664	0.605005434	5.464569054	4.587641622	6.135740894	2.511752783	1.613083461	8.451626967	0.109523287	2.455676774	-0.012936023	2.653694512	1.572965587	4.936233695	5.595745733	4.916693503	4.671319629	1.776917096	3.326232888
CGGA_333	1783	0	1.463096155	3.206094248	3.2951674	2.787124174	0.574105241	2.170487184	2.221813488	3.282844366	0.97395296	7.840630391	0.764734989	3.087246952	0.75993917	4.25953838	3.370616988	4.104219818	1.283554851	0.931041711	7.557479289	1.740928874	2.235210115	0.813082709	1.768463749	1.445428451	4.941812107	4.0362785	4.041546337	4.109438796	1.64503053	2.532028
CGGA_336	2549	1	1.304714119	2.175894918	4.118626124	2.361323593	0.216493289	2.566067374	1.510286939	4.955565566	0.183753366	8.103751142	0.083590182	2.705699809	0.126541461	2.567807558	1.661052765	1.805027599	3.672948645	0.339425023	7.751217938	0.180561265	1.210063171	0.094279645	1.393957153	2.755967928	5.609934458	5.447619266	2.877021099	4.811333522	2.967445581	0.651425519
CGGA_337	1008	1	1.475492299	2.953628459	3.318019114	2.708817655	0.18226851	1.852465968	1.33175635	2.779145046	-0.064946347	8.712639366	-0.048994927	1.930536741	0.005724174	4.026491768	3.028224784	2.26005572	0.703984833	0.559250394	9.331311335	1.101082931	1.660550421	0.001652868	1.562959742	1.826364255	4.12130429	5.94452376	4.658155332	3.724187929	2.178649502	1.899221813
CGGA_358	122	1	0.500708592	4.158622891	3.128915198	3.518648354	0.136826272	2.114958312	1.079250134	3.843660292	0.672884002	9.121547294	0.245916709	2.548348996	0.997405648	4.748198947	3.912897858	6.02007086	1.919414902	0.825919122	9.049307431	0.528381226	2.10040985	0.067199124	1.051664639	0.383111641	4.810095148	5.138311307	5.675944781	4.012281728	1.779787196	3.735114007
CGGA_362	1680	0	1.06007922	4.573385884	4.11374092	3.827878591	0.567210279	3.291504597	3.33471003	3.452784559	0.37141018	8.582638681	0.217612604	1.871994506	0.651230216	4.922126339	3.511263605	5.885310186	2.255451598	0.608301312	8.623284062	0.682409022	2.387173798	0.185159156	3.062826203	1.764127688	5.446859791	5.465783356	4.534797874	4.584863888	2.193277445	3.622547725
CGGA_369	3957	0	0.53387877	2.358334832	3.047797719	1.925293507	0.053271553	1.356298232	0.979965601	3.543642764	0.13806811	8.454903262	0.052203261	2.696739107	0.602662202	3.548836684	2.709064716	4.15486954	1.297053752	0.303453313	8.199260383	1.118524549	1.782143981	0.080804483	1.002264524	0.311335128	4.988925609	5.577557908	4.182521495	3.698503056	1.758645367	2.759952754
CGGA_374	493	1	1.208914805	2.069884912	3.441641598	2.239685444	-0.007239174	1.791324609	0.585815577	5.072033391	0.100788392	7.851358722	0.052210927	3.550010139	-0.060924681	2.646692967	1.266419686	1.244418045	-0.089517554	0.193590208	5.804727755	0.020795366	0.307174696	-0.057567996	1.183970511	0.782259884	5.939073745	4.989711682	1.482844125	4.408916561	1.16268376	0.421579676
CGGA_400	1321	1	0.712169034	3.912826642	2.783354157	3.036411238	0.530486032	3.141350024	1.612063313	3.475762469	0.120636356	8.306177593	0.259830316	2.643036638	1.253099084	3.871898926	3.741660586	1.685299539	1.51878406	0.859405751	8.035559944	1.019571652	1.4512216	-0.012936023	1.699775854	0.79690192	5.691826378	4.831970041	5.280654842	3.728227894	1.194481275	0.740281223
CGGA_406	90	1	1.386028443	1.919716188	4.919574778	1.494099242	0.136826272	3.199766319	1.399865077	2.812296075	0.003394254	8.387874528	0.203268726	2.855697809	0.206896308	1.957963115	1.783101226	1.161771772	0.329749388	0.474842359	6.85856276	0.439190602	0.676120406	0.025576084	1.69030413	0.169718584	6.299069829	5.485525931	2.405287126	4.460557598	2.252986828	0.412851692
CGGA_413	183	0	0.403606042	4.250879991	4.43458069	4.207676647	0.717187587	3.065216427	2.569856375	4.041396472	3.871135669	7.069759662	0.380745273	2.082773239	0.782953303	5.23185859	3.8802409	0.767542185	0.302130984	0.50425977	6.351969397	0.337999582	1.4512216	-0.027667247	2.109633188	0.683199001	5.75965232	5.224514814	3.647548236	4.054732645	2.291688374	0.208289578
CGGA_42	2832	1	1.218581175	4.098634147	3.88110454	2.902033793	0.747643536	2.773964029	1.406229745	4.321003225	0.291355139	8.886496679	0.129535072	2.56834279	0.928257788	3.358559746	2.520284417	2.409612276	1.297053752	0.791886198	7.585154965	0.050734704	1.039673554	0.025576084	1.420777817	0.639165119	5.707162877	4.990243466	4.050457605	4.607963467	2.061600395	1.620534309
CGGA_420	3514	0	0.20397508	1.794931574	3.288172755	1.603614117	0.579848949	2.280490529	2.08114664	4.449921778	0.13806811	7.870273346	0.083590182	3.792887365	0.126541461	1.931872053	1.406668467	0.220306769	0.125451037	0.496208275	7.49897781	0.050734704	0.233286284	0.025576084	1.239414695	1.008288695	5.904431301	5.315684239	2.144814217	4.713782935	2.579184748	0.084474016
CGGA_426	1560	1	0.788165902	3.843807172	2.166116325	4.767381442	0.164713933	3.056542663	2.232864261	2.587449438	2.074010217	8.358018817	0.165396227	1.508400947	0.256279271	7.7428259	2.505736237	2.569301228	1.742140344	1.006020986	7.912187048	0.234360167	1.525887226	0.140276619	2.711421723	1.237559084	4.850873448	6.079477559	4.306170021	5.774409291	2.123651147	0.740281223
CGGA_431	3866	0	1.904357354	1.568018267	3.237727541	1.823030376	-0.082063898	0.553911367	0.8729768	5.759319208	0.159791776	7.71295703	-0.084706136	3.083950603	0.069435984	2.534859367	1.64025949	0.582171255	-0.045360489	0.110613513	5.920377054	0.095058696	0.728726062	-0.057567996	0.946231116	2.761109935	5.407391353	4.58441912	1.305912258	3.935830433	2.75756987	0.718797033
CGGA_446	3860	0	0.934859905	2.091616303	2.561798444	1.446529264	0.119568271	1.402061461	0.969636813	4.543855622	0.628656859	7.897187282	-0.084706136	2.849782598	-0.04734689	2.185850559	2.067726388	0.080581122	-0.067241882	0.407793333	6.506216638	-0.13843457	0.762534828	0.179498005	0.65714839	0.698898539	5.943969874	3.638427072	1.757745376	4.264206987	2.513562196	-0.083072019
CGGA_448	354	1	0.109091381	5.607207724	4.530124937	4.718189293	1.791112002	2.999956812	2.697253349	2.752585135	-0.064946347	7.59663494	0.56345365	2.14163329	-0.074631174	5.56404377	4.919245405	5.293294904	3.894805647	1.837369835	6.117743622	0.28698341	2.264510675	-0.027667247	2.087827089	2.692353539	4.755598553	6.481823003	6.183544946	4.635273752	2.147405545	4.39816789
CGGA_457	75	1	1.013674331	2.268449794	5.226846882	1.463830858	0.053271553	2.008791461	1.882137571	3.57297408	0.003394254	8.368137297	0.083590182	3.678511094	0.070353114	1.948239265	1.293491834	0.531771599	0.604879032	0.558443332	6.509037983	2.720673706	1.039673554	0.025576084	1.383081919	0.429058242	7.132699579	5.325805879	2.405287126	4.334664566	2.044593345	0.184040369
CGGA_458	419	1	0.866617631	2.993582717	3.660210014	1.796616553	0.416787457	2.149855001	1.065212879	4.037975035	0.100788392	8.445987061	0.094606199	3.293652579	1.41422339	2.993064004	3.063174347	2.593890502	0.154471281	0.829748252	7.897611471	0.593735957	1.618309987	-0.027667247	1.196899131	1.000066143	5.310845558	4.432926125	4.196044089	3.631052535	1.823657621	0.740281223
CGGA_474	2029	0	1.082737805	2.916547484	4.49342559	4.491926932	0.247350556	3.518317647	2.180342375	3.814043831	0.003394254	9.287112306	0.083590182	1.452844416	0.084608149	4.536432616	2.477071139	2.57848717	0.230943929	0.303453313	7.159074855	0.077708811	0.676120406	0.025576084	1.493227848	1.2062627	5.76049621	6.334906789	3.024234433	4.154166838	1.463302153	0.547748973
CGGA_479	3812	0	1.056561775	3.04580773	2.644490959	2.226538747	0.013241321	2.007658268	1.39147433	3.131606451	0.100788392	7.742973489	-0.084706136	2.293912544	0.813079896	4.54562684	2.303507915	1.970964539	-0.147028686	0.25012628	7.582219233	0.180025302	0.788993341	0.01610215	1.495165256	0.175850319	4.919927383	4.297626764	3.743192143	3.675258502	1.670112846	2.310541544
CGGA_482	2511	1	0.802594724	3.704803534	3.811903469	3.016109116	0.169139156	2.911809094	2.343788237	3.850256694	0.341968438	8.243812738	0.083590182	2.339010564	0.270578757	3.110794043	2.833620261	2.584387983	1.554125143	0.783249049	7.330161165	0.205105135	1.063051603	0.025576084	1.754410391	2.022729796	5.737910573	5.259789709	3.407627122	4.637926854	2.55394448	3.069093577
CGGA_483	277	1	1.429492396	5.369936049	4.917009085	5.0239318	0.809829969	3.894704366	3.419738273	3.183946892	-0.064946347	6.014778336	0.268880105	2.365931883	0.177488038	6.270199729	3.927583854	4.116465773	2.577150709	1.045367609	6.241431689	1.310186715	2.157887398	-0.027667247	2.500804964	2.192737711	6.346915706	5.464428446	4.452522307	4.954972779	2.500386942	0.802775409
CGGA_485	2437	0	0.946917644	2.351995493	3.245580906	1.843246506	0.128746043	1.3601041	1.117834295	3.051275	0.120636356	7.978503162	-0.084706136	1.373911197	1.448249058	3.364176666	2.994557164	0.83731475	0.811554074	0.550226446	7.170244518	-0.13843457	1.144686597	0.03041447	1.396209155	-0.097674068	4.388964942	3.324090966	2.264144649	4.149212504	1.791053213	0.099093888
CGGA_487	156	1	0.244551568	4.789294374	4.916509359	4.430868486	0.847430908	3.398082262	3.039216926	3.872625327	0.718168428	7.829350467	1.885845761	2.473724729	0.232709965	4.654335348	4.457247131	2.536512523	1.853914127	1.318320742	6.880296075	0.741095239	1.217041283	0.133948287	2.163708114	0.706044178	8.134248726	5.873386461	3.798845492	5.035902293	2.558570095	2.813897856
CGGA_488	435	1	1.425234587	2.170526496	5.083941937	1.918682226	0.062842241	2.511730489	1.070075201	1.740516585	0.947201202	5.928986767	0.062950031	4.253491479	-0.145182931	1.897093683	0.852222222	0.997306682	0.767397009	0.073571963	4.715549583	-0.041087628	0.316457345	-0.027667247	0.787576605	1.055725396	7.963115088	5.143551385	0.502936501	4.888445218	1.98775825	0.208289578
CGGA_490	3804	0	0.609061059	1.811778035	2.942825262	1.23578804	0.062842241	1.883965698	0.856230689	3.492514458	-0.064946347	9.00906338	-0.084706136	2.131058927	0.975091279	3.594852973	2.795583195	2.563082593	-0.112201978	0.456814816	7.42567966	0.080467775	1.53351502	0.0445924	1.272321438	0.252839067	4.912756457	3.663988399	3.727550729	2.985773502	1.757913657	0.968725837
CGGA_491	1074	1	1.198924126	2.729817982	2.771632506	1.726841155	0.241603858	2.045915497	1.055439748	5.122021271	0.080755794	7.651181583	0.125454035	4.122104472	0.278024405	4.121851177	3.140246054	1.851759204	0.26050192	0.688377441	8.388983156	0.399654174	1.869133126	-0.057567996	1.278446815	1.216069029	5.507129068	5.657636315	3.698189867	3.52324474	1.753134719	1.293423956
CGGA_492	652	0	1.451449953	4.249204466	4.849935886	4.205294303	0.713045753	3.054644266	2.895150369	3.624178347	0.066356678	8.399155999	0.652020367	2.829971475	0.282982464	4.354877886	4.476733773	2.101615976	0.867992041	1.387925189	7.054381618	1.106027691	1.72415396	0.025576084	1.912146771	1.27718629	5.715185938	5.830188729	5.112045911	4.46377272	2.162365518	2.484944325
CGGA_493	2382	1	0.554509164	1.494746187	2.464474964	1.23578804	-0.082063898	0.975031304	0.76354801	5.262815386	0.254674471	8.370830995	0.250712225	2.313371528	0.968412172	2.925553394	1.691890936	4.186287925	0.117005796	0.550226446	7.372549889	0.834243858	1.763997286	-0.057567996	0.98352086	0.706683374	5.398292074	4.869492793	2.085783224	3.63244435	2.095579784	2.153507094
CGGA_494	3802	0	0.030429497	1.655930173	1.715335915	1.457800277	-0.082063898	0.767479122	0.72108751	2.809674529	-0.064946347	8.447556135	-0.014309063	2.09899775	0.106357756	3.536939877	1.573479942	2.854552363	0.455902397	0.25012628	6.79729458	2.001557345	1.43496995	-0.057567996	0.852965563	-0.017674748	4.525569901	5.576144515	3.173941387	3.3257758	1.304976347	1.138060832
CGGA_495	295	1	0.654183978	3.542266082	3.682030453	4.322396203	0.944467878	3.279519756	2.441875615	2.661302582	0.597218508	6.990922991	1.041479767	2.812367654	0.189010204	5.640768283	2.521570392	1.59198232	4.113769044	0.902803319	5.055441024	0.123863717	1.169718107	0.373034662	2.99282104	0.714425551	6.458314732	6.630698471	4.773067375	4.181557546	1.996259738	-0.096126835
CGGA_499	122	1	1.373103491	2.896569932	3.731259284	2.903396332	0.561817168	3.028485278	2.014912823	3.546339696	1.271458166	5.013388097	0.690744037	3.798244277	0.392106953	2.700226179	2.440912689	1.214846449	1.087418947	1.09624889	6.310339784	1.378947442	1.53731304	0.752503987	1.661881353	0.804166429	5.680505892	5.621167127	2.818623086	5.357566197	1.64503053	0.862531728
CGGA_501	3798	0	0.910428032	2.70812419	3.856048732	1.945653541	0.224973242	1.98493719	1.200077194	3.246998046	0.100788392	8.16395334	-0.084706136	2.115092291	0.497843515	3.505006214	2.757026897	2.356203136	0.058588642	0.513568388	7.720946048	0.020795366	0.859223374	-0.057567996	1.034288365	0.129896874	4.817952388	3.763900815	3.21441219	4.21013153	2.11166832	3.382691338
CGGA_502	3781	0	0.891819919	3.593797205	1.616519043	1.937614754	0.18226851	1.693339912	1.277963965	4.693981232	-0.064946347	7.627101137	0.45253716	2.703739879	3.498961244	3.734367975	3.648206131	0.635927404	0.058588642	0.760755431	6.772183561	-0.105351314	1.721563828	-0.057567996	1.718387075	0.542202079	4.841364694	4.157803227	4.611549935	2.325761082	1.704712722	-0.044640806
CGGA_503	3777	0	0.899263922	2.727431977	3.289716575	1.847888644	0.053271553	1.507733126	1.468357562	3.96539207	0.390671339	8.252845732	0.099053599	2.180794428	0.307472278	2.883136541	2.633015767	3.607720266	0.534527565	0.537999718	7.563610413	1.048328095	2.126877048	0.159786511	1.251472033	1.124708935	5.912683348	5.961857391	3.120954668	4.140931492	1.88064284	1.594395108
CGGA_507	328	1	0.669465508	2.533348652	3.255319288	1.795476622	0.053271553	2.6034163	1.504372166	3.636397868	0.227876423	8.77027126	0.052203261	3.21526722	0.070353114	4.353298905	2.389014197	3.517756208	0.125451037	0.537999718	8.497091298	1.393562984	2.299887344	0.120849182	1.333059396	0.639165119	6.450588673	5.968331171	3.40655959	4.045034274	1.945025075	0.891088562
CGGA_509	623	1	1.16292284	2.720263311	4.431770781	2.919846044	0.677734563	4.15752304	2.395403909	4.439747827	0.206003463	8.233872418	0.231827836	3.449264871	0.112699622	3.842018244	1.37779385	1.969634998	3.188191388	0.70305686	7.926651348	0.090998164	0.539135428	0.025576084	3.175187006	1.103581605	6.502795317	5.626094915	2.783735091	4.500475614	1.697557578	1.271282548
CGGA_510	3770	0	1.429492396	2.376928579	2.634067253	1.915957262	0.013241321	2.086411324	0.793143593	3.234899081	0.100788392	7.99258062	0.019408696	1.765812178	0.885759724	2.484268182	2.180051657	1.261027005	0.028311218	0.25012628	7.593218029	0.362935118	0.769197544	-0.027667247	1.435433127	0.242094195	4.368855861	3.83172133	2.769666856	4.570829986	1.743542774	0.3572612
CGGA_521	514	1	1.317523862	4.938287067	4.290360842	4.135083631	0.489354507	3.749974559	3.485240082	3.756777347	0.078588748	7.939889806	0.159441388	3.188397681	0.855602372	4.547844619	4.303697773	3.180429269	1.024502565	1.593129427	8.203730962	0.537940198	2.418229706	0.120849182	2.033416543	1.350788407	6.022742558	5.657973731	4.631662818	4.597044415	1.89223778	1.277837563
CGGA_525	138	1	1.056561775	5.055599605	3.383668688	4.966004382	0.935690728	3.371550614	3.106678332	3.162461453	1.775027489	9.491370831	0.598272811	2.99284119	0.469764494	5.937168582	4.887321319	2.113529455	1.163132382	1.400256011	7.784579881	0.220941221	2.050100797	0.192348623	3.519108528	1.72812783	5.540854231	6.981776527	6.18493853	3.240897088	1.805091049	1.307561055
CGGA_530	506	1	0.576960335	4.467153609	4.955378491	4.020806773	1.387890364	3.778142842	2.56259832	3.76582839	0.936027321	7.927809272	0.975007873	2.327130871	0.478905944	4.270160212	4.123549746	3.10560844	1.585001261	1.093345164	8.51783475	1.161382175	1.393914031	0.17252998	1.754410391	1.415118836	5.968567261	5.61730834	4.641168472	5.365020008	2.054824161	1.013452504
CGGA_541	3741	0	0.546539403	1.446639554	1.388993	1.733043811	0.395450812	0.73369696	0.775457799	2.654278309	1.013467624	8.653788099	0.355834261	2.663475517	0.543463203	3.344248428	1.4850239	1.236035547	0.959572813	0.752886554	7.695385284	2.069756604	1.563608219	0.633115381	1.027135143	0.424009282	4.513984889	5.714798465	1.90159013	2.555651891	1.583530329	1.061644659
CGGA_543	3736	0	1.011438856	2.808595941	1.9982132	1.579760426	-0.082063898	0.553911367	0.696262433	3.578505592	0.380856347	8.758882424	-0.048994927	1.877115219	0.341364056	3.590460477	1.746142686	0.602583928	-0.089517554	0.293845358	6.99196189	0.67781155	0.629363324	-0.027667247	1.005478747	0.094423617	4.521308599	4.228198323	3.480306953	2.760915028	1.562606821	-0.007262637
CGGA_545	555	1	1.695794777	5.343056909	4.136747616	4.073275856	0.987338174	3.696691644	2.648274876	4.395265955	0.705301561	7.626246085	0.878795226	2.933281266	0.256279271	5.139074931	4.555428379	3.994534251	2.441250991	1.731518093	7.787211624	1.08509573	2.449846309	0.707695403	3.045537194	1.754259637	5.670967666	5.288605749	5.307263528	5.157217477	2.391770478	2.193268534
CGGA_551	3728	0	0.794874256	2.121013355	3.092856901	1.332800451	0.003048482	1.0274975	0.878516735	2.983314633	0.100788392	6.961019393	-0.014309063	2.259399128	0.081848285	2.503886649	1.244610242	1.529324547	0.10745929	0.134801119	6.785338924	0.152180494	0.687021757	-0.057567996	1.170935043	0.365934921	4.992402693	4.646851628	2.041226233	3.832612791	1.704712722	0.249632676
CGGA_554	134	1	0.384334784	2.973603381	2.595903678	2.22781232	0.322145501	1.227088102	0.518369689	2.940253118	1.159772286	10.20967107	0.159441388	2.910266855	0.167282193	6.051337241	3.898572166	2.527361706	1.375926305	0.608301312	8.503880657	1.565249088	1.643091199	0.107627078	1.338707408	0.20973578	4.207527007	4.927852092	5.030823053	3.189080855	0.920970519	1.725514511
CGGA_560	3722	0	1.223768281	2.260256323	4.146008703	2.418007404	0.297917157	1.938562742	1.025724578	4.285066551	1.64275415	6.956224224	0.61192427	3.586304987	0.712782029	3.098592783	0.872741136	1.709122069	1.065537555	0.768582563	6.643053209	0.889325215	1.567323786	1.048262466	1.489827577	1.325412041	6.114165741	3.896960308	2.264144649	4.745853551	2.549357018	1.649887688
CGGA_564	679	1	0.904252794	3.864834002	4.870043068	3.921704977	0.580198453	3.294704725	2.42458259	3.738403024	1.784171829	7.800910111	1.002815946	2.778087922	1.509390895	5.563268359	4.099720839	2.60450772	1.330760183	1.464955558	8.108856981	1.696961867	2.579812346	0.966220939	2.134698367	1.384293223	5.372870241	4.174729695	4.910315574	3.979304759	1.873852534	1.503719063
CGGA_565	3605	0	-0.004685883	2.152466279	1.249436476	1.679454667	0.100981025	1.383541531	1.543319452	3.515125189	0.198247955	8.368876218	0.115258689	2.146899674	-0.145182931	3.324108183	2.022779178	1.546100226	0.10745929	0.532011264	6.928041008	1.533270914	1.483157403	-0.027667247	1.320671054	0.263502845	5.846371291	5.376307359	3.487861878	2.824347246	1.244338142	0.816282627
CGGA_568	285	1	0.907741476	4.199703799	3.374799887	4.541961523	0.701356069	2.942753211	2.012335174	3.638607469	1.127775431	8.402059415	0.273724224	3.028439159	0.500288718	5.301844942	3.258687716	6.170007773	1.621263198	2.028564017	7.455433982	1.717697843	1.887272704	0.362146221	1.97053793	0.881677169	5.27544196	4.674242213	5.164779863	3.460297432	1.419817385	2.189317649
CGGA_578	362	1	1.005694745	2.904620034	4.435477035	3.285503692	0.249826313	2.930217977	1.055439748	4.213488532	-0.064946347	6.402649239	0.052210927	2.774242707	-0.145182931	3.586057765	2.939703903	0.23138916	0.226158979	0.466426648	7.53768889	0.350513872	0.498129692	-0.057567996	0.828761261	1.0188639	5.098381542	4.312907046	3.304090905	4.090528873	1.966346591	-0.007262637
CGGA_580	1394	1	0.719251019	2.432161618	3.506414181	2.114458264	0.164713933	2.125964459	1.131864776	4.933195493	0.120636356	8.325269686	-0.037321973	4.350639068	1.077963029	3.356728138	2.705822888	3.726948734	0.226158979	0.336306157	7.630599767	0.728288195	1.829881461	-0.057567996	1.603275873	0.164501311	6.096854287	4.74987804	3.763132972	4.236170137	1.864818513	1.470844753
CGGA_583	3107	1	0.856118429	1.398295683	1.039228173	0.421691532	0.053271553	0.966293324	0.653948504	2.618904319	0.003394254	4.063061883	0.052203261	0.451139686	0.070353114	1.725519505	0.425532688	0.39705374	0.125451037	0.228656748	3.636726243	0.090998164	0.655859536	0.025576084	1.009430354	0.071803234	3.063157201	1.65185258	0.927761003	2.149606212	0.424084774	0.084474016
CGGA_591	1654	1	0.697896572	2.849045965	2.075685059	2.010962974	0.062842241	2.448247737	1.269510776	4.217651342	0.080755794	8.113133184	0.794275367	2.659404341	2.557032096	3.870002916	3.212274187	1.890970346	0.73321235	0.594804185	8.001343781	0.688029624	1.585751863	0.058638441	2.14178729	0.365934921	5.018017161	4.477831197	4.304466311	3.327324143	2.637706759	3.030594742
CGGA_598	3677	1	0.726297327	1.999964691	3.703629361	1.349028272	0.07250095	2.18216549	1.335813872	3.729041395	-0.064946347	7.774210366	-0.084706136	2.417152197	0.934545889	3.326637462	2.088084679	1.546100226	-0.100807737	0.475976267	7.298172922	0.312686222	0.88389405	-0.027667247	1.055555421	0.881704	5.248410873	3.860278261	2.873211246	4.187295198	2.038238391	1.056019011
CGGA_599	418	1	0.204133236	2.923773243	3.593372867	1.92411682	0.043268011	2.55666637	1.37183651	3.98942388	0.466664065	7.703950186	-0.084706136	1.982574527	1.632907028	4.190345241	3.478284617	0.887354008	0.217422077	0.784113348	7.532306276	0.166160909	1.618309987	0.01610215	1.547571496	0.231266986	5.706712643	4.486874546	4.206784449	3.756349176	1.231988865	1.225441742
CGGA_601	1133	1	0.934859905	2.627825379	2.520317387	2.04628955	0.402608864	1.834710459	0.671011154	3.362351008	0.822527168	7.610823987	0.962873754	2.671593202	0.782953303	3.308861133	2.606164141	0.925018586	0.715758888	0.96559624	7.909417879	1.438501663	1.53731304	0.838319037	1.203323916	0.91558917	5.382488912	4.400502715	3.072283043	3.81960795	1.530809305	1.159130252
CGGA_603	168	0	2.394732037	4.906662808	3.225101544	3.59099134	0.555621549	2.03959881	2.183607421	3.100247793	-0.064946347	7.468853694	0.259830316	2.703739879	0.018693087	4.312827608	5.749078621	1.827668388	0.655734167	1.911155756	6.507748744	1.04444531	2.471104379	0.086344512	2.124004884	1.031258224	5.660650815	5.341344858	5.339797165	3.550579566	1.123853708	0.309388995
CGGA_604	381	1	1.535876748	5.423315967	5.610884657	4.922184117	1.556464989	3.028485278	3.099366714	3.185726546	1.013467624	7.236628109	0.728305859	3.550010139	1.191317781	5.836507168	5.473963557	4.215130426	2.772726022	2.309282021	5.93484131	2.194201392	2.94325496	1.480828775	2.743139227	2.688539923	6.749643609	6.093280015	5.804152016	5.414139767	2.539657557	2.64386667
CGGA_605	3668	0	0.412430609	3.335722257	3.759766502	4.471362493	0.18226851	2.343056935	2.137350437	2.822611523	1.573440481	6.66377389	-0.084706136	2.915422264	0.361875381	5.101837563	4.732976796	2.277533147	1.624311572	1.686117252	4.995522933	0.767599416	1.406056965	-0.042543609	2.564291229	1.210645053	4.885921948	5.666433867	5.186459171	3.963234096	2.546129039	3.161943716
CGGA_607	1389	0	1.178726098	3.404916434	4.534406432	2.263482089	0.321200441	1.630107061	0.905907673	4.684220992	0.516554067	7.639479015	0.372498543	2.47157876	2.914973696	3.138093936	2.593609214	1.43490857	0.208622991	0.466426648	7.432171203	-0.13843457	1.498850245	-0.057567996	1.379095612	0.683199001	4.989428535	4.212434059	3.647548236	5.226633177	2.680472967	0.659794634
CGGA_616	952	1	0.546539403	4.359288153	4.413859838	4.84594851	0.580198453	3.144655836	2.566350174	3.497057943	2.632864669	7.044640329	0.52030116	2.39867736	0.341364056	5.694348543	3.481307858	3.803659742	1.191368079	1.071027576	7.549713266	0.636302587	1.711581873	0.291396484	2.825491854	1.369801364	6.884251432	6.335431548	4.450933252	4.470841641	2.265873039	1.367183423
CGGA_619	550	1	0.598031667	2.739298176	3.542564314	3.243284952	0.053271553	3.191833703	1.863841487	4.301129785	0.003394254	9.111788758	0.052203261	2.712824352	0.126541461	3.656642473	4.129630447	0.875249567	0.672192781	1.107206802	8.035815555	0.064288526	1.772636571	0.146926662	2.302630386	0.222832669	5.344936225	4.510970042	4.766284051	3.898475634	2.030826228	0.156273539
CGGA_621	1347	0	0.957594238	2.618393831	4.133975278	2.620707425	0.365503058	2.797579009	1.393471804	3.673465991	0.13806811	8.778245167	0.052203261	3.304052102	0.282982464	3.997674263	1.637186778	1.177023219	0.448226083	0.730293604	7.020237729	0.217213196	0.571900127	0.025576084	1.106047497	0.406267277	6.369416034	4.771464636	3.604269106	3.969141246	1.745793813	0.87397676
CGGA_624	122	1	1.412382835	4.634540549	4.69500014	4.695155511	0.899868483	3.515541791	2.868352094	2.967437383	1.236441316	6.749218934	1.189051745	2.758787827	0.081848285	6.415563508	4.193352808	5.361682136	2.018005217	2.198038962	7.383727801	0.871165799	2.398247707	0.428758272	3.520584694	2.19002312	6.901012744	5.878068532	5.007672072	4.685804541	2.483796048	1.089430097
CGGA_625	2098	1	0.838495226	2.741659304	3.835384437	2.238536274	0.200853618	2.376721088	0.88243514	3.889155941	0.593688991	9.441024366	0.188793852	3.203122302	0.319561963	5.106815608	3.190437636	1.550728538	0.683134531	0.834301486	8.223425173	0.528381226	1.153011737	0.025576084	1.566869142	0.495353636	4.912899189	4.453780295	5.012094817	3.426870533	1.351745126	2.887998551
CGGA_630	3668	0	0.668907157	2.518730971	3.430172707	1.586624504	0.110313697	1.067213189	0.932797835	3.541911412	0.120636356	7.327680591	-0.048994927	2.868231987	0.655748331	2.315233731	1.940285766	4.293839236	0.381405983	0.304575666	7.1658421	0.604479723	1.506629729	-0.057567996	1.048498216	0.461440448	5.742617292	4.928346565	2.490057756	4.013615185	1.809748722	3.223161344
CGGA_632	576	1	0.358628238	3.149436823	2.511480514	2.358964536	0.249826313	2.125964459	1.601954332	5.926984644	0.532930487	8.0545579	0.467927703	3.848475004	0.069435984	3.126891743	2.550229357	2.437365502	0.806119927	0.594804185	6.667944467	0.095058696	1.487097508	-0.012936023	1.457416517	0.284591951	6.646903253	4.832632809	2.642041506	2.728664117	2.284346182	0.711559786
CGGA_633	1812	1	1.228684593	2.245653565	2.619387728	3.193655038	0.769610441	2.313690839	1.73134328	3.028244119	0.705301561	5.792723774	0.677959354	3.434248251	0.680467295	3.040693312	1.845930172	1.595200141	1.257369712	1.305713365	6.556993119	3.014198024	1.770410344	1.026325928	2.134698367	1.237559084	5.497230722	4.503376451	1.863820996	4.306304115	2.388280243	1.330802125
CGGA_634	2633	1	0.765785253	2.425093336	3.376243716	1.911934394	0.053271553	2.042638219	1.022179407	4.543678114	0.066356678	8.146348935	0.129535072	2.40135728	0.307472278	2.953367813	1.730216288	4.004103453	0.316011916	0.485565479	7.523730655	0.741095239	1.600818072	0.133948287	1.214980845	0.50611351	5.74078833	5.73605311	1.99187864	4.523950498	2.091665235	2.668795352
CGGA_635	3631	0	0.964811566	2.277122681	3.577336554	2.000709354	0.639352399	1.650121271	0.530824092	3.857380837	-0.064946347	6.524801832	0.041375506	2.104376935	0.245282836	3.179521522	2.359206247	0.802883558	-0.207346327	0.466426648	7.317801542	0.220941221	0.448635672	-0.057567996	1.157790944	0.08239849	4.735168001	4.280637717	1.836421312	4.916130913	1.914012763	0.3572612
CGGA_638	2386	0	0.429914451	2.998127964	2.557469909	2.326462351	0.444610689	1.859516546	1.584950087	3.391337688	0.41559079	8.818135053	-0.084706136	1.68141005	0.234202137	3.400985962	3.845090441	1.131118676	0.365952452	1.145433809	8.882789789	0.180025302	1.119188924	-0.057567996	1.117688375	0.550897146	5.088430503	4.73892604	4.636437681	2.485903118	2.262158041	1.445658477
CGGA_641	3411	1	0.904252794	1.454760564	2.587586326	1.623806233	0.18226851	1.712627143	0.625750633	3.784538875	0.100788392	8.793579084	0.372498543	2.010912436	-0.060924681	2.284803326	2.481710523	2.048732951	0.038486307	0.227771141	6.978903747	0.615154838	0.644007158	0.0445924	0.892498528	0.263502845	5.342918691	4.711351855	2.227832282	3.48833935	2.377773191	0.574260093
CGGA_642	3618	0	0.928791829	2.880344617	2.869266537	0.8983576	0.128746043	1.988201719	0.632302318	5.735878992	-0.064946347	6.992925366	0.475550071	3.142472927	1.132766294	2.262763902	2.338893387	3.367525571	-0.089517554	0.427597804	6.433028163	0.604479723	1.972300481	-0.012936023	1.177466243	0.49790554	5.903838993	4.3056797	3.360928942	4.082216354	1.851191236	1.944052282
CGGA_643	331	1	1.403748924	2.933262786	4.935508977	3.172046441	0.395450812	2.077151428	1.351932947	2.933256138	1.077755646	8.51651056	0.800097746	5.367798103	0.543463203	4.41368387	1.802729506	1.012301277	0.864620864	0.822239783	5.774002136	1.08509573	1.199164091	0.707695403	0.938666196	2.552343654	5.318155196	5.004683863	4.254448149	2.932969406	2.803591247	1.367183423
CGGA_652	476	1	0.989904378	3.599467644	3.66706374	2.234970541	0.365503058	2.646917795	1.361067194	5.761858916	0.649631595	8.926449334	0.245916709	2.387757478	1.019732633	3.626858523	3.173592075	1.568326413	1.10972558	0.712193911	8.436669239	0.960417084	2.009927529	0.039587579	1.24545647	0.394735771	5.609644982	5.433342999	4.175461807	4.05130429	1.7108908	0.504142869
CGGA_655	3600	0	0.676211034	3.236274404	3.268968545	1.877259446	0.373694403	0.813673453	1.098916338	4.148861917	0.100788392	7.77812371	-0.084706136	2.198817923	-0.060924681	3.386348014	3.488842976	1.789309083	0.135880459	0.859405751	6.751160416	0.065748298	0.896064668	-0.027667247	1.479097721	0.284591951	5.25327484	3.857436	3.392730699	4.306304115	2.324401789	1.470844753
CGGA_658	372	1	1.257825004	4.347180072	4.233513476	3.968071233	0.987338174	3.209456321	2.587263098	3.291281517	0.836741667	6.988669128	0.978007246	3.090537902	0.256279271	5.029208576	4.405230562	2.517111119	0.579632213	1.751701868	7.022348814	0.708280173	1.667465513	0.493020672	1.803909796	1.012625727	6.016490759	5.608735298	4.446158863	4.800045163	2.087487186	1.627824385
CGGA_659	730	0	0.447182438	1.715346372	1.676358199	1.71435558	0.485075513	1.212255517	1.108405732	2.644872483	1.449166266	8.609663721	0.321799862	2.284111918	0.431456977	3.084283077	1.635886656	3.055451143	0.997469003	0.704771064	8.325620394	1.344920811	1.628992893	0.613880236	1.290626665	0.635025794	4.369507323	5.794166563	2.883290526	2.516884246	1.583530329	2.787425325
CGGA_662	284	1	0.840952889	2.281908491	2.989309741	1.695423051	0.199548786	1.30737475	0.856230689	2.768123006	-0.064946347	7.578936125	0.27786261	2.458109719	1.108665333	4.146598786	2.824499533	0.616021268	0.117005796	0.50425977	7.353033076	0.050897979	1.218448712	-0.012936023	1.09724814	0.550897146	4.657307244	3.478718921	2.726777081	4.511052122	1.392650055	1.458309738
CGGA_663	3479	0	0.45527063	2.474568505	3.882080719	1.736022768	0.053271553	2.146284796	1.568120143	3.582223787	0.183753366	7.848160737	0.052203261	2.732218715	0.25806672	2.382393283	1.821446741	2.379503199	0.343366881	0.351216017	7.395560236	1.733629579	1.50100604	0.053461028	1.251472033	0.440320527	5.926771696	5.667010805	2.59436304	4.598774834	1.98146382	0.916388869
CGGA_666	2499	1	0.922697313	1.384352492	2.416407338	0.876160724	-0.082063898	1.894337166	1.226500376	3.965865813	-0.064946347	9.142947836	0.041375506	3.299587959	0.142360217	2.745427862	2.435399718	1.325473413	-0.056252775	0.25012628	7.785603695	0.728288195	1.494943864	-0.057567996	1.170935043	1.221472262	5.483699488	4.847832131	3.368924612	4.351041203	2.306293143	0.574260093
CGGA_669	607	1	0.075919333	1.486830254	1.756771179	1.039897197	-0.007239174	0.569015349	0.905907673	3.04936627	0.850862956	7.993751521	-0.084706136	1.99962519	0.278024405	3.090019945	1.51814031	1.210568032	-0.002726389	0.23899105	7.565380074	1.140394153	1.050583394	-0.042543609	0.736692104	-0.017674748	4.242942832	5.280746628	1.791824922	2.485903118	1.037069089	1.127402826
CGGA_671	3584	0	0.312155885	1.612590506	3.352588512	1.544943418	-0.082063898	1.689456055	0.708727346	3.323008957	0.273159467	7.14804426	-0.084706136	2.249428267	0.450737585	2.569108514	1.527487114	2.58778545	0.411745331	0.048350649	7.694776831	1.724576542	0.966900401	-0.027667247	1.203323916	0.03324766	4.55697788	4.743038201	2.010987928	4.339107005	1.552063191	1.127402826
CGGA_675	3579	0	0.472691154	2.660064839	3.07764248	1.766691567	0.233319811	1.87003786	1.335813872	3.615838264	0.532930487	7.227904193	0.155533795	2.09899775	0.488544292	2.580388578	2.338893387	2.162776165	0.088142234	0.522818643	7.146215852	0.095058696	2.244292639	-0.012936023	1.709108915	0.385559457	5.307828868	4.541250748	2.626949692	4.396156075	2.265873039	1.941108984
CGGA_676	376	1	0.421199848	5.264533968	4.403878068	3.690457267	0.738455841	3.144655836	2.2568876	2.89224847	0.198247955	8.655112659	0.972983782	1.551302031	1.071743561	3.326637462	3.915868755	3.020494796	0.89540087	1.064654301	7.155087702	0.75785799	1.991488579	0.291396484	2.124004884	1.067801913	5.378311877	5.687820146	3.930496489	5.263870405	2.631522679	2.591838909
CGGA_678	386	1	0.631804474	4.711949938	5.003142068	4.209916891	0.68449806	3.954184585	2.383423517	3.14981641	2.90421099	8.818294018	0.304416234	1.674768311	0.913838745	6.419021345	2.992556209	5.327235908	2.25357832	0.704771064	7.057566592	0.815472314	1.53351502	0.395571475	2.340868315	0.955207014	6.019962226	5.546730647	4.779875046	4.145725196	2.345919937	1.944052282
CGGA_679	263	1	1.132185011	5.087036352	4.687052898	3.968732414	0.504765916	3.274937676	2.732161912	4.008064524	0.120636356	8.823377602	0.625423196	1.70120454	0.223035872	5.601655018	4.714535568	2.055583542	0.703984833	1.479491744	6.768541177	0.738203059	1.704886576	0.001652868	2.159371449	1.242880912	5.296155451	6.064761771	5.510730868	4.319470396	1.375417229	1.072826835
CGGA_680	2788	1	1.078588831	3.583417356	4.678276506	2.788618056	0.233319811	3.119704039	2.084729021	2.625921539	0.140303057	6.853405259	-0.084706136	2.816140659	-0.033895405	3.03775133	3.272934024	1.522554891	0.268940631	0.663440324	7.620565019	0.152180494	0.949532065	-0.012936023	1.034288365	0.220356168	5.017037303	4.098586175	3.016404614	3.197495277	2.571809519	0.491554903
CGGA_681	110	1	0.438575092	4.088310855	3.728762249	3.55361893	0.257988086	3.207866066	1.875746831	3.457319419	0.198247955	8.666683997	0.684368607	3.837168703	0.87865394	4.038677701	3.904073962	1.953870189	0.448651546	0.822239783	7.767252155	0.065748298	0.701064808	-0.057567996	1.736781252	0.488877114	5.409866672	5.695555537	4.012371514	4.680019365	2.429770069	1.127402826
CGGA_685	3239	1	1.341771544	2.455860854	2.67750771	1.692243428	0.208088713	2.11691819	0.810619255	3.820666076	-0.064946347	7.341242768	0.355834261	3.254639229	1.359082339	3.020002777	3.091770288	0.249098082	0.018051687	0.568219485	6.744953827	0.38750394	1.963993971	0.217726338	1.247579241	0.618596029	5.934167057	4.193228142	3.069217359	4.289760678	2.587695521	-0.149632431
CGGA_689	3563	0	0.438575092	2.211041874	1.373931173	2.109694056	0.2821181	0.96314883	1.256739197	3.341140795	0.120636356	7.771324411	0.030442027	1.727297431	-0.102440189	2.444410601	0.648006705	2.370676935	3.055231554	0.283036438	6.948774403	0.325390845	0.465333262	-0.057567996	0.931064819	0.737400755	4.748992508	4.712737213	1.305912258	4.16196309	2.809270858	0.508501926
CGGA_694	1194	1	0.774651892	3.795439347	3.119638991	3.082236145	0.824543026	2.537890634	1.82142352	3.151627949	0.516554067	9.767558719	0.304416234	1.529965996	0.534453677	4.327781596	5.052389695	2.580114723	1.199318372	1.595360594	8.569304197	0.109523287	1.747831981	-0.012936023	2.457980178	0.860975845	4.427387984	5.413505351	4.907758973	3.498564113	0.790708642	4.121324534
CGGA_698	1851	1	0.497742972	3.772531143	2.529117707	1.913227161	0.380994199	2.230921874	2.20171043	5.220724988	0.217221548	7.268766466	0.115258689	2.940380653	0.361875381	4.050785696	3.913516207	2.156454621	0.088142234	1.187165385	7.161815108	0.985820002	2.239758908	0.100009206	1.642587134	0.164501311	5.754342562	4.333678983	4.364946053	4.254145314	2.103640077	0.3572612
CGGA_700	170	0	0.464239834	3.196792432	3.282878706	1.854673135	0.003048482	1.504803123	1.557327662	3.807841353	-0.064946347	6.711288308	0.008273675	3.578582526	0.47918488	3.184977333	3.14208371	0.935587843	0.097838491	0.814692907	7.225226922	0.035914472	1.68800368	0.001652868	1.613195922	0.942124107	3.795381596	4.316913969	4.010412049	5.01226527	1.655100877	0.338313425
CGGA_703	1355	1	0.669465508	4.38576502	4.160995479	5.3794173	0.592395027	3.835754027	3.144059787	3.553100052	10.46822896	8.785788205	0.983837911	3.498836856	0.997405648	5.793435769	4.236041873	3.192215352	5.368709966	1.353549158	8.179002572	2.699404818	2.575449028	0.107627078	2.818125812	1.332735827	5.324481156	5.391823495	5.464526765	3.884258376	2.440234257	2.294597934
CGGA_704	2572	1	1.291072152	3.40141136	2.646569586	2.423781437	0.305732844	1.704938502	1.41085341	4.263871767	0.398293598	7.747332237	0.259830316	2.904630165	1.504778374	3.135299596	4.008559953	1.256894068	0.154471281	1.227748991	7.757947026	0.77728437	1.70152661	0.242684567	1.763976455	1.898311485	5.698010556	4.002335885	4.662472059	4.438471746	1.624737892	0.862531728
CGGA_705	1507	1	1.311133099	4.001115993	3.781675955	3.312209994	0.677734563	2.956072282	1.840635412	4.939632397	0.568950718	8.416443957	0.245916709	4.091497012	2.116013054	3.228191284	3.326403689	3.541149502	0.661173703	0.883582957	7.642019651	0.724584153	1.653472088	0.185159156	1.977666918	0.930463689	6.606153186	5.559510596	4.021551855	5.028569156	2.386036813	3.532085833
CGGA_707	3299	1	1.105048674	2.05756615	2.984900545	1.394898272	0.262573163	2.213411392	1.634552489	3.583375446	0.216986285	8.362222936	0.144558765	2.341373586	0.2952797	3.780906164	2.031101507	2.234054509	0.316011916	0.362909965	7.154302653	0.749276332	1.381518263	0.094279645	2.019687865	0.383111641	5.913140239	5.540028213	2.656806426	4.607963467	2.205439978	1.832502405
CGGA_710	660	1	0.940901768	4.595172694	2.6424103	3.751629754	0.839062908	2.754725772	2.410990472	2.843981447	-0.064946347	9.240587509	1.150559033	1.544215165	0.392106953	4.924563828	5.171482466	1.103550604	0.546486356	1.44534848	9.35621825	0.399654174	2.202938257	0.12697311	1.759476359	0.506876642	4.344619696	5.03622914	6.125597383	3.447071262	1.629830203	3.067220239
CGGA_715	3429	0	0.109091381	1.354415811	2.473508838	1.009617673	0.003048482	1.07839209	0.658221066	2.902582741	0.080755794	8.297140343	-0.084706136	2.327843075	0.069435984	2.499979186	0.978253713	0.406574483	-0.045360489	0.122756882	6.976199931	0.925062403	0.636704818	-0.057567996	0.836870702	0.175850319	4.176564139	5.544180037	1.189130771	3.008356326	1.680059174	0.121643457
CGGA_720	1258	1	0.747025039	2.25512093	3.582542735	1.920854306	0.053271553	2.847717738	0.873227982	5.262117756	0.066356678	9.095107063	0.083590182	4.296893408	0.270578757	3.630504673	2.300703477	0.644477268	0.171538915	0.618066345	7.67765939	0.469574343	1.518119513	0.080804483	1.016559343	1.786426995	6.016858462	5.249118861	3.633279683	4.049516066	1.197378195	0.661402495
CGGA_721	2552	1	1.373810754	4.213677237	3.406197544	2.763341614	0.55447764	2.550834851	1.698020304	3.608460426	0.710730518	8.707967647	0.052203261	2.475856271	0.974725187	3.213294693	3.52201735	4.959257785	0.818802062	0.774559073	7.834165442	0.994903683	1.904811895	0.17252998	1.92328406	0.751990778	5.613691706	5.636178267	4.256632518	4.62670419	2.211478981	1.661414669
CGGA_724	3406	0	0.838495226	2.026339591	3.350004842	1.741072654	0.120438281	1.942457181	0.971370403	3.760807714	0.997198663	9.271619067	0.083590182	2.735714217	0.25806672	4.401390336	3.363050749	0.929992057	0.125451037	0.883582957	8.592094268	0.14289579	1.387729223	0.067199124	0.943564324	2.242052258	4.847915595	5.066887944	4.305030591	3.573990277	1.575910427	0.856663639
CGGA_725	3558	0	0.668907157	1.769282066	2.17650694	1.004508963	0.110313697	0.754046746	0.488187748	3.311380773	0.120636356	7.849134439	0.073594517	3.113424839	2.462517201	4.064529242	2.601153075	-0.078143066	-0.207346327	0.182018299	8.302743216	-0.13843457	0.701064808	0.16653708	1.547571496	0.461440448	5.28616397	3.932232909	2.952523526	3.915734484	1.50932931	-0.096126835
CGGA_727	1023	1	0.254270832	3.825174414	4.967152707	3.399555281	0.155831033	2.701984518	2.510907285	3.469634438	-0.064946347	7.450359064	0.073594517	2.751015576	0.696714928	5.623567771	3.515701433	5.629595371	1.55497005	0.799482351	8.110380522	0.050897979	1.494943864	-0.057567996	2.500804964	0.37578126	5.783569014	4.281449126	4.536594558	4.338019608	1.655100877	4.146129178
CGGA_730	2118	1	0.957594238	3.073723152	3.908162757	2.507250757	0.053271553	2.727705625	1.891198116	3.990135738	0.066356678	8.523825938	0.052203261	2.374014517	0.270578757	3.441984694	2.600410546	3.592850112	0.877646518	0.474842359	8.001770766	0.217213196	1.47787344	0.039587579	1.737603093	0.687249155	5.697468358	5.172946574	4.018225924	4.364916784	1.642818542	3.131643552
CGGA_731	503	1	-0.028595681	3.965934153	3.661499783	4.143500169	0.913438164	3.051317071	2.859750603	2.97737603	1.39519129	7.575257093	1.097250035	2.077335821	0.223035872	4.824136712	3.656416855	1.944002956	2.158839238	1.305713365	7.249369917	1.930455133	1.164748281	0.072555023	2.588454331	1.205200176	6.061831146	5.975628986	4.4429699	4.12353974	2.103640077	0.338313425
CGGA_738	3501	0	2.635097128	4.732596472	2.767710894	3.584972795	1.052651033	2.270049614	2.025091762	3.29464603	1.127839038	6.910510474	0.372498543	3.33483666	1.448249058	5.224452556	4.031803446	2.739470258	1.649343693	1.925480246	8.586281364	1.954493674	2.640443999	0.796021076	2.755170428	2.192737711	5.851131189	5.336392073	5.609191985	4.226009295	2.740037773	2.586341718
CGGA_747	970	1	0.761006035	2.255403838	2.557469909	1.905005846	0.224973242	2.572926655	0.509660405	5.821215363	1.59347308	10.28233216	0.364195134	5.154703824	0.245282836	2.222434599	1.91064696	1.822255409	0.135880459	0.456814816	6.643293839	-0.072910492	0.978358087	-0.027667247	0.900287594	0.442848813	7.621184827	5.827026172	3.000615464	5.058303086	2.704510162	1.072826835
CGGA_752	3486	0	1.425234587	3.187435082	3.376309724	2.394678291	0.336454684	1.834710459	1.749806085	3.342780689	0.080755794	8.038574024	0.429077369	2.39867736	2.379163922	3.381443438	4.317975526	0.382910076	-0.002726389	1.145433809	8.058003822	0.738203059	1.494943864	-0.057567996	1.637726475	0.263502845	5.103576673	4.534605195	3.537545657	3.891685919	1.786352162	0.076165318
CGGA_757	1047	1	0.173164683	1.896520372	2.250358461	2.0337716	0.137848277	1.32191852	1.117834295	4.556097771	-0.064946347	7.402956179	-0.048994927	3.227179242	1.374330538	2.738543617	2.596127483	2.069180311	-0.207346327	0.737021768	7.250108763	0.123863717	1.991488579	-0.027667247	1.012730635	-0.004771061	5.488882702	4.696762905	3.614674534	4.319470396	1.709607514	1.660786957
CGGA_759	1263	1	1.800703336	3.871780724	3.129595987	3.136083158	0.604241033	3.651957712	1.898032876	3.531538881	0.120636356	9.009518156	0.56345365	2.770390118	-0.102440189	3.860494282	4.570804317	0.767542185	1.344929581	1.289350045	7.154317598	-0.13843457	1.552400636	0.01610215	1.859862936	0.760008339	5.975379659	5.874002065	4.474643838	3.740313702	1.724221091	0.761432311
CGGA_760	3479	0	0.934859905	1.890397897	2.08922727	1.600255831	0.003048482	1.433993428	0.671011154	4.13697299	-0.064946347	8.273912048	-0.025760724	2.016532368	0.988357649	2.646692967	3.123618914	2.874452326	0.145210815	0.417728797	7.604164331	0.708280173	1.754321023	0.16653708	0.98352086	0.867919072	4.689790734	4.628343074	3.228679223	2.82987733	2.008945228	3.018610321
CGGA_761	1840	1	1.341771544	4.318124321	1.803599354	2.788618056	0.774718603	3.327641536	1.574652372	4.300063789	0.100788392	7.788609167	0.577501962	1.877115219	-0.060924681	3.222734015	3.749441428	1.265147206	0.750422833	0.729024941	6.969530774	-0.13843457	1.467282611	0.01610215	1.542408537	1.138170507	6.580837269	5.5609701	3.682208604	5.387123897	1.250484571	0.448242762
CGGA_762	3474	0	0.514198329	1.821423305	1.969846457	1.357074502	0.003048482	0.460354521	0.861833937	3.426182006	-0.064946347	7.353386881	-0.048994927	2.567685642	-0.145182931	3.115622869	1.717141304	0.992270879	-0.207346327	0.456814816	6.111987368	0.375264693	1.061364438	-0.057567996	0.828761261	0.153060408	4.704455135	3.956106321	2.942771647	4.043905937	2.345919937	0.761432311
CGGA_763	319	0	0.466763942	2.18648854	2.577299773	1.63652686	0.053271553	1.350122002	1.399865077	3.082377062	0.657429043	8.350976359	0.052203261	1.694757685	0.401448205	2.98638996	2.605116984	1.091135657	0.604879032	0.506771942	7.237590629	0.229214577	1.704303796	0.120849182	1.54275401	0.156129786	5.643923038	5.912535673	3.323878444	3.825713642	1.926416738	0.315520469
CGGA_766	3472	0	1.267405104	2.322008458	3.157557008	1.630465178	0.524111864	1.429468294	0.696262433	4.473273506	-0.064946347	6.694344719	0.008273675	3.177415102	0.728672564	2.328127074	2.61862881	0.842968053	0.007706301	0.061015198	6.416884629	-0.05692329	0.943693312	-0.057567996	1.308721885	0.263502845	6.025002196	4.136496171	1.528039975	4.286440491	2.320793029	0.110415263
CGGA_773	443	1	0.447182438	2.466515901	2.587586326	2.131010648	0.2165632	2.098679874	1.191162919	2.485197416	0.345552461	7.644589777	-0.048994927	1.404585449	0.704770794	3.396119211	3.097433313	1.667149884	0.285647188	0.603560358	7.473086509	1.288994256	1.333187962	0.113551346	1.076539536	0.141526108	4.537096223	5.898758426	2.53404944	3.744330997	1.460147164	0.93834111
CGGA_777	146	1	0.396400384	4.809148879	4.90991603	4.813747966	1.059875042	3.456917858	3.168186278	3.279111509	0.585495479	7.602594009	0.902538669	2.387757478	0.478905944	4.66102728	4.361112634	1.636706416	0.604879032	1.330160866	6.521808271	0.276189849	1.960409702	0.146926662	2.087011046	1.487633244	6.542660992	6.120186005	4.000116835	5.102730552	2.649950425	0.766904217
CGGA_780	923	1	0.443685736	2.746369557	3.394868235	2.390442724	0.567210279	2.402599122	1.835948419	3.352449434	0.249384816	8.572614634	0.188793852	3.588133312	0.232709965	4.064216388	3.507659879	0.965398564	0.498124518	0.721272579	8.315661733	2.337731964	2.203532167	0.133948287	1.843376389	0.696677178	5.683607559	5.590291724	3.942101942	4.031491595	2.030826228	0.515166129
CGGA_782	289	1	1.337237701	4.46602702	3.675635876	4.381250138	0.784864684	2.678249459	2.639950854	3.797519575	0.291487141	7.56311408	-0.084706136	2.421744484	0.543463203	5.218878954	4.505121162	1.883219575	1.598762104	1.759698695	8.788905161	0.538955645	1.498850245	0.326926087	2.449273904	1.199734235	5.25989081	5.654207358	4.425343578	4.070299312	2.262158041	0.8754628
CGGA_785	3457	0	1.132185011	2.014200497	2.804677539	1.332800451	0.07250095	1.262981278	0.429345866	3.788442303	0.179105707	8.858469199	0.041375506	1.221449398	0.081848285	3.061160162	2.321290921	3.522913347	0.088142234	0.377579084	7.780040345	-0.072910492	1.246875729	0.03041447	0.892498528	0.198278471	4.608575307	3.730340097	3.304090905	3.621290837	1.482153927	2.642105252
CGGA_789	345	1	0.719251019	4.232404121	2.804677539	4.85816158	0.695502282	2.91705321	2.802580293	3.708825814	1.271458166	10.3979742	1.242572717	2.593117936	0.497843515	6.087037033	4.732976796	3.107267197	1.893414716	1.755705699	8.773748567	0.994322055	1.851156691	0.058638441	1.997456825	1.790771847	4.880204633	6.674527502	6.364425787	2.518937786	1.805091049	0.132779991
CGGA_791	252	1	1.243330686	3.092079767	4.595123253	3.028841615	0.380994199	2.58444661	2.208442025	3.469634438	-0.064946347	7.383020007	1.074324465	2.15215229	0.431456977	3.821974842	4.251464381	1.022205057	-0.056252775	0.944960785	6.126200278	0.718314136	1.154754183	0.140276619	1.786286342	0.91558917	6.046921733	5.052782869	3.554661147	4.282007579	1.520097872	0.829657418
CGGA_796	559	0	1.44639519	3.60718905	2.983997692	2.454193426	0.033349423	1.500462925	2.829242972	3.664974864	-0.064946347	8.772089566	0.041375506	1.287059291	1.859432223	5.136161621	3.782760655	1.54943025	0.302130984	0.577134382	8.462538326	-0.02540066	2.338303978	0.072555023	1.829981179	0.752512598	5.104991471	4.733433485	4.581887819	3.873835793	1.748344443	1.859140214
CGGA_799	1868	1	1.252315784	1.600029484	3.66936641	1.751119301	0.185069801	2.072030812	1.149415084	4.33993328	0.172482781	8.724265664	0.129535072	2.946409488	0.378525808	2.906964314	2.09431901	0.205799308	0.125451037	0.627764721	8.131292736	0.741095239	1.483690833	0.039587579	1.39936295	0.962097656	5.977069318	5.371877875	2.859219515	3.998377234	3.020357159	0.142191151
CGGA_802	681	1	0.030429497	4.025177164	3.389537586	4.044078668	0.344003622	2.855537468	2.462739097	3.068368762	2.175277896	7.672583497	0.213535714	3.311406372	-0.020567899	5.34135173	3.714149328	3.859766048	2.276999493	1.36941006	5.973509653	0.527780688	1.842079185	0.205090795	2.53424684	1.115101523	6.907640152	6.196034419	3.821844707	4.645060709	2.335189529	0.508501926
CGGA_804	614	0	0.394725446	4.200416247	2.724089205	2.982573758	0.504765916	2.767143758	2.248197171	3.331271922	-0.064946347	8.113890779	0.703394847	1.965377922	0.798095055	4.880585889	4.719718914	0.977048656	0.028311218	1.489103575	6.37939852	1.101082931	2.181783039	0.01610215	1.272321438	0.643169585	5.410691181	4.906505747	5.035539357	3.882774764	1.340503959	0.566211587
CGGA_807	3415	0	0.141494896	1.107039893	1.530514035	0.853618358	-0.082063898	0.352827517	0.421822316	2.594721887	0.850862956	8.229994171	-0.084706136	1.746647094	-0.145182931	2.693175277	1.895635369	0.34251413	-0.207346327	0.122756882	8.112410336	2.329196635	1.045160871	-0.057567996	0.505003278	0.03324766	3.948552661	5.620174665	2.304259831	1.838577085	1.238172944	-0.007262637
CGGA_808	1167	0	0.141494896	3.634642551	2.730090547	3.096792226	0.764478575	2.089486776	2.449496621	3.581403234	-0.064946347	8.459565421	0.905703716	2.647141082	-0.060924681	4.297754557	5.384601571	1.368044433	0.661869497	1.6349418	6.275862106	0.220941221	1.823741606	-0.057567996	1.741346473	0.070270142	5.229743123	4.540513153	5.816638838	3.581907845	1.386922106	1.551591267
CGGA_809	1252	1	1.386028443	3.416102294	3.747480268	2.567934848	0.476027343	2.944663966	1.527885113	5.149313631	0.172482781	8.784738993	0.231827836	3.651962035	2.15665746	4.151097685	4.085694919	0.789161045	0.125451037	1.086363299	7.985865921	0.537940198	2.624326024	0.210082703	1.758580575	0.946367105	6.062987791	4.80402453	5.18496201	4.083062123	2.098253241	0.211292969
CGGA_810	551	1	0.924549715	4.958051654	4.406001138	5.886868199	1.962987241	3.161259202	3.908753652	3.386305325	1.116931051	9.115953736	0.099053599	1.982207191	0.343439503	5.309271757	3.115333692	6.342155113	1.943892533	1.8149446	7.081543908	0.707870472	3.028084329	2.201767204	2.790706568	3.048229648	5.816385222	5.382222699	5.203234572	4.484787464	2.264607593	2.150072701
CGGA_812	3410	0	1.350795376	3.605136199	3.015672831	3.3200514	0.313493684	2.568296715	1.815586802	2.803173216	0.345552461	9.832197451	0.921565755	2.060934715	1.364182958	4.80686844	4.599568942	3.705240441	0.381405983	1.045367609	9.848093393	0.538955645	2.209917977	0.03041447	1.671440672	0.635025794	4.587366377	5.056447856	5.530795602	2.613829841	2.083428692	1.185017516
CGGA_815	2219	1	0.394725446	4.172059953	2.364858085	2.97471668	0.146876205	2.239382572	2.385409812	5.377579154	-0.064946347	9.180603724	0.388936093	2.467099105	0.223035872	4.047334164	5.051168689	0.91436511	0.058588642	1.673488836	8.175570328	-0.13843457	1.795766355	0.001652868	1.795122683	0.948680703	4.788885884	4.463450884	5.67857342	2.864655359	1.64503053	0.017099043
CGGA_818	3402	0	1.499959789	2.535078983	2.652793308	3.647366329	0.536823672	2.340408163	2.226243765	3.306375638	-0.064946347	7.459059902	0.175178801	1.948032855	1.132766294	2.816240156	4.317043109	3.882030435	1.865991786	0.620918334	9.588190676	0.834243858	3.154315831	0.326926087	2.050799972	0.722125537	4.204049058	4.950013676	3.785069768	5.677281319	2.054788488	1.148636217
CGGA_822	2237	1	0.994135264	1.659488294	1.639990233	1.287213009	0.053098432	2.222418836	1.671300213	7.314791833	0.345552461	8.521476513	-0.048994927	2.528923196	0.411915813	1.842531834	1.499294169	2.484459823	0.217422077	0.475976267	5.976729594	-0.089052162	0.714965288	-0.057567996	0.795900016	0.744976879	5.862987549	4.611864643	3.168095692	2.30592803	2.205596906	0.932182103
CGGA_825	836	1	0.408366677	3.154899448	3.348531395	2.567934848	0.449057777	2.829132341	1.859230459	3.948924919	0.054007553	8.432479238	0.052203261	3.430947932	0.716572711	3.801059394	3.415575133	1.484360389	0.370250185	0.757018027	7.534981299	0.252904702	2.203532167	0.448166468	1.787425883	0.58942839	6.36428814	5.216171379	4.744035937	4.197828244	2.205439978	1.450439986
CGGA_831	546	1	0.916169885	4.177217763	4.362325215	4.18897396	0.825752998	3.541873726	2.320603775	4.014423058	1.83676481	8.338372102	0.052203261	3.061493311	0.542119987	4.177229264	2.762367825	2.237776672	1.730826438	0.81748701	8.269806491	0.24111114	1.264981334	0.17252998	2.854491067	1.138624392	6.262913496	5.535624723	3.71996415	4.343888103	2.162365518	0.651425519
CGGA_834	3388	0	0.616683362	3.863963493	4.727276963	3.630766517	0.47843336	2.980061902	2.11843248	3.839744051	0.836741667	7.918317059	-0.048994927	2.077335821	-0.074631174	4.125169609	3.101198413	1.691295083	1.226748546	0.776368391	6.950879555	-0.02540066	0.66568337	-0.027667247	1.618132649	0.263502845	6.517108159	6.639247735	3.003782798	3.885323639	1.92282981	1.215447428
CGGA_835	517	0	0.733308315	2.094311663	3.052040797	1.766691567	0.110313697	2.563654126	0.878516735	3.191055638	0.628656859	9.870561408	0.062950031	1.906969029	0.790543998	2.511677463	2.689208393	2.256140625	0.293916559	0.513568388	8.413579245	0.337999582	1.292980605	-0.057567996	1.196899131	0.698898539	4.740154505	4.436760476	3.69363618	3.385549325	1.358036056	1.944052282
CGGA_837	432	1	0.312155885	3.330835733	4.507721195	4.326016353	0.373694403	2.876935638	1.806788067	3.59726261	1.373216724	8.775786235	-0.084706136	1.948032855	-0.145182931	3.955311762	2.141232992	2.811255113	2.941546154	1.175362034	7.158165536	-0.02540066	0.914120122	0.315175534	1.479097721	0.881704	5.736553336	5.759491403	2.952523526	3.959512639	1.304976347	0.51689714
CGGA_838	3386	0	0.646763859	1.708472013	2.646569586	1.527215928	0.023341073	1.873530537	0.544765911	4.141304754	-0.064946347	7.769055422	-0.084706136	2.323030799	0.005724174	2.086312071	1.188855344	2.725743196	0.26050192	0.098369369	7.326392347	0.538955645	1.077378486	-0.057567996	1.462864822	0.284591951	5.222591116	4.141625083	1.534417904	4.026982606	2.013156075	1.298152618
CGGA_842	234	1	0.183563907	5.034698544	4.336421553	5.404654632	0.862846946	3.888320438	2.848203137	3.45886312	0.345552461	9.032794517	0.338936905	2.597325528	0.165873323	5.720937369	6.215618829	4.270144327	6.568646889	1.139374618	6.447224956	0.166160909	2.232930039	-0.057567996	2.718797962	1.801544025	5.563320086	5.749570221	5.072524306	4.63331234	2.698527637	0.598124571
CGGA_843	3380	0	0.367740252	1.579280721	2.689758075	1.25313337	-0.082063898	1.29270542	0.793143593	3.783235968	-0.064946347	7.073440489	-0.048994927	2.533267251	-0.145182931	2.59160183	1.733772874	0.903626064	0.038486307	0.283036438	6.477945105	0.050897979	0.955346025	0.0445924	1.137867108	0.058036785	5.542410743	4.154405277	2.143760031	4.072686691	2.235959892	1.240297256
CGGA_846	2991	0	0.119258122	3.668958294	2.939180442	2.988958286	0.262573163	1.829939895	1.539497429	3.530527094	0.979149786	9.245700741	0.431042115	3.073676005	0.592747843	5.350751009	5.127233851	1.942679522	0.980078107	1.768077163	7.894435924	0.647702739	2.005864208	0.025576084	1.858956161	0.323547828	4.54759601	4.95243342	5.833436833	3.9662753	1.143855928	1.104508245
CGGA_848	204	0	0.30267321	4.430035738	5.360497687	4.217173847	0.561817168	3.460223957	2.383423517	3.030173939	0.764711916	8.630204292	0.397071755	2.071883649	-0.060924681	6.335786347	4.153842311	2.395635069	0.674049559	0.791817861	7.46048402	0.095058696	1.653600226	0.01610215	2.293403869	0.479790627	7.226428844	4.795939014	4.936973767	3.908161996	2.050663664	0.849476912
CGGA_850	564	0	0.130776919	4.428821678	5.215870952	4.065258747	0.2821181	3.865785897	2.359376373	3.160660106	0.612995054	7.990433083	0.213535714	1.101209498	-0.04734689	5.355252959	3.416685672	1.867581922	-0.067241882	0.293845358	7.449166934	0.152180494	0.701064808	0.01610215	2.169828611	0.231266986	7.357837817	5.959901709	3.477782597	4.678088373	1.94034923	1.582597553
CGGA_852	169	1	1.141489089	4.422136454	4.563267735	3.967525393	0.379715024	3.641374388	2.795892699	4.078399246	0.172482781	7.966359813	0.099053599	2.331895727	1.282160241	3.843568499	4.278807795	1.568326413	0.858277411	1.079346956	8.867877447	0.332718621	1.904811895	0.080804483	2.434018794	0.696677178	5.82961874	5.212372003	4.374144544	4.788270017	2.284698102	0.579625995
CGGA_856	1297	0	0.834462441	1.462839713	3.137858033	1.282996651	0.233319811	1.689456055	0.651784072	3.605858313	0.345552461	9.447835904	0.084146036	2.259399128	0.47918488	3.465491203	1.998085382	0.547441924	0.028311218	0.261178099	7.706309925	0.109523287	1.297506843	-0.012936023	0.915751274	0.118171132	5.044799208	4.332086753	3.153409917	3.54628085	1.426680644	1.094919915
CGGA_858	3359	0	0.593690694	1.498689212	1.888346372	0.8983576	-0.082063898	1.406660075	0.502537627	2.642513813	0.674970231	8.627371589	-0.014309063	1.303132372	-0.060924681	2.006797386	0.519516233	0.2923706	-0.207346327	0.009691382	7.183781529	1.01119745	1.237465482	-0.057567996	0.648057398	0.220356168	4.021816705	5.59374183	1.284504338	3.385549325	1.776917096	-0.096126835
CGGA_859	387	1	1.3994119	4.37507865	3.649863614	4.786299133	0.690013858	3.598445393	2.422648532	3.299681777	0.483422817	8.227417435	0.56345365	2.120428614	0.256279271	5.376771322	3.899333486	3.89820174	3.480626074	2.152915845	4.974699258	-0.05692329	2.837391939	0.192348623	2.286965972	2.085730684	5.002288567	5.29532414	5.237367503	3.854586375	1.855743888	0.644636502
CGGA_861	893	1	0.511849615	3.752342972	3.602077748	2.647720325	0.379715024	2.353296224	2.426737794	3.638607469	0.003394254	8.377329464	0.083590182	1.623092603	1.649013637	3.816172792	3.226477013	1.382208438	0.736720321	0.954441184	7.435675661	0.19288848	2.013979641	0.133948287	1.654862325	0.639165119	6.149591705	5.781588723	4.310888749	4.168077405	1.7108908	3.057429592
CGGA_862	1046	0	0.359898975	2.339557203	2.825022598	1.795476622	0.053271553	2.267966834	1.399865077	3.653971729	1.09496501	8.544461504	0.052203261	3.169755252	0.206896308	3.554633989	2.745538988	0.991410942	0.316011916	0.517257647	8.062996885	2.028047436	2.030077224	0.120849182	1.51821204	0.299018489	5.575018839	5.558355922	3.542301015	3.982429394	1.941324583	0.211292969
CGGA_863	2073	1	0.408366677	3.510129139	3.32772487	2.138999896	0.120438281	1.868492642	2.100767653	3.541267792	0.003394254	7.712345646	0.052203261	1.915240243	0.245444442	2.945746228	3.205571275	2.026414406	0.20152432	0.969718822	6.233241287	0.168121472	1.951991972	0.185159156	1.190108696	0.196519283	5.571742741	5.411781598	3.901200944	4.885884995	1.419817385	1.119151135
CGGA_864	3353	0	0.847413359	2.167959171	2.861768823	2.038791771	0.062842241	1.613924207	1.418534111	2.73692057	0.380856347	7.570490994	0.259830316	1.733768047	0.864336752	4.086651873	3.653684265	0.554460334	0.007706301	0.346733132	7.377621631	0.138082099	0.972641229	0.291396484	1.429889069	0.106347264	5.050600904	4.257819583	3.328638535	4.034247712	1.864818513	-0.096126835
CGGA_867	367	1	1.082737805	3.984819223	4.343340829	3.445444698	0.99194702	4.268374756	2.241651015	4.390785993	0.754728202	8.852867524	1.102555566	3.560588636	0.245444442	4.44730171	4.911878314	1.279615829	0.788525518	1.88845099	7.434749198	0.858933622	1.42445338	0.234572776	2.302630386	0.668206823	7.288537462	5.245047436	5.209357123	4.150871126	1.918898433	1.104508245
CGGA_869	537	0	1.672242082	5.645175123	4.120250432	6.193572093	0.502578759	2.919611592	2.276517978	3.715780366	1.206327488	8.480622767	0.099053599	3.380807912	1.112653223	7.782758196	5.11011695	4.366431494	5.025100715	2.341273923	6.783696149	1.949250652	2.504747712	0.107627078	2.721768549	1.592548471	4.380529218	4.945391944	7.026304623	3.615200585	1.575910427	1.036750062
CGGA_871	3340	0	1.203928386	2.504285233	2.769672604	2.217707513	0.43772023	1.831136983	1.32360757	4.781987595	0.779311896	6.879228703	0.250712225	3.087246952	0.341364056	3.190417467	1.936608505	1.112803265	0.226158979	0.655033402	6.395539074	0.994322055	1.372248199	0.406714983	1.676198693	0.867919072	5.41809834	4.001436922	2.866464768	4.372613139	2.232189395	2.317267365
CGGA_876	159	1	0.994135264	5.023519395	3.510570758	5.222740781	1.717567285	3.253389729	3.095697229	3.327971	0.23602943	8.776107524	2.433578677	2.947455042	-0.145182931	6.338363134	6.009803533	1.936554446	0.72160413	1.929039744	5.166199233	1.815192203	2.386059032	1.00406599	2.852765433	1.666518337	4.565957883	6.066026243	6.681422381	4.724076556	2.409131724	1.225441742
CGGA_878	863	1	0.234430937	4.636669379	3.259644319	4.536230202	0.062842241	3.371550614	2.137350437	3.346056285	0.198247955	9.300254151	0.222937639	1.74021789	-0.074631174	6.446459001	3.02626233	1.360404389	-0.207346327	0.293845358	6.466798067	0.880270181	1.45525455	-0.027667247	2.38391574	0.568128382	8.426656933	7.314404363	4.27356096	3.915734484	2.155261977	1.127402826
CGGA_881	252	1	1.745317584	3.969304495	5.184784651	4.676531564	0.262573163	4.03423156	3.365476758	3.92871151	0.390671339	7.426565197	0.052203261	3.16724936	0.193812937	4.258329398	4.749180826	1.161771772	0.125451037	0.442178699	8.382937389	0.276189849	1.92644542	0.067199124	2.52558399	0.50611351	7.272998659	5.741056319	4.326732193	5.764210218	1.697557578	0.277294987
CGGA_882	1008	0	0.489481536	2.661542317	3.303528625	2.015471636	0.307445565	2.455660323	1.307633649	3.434866981	0.161112895	8.489352091	0.052203261	2.17276013	0.126541461	2.650632177	2.667096597	2.458477671	0.534527565	0.496208275	7.61700707	0.287684836	2.022050484	0.053461028	1.275276655	0.323547828	5.602677841	6.091627662	3.092689195	4.540969776	2.064975358	1.818980733
CGGA_883	1016	0	0.997870953	2.602839302	3.541294849	2.539358226	0.307445565	2.142839609	1.387049668	4.630681333	0.126389535	8.498019627	0.083590182	2.953814892	0.343439503	2.954886867	2.916298903	0.902872709	0.343366881	0.712193911	7.709131757	0.354689224	1.330861872	0.053461028	1.24545647	0.347668326	5.725012297	5.142743649	4.226361011	3.884258376	1.804713221	0.412851692
CGGA_884	1131	1	0.690705352	1.962334872	2.324151091	1.186988643	0.023341073	1.429468294	0.810619255	6.164096439	0.466664065	7.401600028	0.184882799	3.397895669	0.680467295	2.323839042	2.094818	0.300859543	-0.013247869	0.387719405	7.293103471	0.152180494	0.955346025	0.12697311	1.209722638	0.470645327	7.323068465	3.92392005	2.626949692	3.400676994	2.228411844	0.328739927
CGGA_887	1011	0	0.544769431	2.203967053	2.707084946	1.795476622	0.053271553	1.380725564	1.046919176	3.48666626	0.560598108	8.486620172	0.11436761	2.913317252	0.193812937	3.903392166	2.633015767	2.590265473	0.747219977	0.397425184	7.504192601	0.673815	1.956206867	0.17252998	1.304468999	0.128563307	5.488901245	5.094359464	3.263288831	3.457425996	1.48976193	0.590100049
CGGA_888	669	1	0.811653298	2.072920156	3.942140016	2.72075247	0.136826272	2.020167866	1.873018944	3.321918798	0.114604305	7.76907548	0.245916709	3.780401252	0.070353114	2.873483754	2.453620234	0.655291883	0.216303511	0.408746412	6.610323618	0.064288526	0.400239294	0.094279645	1.275276655	1.2062627	5.694220469	5.491327696	2.545472353	5.030202467	2.863879558	0.547748973
CGGA_889	3213	0	0.47816711	2.560488644	3.39059402	1.614669317	0.053271553	1.65387081	1.046919176	3.732332624	0.341968438	8.643927942	0.11436761	2.315142088	0.446221199	2.922613989	1.318120703	1.214481196	0.302152331	0.397425184	7.703457066	0.509059656	1.153011737	0.053461028	0.866511995	0.323547828	5.092300807	5.839456015	2.592362345	4.369772952	1.829171854	0.86534566
CGGA_890	2982	1	0.55557912	2.339557203	3.178617172	1.547020138	0.053271553	2.684447673	1.334601298	4.888080433	0.078588748	8.297370005	0.052203261	3.728411534	0.641647443	3.677010823	2.332705678	0.769334044	0.259818699	0.665909472	8.193421508	0.499295113	1.18181442	0.159786511	2.116271841	0.451495844	6.777699294	5.194745128	3.357586749	4.380802376	2.220485384	1.391093302
CGGA_892	448	0	0.794874256	1.935743917	2.561798444	1.603643711	0.003048482	1.465336365	1.055439748	4.641344067	-0.064946347	7.375745925	-0.00296493	2.80100594	0.920774126	3.121265691	3.294935064	-0.100804695	-0.023859662	0.407793333	6.557992275	-0.13843457	0.920086082	-0.012936023	1.209722638	0.274086744	5.441803128	3.731333101	2.704999415	3.793419739	1.498503008	0.076165318
CGGA_893	3160	1	0.740284335	2.011363661	2.290032789	1.1129371	0.062842241	1.127806497	0.551687575	5.499256005	0.44977387	7.72924374	-0.00296493	2.58044203	-0.007362107	2.332405415	2.208605736	2.892843319	-0.056252775	0.585995735	7.386687799	0.806006851	1.628992893	0.001652868	0.787576605	0.442848813	5.698737002	4.974027665	3.211547123	3.330418321	2.029912192	2.104734
CGGA_898	1663	1	0.676211034	2.335919952	2.17391404	0.735322611	0.241603858	1.302499031	0.953961522	3.621517903	0.345552461	7.947239825	0.008273675	1.270856587	0.813079896	2.772717201	2.264340718	0.554460334	0.028311218	0.261178099	7.495763874	0.657185982	1.297506843	-0.057567996	1.367582548	0.533453173	4.527393733	4.606109571	3.225833555	3.467779644	1.552063191	-0.149632431
CGGA_899	231	1	0.224404448	3.402580589	3.212400168	2.667205663	0.555621549	1.994712021	2.004662949	3.634236027	-0.064946347	7.769468061	-0.084706136	2.421744484	-0.04734689	3.467838588	3.14208371	0.946074203	1.146703351	0.737021768	6.782396862	0.636302587	0.908128054	0.01610215	1.144536389	0.515791144	6.136445534	5.306484771	3.208678145	4.567820358	1.714490468	0.768410422
CGGA_901	928	1	0.466763942	2.320522338	3.347056268	1.898449448	0.153058924	2.093664467	1.68763704	6.118568811	0.36167071	8.270306391	0.159441388	3.474286128	0.521357027	3.454524191	2.91256374	4.366431494	1.685629273	0.693860668	7.273535721	0.19288848	2.266195734	0.43769695	1.44708952	1.344795867	6.659907083	5.193973095	3.510168717	4.565479795	2.054824161	1.661414669
CGGA_902	193	1	1.503996413	3.135639626	5.816700044	3.875921004	0.328853863	3.480671698	1.445105043	2.691447765	1.373216724	7.161504818	0.413180544	2.254419883	0.200441284	3.766696021	2.084708188	3.017170292	2.140469414	0.979194593	5.575106989	-0.05692329	1.227990113	0.113551346	2.601720033	1.398637954	5.754342562	7.043989556	3.930496489	3.521798812	1.931608521	0.590216039
CGGA_903	1455	1	1.936485804	4.030350343	4.029479902	3.556022637	0.528724794	3.830797238	2.366600882	5.060506901	0.003394254	7.418004227	0.516081007	3.056042074	0.880232535	2.733962916	4.034595165	1.738927693	1.70273211	1.226227608	7.154549928	0.459521545	2.396559707	0.080804483	1.882002428	2.347915948	5.982273426	5.58408245	3.270426311	5.079019392	2.391296587	1.029025119
CGGA_904	774	1	1.295757883	2.602716316	3.357056433	1.523644242	-0.082063898	2.665161948	0.751540997	4.657121805	0.120636356	8.140505271	0.222937639	4.135832071	2.144009167	1.996619054	1.64025949	1.427642226	-0.207346327	0.261178099	7.233240843	0.166160909	1.103659244	-0.057567996	1.462864822	0.601972968	6.798093131	4.876022773	2.53404944	3.022165447	1.931608521	-0.019608584
CGGA_905	3174	1	0.86024546	2.996614346	2.204822198	2.109694056	0.328853863	2.092556672	2.007232122	4.215571065	-0.064946347	7.903976854	-0.048994927	2.131058927	2.53000282	3.507305139	4.388306343	0.204378057	0.163662895	0.944960785	9.316206306	0.337999582	2.174658033	0.03041447	1.613195922	1.103424234	5.432024186	4.385707246	5.065416545	3.296197087	1.685014024	0.132779991
CGGA_908	2436	1	0.982479454	3.137024824	2.982224058	1.572863662	0.053098432	1.813156003	1.005575621	6.253330477	0.217221548	8.825123602	0.204060048	2.449079931	1.462589911	2.878103162	3.628895198	1.301668557	-0.100807737	0.881264091	7.033336452	0.260878975	1.585751863	0.058638441	1.290626665	-0.057108299	6.147504146	4.000537663	4.25270197	3.928310969	1.957717943	1.833876198
CGGA_909	3448	0	1.543734573	2.134195531	3.355568168	2.867081736	0.717187587	2.247801352	1.536264998	3.607287198	0.98720524	7.957491072	0.397071755	2.922584926	1.033854297	2.755707517	2.696348395	2.796941551	1.337865182	1.163463495	6.973284561	1.628762609	1.614730415	0.879464321	1.690387239	1.210645053	5.608730804	3.728353002	3.171020573	4.843219057	2.446808993	1.479137896
CGGA_D11	827	1	0.946917644	5.320873012	5.766962771	4.371272022	0.313493684	4.292455943	3.485077467	2.809674529	0.98720524	10.72174601	0.584465332	1.381623777	-0.033895405	6.511013125	3.638577549	3.297417553	1.595890404	0.822239783	7.786480887	0.260878975	1.1088554	-0.027667247	2.525952609	1.701503604	5.284857492	5.683944198	5.886029376	4.588821632	3.021720726	2.752114187
CGGA_D15	3197	0	0.922697313	0.80092244	2.931952287	0.870557941	-0.082063898	1.681661606	0.708727346	4.248588184	0.100788392	6.523396017	-0.084706136	1.772160128	-0.145182931	3.798481282	0.519516233	0.019333585	-0.207346327	0.009691382	6.678868479	0.362935118	0.621982252	-0.057567996	0.620465743	0.020688076	5.68416382	4.083796674	1.158892466	3.753682825	2.38128162	0.14382635
CGGA_D16	261	1	0.041941407	4.631341871	4.068637479	4.612371962	1.281043151	3.214218174	2.453292367	3.3378568	-0.064946347	8.683650105	0.817398394	1.63445008	0.720749124	5.739400491	5.772199373	3.90963408	1.560899396	1.715169882	5.451462414	0.636302587	2.336189405	0.113551346	2.106019709	0.981014926	4.924525357	5.774540258	5.998596164	4.221481767	2.013156075	4.816054713
CGGA_D19	297	1	2.350573872	2.275066585	4.85821815	3.663941768	0.393810017	3.914561315	1.748829308	3.647408983	1.06129857	8.766174056	0.083590182	2.303042194	0.468093673	1.694348334	1.941919056	2.581440504	1.221715764	0.453150233	7.610272824	0.408113637	0.864698188	0.025576084	1.281164498	0.537921304	6.213661804	5.595629658	1.822074491	4.85481305	3.126137037	0.973784379
CGGA_D20	2367	1	0.367740252	1.01864176	2.204822198	0.685159405	0.023341073	1.863030894	0.599248098	3.206954788	-0.064946347	8.668334331	-0.037321973	1.865048369	-0.033895405	2.909868423	0.608866715	3.847897315	-0.078329547	0.456814816	7.973760166	1.527117501	1.119188924	-0.057567996	0.953759926	0.626834792	4.656159007	5.932158594	2.682993706	2.559702331	1.927223937	2.973744106
CGGA_D21	1208	1	1.27217066	4.279194206	3.217172075	2.825472915	0.517700744	2.645339713	2.002089281	4.230085925	0.30966015	8.478809798	-0.00296493	2.528923196	0.320557594	4.093407153	4.542373613	0.802883558	0.789672682	1.289350045	7.495266049	1.51474226	1.467282611	0.179498005	1.718387075	0.424009282	4.115485283	6.257212721	4.794774745	3.096947787	2.139518423	0.299609614
CGGA_D24	837	1	0.976614921	2.502210645	1.98974282	2.008406367	0.328853863	2.767143758	1.307173311	5.633684828	0.140303057	8.556067597	0.321799862	3.199338735	1.021000664	4.195144142	3.556671425	0.761560053	0.358152638	0.696597022	8.108475938	0.604479723	1.283882994	-0.012936023	1.468294372	0.452175209	6.301395787	4.723105003	4.304466311	2.373671357	0.995720876	0.51689714
CGGA_D26	263	1	0.30267321	4.267795236	4.765220183	4.42724788	0.504765916	3.954184585	3.063505605	2.863013223	2.882403322	10.1397582	0.094606199	3.331922773	0.005724174	6.855629391	4.683860789	1.55606552	2.72175042	0.768582563	6.901535415	0.065748298	1.159760351	-0.057567996	2.914627587	1.132438475	5.128442826	6.130982977	4.760757718	4.412097817	2.470424472	0.18713849
CGGA_D27	3178	0	1.218834628	1.821423305	2.800816423	1.593456205	0.082076032	1.997957842	0.702508094	2.438527842	0.892679586	7.106417254	0.483124649	2.229336856	0.469764494	2.617510653	1.361303246	1.636341975	0.969156321	0.704771064	6.935043612	0.698185581	1.072061254	0.471902307	1.083472658	1.205200176	5.370354321	4.087283787	1.578529514	4.730721886	3.126180252	1.164347153
CGGA_D28	860	1	1.35528953	2.854875268	3.677393614	1.775931728	0.216493289	2.302132406	1.00544391	5.105477529	0.003394254	8.455487858	0.052203261	3.217682705	1.503877566	2.565770831	2.962135848	1.478177416	0.20152432	0.76581562	7.51050976	0.155567024	1.145721947	0.080804483	1.023651865	1.741479396	5.566962492	4.632053409	4.0478563	4.196238079	2.255901739	1.671459748
CGGA_D29	3171	0	0.593690694	1.890397897	2.240323187	1.204924696	0.07250095	1.272947211	0.429345866	3.965865813	-0.064946347	9.066860772	-0.084706136	1.953831198	0.507083318	2.643069683	1.64025949	0.568387586	-0.056252775	0.227771141	7.196483032	1.527117501	1.124326587	-0.057567996	0.684111144	0.295019629	3.950119625	3.784424834	3.421465498	3.709325772	1.231988865	0.822986413
CGGA_D30	215	1	-0.052921324	4.236528733	2.867394584	3.948764481	0.47843336	2.51890511	2.501765858	2.904642941	0.432750154	10.53110352	0.364195134	2.016532368	-0.060924681	4.79293951	5.283452377	0.755551036	0.419215242	1.489103575	6.871672578	0.459114181	2.244292639	0.072555023	1.642587134	0.37578126	5.457604809	5.079545637	7.101286269	1.978295574	0.69604597	0.590216039
CGGA_D32	358	1	0.152131367	3.8305207	3.956034862	4.461517925	0.241603858	3.506223861	2.743097657	2.487757225	1.75662149	7.254488385	0.135564063	0.806198993	0.005724174	5.773714392	2.407568817	2.222391142	3.350024607	0.688377441	5.978016306	0.123863717	1.832941095	0.0445924	2.389970576	0.365934921	6.047233344	5.718630794	4.422122848	5.266230889	2.38128162	-0.044640806
CGGA_D33	175	1	0.654183978	2.602716316	2.793073106	2.366977379	0.5431252	2.423185531	1.055439748	2.70291727	0.705301561	7.546575432	0.397071755	2.016532368	0.680467295	2.928674854	2.012239158	1.929064207	0.778585016	0.325804967	6.405969851	1.027904087	0.728726062	-0.057567996	1.3443012	0.542202079	5.679041073	5.087402766	2.790787898	3.653240818	1.593911331	0.68961479
CGGA_D34	147	1	1.011438856	3.044339485	2.598239699	2.140384906	0.416787457	2.27831818	1.131864776	3.867386778	0.060535093	10.10019133	0.54207006	3.528971995	0.106357756	3.610146947	2.449149417	2.252214031	1.034237999	0.456814816	6.327248116	0.247672188	0.865432843	0.001652868	0.852965563	0.515791144	6.984460872	6.391347715	3.80677994	3.686204186	1.724221091	1.905285013
CGGA_D35	661	1	0.053359341	4.277188638	4.788121095	4.623771112	0.656498713	3.196692416	2.702062675	3.776708146	0.23602943	10.84127703	-0.048994927	1.350594211	0.278024405	6.168197442	4.908006062	3.180919388	1.913589955	1.256068688	5.984759724	1.171190414	2.205268786	0.613880236	1.88918909	1.646701128	4.729614592	7.45868284	5.865046223	3.141888463	1.51472077	0.667311005
CGGA_D36	34	1	-0.052921324	3.95529135	5.07201586	5.096720655	0.633577372	4.33150033	2.716397015	3.068368762	0.273159467	8.309967193	0.605117822	1.871090853	0.256279271	6.187258193	2.393484028	3.844913595	3.519445502	1.025825456	4.651081281	0.646776915	2.023769496	0.205090795	2.625320714	1.709161855	5.672070274	5.878068532	4.604173564	4.335843573	2.443412692	0.457015898
CGGA_D37	965	1	0.970725694	4.52480595	3.430172707	5.273832645	0.890728636	3.851684681	2.971830118	3.635643969	1.59347308	9.572178746	1.49267508	3.425917385	0.805606886	6.38967707	4.451585343	1.633221777	1.487798318	1.921912141	9.864573874	1.702521439	2.794158757	1.36767184	3.474168658	2.216937151	5.808967521	5.280184394	5.145739417	4.335843573	2.075287146	1.367183423
CGGA_D38	689	1	0.283512785	0.237490954	2.804677539	1.617116532	0.164713933	3.170873317	1.962933884	3.615838264	1.719330709	9.732376689	0.062950031	2.254419883	-0.007362107	2.353653283	-0.282103086	0.398732794	0.078369327	0.23899105	7.085912122	0.020795366	0.128331441	-0.057567996	1.495165256	0.231266986	5.78881108	5.54111615	1.049494668	4.938264745	2.159178759	0.14382635
CGGA_D40	3085	0	1.178726098	2.128935957	3.895685014	1.7877038	0.366346102	1.509132264	0.645318783	2.914910931	0.690189297	9.218054344	0.671515919	1.930536741	1.40435288	3.124080807	1.541413518	1.851759204	0.806119927	0.532011264	8.625953473	1.101082931	1.593054203	0.761308318	1.019949332	1.30013509	4.429926595	4.354293739	3.81109519	3.365763123	2.143465835	2.610004528
CGGA_D44	313	1	0.514198329	2.045071443	3.582695434	2.977340445	0.567978271	3.253389729	2.529021441	4.077517608	0.432750154	8.655278199	0.194509474	3.634536443	0.56131558	4.651475497	2.141232992	1.460034219	0.945056798	0.992668759	6.623235152	1.358614739	1.618309987	0.534391437	2.343982399	0.706683374	6.576643749	5.8462793	2.469752999	4.596781779	2.634617086	1.586424253
CGGA_D45	856	0	1.727071117	2.631652857	2.829605417	2.726069073	0.592285077	0.678208379	0.769514959	3.622935193	0.764711916	8.4883113	0.321799862	1.75305579	0.954960687	3.090019945	1.600501184	1.626959451	1.163132382	1.300279065	6.393661852	1.00278106	1.467282611	0.981472972	1.379095612	1.006359891	5.118153997	4.259455803	2.282068221	4.156174406	2.021551515	1.495574454
CGGA_D46	300	1	1.781003163	3.492297771	2.734082057	2.767562182	0.536823672	3.597180647	2.020011098	3.852358255	0.822527168	7.708141924	0.338936905	3.397895669	0.672274501	2.403695803	2.705822888	0.982142012	1.234475236	1.244805954	7.468557586	1.646075197	1.61114146	0.743648017	1.825665765	1.103424234	6.198217614	5.119799654	2.369462351	4.237296897	3.011484453	1.100387729
CGGA_D47	1048	1	1.27217066	2.654423496	3.704893082	3.536793281	0.451458483	1.98493719	1.16409128	4.707723902	2.009238755	7.696814191	0.992953514	2.239407676	0.680467295	3.894504151	2.489756143	2.073682013	0.727421865	0.902803319	7.489616466	1.171190414	1.91306798	0.846638278	1.671440672	0.908876835	5.451135339	4.702329816	2.939510939	4.517188541	2.665303095	1.321553155
CGGA_D48	221	1	0.898050171	2.414697911	3.10629009	1.899498928	0.257988086	2.50211696	1.117834295	4.460490233	-0.064946347	7.97242683	0.104976574	2.707722288	0.981739678	2.928674854	3.338116919	0.350691551	0.234834568	0.696597022	5.230798196	0.728288195	1.227990113	-0.057567996	1.069575804	0.346033974	5.177831042	4.498885836	3.934565272	4.136404891	1.352208922	-0.007262637
CGGA_D50	782	1	1.021512067	2.422127436	3.986997261	3.138953114	0.216493289	2.012594213	1.618232988	3.367453364	0.249384816	7.364487683	0.129535072	2.045906129	0.219861277	3.150660764	2.285902087	0.248903863	0.274058003	0.442178699	7.375609999	0.168121472	0.645623329	0.067199124	1.668259387	0.484513163	6.462243317	5.345122997	2.841169896	4.615948443	2.462789671	0.839144405
CGGA_D51	135	1	1.281653334	4.558149098	3.331613245	4.143500169	1.274575792	3.02139794	2.139698164	3.105818999	1.176784072	9.190759942	0.746657725	1.840695048	0.961702071	4.740971639	3.978210164	6.04933776	4.776982672	1.727447992	8.308454834	1.372197333	2.373760876	0.778764448	2.152361292	2.375635323	4.629588358	5.56957931	5.384106537	3.836502754	2.139518423	2.426807076
CGGA_D52	3057	0	1.368670241	1.350092081	2.83721714	1.084161627	0.043268011	1.650121271	0.28765717	4.03340362	0.483422817	8.523529598	0.008273675	1.61398344	0.864336752	2.639439452	1.559809743	-0.147313875	-0.170803773	0.205072063	8.562957317	0.718314136	0.288418438	0.242684567	1.117688375	0.818584349	4.309446993	5.369785976	2.321845925	3.353518696	2.034079584	-0.083072019
CGGA_D56	64	1	1.649346168	3.023638316	3.340627979	3.352783139	0.621936052	1.662017609	1.230858456	3.227951022	1.950920214	8.206928974	0.467927703	1.668104542	0.372022961	3.748579469	2.432636645	2.494339209	1.929057297	1.256068688	6.781264294	1.344920811	1.999630439	0.652108568	1.821338512	1.216069029	4.509089287	5.312047988	4.137816267	4.247417838	2.2170366	2.96403433
CGGA_D57	766	1	0.481091714	3.544402894	3.638163452	3.751629754	0.395450812	3.637192781	2.539783812	3.267563484	0.822527168	9.736301032	0.460256939	1.641226222	0.516264454	5.742930541	4.035098653	0.859785936	1.222867016	1.045367609	7.730102601	1.027904087	1.68800368	0.623528438	2.124004884	0.908876835	6.127740242	5.586716538	4.024090091	4.058332471	1.629830203	0.888272451
CGGA_D58	181	1	-0.04070562	2.565279367	1.926574304	2.152018043	0.146876205	1.111494178	1.200077194	3.354220922	0.019515019	8.780442417	0.115258689	2.264366064	0.330998247	3.750601002	3.19454573	1.273349711	0.048578334	0.417728797	7.942565814	0.005538184	1.260870932	0.01610215	1.041409292	0.045696585	3.971944544	4.670866928	4.176209719	2.839070471	0.687953372	-0.096126835
CGGA_D59	2778	0	0.916576126	2.944261789	3.159190386	2.075898441	0.305732844	1.704938502	1.089365325	2.078791756	-0.064946347	8.71655408	0.304416234	2.136353065	0.728672564	2.962675468	2.729285059	2.44929551	1.091749131	0.346733132	7.178833581	0.138082099	1.70152661	0.01610215	1.727610977	-0.030697364	5.437326329	5.401162368	2.110134898	2.537353675	1.346364922	2.262508796
CGGA_D61	4089	0	0.489442122	2.59099044	2.911873017	1.751493968	0.119568271	1.32191852	0.645318783	3.674653153	1.449166266	9.98338689	0.512956813	3.070710855	0.672274501	4.247144456	2.285540625	1.325473413	0.674049559	0.513568388	8.725339906	2.038276402	1.823741606	0.584560121	1.278446815	0.533453173	4.368855861	4.282260294	4.029924965	2.84273948	1.136880208	1.624112225
CGGA_D62	500	1	-0.12854456	4.183464106	4.170509636	4.100086038	0.895308001	2.903785649	2.479591806	2.796649826	0.892679586	10.12519594	0.429077369	0.228209915	0.245282836	4.429277232	4.988362245	2.798249134	0.573073755	1.512862719	6.631715034	0.667530596	1.385024517	0.058638441	1.977959881	0.356019485	5.490873106	5.075911613	6.144144576	3.605883477	1.795743344	0.919780037
CGGA_D63	212	1	0.546539403	1.979814809	3.039987086	0.771836759	0.003048482	1.355377569	0.202613203	2.939332484	0.398293598	10.18313136	0.062950031	2.882870482	0.142360217	2.332405415	0.716306351	0.526162895	0.058588642	0.110613513	6.28375637	0.738203059	0.514237942	-0.057567996	1.048498216	0.094423617	6.514318488	5.367608709	2.352271859	3.430694679	1.16268376	0.279837995
CGGA_D64	101	1	1.688748469	3.558221613	4.886780594	3.421904808	0.673383242	2.733825302	2.022553624	3.309713843	0.120636356	6.666488662	0.145590189	4.172626704	0.211782709	3.098592783	2.47632596	5.179824953	1.863678846	0.776368391	5.469997988	0.38750394	0.931940575	-0.012936023	2.134698367	0.506876642	7.481240347	4.73892604	3.872690558	4.821254148	2.349484105	4.156042324
CGGA_J023	1028	1	1.267405104	1.9855984	5.01409434	2.068552773	0.208088713	2.725392596	2.334929535	3.703398871	-0.064946347	6.564523259	-0.084706136	4.378544022	0.130458716	2.668288241	1.536783801	0.24027294	0.234834568	0.427597804	6.652658765	-0.072910492	0.38853638	-0.027667247	1.33842677	0.683199001	6.683474908	5.497336773	2.748331383	4.6264368	2.837431712	0.154783981
CGGA_J024	2801	0	1.309721617	3.434969815	3.003410698	2.248384075	0.07250095	2.007658268	1.553838097	4.477818425	-0.064946347	9.407259019	0.194509474	2.244424219	2.11097291	5.462934197	3.605153325	3.277475428	1.025147764	0.784113348	9.532274481	-0.089052162	2.186512527	-0.057567996	1.278446815	0.231266986	4.775302379	4.692580243	4.99543964	3.710680069	1.541464214	4.021828758
CGGA_J030	2775	0	1.005694745	1.831009582	3.678196014	0.978691562	-0.082063898	1.93183328	1.252457241	3.816827641	0.100788392	8.346953317	-0.014309063	2.346977738	-0.060924681	3.171308212	1.546030905	2.181563417	-0.207346327	0.158598586	7.684713983	0.824884451	1.632535418	-0.027667247	0.931064819	0.08239849	4.869249702	4.760786188	3.306832622	3.461878228	2.470424472	2.180967118
CGGA_J042	1409	1	1.073114502	4.052436137	3.491103538	3.012303771	0.471751073	2.49244873	1.696880873	4.19569526	1.000376467	8.790539038	0.175178801	1.816042905	0.639031102	4.614713854	3.776402643	3.428441753	1.842665313	1.151468218	7.237330186	0.337999582	2.121243316	-0.057567996	2.050799972	0.767464525	5.450730385	5.039916449	5.227503739	3.880223618	1.546770657	3.605221664
CGGA_J130	2507	0	0.412430609	2.136818714	1.972700212	2.075898441	0.274133119	1.03322832	0.833601768	2.560545753	0.080755794	8.92232925	0.073594517	1.906969029	1.04023852	3.121265691	1.857527726	2.158565125	0.816964439	0.407793333	8.753318773	1.155863243	0.908128054	0.001652868	1.332530379	0.175850319	4.631911207	6.122741234	3.032076021	2.537353675	1.979220814	0.430525399
CGGA_J50	1693	1	0.97383906	3.632163821	3.285079574	2.70541331	0.247350556	2.976741405	1.953055727	4.57060547	0.126389535	8.842302001	0.287447147	3.669152135	0.951679877	3.744672001	3.533866223	2.581440504	0.510353546	0.969718822	8.142912568	0.077708811	2.152875776	0.094279645	1.930659531	0.906276	6.442457467	5.205886538	4.759161029	4.459269229	2.570062877	2.711380743
CGGA_J73	1134	1	1.082737805	2.339557203	3.817044426	1.74610479	0.169139156	2.320411518	1.134119229	4.037455379	0.783248118	8.347566188	0.052203261	3.453300637	0.070353114	2.803863728	1.354240534	1.177023219	0.778301265	0.608301312	7.271055198	1.560760953	1.448435786	0.025576084	1.54275401	0.865042545	6.523237924	5.699944713	2.248070272	4.172139438	2.698541812	0.916388869
CGGA_P100	268	1	1.823925724	3.746631811	4.420237958	3.223733992	0.814810264	3.049352079	1.273188845	4.748426222	0.831689816	9.10000255	0.188793852	3.327556341	0.153830271	4.487395414	3.072835362	2.563631871	4.020551986	0.954441184	7.464262173	0.229214577	1.086063402	0.039587579	2.043624578	1.804022304	6.00670809	5.299459824	4.408105842	3.196187982	1.907539097	0.251248319
CGGA_P102	989	0	1.238915722	3.676201699	3.845462033	4.199874834	0.053271553	3.725508892	4.26052723	3.456592528	0.332003341	8.049970644	0.052203261	4.223603809	0.282982464	4.004549953	2.0454082	4.692193937	4.056047344	0.693860668	6.830414926	0.647702739	1.573765931	0.362146221	1.811681635	1.138624392	6.827632745	5.203589523	3.688562921	4.380115883	2.108073279	1.490603057
CGGA_P103	983	0	0.576960335	2.468838504	4.359630167	1.998727103	0.053271553	1.57754595	1.53370312	3.63971088	0.066356678	8.061473828	0.052203261	2.709266941	0.25806672	2.569841149	1.37194398	1.960704022	0.302152331	0.315545358	7.91656307	2.234829679	1.311406094	0.025576084	1.051664639	1.159249867	6.09786101	5.551405472	2.419093112	4.723209954	2.43008306	2.271474701
CGGA_P104	167	1	0.989904378	1.610718178	0.80876229	1.006389015	0.185069801	0.600715748	0.997001743	1.453470466	0.003394254	5.265985767	0.083590182	1.503152783	0.206896308	2.14998381	0.692885979	1.434161427	0.409725534	0.26654717	4.337334515	0.621080109	0.582661272	0.039587579	1.13245944	0.462585526	3.66353683	1.986490673	0.93497801	2.475742511	0.671753815	0.211292969
CGGA_P106	71	1	1.4041646	3.540993796	4.917385935	3.846532161	0.677734563	2.725462977	2.556953468	3.418008079	0.078588748	8.162009021	0.052203261	3.240409633	0.18060898	4.008658252	2.484798341	2.708612236	1.736385064	0.608301312	7.525335152	1.72169828	1.153011737	0.067199124	1.984759441	1.145532263	5.873710398	6.108132709	3.542301015	4.072565639	2.830573351	1.217763984
CGGA_P108	976	0	0.629076899	3.161890776	3.812933297	2.917631595	0.247350556	2.031449598	1.886675057	5.040862267	0.066356678	7.585528226	0.083590182	3.158440667	0.510861601	2.867009148	2.619138529	4.749581882	0.961947751	0.558443332	6.625869815	0.469574343	1.562804016	0.094279645	2.302630386	0.406267277	6.725617827	5.223735785	2.867341481	5.067983007	2.190219009	1.828008971
CGGA_P109	406	1	1.278750993	4.265057729	4.371713891	3.59520979	0.78155617	3.969454655	2.323939065	5.280013593	4.334931997	9.036710407	0.052203261	3.728411534	0.270578757	4.324011295	3.766270729	3.109750512	1.752943021	1.538188054	7.933840849	0.276189849	1.92644542	0.025576084	2.333228291	0.73378681	6.1816572	5.079218848	5.033563457	3.960523605	2.137097469	3.293172694
CGGA_P11	433	0	0.489481536	3.871346204	3.429947681	2.217007429	0.351172163	2.317382064	1.216281221	4.368779152	0.42835208	9.006507977	0.492246156	4.164781864	1.971546251	3.766203039	2.920023748	0.728868879	0.971039282	0.907597162	8.395303502	0.36554305	2.299887344	0.133948287	1.998836568	0.822599727	5.995620269	5.025623176	4.226361011	3.939204522	1.812917161	1.322922875
CGGA_P110	800	1	0.932881523	2.96960475	5.061517814	4.345182388	0.216493289	1.914170724	2.531270709	3.260120629	0.003394254	7.281080344	0.052203261	3.318652169	0.070353114	3.012807183	2.4692994	4.058627443	1.70273211	0.419978144	6.448078699	0.459521545	1.595447354	0.094279645	2.179166302	0.962097656	6.492087053	5.477850922	3.273980358	4.717981507	2.409540553	2.301138382
CGGA_P111	971	0	1.491599546	3.563374098	4.379707419	2.854194074	0.053271553	2.292899588	2.053214449	3.732332624	0.078588748	7.631569275	0.052203261	2.534168896	0.18060898	3.158491719	2.628405872	1.960704022	0.370250185	0.548258295	7.219623654	0.547432557	1.406206067	0.282311031	1.750227628	0.516793974	5.832297767	4.964082093	3.381760383	4.900004123	2.422417481	1.067250601
CGGA_P112	834	1	0.522905915	2.991456176	3.377685935	2.647720325	0.435412031	1.93040661	1.793055696	3.225835503	0.301637853	7.865314964	0.527865357	2.000726214	0.435158447	2.781549199	2.874631757	5.096967876	0.604879032	0.608301312	7.821704121	2.056459431	1.828779319	0.133948287	1.513251086	0.516793974	5.853051844	6.068380419	3.175700114	4.466338873	1.992199866	1.98170662
CGGA_P113	1032	0	0.53387877	2.852699036	3.036587108	1.934130827	0.053271553	1.325131796	1.314423642	3.29210043	0.260006058	7.927044643	0.052203261	2.256011866	0.319561963	2.84903857	2.070085363	0.531771599	0.125451037	0.408746412	7.76202637	1.519688055	1.546206215	0.067199124	1.298679491	0.169718584	5.441588722	6.076050032	2.97302423	4.190656506	2.149792676	0.377102606
CGGA_P115	959	0	0.244551568	2.268449794	1.456557727	0.768757848	0.185069801	0.632615579	1.545268232	1.785076319	0.003394254	5.052330129	0.052203261	0.754465171	0.070353114	3.142783104	0.915900073	1.229204118	0.125451037	0.149702734	4.294084647	0.332718621	0.882289892	0.133948287	1.436624677	0.569045006	3.461771138	2.642195462	1.296814945	2.23660222	0.621769835	0.364990617
CGGA_P116	305	1	0.618801969	1.28189547	1.25724875	1.246198187	0.053271553	0.704253088	0.863960843	1.325631814	0.003394254	5.075176069	0.067974413	1.740438237	0.070353114	3.711702695	0.483412521	1.60859588	0.943604093	0.241399493	3.95293115	0.621080109	0.273532357	0.025576084	1.22725159	0.440320527	3.619085342	2.266436092	0.822259171	1.730146238	0.71989294	0.142191151
CGGA_P121	941	0	0.176280977	3.088505456	2.595903678	2.443880104	0.120438281	1.380725564	0.675339898	2.733491484	1.571207203	9.962011466	0.067974413	2.417046713	0.232709965	5.362086449	3.633877161	2.795411586	0.302152331	0.506771942	8.313532477	1.8727835	1.887272704	0.039587579	0.768014848	0.142412182	3.855005466	5.290195829	5.211214779	3.512261916	1.762901235	1.902591762
CGGA_P122	971	0	1.889923277	3.018779146	3.962472729	2.950493969	0.053271553	2.090082747	2.414286941	3.955015746	0.066356678	7.941936141	0.188793852	2.387757478	0.920364549	2.870250418	1.87093461	2.636467343	0.7576494	0.618066345	7.840543673	0.264597031	1.217041283	0.159786511	1.590572029	0.58942839	5.795023072	5.472604967	2.736238753	4.588356175	2.952169153	2.361864409
CGGA_P128	919	0	0.669465508	2.914465801	3.464100461	2.351484096	0.153058924	1.702466703	1.78820901	3.491612451	0.321960693	8.084991791	0.052203261	2.186123289	0.206896308	3.323426546	2.377939037	2.270863395	0.274058003	0.578596956	7.175557627	0.612089001	1.557292228	0.039587579	1.581139441	0.687249155	5.848495509	5.615378046	3.33182253	4.400548304	2.137097469	1.335554698
CGGA_P13	1211	0	0.899263922	1.880815636	3.913888002	1.368985506	0.053271553	2.061083133	1.216281221	4.44693759	0.054007553	8.028210085	0.231827836	2.950857769	0.112699622	2.310199518	1.156248754	1.924433857	0.316011916	0.291257473	7.550918407	0.217213196	1.123632963	0.025576084	1.190108696	1.192985576	6.142355639	5.48797205	1.975865464	4.716933186	2.467749457	2.210290901
CGGA_P131	929	0	0.829602865	3.034154389	3.900489446	2.43459375	0.247350556	2.6634651	1.634552489	4.617624299	0.149641942	7.756314775	0.052203261	3.000240023	0.390032852	2.875097459	2.664851146	2.341855541	0.383519993	0.618066345	7.795812314	0.716252947	1.637873112	0.067199124	1.645858494	1.397855852	6.013695108	5.499223722	3.091327714	4.910377429	2.530567111	1.197181854
CGGA_P132	936	0	1.754789256	3.441994784	4.031220076	2.785386141	0.262573163	2.806065298	1.991446386	4.009434712	0.003394254	8.167049258	0.367379431	2.674979116	2.528151917	3.375229934	2.440413536	1.824788727	0.383519993	0.527666534	7.588740042	0.439190602	1.337290284	0.080804483	2.154349798	0.962097656	5.877238767	5.252808725	2.817827833	4.853403525	2.427532869	0.86534566
CGGA_P136	308	0	0.820655782	1.949236764	1.500390706	1.274408779	0.053271553	0.898916464	2.231022067	1.325631814	0.003394254	4.996483893	0.11436761	1.512095073	0.153830271	3.634140786	1.412369926	2.57848717	0.616301743	0.176511202	5.082671051	0.84379849	0.763987181	0.120849182	1.196368684	0.429058242	4.831539685	2.384196137	0.581351501	2.281618773	0.828657767	0.238050039
CGGA_P137	860	0	1.969436708	3.427669673	3.639106995	2.036130598	0.277661649	2.49878699	1.510286939	5.095656496	0.249384816	7.979577275	0.217612604	3.10561813	2.440494489	2.513804369	2.402731437	6.245950869	1.06769627	0.537999718	7.736140212	0.155567024	1.819569949	0.025576084	1.32169388	1.432178323	6.401632193	5.13548255	3.352029257	4.824873754	2.412126128	5.141243048
CGGA_P142	891	0	0.941165855	3.294801904	4.024245283	2.682091941	0.489354507	2.008791461	2.496289416	3.956750821	0.390671339	8.290501151	0.052203261	2.469451176	1.827764705	3.790618098	2.870779202	3.960398749	1.084644187	0.474842359	8.14610478	0.343748218	1.595447354	0.025576084	2.050388421	0.527396193	5.806493661	4.941148009	3.884324276	4.273365918	1.868943907	3.578011778
CGGA_P143	261	1	0.775075358	5.354677908	4.818159608	6.242631431	1.021389556	3.556543088	3.398725371	3.586824391	0.13806811	8.001534137	0.301052276	2.40135728	0.424009603	4.93507229	3.22795795	6.140397441	7.622860432	1.269948185	6.707567037	1.373079171	2.387173798	0.651757612	3.419219448	2.398078642	6.295347305	5.750507794	4.030159524	5.14884382	2.65639203	1.456245115
CGGA_P144	892	0	0.847333529	3.526317944	3.534928765	3.135150612	0.262573163	2.163380612	2.135417561	4.303796969	0.078588748	8.099654924	0.11436761	3.000240023	0.855602372	3.259902174	2.925591793	5.298447884	1.318963148	0.517257647	7.81375524	2.711047179	2.299887344	0.094279645	1.878187886	1.166060216	6.168814988	5.695292472	3.596913802	4.660622821	2.719116722	3.650202736
CGGA_P145	308	1	0.649411446	2.803938826	3.344100955	2.412688429	0.407789948	2.558472507	1.618232988	3.769831194	0.126389535	8.812604075	0.052203261	2.652850294	0.838943822	4.284662572	3.020348905	4.733707482	0.460851197	0.665909472	7.770607818	0.866438589	2.171168537	0.025576084	1.632242164	0.417707624	5.599471852	5.067315172	4.317249397	3.818198777	1.525926448	2.795357789
CGGA_P146	344	0	1.265593469	3.259500335	3.857452373	2.763341614	0.053271553	1.997318781	1.940025093	4.10577906	0.341968438	8.054722728	0.245916709	3.473294431	0.920364549	2.925721795	2.758180266	2.396305672	0.302152331	0.675287768	7.476238187	0.749276332	1.330861872	0.270527333	1.478018352	1.030842861	6.982661333	5.769931933	2.980465086	4.984066052	2.340451129	1.518634348
CGGA_P147	863	1	1.497245753	4.414371762	4.089865347	3.990753121	0.617214767	2.496131396	2.448267948	2.894442529	0.351857174	7.768153762	0.705392	2.737458465	0.855602372	3.430384629	3.600609197	3.916573105	4.944982831	0.850919297	7.024168094	0.050734704	2.034074206	0.094279645	1.750227628	1.888926201	6.369256098	5.600107211	3.75715664	4.859500013	2.375453207	2.005831723
CGGA_P15	723	1	0.957594238	3.650682843	3.027170103	2.384022797	0.247350556	2.001153806	0.854632935	3.995197583	1.983902787	9.493374996	0.129535072	3.923590234	1.595678167	5.384710814	4.579964567	0.875249567	0.650076197	1.502085762	8.327737842	0.077708811	2.05389758	0.039587579	1.599940883	0.537921304	4.890248941	4.697400287	5.881105733	3.546187797	1.267559643	1.625706892
CGGA_P150	349	0	1.439772007	4.219390411	4.247680606	2.615243139	0.053271553	2.773964029	2.490374643	5.099666503	0.238675429	8.096955643	0.354334191	3.348463502	1.503877566	3.392782579	3.62618773	4.101700782	0.581779454	0.923384065	7.444180922	0.489460067	2.352236394	0.053461028	1.937995977	1.067669183	6.337516431	5.338258121	4.453156857	4.728416607	2.321207459	3.37089892
CGGA_P151	915	0	0.47816711	2.516806511	3.445086161	2.231395904	0.169139156	2.153149014	1.071236023	3.854011284	0.754728202	9.298938846	0.231827836	3.189631095	0.193812937	4.27854638	2.772780179	2.855500693	0.736720321	0.419978144	8.654981054	1.467745446	1.83793131	0.025576084	1.112697798	0.73378681	4.818179003	5.282303276	4.664429647	3.827852468	1.788148906	2.021698166
CGGA_P153	818	0	0.347525313	0.684349871	0.900067207	0.31656974	0.053271553	0.556980333	0.727451985	2.570123867	0.003394254	4.708490037	0.052203261	1.598302569	0.167282193	1.658378323	0.34008554	2.714019525	0.409725534	0.149702734	4.690963121	0.077708811	0.645623329	0.025576084	0.834450795	0.286596126	4.077347543	2.380565012	1.025314023	1.997356792	0.775408649	0.86534566
CGGA_P155	817	0	0.384334784	3.211552474	4.993939311	2.978377002	0.053271553	2.591080635	2.612418618	3.645214113	0.260006058	8.575664913	0.159441388	2.137361924	0.660749316	3.082153624	2.335577656	2.149717304	0.343366881	0.506771942	7.135703034	0.638886217	1.495256954	0.339794265	1.934332606	1.124708935	5.961328846	5.545000221	3.002534605	4.746470852	2.02040469	0.504142869
CGGA_P156	822	0	1.265593469	2.916547484	4.430494425	2.023771028	0.053271553	2.156568134	1.768655425	3.908183004	0.090705961	8.124680229	0.099053599	2.733967636	0.098722738	2.693879873	2.285902087	3.641367614	0.302152331	0.464037694	7.805707111	0.612089001	1.622106702	0.053461028	1.410111725	0.668206823	6.116117769	5.382887187	3.616133115	4.331098836	2.729283743	2.449974006
CGGA_P157	470	1	1.112410191	4.159473532	4.899296266	3.030518279	0.262573163	2.987884045	3.222348945	3.398283472	0.280989833	7.92118164	1.228164847	2.346086837	1.091738703	4.790474852	3.934105002	2.043457607	0.581779454	0.485565479	7.779334331	0.428910192	1.684181704	0.025576084	2.368539909	0.609528663	6.662835313	5.855966547	3.805926618	5.01253144	2.643476852	0.908003671
CGGA_P158	844	0	0.257829253	0.531018662	0.870342931	0.275069987	0.053271553	0.97448477	0.381604963	2.06807015	0.003394254	4.834514689	0.099053599	0.793674401	0.070353114	1.839803666	0.401666701	0.633583424	0.186603699	0.080381345	4.499671275	0.397595068	0.482849241	0.039587579	0.485981945	0.071803234	3.383480699	1.757758612	0.672618066	1.622503906	0.775408649	0.170222443
CGGA_P159	211	1	1.245631191	4.144081731	3.88110454	3.591062106	0.653782676	2.723216613	3.08677013	3.36065458	0.13806811	8.287253396	0.217612604	1.143911611	1.736705306	4.698456019	4.042708265	1.229204118	0.59337202	0.537999718	7.793564143	0.168121472	1.72415396	0.197676071	2.494096861	0.696677178	6.844957142	5.403313659	3.871707367	4.89864471	2.367458766	0.766904217
CGGA_P16	447	0	2.167136636	2.620969408	4.564995122	2.707981277	0.169139156	2.107897462	1.817044475	3.359290601	0.776177012	7.45083316	0.052203261	2.860465566	0.153830271	2.30524335	1.412369926	5.030843266	2.024354333	0.303453313	7.69213984	0.050734704	0.899673406	0.039587579	1.858956161	2.787332544	6.390354126	5.426303918	2.139144845	5.151438722	2.621663263	2.230969438
CGGA_P160	219	1	0.737553368	5.522252434	4.875983099	5.410054414	1.188145931	3.266136147	3.682898657	3.494078597	0.172482781	8.289430678	2.460613043	2.432549838	0.378525808	4.337404404	4.962295298	7.130411954	5.360044752	1.835747411	7.51200629	1.378229075	3.328002756	0.40581309	3.179676762	2.28658489	6.011370336	5.827395142	5.277132161	4.944491523	2.556259338	3.186288382
CGGA_P163	880	0	2.243310536	4.901388367	4.182057559	4.157629628	0.515701674	2.35033945	3.10227438	4.823250449	0.003394254	7.837025507	0.694860481	2.582158467	0.18060898	3.73881471	4.024794567	3.87636492	0.534527565	1.072295792	6.81567558	1.130907797	1.828779319	0.094279645	2.077118601	2.674446985	6.581593679	5.503153177	4.117554986	4.954069692	2.608397837	2.997681265
CGGA_P164	886	0	0.21762679	2.168787366	1.172812585	0.531402819	0.216493289	0.714184856	2.187693818	1.622049036	0.078588748	5.813341689	0.174185566	1.30488597	0.126541461	3.453483768	0.964350545	1.956218338	0.125451037	0.163170197	3.86319169	0.064288526	0.70599716	0.025576084	1.716303363	0.579272584	4.106713593	3.06852764	1.696425915	2.095199072	0.661909072	0.610827128
CGGA_P165	598	1	0.20397508	0.965070598	0.900067207	0.459203929	0.053271553	0.714184856	0.936460654	2.872901323	0.003394254	5.626638714	0.052203261	1.120064935	0.070353114	1.970817884	0.314643406	0.520016573	0.125451037	0.163170197	4.577428998	0.343748218	0.205829601	0.159786511	1.145479115	0.261426859	3.82268107	2.833475398	0.590772993	2.001974447	0.871429542	0.211292969
CGGA_P17	1203	0	1.141489089	3.201422246	4.045917749	2.198816063	0.169139156	2.042638219	1.895706839	3.998561369	0.194926368	7.980740501	0.75702483	2.702122905	0.531776121	3.695337618	3.201048991	1.686003849	0.125451037	0.76581562	7.728639374	2.181734116	1.679107813	0.234572776	1.7710164	0.813959723	6.214925495	5.172946574	3.704782928	4.884051491	2.5115588	1.378931263
CGGA_P172	803	0	0.296949903	1.063195361	0.829616759	0.383169713	0.053271553	0.622065484	0.845243456	2.822592622	0.003394254	5.307947924	0.052203261	1.278509937	0.167282193	2.014849198	0.448983594	2.35908636	0.171538915	0.241399493	5.564839519	0.205105135	0.77343345	0.039587579	0.58650313	0.323547828	4.436746152	2.423459892	1.097120533	2.225089934	0.631921032	0.719884296
CGGA_P173	782	0	1.4041646	4.553035521	4.052776912	3.283321298	0.379715024	3.06865659	2.877200593	4.230520666	0.206003463	8.094407389	0.259881449	2.730467448	3.691050842	3.831115211	4.077837128	2.274494662	0.971039282	1.154684472	7.830867229	0.428910192	2.699803749	0.159786511	2.355064728	0.898122759	6.098651629	5.428868156	4.557397359	5.056049087	2.362101788	1.651300552
CGGA_P174	816	0	0.997870953	3.236559569	4.197440834	3.172728655	0.449057777	2.149721249	2.085092554	3.398283472	0.183753366	7.933506445	0.099053599	2.196716201	1.133266805	3.286152338	2.408179497	2.256248997	0.125451037	0.675287768	7.023255133	1.352282616	1.448435786	0.025576084	2.029997096	0.495353636	6.275022035	5.373886768	3.170584809	4.83206752	2.406949842	2.18225961
CGGA_P175	183	1	0.119258122	1.212750688	1.3434773	0.99794273	0.053271553	0.898916464	1.230722979	2.572606283	0.003394254	4.818100276	1.018674209	1.101889663	0.070353114	2.241669141	0.995709937	0.921007117	0.20152432	0.26654717	4.916071856	0.19288848	0.916853599	0.159786511	2.662304025	1.096470061	4.475240857	2.928618287	1.720196296	2.095199072	1.09515184	0.536967984
CGGA_P176	804	0	0.847333529	2.806192717	4.273169022	1.847888644	0.231991422	2.452918805	1.748829308	4.204202696	0.066356678	7.768819517	0.217612604	2.802070127	0.307472278	2.37770121	1.216785292	4.219008994	0.216303511	0.386013021	7.024350608	0.858933622	1.196006702	0.293996938	1.823652228	0.73378681	6.140635827	5.49193685	2.391332419	4.853873543	2.599478676	3.013852838
CGGA_P177	776	0	1.768882062	3.821277468	4.755147372	4.131291202	0.216493289	3.09796042	3.057236179	6.225127824	0.126389535	7.324598307	0.052203261	4.785322533	1.027098301	3.045811391	3.254340395	3.744731491	0.485798817	0.712193911	7.770709632	0.050734704	1.951991972	0.025576084	1.69030413	0.946367105	5.844645977	5.136695655	3.710707895	4.722688093	2.244202806	1.204074598
CGGA_P178	776	0	0.119258122	0.631509914	0.829616759	1.111883388	0.053271553	0.600715748	0.835791588	0.942508274	0.003394254	4.196927856	0.052203261	0.697515427	0.070353114	1.895133938	0.865643582	1.938139051	0.230943929	0.122378688	4.572472464	0.741095239	0.516879097	0.067199124	0.557104464	0.222832669	3.19188938	2.662690366	0.749598103	1.964546204	0.459183455	0.493036414
CGGA_P179	778	0	0.53387877	2.488790978	3.580079974	1.90745351	0.053271553	2.258497551	1.978764274	3.710564828	0.41903454	7.801255233	0.052203261	2.885603657	0.112699622	2.543157068	1.693771014	1.130791421	0.396677818	0.608301312	6.955169738	0.518754699	1.546206215	0.025576084	1.34993488	0.495353636	6.083945559	5.86640231	3.048396011	4.899098012	1.930159703	0.264329279
CGGA_P18	387	1	0.45527063	3.376335794	3.915790797	1.998727103	0.053271553	2.37381502	1.738811655	4.307787644	0.126389535	7.840603672	0.327917118	2.530088989	2.718484984	3.304920925	2.450989222	3.668600238	0.581779454	0.506771942	8.285796853	0.386994641	2.249055636	0.159786511	2.466883791	0.658590865	6.379769257	5.456107691	3.39798752	4.878995434	2.594996121	1.529699049
CGGA_P180	260	1	0.148049091	2.045938272	1.30108173	1.13516262	0.136826272	0.800440956	1.645329062	2.248006827	0.054007553	6.05815408	0.144558765	1.462136763	0.084608149	3.901169192	0.612957808	2.105684387	0.245448155	0.27895604	5.676917522	0.117194123	0.715822546	0.067199124	1.663808067	0.715350939	4.698309162	2.478462806	1.704397936	2.232776569	1.007179932	0.401031561
CGGA_P182	846	0	1.336529315	5.231351022	4.440670171	5.828019502	1.573813767	3.639088249	4.056112055	3.430995577	1.111474494	7.988039242	1.472491783	2.288372722	0.468093673	4.52306997	4.213426784	6.47248199	4.862767001	1.669432681	7.005228244	1.72169828	2.632316378	0.120849182	3.161629847	2.630662916	5.254600449	5.825295862	4.533456134	5.199744454	2.581455284	4.718364155
CGGA_P183	807	0	1.245631191	2.136345657	3.606915729	1.736022768	0.053271553	1.89359855	1.321181379	4.038270558	0.172482781	7.718389139	0.129535072	2.385477007	0.84729731	2.239061406	1.183489944	2.165411413	0.274058003	0.362909965	6.65189661	0.408113637	0.686146996	0.025576084	1.263425428	0.347668326	6.208050417	4.97608306	1.774020928	4.687217192	2.809792832	1.997833886
CGGA_P185	502	1	1.457253938	3.881770284	3.906248695	2.993168999	0.528724794	3.188647614	2.932557807	3.76582839	0.161112895	7.980611308	0.607990099	3.206777655	0.343439503	3.300253722	3.800582837	0.956625659	0.980078107	0.834301486	7.149760777	0.408113637	1.518119513	0.133948287	2.338719724	0.658590865	7.027339596	5.801968915	3.027100472	4.939235944	2.146630439	0.515166129
CGGA_P19	1197	0	1.416130894	3.827770579	4.096495869	2.70541331	0.169139156	2.458396308	2.317260645	4.046394714	0.280989833	7.776882198	0.083590182	2.950857769	0.343439503	2.900652154	3.139256136	6.014802983	0.915677501	0.809004557	7.146032661	0.077708811	2.18923629	0.067199124	2.023132799	0.881677169	6.179247482	5.204738556	3.697125076	4.551190897	2.409540553	3.107319059
CGGA_P199	203	1	1.090212868	3.457583685	4.054486032	4.255781161	0.46259565	3.891016433	1.510286939	3.640813368	1.044130152	9.015364169	0.188793852	3.341897339	0.070353114	5.653329431	3.341454402	2.95972827	2.351847742	0.999789926	7.854541077	0.332718621	1.860564882	0.080804483	1.604601678	0.696677178	5.377277105	5.655035979	4.787053224	3.793183831	1.52082107	0.690933887
CGGA_P20	1196	0	0.811653298	3.58668445	3.384872997	2.023771028	0.053271553	2.427992419	1.287067013	5.249184466	0.249384816	8.226601681	0.144558765	3.659725601	0.855602372	3.435670018	2.554860493	1.184590681	0.216303511	0.693860668	7.525766788	0.7894606	1.251443084	0.067199124	2.077118601	1.212855861	6.449237053	5.139118353	3.501265249	4.887715811	2.016912259	0.197729755
CGGA_P205	302	1	0.119258122	1.385833506	1.099376183	0.446808689	0.053271553	0.714184856	1.259173945	1.400194461	0.003394254	4.920273894	0.099053599	1.032994727	0.167282193	3.079393295	0.623211797	1.691381804	0.828764991	0.202823188	4.960373281	0.408113637	0.539135428	0.025576084	0.784924632	0.579272584	4.1536062	2.179880876	1.011819636	1.677484259	0.559145541	0.142191151
CGGA_P21	1195	0	0.932881523	2.995392505	3.355881893	2.939623444	0.351172163	1.799177596	0.945268737	4.28366016	1.026730243	9.348592332	0.287447147	3.918662224	1.173624945	4.963579033	3.454919275	1.008503119	0.627641378	1.324253138	7.424446818	0.376311074	1.52941872	0.025576084	1.183820317	0.359579474	5.240000068	4.766045392	5.017033396	4.125872144	1.073708799	0.794411528
CGGA_P22	406	1	0.372168216	3.876568019	4.455785188	3.556022637	0.216493289	3.466047053	2.307183855	5.004198344	0.321960693	8.853479986	0.083590182	3.256906215	2.262825964	6.527874173	4.403862475	1.207064706	0.259818699	0.938997482	8.110505332	0.489460067	1.729074868	0.053461028	2.221554301	0.473590874	6.688269097	5.013643269	4.961001824	3.693753719	1.930159703	0.377102606
CGGA_P23	392	1	0.257829253	1.780872196	1.030402548	1.41402962	0.053271553	1.227088102	1.361067194	2.555130289	0.003394254	5.166387079	0.287447147	0.785926193	0.126541461	2.935001579	0.857082328	1.033778567	0.125451037	0.228656748	5.252126542	0.418551603	1.023878888	0.133948287	1.22725159	0.20973578	3.716697446	2.543989607	1.206660354	1.855430711	0.621769835	0.113615529
CGGA_P25	147	1	0.21762679	2.370713741	1.806029354	1.814758277	0.247350556	1.343917504	2.25570052	1.889097867	0.003394254	5.246864179	0.144558765	1.052147676	0.126541461	4.299007427	1.223346829	3.192215352	3.058278441	0.315545358	4.503608018	0.104159116	1.483690833	0.282311031	1.988292144	1.781994537	3.871992122	3.030119955	1.592401399	1.834525216	0.888153133	0.170222443
CGGA_P265	733	0	0.347525313	1.940866116	1.623621913	1.529596298	0.053271553	0.465034578	1.300811089	0.967915911	0.054007553	4.578431371	0.052203261	1.299653221	0.070353114	4.064216388	0.389573408	1.891955121	0.125451037	0.241399493	4.528263172	0.428910192	0.645623329	0.258644194	0.890080582	0.569045006	4.907399357	2.55352998	1.146951655	2.193861454	0.945052844	0.224732316
CGGA_P266	253	1	0.284026294	0.895579948	1.30108173	0.748734567	0.103891949	1.240577569	1.071236023	1.041323734	0.003394254	3.730328385	0.099053599	0.793674401	0.070353114	1.78205383	0.389573408	0.531771599	0.125451037	0.176511202	3.801177877	0.130105575	0.338251625	0.025576084	0.576772668	0.335658328	3.38018119	2.246362815	0.798488789	1.850237048	0.845935136	0.224732316
CGGA_P269	511	1	1.43389767	2.698532702	4.510943038	3.636038828	0.231991422	2.693670023	1.393471804	2.626068008	0.761917489	9.712975971	0.11436761	2.842898008	0.307472278	4.643810854	3.331896133	2.137837056	1.13440989	0.783249049	6.919024166	0.397595068	0.763987181	0.025576084	1.32169388	0.274066209	4.644695778	4.691650721	4.493928571	3.088953082	1.888384241	0.997713335
CGGA_P27	413	0	0.598031667	2.769684255	3.984295172	2.206120371	0.120438281	2.37962094	1.443831077	4.997134981	0.400195174	7.946860001	0.341180691	2.838065544	0.307472278	2.417062388	2.243572371	2.619309425	0.409725534	0.527666534	7.45686621	0.773528864	1.622106702	0.025576084	1.298679491	1.786426995	6.242062442	5.669920681	3.157707472	4.757179453	1.963371682	1.271282548
CGGA_P270	322	1	0.522905915	3.516897411	4.122683075	2.753434023	0.393810017	1.970165479	2.297035173	5.643303124	0.126389535	7.76830743	0.052203261	3.821312179	1.300488242	3.009897893	3.094251952	1.853946584	0.274058003	0.809004557	7.909503859	0.180561265	1.977101811	0.067199124	1.650367718	0.787725838	6.318687061	5.567850349	4.157642414	5.155136398	2.037727949	0.776130569
CGGA_P271	710	0	0.629076899	0.84108185	1.196392856	0.330139901	0.053271553	0.809694782	0.737649167	2.768149317	0.003394254	4.548973337	0.203268726	1.262424691	0.084608149	2.351592565	0.721678384	1.146362276	0.125451037	0.163170197	5.015981359	0.14289579	0.645623329	0.039587579	1.171157351	0.196519283	3.7677383	2.52468841	0.600126459	1.813263866	0.888153133	0.142191151
CGGA_P279	668	0	1.311133099	1.428970735	3.163395883	1.517861468	0.053271553	2.261661333	0.696414371	3.135193028	0.649631595	9.011862769	0.052203261	2.862050957	0.457199177	3.602909998	1.418047379	1.229204118	0.125451037	0.215798681	8.023509864	0.050734704	0.666024904	0.025576084	1.037728992	0.813959723	5.254982429	4.64288415	3.009808343	3.43274854	1.675028136	0.590100049
CGGA_P28	107	1	0.775075358	3.61967925	5.354178767	4.500755169	0.78155617	3.113221522	2.97112194	3.702176764	0.332003341	7.839589309	0.052203261	3.352822668	0.18060898	3.538141751	3.290146882	4.861300038	2.868976768	0.984833929	7.257287615	0.603038151	1.369016998	0.067199124	2.762734162	0.724598231	6.658376648	5.890789397	3.6269889	4.827756234	2.643476852	2.374335656
CGGA_P280	675	0	0.829602865	2.705814064	3.095284236	1.780843024	0.307445565	2.061083133	1.103025075	3.304962491	0.066356678	9.228723434	0.144558765	2.164676084	0.412773317	3.690127287	2.997715566	2.412920404	0.125451037	0.517257647	8.61022883	0.80520815	1.833362442	0.185159156	0.951039195	0.20973578	5.065126574	5.489803515	4.167770146	3.759784137	1.679565261	0.738872925
CGGA_P283	664	0	1.336529315	5.50071897	5.125365965	4.181660323	0.515701674	3.650480587	2.872677534	3.423218458	1.442455153	8.674535023	0.405883051	2.060625216	1.091738703	5.228447333	3.233865486	2.659040877	0.460851197	0.757018027	8.789686382	0.439190602	1.600818072	0.053461028	2.581899756	0.993054908	6.241885776	5.436529572	4.658754953	4.230762427	3.171653292	0.766904217
CGGA_P286	658	0	0.957594238	1.928214829	3.917690796	1.730955006	0.216493289	2.219944803	0.797343278	4.371312912	0.633893916	8.77925509	0.203268726	3.008763901	0.112699622	3.181709804	2.02750099	0.543434427	0.356866472	0.386013021	7.597105212	2.559995955	0.882289892	0.025576084	0.842535862	1.627542834	5.677032536	4.929760158	3.417195524	3.524581652	2.351321377	0.504142869
CGGA_P29	103	1	0.856118429	1.936661806	1.623621913	1.173139416	0.053271553	0.724044392	1.079250134	2.172920327	0.003394254	4.720890685	0.052203261	2.15654167	0.153830271	2.147188429	0.692885979	1.279615829	0.125451037	0.228656748	4.681307586	0.29908363	0.676120406	0.025576084	1.333059396	0.668206823	4.418524823	3.469762907	1.561712499	2.673683717	1.137008552	0.86534566
CGGA_P295	273	1	1.005794114	4.03965107	3.936538784	3.448507033	0.200853618	3.002599851	2.220313101	4.475895077	0.509314259	9.293246283	0.052203261	3.391413732	1.605524385	6.532737573	4.583218936	1.978512655	0.20152432	0.578596956	9.741104597	0.310387827	1.763067222	0.025576084	1.766883505	1.420827705	6.488594779	5.268188727	4.888903593	3.540821197	2.238313757	0.681155789
CGGA_P298	634	0	1.819417515	3.277263223	3.686506949	2.220618128	0.277661649	2.872108446	1.201691341	4.779889209	0.066356678	8.990547098	0.11436761	2.756492946	0.070353114	3.651276925	3.023797483	1.29371075	0.604879032	0.977296475	8.411967545	0.537940198	1.203051751	0.039587579	0.897848586	0.639165119	5.611380859	4.805077891	4.174281443	3.784364207	2.278989461	0.997713335
CGGA_P3	1399	0	0.119258122	0.422689276	0.798207545	0.446808689	0.216493289	0.287402148	0.643130955	1.080404396	0.003394254	3.698046023	0.083590182	0.529107283	0.070353114	0.844208991	0.34008554	0.44746545	0.125451037	0.163170197	3.566438395	0.050734704	0.482849241	0.094279645	0.454347452	0.169718584	2.595914551	1.877330286	0.452196021	1.906213076	0.537584351	0.211292969
CGGA_P30	404	1	0.489481536	3.382299423	5.160327583	5.472036613	0.169139156	4.307364327	4.519025707	3.770829997	0.183753366	7.704654682	0.052203261	3.730042477	0.14025084	6.24305283	2.002024519	1.272517949	1.150651631	0.774559073	5.590017149	0.321598984	1.311406094	0.305586663	3.469825857	0.906276	6.945271509	5.736554329	4.74934983	4.876228934	2.989200401	0.60050008
CGGA_P306	592	0	0.728019586	1.583840678	3.758263893	1.920854306	0.053271553	2.035189408	0.936460654	3.085740848	0.003394254	9.373146724	0.052203261	2.988787588	0.390032852	3.397134534	1.80453877	1.122944421	0.186603699	0.291257473	8.463155964	0.217213196	0.763987181	0.146926662	1.404747753	1.808387908	5.522187924	5.058742859	3.146007397	3.725466755	2.565477908	1.148006929
CGGA_P308	563	1	0.500708592	2.821868409	3.100652891	2.287545895	0.136826272	1.598323066	1.314423642	3.490377643	0.665179659	9.225969512	0.052203261	2.667644438	0.779064452	4.341130266	2.737045146	1.286679989	0.125451037	0.558443332	8.062186553	0.932185029	1.023878888	0.067199124	1.092650434	0.462585526	4.938094158	5.246899721	4.311951028	3.464592247	1.812917161	0.700647443
CGGA_P31	1205	0	0.598031667	3.522288391	3.044071639	4.070195986	0.120438281	2.471994018	1.418874281	3.675614314	0.455907726	8.723115396	0.314541614	2.792078477	0.622287429	5.496356543	3.105644598	4.095318785	7.086870562	0.608301312	8.465286878	0.343748218	2.352236394	0.282311031	2.707139784	0.619475069	4.801415732	5.283022836	4.217254123	3.839550992	1.633467805	0.965720807
CGGA_P310	224	1	0.309759646	3.610872825	1.172812585	2.115908408	0.136826272	1.350122002	0.954022616	2.118040651	0.910723104	9.834633182	0.301052276	2.995957124	0.098722738	6.756501396	4.667225425	0.818414507	0.125451037	0.730293604	5.144864778	1.137057459	0.715822546	0.094279645	2.009301411	0.50611351	4.901875795	3.831819466	5.593733184	2.475742511	0.86298665	0.493036414
CGGA_P311	581	0	1.636841115	4.940712489	3.676249917	4.032043401	0.322145501	4.265494924	2.379474281	3.786708672	0.811151339	9.246160477	0.273724224	3.330879812	0.572710884	5.306459603	3.987394518	2.237776672	1.909515231	1.050929876	8.67952477	0.499295113	2.061752625	0.133948287	1.952553435	0.969899272	5.188753337	5.105596206	5.758300134	3.853236728	1.647468894	1.656366299
CGGA_P314	572	0	0.396400384	2.720263311	2.851276273	2.650393793	0.407789948	1.502211	0.541882636	3.411465981	0.991210376	9.087840281	0.11436761	3.289286917	0.167282193	4.252089752	2.829648556	0.531771599	0.343366881	0.517257647	7.696732694	3.097103969	0.735278324	0.025576084	1.221129791	0.484513163	4.584876759	4.475875361	4.078732426	2.876951077	1.88064284	0.340463411
CGGA_P315	451	1	0.669465508	2.748718709	2.752289241	1.322477988	0.292618356	1.864262747	0.81669733	4.28162944	0.216986285	9.328401813	0.052203261	3.464335095	0.366925589	4.355403793	2.753979661	1.107125091	0.20152432	0.675287768	8.079056613	1.745457276	1.637873112	0.025576084	1.24545647	0.484513163	5.256127689	5.12451149	4.599322151	3.464592247	1.633467805	0.447752893
CGGA_P316	567	0	0.244551568	4.230746765	1.475525535	2.567934848	0.053271553	1.150396793	0.565013241	2.279363585	0.446787733	10.18654567	0.144558765	2.995957124	0.070353114	6.800413741	4.647226074	1.050393299	0.302152331	1.02923775	7.403657495	1.237565136	1.230898836	0.067199124	1.807668361	0.323547828	4.256771883	4.462803399	6.278915655	2.781918635	1.073708799	0.412851692
CGGA_P319	565	0	1.35528953	3.347653684	4.060450222	3.715631181	0.604849861	2.219944803	2.037003438	3.094112915	0.066356678	8.248700904	0.052203261	2.589987991	1.019732633	2.704932801	2.228126692	2.327925669	1.09304956	0.850919297	7.452695266	0.603038151	1.039673554	0.025576084	1.847287775	1.166060216	5.273184759	5.85185924	3.901929749	4.734118968	1.952394712	0.447752893
CGGA_P326	551	0	0.965739338	3.272441275	3.185325094	2.465316844	0.247350556	2.382514602	1.095144164	5.307342465	0.36167071	9.350000739	0.144558765	3.345184548	0.552389703	4.567245526	3.784025978	4.864480794	0.383519993	0.646965103	7.969107092	0.24111114	1.653472088	0.025576084	1.483106744	0.335658328	5.457011136	4.792910509	4.833666251	3.371146111	1.029735345	3.682461773
CGGA_P328	546	0	1.148668839	4.106607207	4.41249186	3.436218192	0.307445565	2.527660265	2.31390964	3.716821	0.149641942	8.609705337	0.705392	2.871523085	0.552389703	3.296742465	4.03946888	4.582653657	5.115343356	1.06520946	8.34831695	0.749276332	1.847026632	0.080804483	2.302630386	0.787725838	5.750420858	5.507070363	4.975079457	4.241550302	2.117819941	2.139185364
CGGA_P335	537	0	1.225391007	2.843959867	4.279642772	2.948326457	0.262573163	1.638945739	1.273188845	3.516068523	1.143873025	9.734500958	0.217612604	2.770163953	0.457199177	4.356980261	3.14713689	1.471968626	0.356866472	0.757018027	8.138223833	1.161382175	1.562804016	0.067199124	1.023651865	0.394735771	4.071585152	5.110558189	4.746695608	3.703234403	1.374832849	0.579625995
CGGA_P337	532	0	1.252315784	3.707160656	3.932791103	3.360183976	0.592395027	2.142839609	1.713454462	3.760807714	0.161112895	8.490318185	0.052203261	0.510047539	0.424009603	3.032994736	3.526769401	1.161771772	0.661173703	1.007209299	8.558448677	0.59392676	0.882289892	0.185159156	1.523155307	0.813959723	4.389571343	5.969372207	4.376167104	4.016882374	2.10480814	0.377102606
CGGA_P338	532	0	0.649411446	3.507412572	3.672812745	3.174581913	0.42165668	2.501437392	2.131608989	3.249780193	0.311839279	8.304597269	0.341180691	0.566411799	0.435158447	3.296742465	3.581386496	1.042109138	0.435497906	0.70305686	8.087984981	1.237565136	1.167483675	0.094279645	1.7710164	0.527396193	5.147887789	6.466620506	4.154048932	4.034211903	1.647468894	0.340463411
CGGA_P346	522	0	1.379932432	3.411739579	3.760409867	3.384381305	0.053271553	3.56985197	1.763724742	4.081557332	2.514540132	9.311770991	0.083590182	3.532450278	2.824975751	4.433001142	3.392192008	4.704274793	0.980078107	1.181118847	8.542958801	0.332718621	2.04995425	0.039587579	1.528081015	0.609528663	5.760238855	4.870717212	5.359635438	4.294870249	1.974257049	2.640568538
CGGA_P356	506	0	0.372168216	3.743193814	3.332211684	3.369912039	0.247350556	1.561751438	0.971370403	3.303539561	0.491756523	9.7264022	0.341180691	3.283563237	0.167282193	5.12455687	3.531504764	0.749239102	0.125451037	0.962100538	7.216722226	2.756646346	0.763987181	0.067199124	1.079122667	0.323547828	4.751466266	5.169013803	5.196814822	3.539475937	1.561115309	0.558451553
CGGA_P358	504	0	1.272187115	4.25318477	3.891802186	4.219646716	0.951885964	2.797579009	2.0572385	3.345572543	0.381076695	9.488369002	1.706619874	2.031019203	0.468093673	5.535232603	4.494207794	2.237776672	1.06769627	0.954441184	8.752979256	1.533517086	2.541936781	0.080804483	2.005821898	0.938437242	5.092734408	5.242078078	5.60689105	3.642764021	1.647468894	1.841448319
CGGA_P364	495	1	1.605795883	4.134591003	3.760409867	4.005340567	0.770326411	3.558972623	2.350343552	3.56131983	1.590213051	9.321563363	0.504208384	2.816915673	0.401448205	4.809625627	4.535244055	3.317846681	1.158709494	2.146167431	7.671182851	0.682409022	2.026069337	0.025576084	1.478018352	0.696677178	5.112949786	5.419225118	6.164694502	3.87297303	1.750091748	1.385024846
CGGA_P385	449	0	0.838495226	2.600229868	3.40337451	2.202472875	0.053271553	2.651666242	1.450002457	3.548379898	0.321960693	8.583797125	0.354334191	2.595829474	0.743689341	3.729557591	1.957198461	3.14853522	0.288168444	0.70305686	8.383095071	1.054861191	1.917830206	0.994568525	1.604601678	0.235812095	5.975547459	5.959342416	3.340842232	3.946027418	1.974257049	2.254732788
CGGA_P388	293	1	1.134273707	4.536278542	3.852469904	4.298647874	0.435412031	2.915715957	3.173696294	4.068879289	0.747498638	8.812560412	0.874485057	2.550362211	3.618289595	4.341661675	4.214851394	1.395367843	2.096468597	1.251375285	10.46371838	0.621080109	1.83793131	0.293996938	2.291334314	1.289716207	5.653190797	5.243192411	4.491157555	3.887318584	2.101534808	1.809896763
CGGA_P392	437	0	0.949403251	2.342704483	4.26883511	2.084528713	0.46259565	1.206598842	1.504372166	3.87815862	0.003394254	8.525124173	0.052203261	0.602679943	0.813587067	2.26746717	1.883027903	1.69674038	0.343366881	0.254028969	7.523607148	0.518754699	0.925368926	0.094279645	0.793302816	0.20973578	4.864084674	5.943933394	2.847762528	4.119966345	2.252986828	1.32925234
CGGA_P399	428	0	1.557948538	2.030281504	4.431770781	1.625639802	0.277661649	2.79331586	1.079250134	4.931386148	0.473956604	8.344754426	0.052203261	3.19578075	0.219861277	3.155886556	1.922573056	3.088923799	0.473374903	0.527666534	7.628494004	0.489460067	1.078432788	0.080804483	1.948928374	0.715350939	6.154140868	5.083021167	3.376305851	4.367000311	2.094963397	0.965720807
CGGA_P401	543	0	0.829602865	3.646998731	4.220177922	3.262572511	0.701356069	1.838602418	1.999838746	3.62529391	0.979149786	8.906898733	1.220599259	0.738445715	0.343439503	2.950324455	2.616811707	4.062991358	2.14844651	0.91551254	8.459923227	0.310387827	1.663780129	0.039587579	1.426080253	0.898122759	5.199965748	6.236935967	4.144417294	4.33252635	2.250065388	2.323803711
CGGA_P411	411	0	1.218581175	3.496492882	5.294700297	3.187487974	0.262573163	3.24181836	2.213128738	3.939296336	0.003394254	9.03328783	0.504208384	0.557185123	0.167282193	2.797037785	2.795408206	1.868313875	0.747219977	0.791886198	7.725742681	1.214574752	0.735278324	0.039587579	1.513251086	0.196519283	5.114229355	6.495821614	3.788548377	4.686680071	2.264607593	0.933017276
CGGA_P415	195	1	1.075224112	4.117167284	3.986097192	4.448472423	0.825752998	3.118270616	2.398568539	3.760807714	0.455907726	9.349986663	1.228164847	2.092434678	0.446221199	5.277480671	4.589164957	6.562985898	5.383224193	1.641296976	8.673558503	0.321598984	2.544758856	0.107627078	2.100092135	3.033348321	4.939072163	5.044469218	5.841613138	3.937248258	1.775586154	3.548952474
CGGA_P416	408	0	1.304714119	2.2450397	4.430494425	1.780843024	0.136826272	2.388283463	1.504372166	3.74664713	0.066356678	8.750267132	0.301052276	0.313584238	0.612508421	2.417062388	1.80027844	1.074972421	0.125451037	0.351216017	7.951683916	1.015184175	0.846893245	0.159786511	1.196368684	0.248676148	4.636673233	6.006891664	3.283410423	4.21283469	2.111330265	1.936423099
CGGA_P421	308	1	0.309759646	3.039876525	3.593567474	2.154189866	0.307445565	3.846595584	2.360120229	3.067132782	0.172482781	9.106528192	0.607990099	0.697515427	0.319561963	1.918630668	2.458866906	1.636706416	0.546475462	0.89963744	6.802827709	0.19288848	0.655859536	0.025576084	0.801630679	0.196519283	5.133690936	6.242640016	4.085705745	4.609107308	1.380541489	0.526107431
CGGA_P422	430	0	1.067671386	2.790338162	3.193661352	1.476015112	0.053271553	1.299672263	0.954022616	3.963668351	0.114604305	8.856748303	0.144558765	0.584671806	0.112699622	2.264909924	1.968545454	1.375584806	0.125451037	0.215798681	8.448229221	0.264597031	0.90828862	0.039587579	0.733563756	0.299018489	4.870289253	5.727501592	3.148616561	3.965318521	2.071699199	0.610827128
CGGA_P437	356	0	1.013674331	2.474568505	3.98339322	2.471383129	0.053271553	2.718712688	1.110862565	3.442575813	0.003394254	8.202660166	0.052203261	0.500412298	0.070353114	2.662051416	1.366068619	0.893721892	0.125451037	0.291257473	7.632753877	0.077708811	0.400239294	0.025576084	1.281164498	0.473590874	4.703607803	5.960181302	2.490338525	4.29780752	3.034859841	0.526107431
CGGA_P438	310	0	0.689246717	3.088505456	4.067232922	2.849553417	0.216493289	2.082890792	1.645329062	3.209117289	0.321960693	8.458260884	0.129535072	0.233039011	1.153587986	3.078010964	2.303644358	1.544815993	0.736720321	0.568555878	7.910873203	0.14289579	1.145721947	0.039587579	1.338707408	0.248676148	4.842655896	5.780863338	3.699682727	3.953779648	1.833204075	2.230969438
CGGA_P439	309	0	1.28528537	4.387931074	3.32772487	3.87179032	1.170399326	2.402599122	2.120121705	4.222042601	0.270540596	8.504971499	0.443473455	0.291073865	0.572710884	3.634140786	2.466698833	6.164980981	2.567974308	0.93121222	8.243524288	0.229214577	1.590056927	0.17252998	2.330474397	0.473590874	4.579062023	6.101032151	4.473937388	4.121656567	2.016912259	4.053854786
CGGA_P5	378	1	0.957594238	5.266294776	4.237342866	4.570884552	0.79271277	3.338006229	3.542955945	3.7240825	0.066356678	7.822166308	1.150833036	2.857288997	0.319561963	3.110794043	4.104368867	5.77926371	3.065392642	1.174556218	7.12731148	0.682409022	2.228219971	0.17252998	2.52558399	1.096470061	6.324000517	5.924887362	4.029499422	5.03630843	2.450307066	5.138398462
CGGA_P7	110	1	2.813572617	5.971028518	4.581575284	6.332717354	1.779431773	3.652747611	3.962398805	3.080691941	0.904318755	8.034861355	0.259881449	2.689525999	0.805034091	5.409797178	4.778556678	7.017100013	7.96520168	1.950742901	6.00903806	1.220358829	3.341176744	0.339794265	3.246759156	2.942688131	5.273184759	5.694774489	5.468228985	5.022835691	2.565477908	3.090240357
CGGA_P83	1030	0	0.864850566	3.746631811	3.7963568	3.014038774	0.592395027	2.461126783	1.527885113	4.827285276	0.381076695	9.165513636	0.354334191	3.00166454	0.424009603	4.195159183	3.48705482	2.081105264	0.448226083	0.938997482	8.50643172	1.626578001	2.365037257	0.053461028	1.51821204	1.443440608	5.527446734	4.997941524	5.387475513	4.012281728	2.091665235	1.403155651
CGGA_P84	1026	0	0.829602865	3.850260467	3.789037214	2.584810972	0.365503058	2.60095813	1.913600168	5.319719639	0.260006058	7.874460501	0.327917118	2.728713829	0.670205582	2.728568149	3.116941794	1.478177416	0.435497906	0.627764721	7.583564913	0.321598984	1.786874709	0.039587579	2.029997096	1.26454694	6.395692263	5.205886538	3.666906625	4.549992745	2.250065388	1.231327198
CGGA_P86	1026	0	0.802594724	2.53608663	3.933729042	2.428369213	0.136826272	1.603467969	1.504372166	4.101902338	0.341968438	7.853762262	0.129535072	2.447871028	0.126541461	2.551425121	2.114749599	0.371192165	0.230943929	0.485565479	6.960648397	0.090998164	0.448012277	0.222380979	0.987820798	0.724598231	6.590101876	5.209705576	2.107511877	4.86789248	2.660668828	0.113615529
CGGA_P87	240	1	0.466763942	3.68220916	3.091692709	3.59520979	0.55447764	2.933158831	1.882137571	3.783745968	0.783248118	9.21284643	0.314541614	4.5560482	0.562586324	4.735247733	3.420716772	2.000477649	1.437616712	1.043735903	7.275636641	1.309712029	1.442476793	0.039587579	2.402974547	0.62935358	5.995620269	5.206651277	4.83260106	3.984316213	1.697557578	1.074777974
CGGA_P89	294	1	0.989904378	5.45361197	4.584412566	5.11123405	1.649632396	3.350802467	3.119517027	3.877238017	1.175478042	7.824859196	1.452963966	2.709266941	0.219861277	4.068143499	3.915567064	7.152537725	3.128000624	1.072295792	7.082764955	0.252904702	2.339322994	0.053461028	2.963441208	2.206074902	7.154451119	5.853229837	4.640344656	4.389010998	2.62386111	3.027858638
CGGA_P93	1010	0	0.775075358	3.979021481	3.86933254	2.954819172	0.351172163	2.73886355	2.951970554	4.56679225	0.216986285	7.807223824	0.083590182	2.85410468	0.446221199	3.96133203	3.865771798	3.06140552	1.190530864	1.021932816	7.701846439	0.59392676	3.19295671	0.080804483	2.245206647	0.778874456	5.935105979	5.103937841	4.728732163	4.196238079	2.391296587	2.10230127
CGGA_P98	317	1	0.618801969	2.700964064	3.017684007	2.358051269	0.053271553	1.540401702	1.671918638	3.11727545	0.568950718	9.434354818	0.245916709	2.412583224	0.612508421	4.691543924	3.251434374	2.338385288	0.356866472	0.442178699	7.859917026	1.560760953	1.704303796	0.025576084	1.119316355	0.299018489	4.466785952	5.355010815	4.68529209	3.461730678	1.741481669	1.635997831
CGGA_P99	679	0	0.87353057	3.179216729	3.506539522	2.780516608	0.407789948	2.6634651	2.385867554	5.200195555	0.172482781	9.438067517	0.099053599	3.463335807	1.048970775	4.046398451	3.456169524	3.050684471	0.638899138	1.086363299	8.28807466	0.858933622	2.313150547	0.067199124	1.720589565	0.558744632	5.274313857	5.116733195	5.268280837	3.846938862	1.948715098	2.624940799
