# Supplementary material for: Comprehensive Analysis of Pyroptosis-Associated in Molecular Classification, Immunity and Prognostic of Glioma
Source: Front Genet. 2022 Jan 7;12:781538. doi: 10.3389/fgene.2021.781538 (PMC8777075; doi:10.3389/fgene.2021.781538)
Supplement: Supplementary file 5 [file DataSheet6.ZIP › Additional file 4/05.K-M/K-M.R]

library(survival)
library(survminer)
setwd("C:\\Users\\ROG\\Desktop\\glioma\\13.survival")        

bioSurvival=function(inputFile=null,outFile=null){
		rt=read.table(inputFile,header=T,sep="\t")                  
		diff=survdiff(Surv(futime, fustat) ~risk,data = rt)
		pValue=1-pchisq(diff$chisq,df=1)
		pValue=signif(pValue,4)
		pValue=format(pValue, scientific = TRUE)
		fit <- survfit(Surv(futime, fustat) ~ risk, data = rt)
		
	
		surPlot=ggsurvplot(fit, 
		           data=rt,
		           conf.int=TRUE,
		           pval=paste0("p=",pValue),
		           pval.size=5,
		           legend.labs=c("High risk", "Low risk"),
		           legend.title="Risk",
		           xlab="Time(years)",
		           break.time.by = 2,
		           risk.table.title="",
		           palette=c("red", "blue"),
		           risk.table=T,
		           risk.table.height=.3)
		pdf(file=outFile,onefile = FALSE,width = 5,height =4.5)
		print(surPlot)
		dev.off()
}
bioSurvival(inputFile="tcgaRisk.txt",outFile="tcga.survival.pdf")
bioSurvival(inputFile="cggaRisk.txt",outFile="cgga.survival.pdf")
