# Supplementary material for: Comprehensive Analysis of Pyroptosis-Associated in Molecular Classification, Immunity and Prognostic of Glioma
Source: Front Genet. 2022 Jan 7;12:781538. doi: 10.3389/fgene.2021.781538 (PMC8777075; doi:10.3389/fgene.2021.781538)
Supplement: Supplementary file 5 [file DataSheet6.ZIP › Additional file 4/05.K-M/Univaraite and Multiple cox.R]

library(survival)    
setwd("C:\\Users\\Liche4005\\Desktop\\glioma\\25.TCGAindep")    
risk=read.table("tcgaRisk.txt",header=T,sep="\t",check.names=F,row.names=1)   
cli=read.table("tcgaClinical.txt",sep="\t",check.names=F,header=T,row.names=1)    


sameSample=intersect(row.names(cli),row.names(risk))
risk=risk[sameSample,]
cli=cli[sameSample,]
rt=cbind(futime=risk[,1],fustat=risk[,2],cli,riskScore=risk[,(ncol(risk)-1)])

#write.table(rt,file="rt.txt",sep="\t",row.names=T,quote=F)


uniTab=data.frame()
for(i in colnames(rt[,3:ncol(rt)])){
	 cox <- coxph(Surv(futime, fustat) ~ rt[,i], data = rt)
	 coxSummary = summary(cox)
	 uniTab=rbind(uniTab,
	              cbind(id=i,
	              HR=coxSummary$conf.int[,"exp(coef)"],
	              HR.95L=coxSummary$conf.int[,"lower .95"],
	              HR.95H=coxSummary$conf.int[,"upper .95"],
	              pvalue=coxSummary$coefficients[,"Pr(>|z|)"])
	              )
}
write.table(uniTab,file="uniCox.txt",sep="\t",row.names=F,quote=F)


uniTab=uniTab[as.numeric(uniTab[,"pvalue"])<0.9,]
rt1=rt[,c("futime","fustat",as.vector(uniTab[,"id"]))]
multiCox=coxph(Surv(futime, fustat) ~ ., data = rt1)
multiCoxSum=summary(multiCox)
multiTab=data.frame()
multiTab=cbind(
             HR=multiCoxSum$conf.int[,"exp(coef)"],
             HR.95L=multiCoxSum$conf.int[,"lower .95"],
             HR.95H=multiCoxSum$conf.int[,"upper .95"],
             pvalue=multiCoxSum$coefficients[,"Pr(>|z|)"])
multiTab=cbind(id=row.names(multiTab),multiTab)
write.table(multiTab,file="multiCox.txt",sep="\t",row.names=F,quote=F)


bioForest=function(coxFile=null,forestFile=null,height=null){

	rt <- read.table(coxFile,header=T,sep="\t",row.names=1,check.names=F)
	gene <- rownames(rt)
	hr <- sprintf("%.3f",rt$"HR")
	hrLow  <- sprintf("%.3f",rt$"HR.95L")
	hrHigh <- sprintf("%.3f",rt$"HR.95H")
	Hazard.ratio <- paste0(hr,"(",hrLow,"-",hrHigh,")")
	pVal <- ifelse(rt$pvalue<0.001, "<0.001", sprintf("%.3f", rt$pvalue))
	

	pdf(file=forestFile, width = 6,height = 5)
	n <- nrow(rt)
	nRow <- n+1
	ylim <- c(1,nRow)
	layout(matrix(c(1,2),nc=2),width=c(3,2.5))

	xlim = c(0,3)
	par(mar=c(4,2.5,2,1))
	plot(1,xlim=xlim,ylim=ylim,type="n",axes=F,xlab="",ylab="")
	text.cex=0.8
	text(0,n:1,gene,adj=0,cex=text.cex)
	text(1.5-0.5*0.2,n:1,pVal,adj=1,cex=text.cex);text(1.5-0.5*0.2,n+1,'pvalue',cex=text.cex,adj=1)
	text(3,n:1,Hazard.ratio,adj=1,cex=text.cex);text(3,n+1,'Hazard ratio',cex=text.cex,adj=1,)
	

	par(mar=c(4,1,2,1),mgp=c(2,0.5,0))
	xlim = c(0,max(as.numeric(hrLow),as.numeric(hrHigh)))
	plot(1,xlim=xlim,ylim=ylim,type="n",axes=F,ylab="",xaxs="i",xlab="Hazard ratio")
	arrows(as.numeric(hrLow),n:1,as.numeric(hrHigh),n:1,angle=90,code=3,length=0.05,col="darkblue",lwd=2.5)
	abline(v=1,col="black",lty=2,lwd=2)
	boxcolor = ifelse(as.numeric(hr) > 1, "red", "blue")
	points(as.numeric(hr), n:1, pch = 15, col = boxcolor, cex=1.3)
	axis(1)
	dev.off()
}


bioForest(coxFile="uniCox.txt",forestFile="uniForest.pdf",height=4.5)
bioForest(coxFile="multiCox.txt",forestFile="multiForest.pdf",height=3.5)
