# Supplementary material for: Comprehensive Analysis of Pyroptosis-Associated in Molecular Classification, Immunity and Prognostic of Glioma
Source: Front Genet. 2022 Jan 7;12:781538. doi: 10.3389/fgene.2021.781538 (PMC8777075; doi:10.3389/fgene.2021.781538)
Supplement: Supplementary file 5 [file DataSheet6.ZIP › Additional file 4/06.mutation/mutation.R]

#if (!require("BiocManager"))
    install.packages("BiocManager")
BiocManager::install("maftools")
#BiocManager::install("geneCloud")

library(maftools)
setwd("C:\\Users\\ROG\\Desktop\\03.maftools")
maf = read.maf(maf = 'input.maf')


pdf(file="summary.pdf",width=7,height=6)
plotmafSummary(maf = maf, rmOutlier = TRUE, addStat = 'median', dashboard = TRUE, titvRaw = FALSE)
dev.off()

pdf(file="waterfall.pdf",width=7,height=7)
oncoplot(maf = maf, genes = gene, fontSize = 0.8 ,showTumorSampleBarcodes = F )
dev.off()


pdf(file="interaction.pdf",width=7,height=6)
somaticInteractions(maf = maf, top = 25, pvalue = c(0.05, 0.001))
dev.off()

pdf(file="Genecloud.pdf",width=7,height=6)
geneCloud(input = maf, minMut = 40)
dev.off()
