# Supplementary material for: Comprehensive Analysis of Pyroptosis-Associated in Molecular Classification, Immunity and Prognostic of Glioma
Source: Front Genet. 2022 Jan 7;12:781538. doi: 10.3389/fgene.2021.781538 (PMC8777075; doi:10.3389/fgene.2021.781538)
Supplement: Supplementary file 7 [file DataSheet2.ZIP]

Archive with 10 entries (10 files):
- Cell migration assay/Cell migration assay.docx
- Cell migration assay/Cell migration assay.pdf
- Cell migration assay/LN229-CASP8si-10X.tif
- Cell migration assay/LN229-CASP8si-5X.tif
- Cell migration assay/LN229-NC-10X.tif
- Cell migration assay/LN229-NC-5X.tif
- Cell migration assay/U87-CASP8si-10X.tif
- Cell migration assay/U87-CASP8si-5X.tif
- Cell migration assay/U87-NC-10X.tif
- Cell migration assay/U87-NC-5X.tif
