# Supplementary material for: Comprehensive Analysis of Pyroptosis-Associated in Molecular Classification, Immunity and Prognostic of Glioma
Source: Front Genet. 2022 Jan 7;12:781538. doi: 10.3389/fgene.2021.781538 (PMC8777075; doi:10.3389/fgene.2021.781538)
Supplement: Supplementary file 8 [file DataSheet8.xlsx]

## Sheet: Table S1
TableS1 The 30 pyroptosis-associated genes used for classification
Gene Symbol	Entrez Gene ID	Description
AIM2	9447	Absent In Melanoma 2
CASP1	834	Caspase 1
CASP3	836	Caspase 3
CASP4	837	Caspase 4
CASP5	838	Caspase 5
CASP6	839	Caspase 6
CASP8	841	Caspase 8
CASP9	842	Caspase 9
ELANE	1991	Elastase, Neutrophil Expressed
GPX4	2879	Glutathione Peroxidase 4
GSDMA	284110	Gasdermin A
GSDMB	55876	Gasdermin B
GSDMC	56169	Gasdermin C
GSDMD	79792	Gasdermin D
IL18	3606	Interleukin 18
IL1B	3553	Interleukin 1B
IL6	3569	Interleukin 6
NLRC4	58484	Nucleotide-Binding Oligomerization Domain, Leucine Rich Repeat And CARD Domain Containing 4
NLRP1	22861	Nucleotide-Binding Oligomerization Domain, Leucine Rich Repeat And Pyrin Domain Containing 1
NLRP2	55655	Nucleotide-Binding Oligomerization Domain, Leucine Rich Repeat And Pyrin Domain Containing 2
NLRP3	114548	Nucleotide-Binding Oligomerization Domain, Leucine Rich Repeat And Pyrin Domain Containing 3
NLRP6	171389	Nucleotide-Binding Oligomerization Domain, Leucine Rich Repeat And Pyrin Domain Containing 6
NOD1	10392	Nucleotide Binding Oligomerization Domain Containing 1
NOD2	64127	Nucleotide Binding Oligomerization Domain Containing 2
PLCG1	5335	Phospholipase C Gamma 1
PRKACA	5566	Protein Kinase CAMP-Activated Catalytic Subunit Alpha
PYCARD	29108	PYD And CARD Domain Containing
SCAF11	9169	SR-Related CTD Associated Factor 11
TIRAP	114609	TIR Domain Containing Adaptor Protein
TNF	7124	Tumor Necrosis Factor

## Sheet: Table S2
Table S2 Glioma classification pattern
Sample	Cluster
CGGA_1001	1
CGGA_1002	1
CGGA_1003	2
CGGA_1004	1
CGGA_1005	2
CGGA_1006	1
CGGA_1007	1
CGGA_1008	1
CGGA_1010	2
CGGA_1011	1
CGGA_1012	1
CGGA_1013	2
CGGA_1014	1
CGGA_1015	1
CGGA_1017	2
CGGA_1018	2
CGGA_1019	1
CGGA_1020	1
CGGA_1022	1
CGGA_1023	1
CGGA_1024	2
CGGA_1026	1
CGGA_1027	2
CGGA_103	2
CGGA_1030	2
CGGA_1031	2
CGGA_1033	2
CGGA_1034	1
CGGA_1035	1
CGGA_1036	1
CGGA_1037	1
CGGA_1039	2
CGGA_1041	2
CGGA_1045	1
CGGA_1046	2
CGGA_1048	1
CGGA_1049	1
CGGA_1050	2
CGGA_1051	2
CGGA_1052	2
CGGA_1053	1
CGGA_1055	2
CGGA_1057	1
CGGA_1058	1
CGGA_1059	1
CGGA_106	1
CGGA_1060	2
CGGA_1061	2
CGGA_1065	2
CGGA_1066	1
CGGA_1068	1
CGGA_107	1
CGGA_1070	1
CGGA_1071	1
CGGA_1072	1
CGGA_1073	1
CGGA_1074	1
CGGA_1075	1
CGGA_1077	1
CGGA_1078	1
CGGA_1079	1
CGGA_108	1
CGGA_1081	2
CGGA_1083	1
CGGA_1086	2
CGGA_1087	2
CGGA_1091	1
CGGA_1094	2
CGGA_1095	1
CGGA_1097	1
CGGA_1099	1
CGGA_1100	2
CGGA_1101	2
CGGA_1103	2
CGGA_1105	1
CGGA_1106	1
CGGA_1108	1
CGGA_1109	2
CGGA_1111	1
CGGA_1113	2
CGGA_1114	1
CGGA_1116	1
CGGA_1118	1
CGGA_1119	2
CGGA_112	2
CGGA_1120	2
CGGA_1121	2
CGGA_1124	1
CGGA_1126	1
CGGA_1127	1
CGGA_1129	1
CGGA_1131	2
CGGA_1132	2
CGGA_1134	1
CGGA_1135	1
CGGA_1136	1
CGGA_1137	2
CGGA_1138	1
CGGA_1139	1
CGGA_1140	2
CGGA_1141	1
CGGA_1142	1
CGGA_1144	2
CGGA_1145	1
CGGA_1146	1
CGGA_1147	2
CGGA_1148	1
CGGA_1152	1
CGGA_1154	1
CGGA_1155	1
CGGA_1156	1
CGGA_1157	1
CGGA_1158	2
CGGA_1159	1
CGGA_1160	1
CGGA_1161	2
CGGA_1162	1
CGGA_1164	2
CGGA_1169	1
CGGA_1170	2
CGGA_1171	1
CGGA_1172	1
CGGA_1175	2
CGGA_1177	1
CGGA_1178	2
CGGA_1180	1
CGGA_1181	1
CGGA_1183	1
CGGA_1184	2
CGGA_1185	1
CGGA_1188	1
CGGA_1189	2
CGGA_1190	2
CGGA_1191	2
CGGA_1192	1
CGGA_1197	2
CGGA_1198	2
CGGA_120	1
CGGA_1204	2
CGGA_1205	2
CGGA_1207	2
CGGA_1208	1
CGGA_1211	1
CGGA_1212	2
CGGA_1214	1
CGGA_1215	1
CGGA_1216	1
CGGA_1218	1
CGGA_1219	1
CGGA_1223	1
CGGA_1224	1
CGGA_1226	1
CGGA_1227	1
CGGA_1228	2
CGGA_1231	1
CGGA_1232	1
CGGA_1234	1
CGGA_1235	1
CGGA_1236	2
CGGA_1237	1
CGGA_1238	1
CGGA_1239	2
CGGA_1240	1
CGGA_1246	2
CGGA_1248	1
CGGA_1251	2
CGGA_1255	1
CGGA_1256	1
CGGA_1257	1
CGGA_1258	1
CGGA_1260	1
CGGA_1262	2
CGGA_1263	2
CGGA_1264	1
CGGA_1269	2
CGGA_1270	1
CGGA_1271	1
CGGA_1272	1
CGGA_1273	2
CGGA_1275	1
CGGA_1280	1
CGGA_1281	2
CGGA_1282	1
CGGA_1283	2
CGGA_1284	1
CGGA_1285	1
CGGA_1286	1
CGGA_1287	2
CGGA_1291	2
CGGA_1292	2
CGGA_1295	1
CGGA_1299	1
CGGA_1300	1
CGGA_1301	1
CGGA_1303	2
CGGA_1305	1
CGGA_1307	1
CGGA_1309	2
CGGA_1311	2
CGGA_1313	1
CGGA_1314	1
CGGA_1317	2
CGGA_1318	1
CGGA_1319	1
CGGA_1320	1
CGGA_1321	2
CGGA_1322	2
CGGA_1324	2
CGGA_1326	1
CGGA_1329	2
CGGA_1330	1
CGGA_1332	2
CGGA_1334	1
CGGA_1335	2
CGGA_1337	1
CGGA_1338	1
CGGA_1339	2
CGGA_1340	2
CGGA_1342	1
CGGA_1343	2
CGGA_1345	1
CGGA_1346	1
CGGA_135	1
CGGA_1350	2
CGGA_1353	1
CGGA_1354	1
CGGA_1356	2
CGGA_1359	1
CGGA_1361	2
CGGA_1362	1
CGGA_1365	2
CGGA_1368	2
CGGA_1369	1
CGGA_1370	2
CGGA_1371	1
CGGA_1374	1
CGGA_1375	2
CGGA_1377	1
CGGA_1378	2
CGGA_1380	1
CGGA_1381	2
CGGA_1382	1
CGGA_1383	2
CGGA_1384	2
CGGA_1386	1
CGGA_1387	1
CGGA_1388	1
CGGA_1389	2
CGGA_139	2
CGGA_1390	2
CGGA_1391	1
CGGA_1392	1
CGGA_1393	1
CGGA_1394	2
CGGA_1398	1
CGGA_1400	2
CGGA_1401	1
CGGA_1402	1
CGGA_1403	1
CGGA_1404	2
CGGA_1406	1
CGGA_1407	1
CGGA_1408	1
CGGA_1409	2
CGGA_1410	1
CGGA_1411	1
CGGA_1412	1
CGGA_1413	2
CGGA_1415	1
CGGA_1417	2
CGGA_1418	2
CGGA_1419	1
CGGA_1420	1
CGGA_1421	1
CGGA_1422	2
CGGA_1424	2
CGGA_1425	2
CGGA_1426	1
CGGA_1429	2
CGGA_1430	2
CGGA_1431	1
CGGA_1433	1
CGGA_1434	1
CGGA_1435	1
CGGA_1437	2
CGGA_1440	2
CGGA_1441	1
CGGA_1443	1
CGGA_1444	1
CGGA_1445	2
CGGA_1446	2
CGGA_1447	2
CGGA_1450	2
CGGA_1451	1
CGGA_1452	1
CGGA_1454	2
CGGA_1455	2
CGGA_1457	1
CGGA_1458	2
CGGA_1459	1
CGGA_1460	1
CGGA_1461	1
CGGA_1462	1
CGGA_1463	2
CGGA_1467	2
CGGA_1469	2
CGGA_1471	1
CGGA_1472	1
CGGA_1473	1
CGGA_1474	2
CGGA_1475	1
CGGA_1476	1
CGGA_1477	1
CGGA_1478	1
CGGA_1481	2
CGGA_1482	1
CGGA_1486	2
CGGA_1487	2
CGGA_1488	2
CGGA_1491	2
CGGA_1492	1
CGGA_1494	2
CGGA_1496	2
CGGA_1497	2
CGGA_1500	1
CGGA_1501	1
CGGA_1502	1
CGGA_1503	2
CGGA_1504	1
CGGA_1505	1
CGGA_1507	1
CGGA_1508	1
CGGA_1510	2
CGGA_1513	2
CGGA_1514	2
CGGA_1516	2
CGGA_1517	2
CGGA_1518	2
CGGA_1520	1
CGGA_1521	1
CGGA_1523	1
CGGA_1524	2
CGGA_1525	1
CGGA_1526	2
CGGA_1527	1
CGGA_1528	1
CGGA_1530	1
CGGA_1533	1
CGGA_1534	1
CGGA_1536	1
CGGA_1537	1
CGGA_1538	1
CGGA_1539	1
CGGA_1541	1
CGGA_1542	2
CGGA_1543	1
CGGA_1544	2
CGGA_1546	1
CGGA_1548	1
CGGA_1551	1
CGGA_1552	2
CGGA_1553	2
CGGA_1557	2
CGGA_1558	1
CGGA_1559	2
CGGA_1560	1
CGGA_1562	2
CGGA_1563	1
CGGA_1564	1
CGGA_1565	1
CGGA_1566	2
CGGA_1567	1
CGGA_1568	1
CGGA_1569	1
CGGA_157	1
CGGA_1571	1
CGGA_1572	1
CGGA_1575	1
CGGA_1579	2
CGGA_1580	1
CGGA_1583	2
CGGA_1586	1
CGGA_1587	1
CGGA_1588	1
CGGA_1589	2
CGGA_1591	2
CGGA_1592	2
CGGA_1594	1
CGGA_1595	2
CGGA_1596	1
CGGA_1597	1
CGGA_1598	1
CGGA_1601	1
CGGA_1603	1
CGGA_1604	1
CGGA_1605	2
CGGA_1606	2
CGGA_1607	1
CGGA_1608	1
CGGA_1610	1
CGGA_1611	1
CGGA_1612	1
CGGA_1613	1
CGGA_1614	1
CGGA_1615	1
CGGA_1617	2
CGGA_1618	2
CGGA_1619	2
CGGA_1620	2
CGGA_1621	2
CGGA_1623	1
CGGA_1624	1
CGGA_1626	1
CGGA_1627	1
CGGA_1630	1
CGGA_1631	1
CGGA_1634	1
CGGA_1635	2
CGGA_1640	1
CGGA_1641	1
CGGA_1642	2
CGGA_1643	1
CGGA_1644	1
CGGA_1645	2
CGGA_1647	1
CGGA_1648	1
CGGA_1649	1
CGGA_165	1
CGGA_1650	1
CGGA_1651	2
CGGA_1653	1
CGGA_1655	1
CGGA_1656	1
CGGA_1657	1
CGGA_1658	1
CGGA_1659	1
CGGA_1660	1
CGGA_1661	1
CGGA_1662	2
CGGA_1663	1
CGGA_1664	2
CGGA_1666	2
CGGA_1667	2
CGGA_1669	2
CGGA_1670	1
CGGA_1671	1
CGGA_1673	2
CGGA_1675	1
CGGA_1678	2
CGGA_1679	2
CGGA_1680	1
CGGA_1681	1
CGGA_1682	1
CGGA_1685	2
CGGA_1686	2
CGGA_1687	1
CGGA_1688	1
CGGA_1689	1
CGGA_1690	1
CGGA_1693	1
CGGA_1694	1
CGGA_1695	2
CGGA_1696	2
CGGA_1697	1
CGGA_1698	1
CGGA_1699	2
CGGA_1700	1
CGGA_1701	2
CGGA_1702	2
CGGA_1703	1
CGGA_1704	1
CGGA_1706	1
CGGA_1708	1
CGGA_1709	1
CGGA_1713	2
CGGA_1714	1
CGGA_1715	1
CGGA_1716	1
CGGA_1718	1
CGGA_1720	2
CGGA_1721	2
CGGA_1722	2
CGGA_1723	2
CGGA_1725	2
CGGA_1727	1
CGGA_1728	1
CGGA_1729	1
CGGA_1731	1
CGGA_1735	2
CGGA_1736	1
CGGA_1737	2
CGGA_1738	1
CGGA_1739	1
CGGA_1740	2
CGGA_1743	2
CGGA_1744	1
CGGA_1745	2
CGGA_1747	1
CGGA_1749	1
CGGA_1750	1
CGGA_1758	1
CGGA_1760	1
CGGA_1764	1
CGGA_1767	2
CGGA_1769	2
CGGA_1770	1
CGGA_1771	2
CGGA_1773	1
CGGA_1776	1
CGGA_1780	2
CGGA_1785	1
CGGA_1786	2
CGGA_1791	2
CGGA_1807	2
CGGA_1809	1
CGGA_1811	1
CGGA_1814	1
CGGA_1815	1
CGGA_1817	1
CGGA_1819	1
CGGA_1820	1
CGGA_1826	1
CGGA_1829	1
CGGA_1833	1
CGGA_1840	1
CGGA_1850	1
CGGA_1854	1
CGGA_1857	1
CGGA_1862	1
CGGA_1863	2
CGGA_1865	1
CGGA_1866	1
CGGA_1870	2
CGGA_1875	1
CGGA_1880	2
CGGA_1882	1
CGGA_1886	1
CGGA_1899	1
CGGA_1901	1
CGGA_1902	1
CGGA_1903	1
CGGA_1906	1
CGGA_1908	1
CGGA_1911	1
CGGA_1916	2
CGGA_194	2
CGGA_1946	1
CGGA_1953	1
CGGA_1972	1
CGGA_1985	2
CGGA_2002	2
CGGA_2003	1
CGGA_2006	1
CGGA_2008	1
CGGA_2013	2
CGGA_2024	2
CGGA_235	2
CGGA_236	2
CGGA_241	2
CGGA_243	2
CGGA_245	1
CGGA_247	2
CGGA_251	2
CGGA_252	2
CGGA_254	2
CGGA_256	2
CGGA_261	2
CGGA_265	1
CGGA_267	2
CGGA_269	1
CGGA_272	1
CGGA_273	1
CGGA_274	1
CGGA_276	2
CGGA_279	1
CGGA_28	2
CGGA_283	2
CGGA_288	1
CGGA_290	2
CGGA_300	2
CGGA_309	1
CGGA_314	2
CGGA_318	1
CGGA_320	2
CGGA_323	2
CGGA_330	1
CGGA_333	1
CGGA_336	2
CGGA_337	1
CGGA_358	1
CGGA_362	1
CGGA_369	2
CGGA_374	2
CGGA_400	1
CGGA_406	2
CGGA_413	1
CGGA_42	1
CGGA_420	2
CGGA_426	1
CGGA_431	2
CGGA_446	2
CGGA_448	1
CGGA_457	2
CGGA_458	2
CGGA_474	1
CGGA_479	2
CGGA_482	1
CGGA_483	1
CGGA_485	2
CGGA_487	1
CGGA_488	2
CGGA_490	2
CGGA_491	2
CGGA_492	1
CGGA_493	2
CGGA_494	2
CGGA_495	1
CGGA_499	2
CGGA_501	2
CGGA_502	2
CGGA_503	2
CGGA_507	2
CGGA_509	1
CGGA_510	2
CGGA_521	1
CGGA_525	1
CGGA_530	1
CGGA_541	2
CGGA_543	2
CGGA_545	1
CGGA_551	2
CGGA_554	1
CGGA_560	2
CGGA_564	1
CGGA_565	2
CGGA_568	1
CGGA_578	2
CGGA_580	2
CGGA_583	2
CGGA_591	2
CGGA_598	2
CGGA_599	2
CGGA_601	2
CGGA_603	1
CGGA_604	1
CGGA_605	1
CGGA_607	2
CGGA_616	1
CGGA_619	1
CGGA_621	2
CGGA_624	1
CGGA_625	1
CGGA_630	2
CGGA_632	2
CGGA_633	2
CGGA_634	2
CGGA_635	2
CGGA_638	2
CGGA_641	2
CGGA_642	2
CGGA_643	2
CGGA_652	1
CGGA_655	2
CGGA_658	1
CGGA_659	2
CGGA_662	2
CGGA_663	2
CGGA_666	2
CGGA_669	2
CGGA_671	2
CGGA_675	2
CGGA_676	1
CGGA_678	1
CGGA_679	1
CGGA_680	2
CGGA_681	1
CGGA_685	2
CGGA_689	2
CGGA_694	1
CGGA_698	2
CGGA_700	2
CGGA_703	1
CGGA_704	2
CGGA_705	1
CGGA_707	2
CGGA_710	1
CGGA_715	2
CGGA_720	2
CGGA_721	1
CGGA_724	2
CGGA_725	2
CGGA_727	1
CGGA_730	1
CGGA_731	1
CGGA_738	1
CGGA_747	2
CGGA_752	2
CGGA_757	2
CGGA_759	1
CGGA_760	2
CGGA_761	2
CGGA_762	2
CGGA_763	2
CGGA_766	2
CGGA_773	2
CGGA_777	1
CGGA_780	2
CGGA_782	1
CGGA_785	2
CGGA_789	1
CGGA_791	2
CGGA_796	1
CGGA_799	2
CGGA_802	1
CGGA_804	1
CGGA_807	2
CGGA_808	1
CGGA_809	1
CGGA_810	1
CGGA_812	1
CGGA_815	1
CGGA_818	1
CGGA_822	2
CGGA_825	1
CGGA_831	1
CGGA_834	1
CGGA_835	2
CGGA_837	1
CGGA_838	2
CGGA_842	1
CGGA_843	2
CGGA_846	1
CGGA_848	1
CGGA_850	1
CGGA_852	1
CGGA_856	2
CGGA_858	2
CGGA_859	1
CGGA_861	1
CGGA_862	2
CGGA_863	2
CGGA_864	2
CGGA_867	1
CGGA_869	1
CGGA_871	2
CGGA_876	1
CGGA_878	1
CGGA_881	1
CGGA_882	2
CGGA_883	2
CGGA_884	2
CGGA_887	2
CGGA_888	2
CGGA_889	2
CGGA_890	2
CGGA_892	2
CGGA_893	2
CGGA_898	2
CGGA_899	2
CGGA_901	2
CGGA_902	1
CGGA_903	1
CGGA_904	2
CGGA_905	2
CGGA_908	2
CGGA_909	2
CGGA_D11	1
CGGA_D15	2
CGGA_D16	1
CGGA_D19	2
CGGA_D20	2
CGGA_D21	1
CGGA_D24	2
CGGA_D26	1
CGGA_D27	2
CGGA_D28	2
CGGA_D29	2
CGGA_D30	1
CGGA_D32	1
CGGA_D33	2
CGGA_D34	2
CGGA_D35	1
CGGA_D36	1
CGGA_D37	1
CGGA_D38	2
CGGA_D40	2
CGGA_D44	2
CGGA_D45	2
CGGA_D46	2
CGGA_D47	2
CGGA_D48	2
CGGA_D50	2
CGGA_D51	1
CGGA_D52	2
CGGA_D56	1
CGGA_D57	1
CGGA_D58	2
CGGA_D59	2
CGGA_D61	2
CGGA_D62	1
CGGA_D63	2
CGGA_D64	1
CGGA_J023	2
CGGA_J024	1
CGGA_J030	2
CGGA_J042	1
CGGA_J130	2
CGGA_J50	1
CGGA_J73	2
CGGA_P100	1
CGGA_P102	1
CGGA_P103	2
CGGA_P104	2
CGGA_P106	1
CGGA_P108	2
CGGA_P109	1
CGGA_P11	1
CGGA_P110	1
CGGA_P111	2
CGGA_P112	2
CGGA_P113	2
CGGA_P115	2
CGGA_P116	2
CGGA_P121	1
CGGA_P122	2
CGGA_P128	2
CGGA_P13	2
CGGA_P131	2
CGGA_P132	2
CGGA_P136	2
CGGA_P137	1
CGGA_P142	1
CGGA_P143	1
CGGA_P144	1
CGGA_P145	1
CGGA_P146	2
CGGA_P147	1
CGGA_P15	1
CGGA_P150	1
CGGA_P151	1
CGGA_P153	2
CGGA_P155	2
CGGA_P156	2
CGGA_P157	1
CGGA_P158	2
CGGA_P159	1
CGGA_P16	2
CGGA_P160	1
CGGA_P163	1
CGGA_P164	2
CGGA_P165	2
CGGA_P17	2
CGGA_P172	2
CGGA_P173	1
CGGA_P174	2
CGGA_P175	2
CGGA_P176	2
CGGA_P177	1
CGGA_P178	2
CGGA_P179	2
CGGA_P18	2
CGGA_P180	2
CGGA_P182	1
CGGA_P183	2
CGGA_P185	1
CGGA_P19	1
CGGA_P199	1
CGGA_P20	2
CGGA_P205	2
CGGA_P21	1
CGGA_P22	1
CGGA_P23	2
CGGA_P25	2
CGGA_P265	2
CGGA_P266	2
CGGA_P269	1
CGGA_P27	2
CGGA_P270	2
CGGA_P271	2
CGGA_P279	2
CGGA_P28	1
CGGA_P280	2
CGGA_P283	1
CGGA_P286	2
CGGA_P29	2
CGGA_P295	1
CGGA_P298	2
CGGA_P3	2
CGGA_P30	1
CGGA_P306	2
CGGA_P308	2
CGGA_P31	1
CGGA_P310	1
CGGA_P311	1
CGGA_P314	2
CGGA_P315	2
CGGA_P316	1
CGGA_P319	2
CGGA_P326	1
CGGA_P328	1
CGGA_P335	1
CGGA_P337	2
CGGA_P338	2
CGGA_P346	1
CGGA_P356	1
CGGA_P358	1
CGGA_P364	1
CGGA_P385	2
CGGA_P388	1
CGGA_P392	2
CGGA_P399	2
CGGA_P401	1
CGGA_P411	2
CGGA_P415	1
CGGA_P416	2
CGGA_P421	2
CGGA_P422	2
CGGA_P437	2
CGGA_P438	2
CGGA_P439	1
CGGA_P5	1
CGGA_P7	1
CGGA_P83	1
CGGA_P84	2
CGGA_P86	2
CGGA_P87	1
CGGA_P89	1
CGGA_P93	1
CGGA_P98	2
CGGA_P99	1

## Sheet: Table S3
Table S3 GSVA enrichment analysis between these distinct pyroptosis-regulated clusters
id	logFC	AveExpr	t	P.Value	adj.P.Val	B
KEGG_ALLOGRAFT_REJECTION	0.220426	-0.0225785	15.0219	7.10827e-46	1.25816e-43	93.4229
KEGG_GRAFT_VERSUS_HOST_DISEASE	0.219999	-0.0244204	14.5543	1.99029e-43	3.50291e-41	87.8341
KEGG_AUTOIMMUNE_THYROID_DISEASE	0.203172	-0.0193766	13.9001	4.37649e-40	7.52756e-38	80.2033
KEGG_INTESTINAL_IMMUNE_NETWORK_FOR_IGA_PRODUCTION	0.197989	-0.0172917	15.0842	3.32825e-46	5.92428e-44	94.1757
KEGG_ASTHMA	0.197491	-0.0154531	13.1858	1.49568e-36	2.54266e-34	72.1386
KEGG_COMPLEMENT_AND_COAGULATION_CASCADES	0.195267	-0.0116928	16.6801	6.49986e-55	1.17647e-52	114.075
KEGG_PRIMARY_IMMUNODEFICIENCY	0.183759	-0.0225095	15.1302	1.8991e-46	3.39939e-44	94.7322
KEGG_ANTIGEN_PROCESSING_AND_PRESENTATION	0.169246	-0.0247994	15.1357	1.77562e-46	3.19612e-44	94.7989
KEGG_LEISHMANIA_INFECTION	0.168972	-0.0229625	14.4195	9.89511e-43	1.73164e-40	86.2436
KEGG_TYPE_I_DIABETES_MELLITUS	0.163865	-0.0115826	13.4707	6.02867e-38	1.0309e-35	75.321
KEGG_CYTOSOLIC_DNA_SENSING_PATHWAY	0.161294	-0.0189348	17.6564	1.79011e-60	3.25801e-58	126.784
KEGG_HEMATOPOIETIC_CELL_LINEAGE	0.151278	-0.012971	12.6107	8.46971e-34	1.43138e-31	65.8587
KEGG_OTHER_GLYCAN_DEGRADATION	0.147564	-0.0371532	11.9127	1.42268e-30	2.3332e-28	58.5056
KEGG_GLYCOSAMINOGLYCAN_DEGRADATION	0.139778	-0.0305753	11.6415	2.34718e-29	3.80242e-27	55.7314
KEGG_LYSOSOME	0.138063	-0.0224913	14.1959	1.38632e-41	2.4122e-39	83.626
KEGG_PROTEASOME	0.132241	-0.0365847	7.74094	2.54387e-14	3.4851e-12	21.5834
KEGG_AMINO_SUGAR_AND_NUCLEOTIDE_SUGAR_METABOLISM	0.131673	-0.0275909	12.166	9.95353e-32	1.66224e-29	61.1385
KEGG_CYTOKINE_CYTOKINE_RECEPTOR_INTERACTION	0.130943	-0.013098	11.7375	8.75113e-30	1.42643e-27	56.7077
KEGG_NOD_LIKE_RECEPTOR_SIGNALING_PATHWAY	0.12785	-0.0177287	14.1184	3.43995e-41	5.95112e-39	82.7249
KEGG_GLUTATHIONE_METABOLISM	0.124764	-0.0240464	11.4618	1.46532e-28	2.35917e-26	53.9193
KEGG_VIRAL_MYOCARDITIS	0.122523	-0.0243547	12.4428	5.19691e-33	8.73081e-31	64.062
KEGG_TOLL_LIKE_RECEPTOR_SIGNALING_PATHWAY	0.116375	-0.0209966	10.9988	1.48728e-26	2.34991e-24	49.3501
KEGG_PROTEIN_EXPORT	0.113174	-0.000171807	8.09921	1.70788e-15	2.40811e-13	24.2353
KEGG_GALACTOSE_METABOLISM	0.112992	-0.0108585	11.2585	1.1341e-27	1.81457e-25	51.8951
KEGG_LEUKOCYTE_TRANSENDOTHELIAL_MIGRATION	0.106079	-0.0157505	12.1235	1.55918e-31	2.58824e-29	60.6942
KEGG_GLYCOSPHINGOLIPID_BIOSYNTHESIS_GLOBO_SERIES	0.100113	-0.0263157	9.72637	2.27423e-21	3.47957e-19	37.5586
KEGG_PRIMARY_BILE_ACID_BIOSYNTHESIS	0.100064	0.0115455	7.93371	6.02449e-15	8.37405e-13	22.9972
KEGG_RIG_I_LIKE_RECEPTOR_SIGNALING_PATHWAY	0.0994685	-0.0178452	11.9695	7.86199e-31	1.29723e-28	59.0926
KEGG_PATHOGENIC_ESCHERICHIA_COLI_INFECTION	0.0993632	-0.0218764	9.86799	6.37585e-22	9.81881e-20	38.8135
KEGG_PANTOTHENATE_AND_COA_BIOSYNTHESIS	0.0953309	-0.0103537	9.53621	1.22579e-20	1.83868e-18	35.8969
KEGG_HOMOLOGOUS_RECOMBINATION	0.0936509	-0.0144894	6.64253	5.21158e-11	6.46236e-09	14.1204
KEGG_PORPHYRIN_AND_CHLOROPHYLL_METABOLISM	0.0930739	-0.025183	8.24577	5.49192e-16	7.79853e-14	25.3502
KEGG_STARCH_AND_SUCROSE_METABOLISM	0.0926257	0.00405903	9.94814	3.0844e-22	4.78081e-20	39.5302
KEGG_APOPTOSIS	0.0924244	-0.0181934	9.63683	5.04403e-21	7.61649e-19	36.7727
KEGG_PENTOSE_PHOSPHATE_PATHWAY	0.0923781	-0.0150431	8.5868	3.67039e-17	5.28537e-15	28.011
KEGG_ARACHIDONIC_ACID_METABOLISM	0.0914185	0.00381476	9.0753	6.50418e-19	9.56114e-17	31.982
KEGG_PHENYLALANINE_METABOLISM	0.0913863	-0.00811231	7.57917	8.32497e-14	1.10722e-11	20.4206
KEGG_NATURAL_KILLER_CELL_MEDIATED_CYTOTOXICITY	0.0912392	-0.0202799	10.0706	1.00745e-22	1.57163e-20	40.6348
KEGG_B_CELL_RECEPTOR_SIGNALING_PATHWAY	0.0872852	-0.0205433	9.19837	2.28788e-19	3.38606e-17	33.0115
KEGG_JAK_STAT_SIGNALING_PATHWAY	0.0865282	-0.0139477	7.66302	4.51496e-14	6.09519e-12	21.0206
KEGG_MISMATCH_REPAIR	0.0847942	-0.0318013	5.60457	2.74284e-08	2.85255e-06	8.02771
KEGG_BASE_EXCISION_REPAIR	0.0843206	-0.0174066	6.25562	6.00518e-10	6.8459e-08	11.738
KEGG_CELL_ADHESION_MOLECULES_CAMS	0.0833963	-0.0153677	8.78252	7.45609e-18	1.08113e-15	29.5797
KEGG_ECM_RECEPTOR_INTERACTION	0.0830003	-0.024564	6.85299	1.30721e-11	1.63401e-09	15.4709
KEGG_N_GLYCAN_BIOSYNTHESIS	0.0756683	-0.0332756	6.43073	2.01821e-10	2.38149e-08	12.8
KEGG_NUCLEOTIDE_EXCISION_REPAIR	0.0744898	-0.0160655	5.92003	4.50814e-09	4.91387e-07	9.7783
KEGG_GLYCOSAMINOGLYCAN_BIOSYNTHESIS_KERATAN_SULFATE	0.0717665	-0.0242121	5.9282	4.29722e-09	4.72695e-07	9.82482
KEGG_ALPHA_LINOLENIC_ACID_METABOLISM	0.0714288	0.0194528	6.42277	2.12192e-10	2.48265e-08	12.7512
KEGG_GLYCOSYLPHOSPHATIDYLINOSITOL_GPI_ANCHOR_BIOSYNTHESIS	0.0708973	-0.0135242	7.17901	1.42555e-12	1.8247e-10	17.6379
KEGG_SYSTEMIC_LUPUS_ERYTHEMATOSUS	0.0702843	-0.0427636	5.15626	3.07173e-07	2.91814e-05	5.69456
KEGG_PEROXISOME	0.0674466	-0.000405699	7.30201	6.038e-13	7.8494e-11	18.4789
KEGG_ETHER_LIPID_METABOLISM	0.0674141	0.01108	7.23597	9.59141e-13	1.23729e-10	18.0258
KEGG_SPLICEOSOME	0.0665141	-0.0109104	4.45049	9.5937e-06	0.00077709	2.39558
KEGG_GLYCOLYSIS_GLUCONEOGENESIS	0.0651823	-0.00887357	6.56842	8.40614e-11	1.02555e-08	13.654
KEGG_FC_GAMMA_R_MEDIATED_PHAGOCYTOSIS	0.0650487	-0.0122799	6.52511	1.10916e-10	1.34208e-08	13.3836
KEGG_RENIN_ANGIOTENSIN_SYSTEM	0.0640128	-0.0207361	5.42474	7.38435e-08	7.38435e-06	7.06986
KEGG_DRUG_METABOLISM_OTHER_ENZYMES	0.0639976	-0.0186389	7.45249	2.07532e-13	2.73943e-11	19.5252
KEGG_DNA_REPLICATION	0.0639469	-0.0414842	3.817	0.000143929	0.0109386	-0.168804
KEGG_LINOLEIC_ACID_METABOLISM	0.0638764	0.0380089	5.85629	6.53868e-09	6.99638e-07	9.41739
KEGG_CHEMOKINE_SIGNALING_PATHWAY	0.0628084	-0.0151469	7.6893	3.72279e-14	5.06299e-12	21.2098
KEGG_T_CELL_RECEPTOR_SIGNALING_PATHWAY	0.0614193	-0.0163778	6.52388	1.11792e-10	1.34208e-08	13.3759
KEGG_P53_SIGNALING_PATHWAY	0.0589786	-0.0209114	5.74908	1.21243e-08	1.27305e-06	8.81854
KEGG_TRYPTOPHAN_METABOLISM	0.058957	-0.00478042	6.94338	7.13526e-12	8.99042e-10	16.0626
KEGG_PYRIMIDINE_METABOLISM	0.0575543	-0.0213201	5.48356	5.35797e-08	5.46513e-06	7.37991
KEGG_FRUCTOSE_AND_MANNOSE_METABOLISM	0.0571231	-0.0182369	6.06034	1.96387e-09	2.21917e-07	10.5855
KEGG_PPAR_SIGNALING_PATHWAY	0.0561488	0.00264562	6.58103	7.75191e-11	9.53485e-09	13.733
KEGG_PRION_DISEASES	0.0553471	-0.0170083	6.01054	2.64263e-09	2.93332e-07	10.297
KEGG_NICOTINATE_AND_NICOTINAMIDE_METABOLISM	0.0544376	-0.0123122	6.40666	2.34815e-10	2.72385e-08	12.6525
KEGG_DRUG_METABOLISM_CYTOCHROME_P450	0.0521428	0.00183754	4.98854	7.24515e-07	6.59309e-05	4.86886
KEGG_REGULATION_OF_AUTOPHAGY	0.0500324	0.00321799	5.0835	4.47086e-07	4.1579e-05	5.33317
KEGG_ONE_CARBON_POOL_BY_FOLATE	0.0497003	-0.0105262	4.51498	7.13603e-06	0.000596862	2.6778
KEGG_SNARE_INTERACTIONS_IN_VESICULAR_TRANSPORT	0.0462585	-0.00876864	5.10253	4.05468e-07	3.8114e-05	5.42721
KEGG_METABOLISM_OF_XENOBIOTICS_BY_CYTOCHROME_P450	0.0448093	-0.00303387	3.57846	0.00036328	0.0261562	-1.03572
KEGG_TYROSINE_METABOLISM	0.0434882	-0.00485664	4.64798	3.83043e-06	0.000337078	3.27215
KEGG_FOCAL_ADHESION	0.0424481	-0.0249292	4.35331	1.48803e-05	0.00119042	1.97763
KEGG_REGULATION_OF_ACTIN_CYTOSKELETON	0.041213	-0.0184927	5.47511	5.61152e-08	5.66764e-06	7.3352
KEGG_EPITHELIAL_CELL_SIGNALING_IN_HELICOBACTER_PYLORI_INFECTION	0.0407718	-0.0100373	5.30983	1.36981e-07	1.32871e-05	6.47319
KEGG_SMALL_CELL_LUNG_CANCER	0.040606	-0.0187988	3.77383	0.000170833	0.0126416	-0.329715
KEGG_BLADDER_CANCER	0.0403221	-0.0240122	4.60975	4.5881e-06	0.000399164	3.09959
KEGG_SULFUR_METABOLISM	0.038887	-0.021649	3.54892	0.000405968	0.0288237	-1.13931
KEGG_AMINOACYL_TRNA_BIOSYNTHESIS	0.035753	-0.0127791	2.71956	0.00665736	0.379469	-3.70413
KEGG_PANCREATIC_CANCER	0.0343417	-0.0161711	3.26828	0.00112126	0.0728816	-2.08152
KEGG_VIBRIO_CHOLERAE_INFECTION	0.0342582	-0.0145956	3.74979	0.000187799	0.0137093	-0.418539
KEGG_RIBOFLAVIN_METABOLISM	0.0307044	-0.0208183	3.18922	0.0014738	0.0928493	-2.33329
KEGG_FC_EPSILON_RI_SIGNALING_PATHWAY	0.0294159	-0.00304864	3.51406	0.000462355	0.0319025	-1.26046
KEGG_ABC_TRANSPORTERS	0.0288525	0.0127813	3.45629	0.000572193	0.0389092	-1.45868
KEGG_RETINOL_METABOLISM	0.0285874	0.0185098	2.96255	0.00312784	0.187671	-3.02159
KEGG_FATTY_ACID_METABOLISM	0.0269701	0.00427057	2.54714	0.0110192	0.561979	-4.15358
KEGG_VEGF_SIGNALING_PATHWAY	0.0267836	-0.0106011	3.78143	0.000165776	0.0124332	-0.301517
KEGG_RNA_POLYMERASE	0.0253628	-0.0202928	1.83342	0.0670564	1	-5.70435
KEGG_NOTCH_SIGNALING_PATHWAY	0.0217165	-0.0155421	2.00604	0.0451378	1	-5.37517
KEGG_HISTIDINE_METABOLISM	0.0209632	-0.00792673	2.32484	0.0202925	0.953748	-4.69019
KEGG_OXIDATIVE_PHOSPHORYLATION	0.0209106	-0.0255633	1.19083	0.234022	1	-6.67087
KEGG_ACUTE_MYELOID_LEUKEMIA	0.020257	-0.0227619	2.14071	0.0325542	1	-5.09801
KEGG_PARKINSONS_DISEASE	0.0201702	-0.0231307	1.20841	0.227193	1	-6.64986
KEGG_GLYCEROPHOSPHOLIPID_METABOLISM	0.0182462	-0.000746018	2.62741	0.00874393	0.463428	-3.94796
KEGG_CELL_CYCLE	0.0181228	-0.0267912	1.36412	0.172855	1	-6.45048
KEGG_GLYCOSPHINGOLIPID_BIOSYNTHESIS_LACTO_AND_NEOLACTO_SERIES	0.0180901	-0.01349	2.11904	0.0343486	1	-5.1438
KEGG_ARGININE_AND_PROLINE_METABOLISM	0.0180222	-0.0107619	1.76783	0.0774142	1	-5.82172
KEGG_PATHWAYS_IN_CANCER	0.0176068	-0.01666	2.16177	0.0308881	1	-5.05306
KEGG_HUNTINGTONS_DISEASE	0.016249	-0.0206387	1.29202	0.196669	1	-6.5458
KEGG_UBIQUITIN_MEDIATED_PROTEOLYSIS	0.0124823	-0.00980954	1.22266	0.221766	1	-6.63262
KEGG_RNA_DEGRADATION	0.0122675	-0.0182794	0.909345	0.363401	1	-6.96528
KEGG_GLYCINE_SERINE_AND_THREONINE_METABOLISM	0.0120555	9.57905e-05	1.19693	0.231635	1	-6.66361
KEGG_GLYCOSAMINOGLYCAN_BIOSYNTHESIS_CHONDROITIN_SULFATE	0.00793749	-0.0353615	0.710515	0.477561	1	-7.12575
KEGG_GLYOXYLATE_AND_DICARBOXYLATE_METABOLISM	0.00783408	0.00202386	0.605105	0.545255	1	-7.19487
KEGG_PROSTATE_CANCER	0.00765101	-0.0190888	0.788604	0.430543	1	-7.06742
KEGG_VALINE_LEUCINE_AND_ISOLEUCINE_BIOSYNTHESIS	0.00731822	-0.0111815	0.546969	0.58453	1	-7.22825
KEGG_HYPERTROPHIC_CARDIOMYOPATHY_HCM	0.00698244	-0.00925944	0.880927	0.378583	1	-6.99062
KEGG_ADIPOCYTOKINE_SIGNALING_PATHWAY	0.00670925	-0.00371348	0.822258	0.411138	1	-7.04041
KEGG_STEROID_HORMONE_BIOSYNTHESIS	0.00624514	0.0102068	0.533836	0.593581	1	-7.23533
KEGG_NON_HOMOLOGOUS_END_JOINING	0.00524954	-0.021387	0.338525	0.735043	1	-7.32026
KEGG_CHRONIC_MYELOID_LEUKEMIA	0.00411221	-0.0196554	0.361587	0.717742	1	-7.31221
KEGG_VALINE_LEUCINE_AND_ISOLEUCINE_DEGRADATION	0.00342233	-0.000315951	0.294782	0.768225	1	-7.33408
KEGG_CYSTEINE_AND_METHIONINE_METABOLISM	0.00225037	-0.00132522	0.306396	0.759371	1	-7.33059
KEGG_RIBOSOME	0.00184621	-0.0467012	0.0825926	0.934193	1	-7.374
KEGG_PURINE_METABOLISM	0.00141834	-0.0192051	0.222978	0.823601	1	-7.35261
KEGG_MATURITY_ONSET_DIABETES_OF_THE_YOUNG	0.000558182	-0.00435494	0.0463665	0.963028	1	-7.37633
KEGG_SELENOAMINO_ACID_METABOLISM	-0.00338128	-0.0101151	-0.321993	0.747529	1	-7.32571
KEGG_ALZHEIMERS_DISEASE	-0.00430553	-0.0253478	-0.351694	0.725146	1	-7.31573
KEGG_GLYCOSPHINGOLIPID_BIOSYNTHESIS_GANGLIO_SERIES	-0.00528403	-0.0387085	-0.435177	0.663534	1	-7.28298
KEGG_LIMONENE_AND_PINENE_DEGRADATION	-0.00578275	-0.000854377	-0.407749	0.683551	1	-7.29451
KEGG_SPHINGOLIPID_METABOLISM	-0.00690913	-0.0228386	-0.680258	0.496509	1	-7.14672
KEGG_MAPK_SIGNALING_PATHWAY	-0.00703154	-0.00885574	-1.00572	0.314807	1	-6.87334
KEGG_ADHERENS_JUNCTION	-0.0076259	-0.0167451	-0.697808	0.48547	1	-7.13467
KEGG_BASAL_TRANSCRIPTION_FACTORS	-0.00920165	-0.0145035	-0.731459	0.464681	1	-7.1107
KEGG_TIGHT_JUNCTION	-0.00983314	-0.00461423	-1.56595	0.117697	1	-6.1563
KEGG_ARRHYTHMOGENIC_RIGHT_VENTRICULAR_CARDIOMYOPATHY_ARVC	-0.0121572	-0.0139061	-1.38789	0.165499	1	-6.41794
KEGG_DILATED_CARDIOMYOPATHY	-0.0123715	-0.00836948	-1.52728	0.127028	1	-6.21579
KEGG_INSULIN_SIGNALING_PATHWAY	-0.0124172	-0.0116334	-1.50139	0.13359	1	-6.25479
KEGG_O_GLYCAN_BIOSYNTHESIS	-0.0143127	-0.00905187	-1.27207	0.203664	1	-6.57127
KEGG_NEUROTROPHIN_SIGNALING_PATHWAY	-0.0154948	-0.0161971	-1.71075	0.0874575	1	-5.9204
KEGG_GLYCEROLIPID_METABOLISM	-0.0174736	-0.0134887	-2.58176	0.00998017	0.518969	-4.06567
KEGG_MELANOMA	-0.0191641	-0.0132954	-2.51947	0.011918	0.595898	-4.22301
KEGG_ENDOCYTOSIS	-0.019418	-0.0182943	-2.68548	0.00737017	0.40565	-3.79527
KEGG_BETA_ALANINE_METABOLISM	-0.0194485	-0.00235183	-2.03624	0.0420062	1	-5.31457
KEGG_RENAL_CELL_CARCINOMA	-0.0227884	-0.0219015	-2.13431	0.0330754	1	-5.11158
KEGG_VASOPRESSIN_REGULATED_WATER_REABSORPTION	-0.0238086	-0.0109704	-2.65329	0.00810561	0.437703	-3.88031
KEGG_NITROGEN_METABOLISM	-0.0246297	0.0155485	-2.47558	0.0134773	0.648825	-4.33161
KEGG_PYRUVATE_METABOLISM	-0.0247161	-0.000600038	-2.25026	0.0246628	1	-4.85938
KEGG_CITRATE_CYCLE_TCA_CYCLE	-0.0271949	-0.0115084	-2.09959	0.0360308	1	-5.18452
KEGG_VASCULAR_SMOOTH_MUSCLE_CONTRACTION	-0.0282078	-0.00996859	-3.53241	0.000431811	0.0302268	-1.19682
KEGG_THYROID_CANCER	-0.0284562	-0.0224205	-3.01571	0.00263277	0.160599	-2.86464
KEGG_COLORECTAL_CANCER	-0.0289896	-0.0192182	-2.48192	0.0132413	0.648825	-4.31603
KEGG_AMYOTROPHIC_LATERAL_SCLEROSIS_ALS	-0.0303394	-0.0155653	-3.33482	0.000886932	0.0585375	-1.86497
KEGG_TGF_BETA_SIGNALING_PATHWAY	-0.030478	-0.00474869	-3.06539	0.00223596	0.138629	-2.71547
KEGG_LYSINE_DEGRADATION	-0.0305079	-0.0080037	-2.74312	0.0062017	0.359699	-3.64048
KEGG_STEROID_BIOSYNTHESIS	-0.0318059	-0.0141651	-2.14406	0.0322843	1	-5.09089
KEGG_GNRH_SIGNALING_PATHWAY	-0.0320457	-0.00625473	-4.03103	6.00266e-05	0.00468208	0.655192
KEGG_NON_SMALL_CELL_LUNG_CANCER	-0.0326626	-0.0157872	-3.36856	0.000786307	0.0526826	-1.75353
KEGG_ALANINE_ASPARTATE_AND_GLUTAMATE_METABOLISM	-0.0331437	0.000669982	-3.20259	0.00140778	0.0900976	-2.29114
KEGG_BIOSYNTHESIS_OF_UNSATURATED_FATTY_ACIDS	-0.0359335	-0.000163011	-2.85326	0.00442229	0.260915	-3.33568
KEGG_PROGESTERONE_MEDIATED_OOCYTE_MATURATION	-0.0381555	-0.0174615	-4.19776	2.95149e-05	0.00233168	1.32713
KEGG_CIRCADIAN_RHYTHM_MAMMAL	-0.0410225	-0.00187759	-2.6913	0.00724376	0.40565	-3.77978
KEGG_BASAL_CELL_CARCINOMA	-0.0414102	-0.00762149	-4.51591	7.1055e-06	0.000596862	2.68189
KEGG_GLYCOSAMINOGLYCAN_BIOSYNTHESIS_HEPARAN_SULFATE	-0.0414381	-0.0138921	-3.93542	8.9171e-05	0.00686617	0.281736
KEGG_GLIOMA	-0.0422493	-0.0164562	-4.70003	2.98979e-06	0.000266091	3.5092
KEGG_INOSITOL_PHOSPHATE_METABOLISM	-0.0439423	-0.00549347	-4.57362	5.43463e-06	0.000461943	2.93781
KEGG_TASTE_TRANSDUCTION	-0.0439708	0.0243475	-4.4993	7.67111e-06	0.000629031	2.60882
KEGG_OOCYTE_MEIOSIS	-0.044598	-0.0140352	-5.02962	5.88541e-07	5.41458e-05	5.0687
KEGG_MTOR_SIGNALING_PATHWAY	-0.0500412	-0.0105363	-5.7812	1.00873e-08	1.06925e-06	8.99687
KEGG_BUTANOATE_METABOLISM	-0.052489	-0.00515361	-4.59074	5.01635e-06	0.000431406	3.01432
KEGG_MELANOGENESIS	-0.057647	-0.0113859	-7.43639	2.3287e-13	3.0506e-11	19.4123
KEGG_ALDOSTERONE_REGULATED_SODIUM_REABSORPTION	-0.0589648	-0.00774978	-5.36204	1.03604e-07	1.01532e-05	6.74277
KEGG_DORSO_VENTRAL_AXIS_FORMATION	-0.0606794	-0.00277556	-5.19663	2.48922e-07	2.38966e-05	5.89715
KEGG_TYPE_II_DIABETES_MELLITUS	-0.0623749	-0.0057746	-6.02273	2.458e-09	2.75296e-07	10.3674
KEGG_ENDOMETRIAL_CANCER	-0.0635622	-0.0198395	-5.86862	6.08653e-09	6.57345e-07	9.48692
KEGG_CARDIAC_MUSCLE_CONTRACTION	-0.0647249	-0.0182425	-4.88343	1.22481e-06	0.000110232	4.36457
KEGG_AXON_GUIDANCE	-0.0649426	-0.0186	-7.82667	1.34547e-14	1.85675e-12	22.2085
KEGG_PROPANOATE_METABOLISM	-0.0658166	0.000103754	-5.50337	4.80579e-08	4.94997e-06	7.48508
KEGG_HEDGEHOG_SIGNALING_PATHWAY	-0.068309	0.00303283	-8.03879	2.71276e-15	3.79786e-13	23.7808
KEGG_PHOSPHATIDYLINOSITOL_SIGNALING_SYSTEM	-0.0720816	-0.00743516	-6.94792	6.92003e-12	8.78844e-10	16.0925
KEGG_WNT_SIGNALING_PATHWAY	-0.0785747	-0.0107761	-9.69237	3.07977e-21	4.68124e-19	37.2594
KEGG_OLFACTORY_TRANSDUCTION	-0.0794984	0.00722801	-6.4614	1.66281e-10	1.97874e-08	12.9888
KEGG_GAP_JUNCTION	-0.0804956	-0.0127626	-8.7985	6.53823e-18	9.54581e-16	29.709
KEGG_PROXIMAL_TUBULE_BICARBONATE_RECLAMATION	-0.0837382	0.00379493	-6.35434	3.25804e-10	3.74675e-08	12.3334
KEGG_ERBB_SIGNALING_PATHWAY	-0.0871354	-0.0104759	-9.25016	1.46891e-19	2.18868e-17	33.4482
KEGG_NEUROACTIVE_LIGAND_RECEPTOR_INTERACTION	-0.088355	0.00995579	-7.62182	6.10286e-14	8.17783e-12	20.725
KEGG_CALCIUM_SIGNALING_PATHWAY	-0.0888512	-0.00347875	-8.47551	8.964e-17	1.28185e-14	27.1326
KEGG_TERPENOID_BACKBONE_BIOSYNTHESIS	-0.0911668	-0.0155809	-5.40913	8.03651e-08	7.95614e-06	6.98809
KEGG_LONG_TERM_DEPRESSION	-0.0977656	-0.00299538	-10.6421	4.73593e-25	7.43541e-23	45.9292
KEGG_LONG_TERM_POTENTIATION	-0.123454	-0.0149513	-11.1218	4.41821e-27	7.02496e-25	50.5503

## Sheet: Table S4
Table S4 The result of differential expression analysis (Cluster 2 vs Cluster 1).
Gene symbol	logFC	adj.P.Val
CHI3L1	-3.84252	9.26519e-76
CHI3L2	-3.62618	1.7987e-118
TIMP1	-3.60365	2.02176e-107
LTF	-3.09788	4.86376e-70
NNMT	-3.03702	3.95423e-93
SERPINA3	-3.03575	5.0907e-93
S100A10	-2.93211	4.18894e-123
IGKC	-2.92049	6.20604e-65
C3	-2.90269	1.35457e-128
S100A11	-2.8582	1.13704e-151
EMP3	-2.82943	4.6117e-115
ANXA1	-2.75501	3.84498e-92
IGHG1	-2.72687	1.11506e-56
S100A4	-2.71005	1.36761e-141
IGFBP2	-2.70358	1.39718e-67
TYMP	-2.69419	9.277e-144
ANXA2	-2.66903	3.75157e-119
SPP1	-2.65083	5.24689e-83
SPOCD1	-2.6252	1.42781e-79
IFI30	-2.6055	8.79324e-139
PDPN	-2.54519	9.35995e-94
CCL2	-2.53107	3.37036e-87
S100A6	-2.50614	2.56975e-102
C1R	-2.45316	3.9588e-118
CAPG	-2.44399	1.57093e-142
FXYD5	-2.43363	1.72132e-118
HSPB1	-2.43268	3.93434e-94
IFITM3	-2.43065	6.62756e-109
PLEKHA4	-2.42359	1.79211e-109
CLIC1	-2.42326	1.5198e-150
FCER1G	-2.42259	6.40882e-121
RARRES2	-2.41139	7.73352e-65
CYBA	-2.41091	1.42352e-145
VIM	-2.39707	5.3466e-103
IGLC3	-2.38422	3.23102e-58
NAPSB	-2.38191	1.99537e-110
TNFRSF12A	-2.37635	1.46654e-87
AEBP1	-2.3737	1.72367e-84
GBP2	-2.36956	1.3069e-128
SERPING1	-2.36431	1.53696e-117
MGP	-2.34483	4.14451e-73
FABP5	-2.34459	3.04164e-69
AC015936.3	-2.33761	1.55709e-81
HAMP	-2.33352	2.29319e-105
FCGR1A	-2.33144	8.22765e-118
AIF1	-2.32035	4.45114e-114
TGFBI	-2.31713	1.00851e-89
IGHA1	-2.30179	2.21773e-59
CARD16	-2.28978	2.28243e-169
MS4A6A	-2.28672	1.62414e-109
APOC2	-2.27806	5.56391e-103
RBP1	-2.27017	7.95641e-64
IGLC1	-2.26814	2.36478e-55
TYROBP	-2.26151	8.83061e-145
C1QB	-2.25748	7.76664e-137
RP11-161H23.5	-2.25406	3.16736e-66
HLA-DRA	-2.24907	1.35567e-89
S100A8	-2.24666	6.937e-70
HLA-DRB1	-2.24134	2.54824e-65
LGALS1	-2.23961	3.31821e-97
CP	-2.23101	5.55122e-90
CD163	-2.23084	2.37718e-77
ALOX5AP	-2.22863	2.0095e-114
CD74	-2.21349	5.50074e-123
HLA-B	-2.21278	9.41459e-107
METTL7B	-2.21102	1.63331e-78
SERPINA1	-2.20616	1.00853e-144
CD14	-2.19866	1.41778e-127
VAMP5	-2.19564	1.98815e-117
NPC2	-2.19434	8.10079e-124
HSPA7	-2.18678	1.05064e-100
IGHG2	-2.1708	1.23569e-53
SAA1	-2.16588	5.01814e-50
MIR4435-1HG	-2.1649	5.14758e-85
VAMP8	-2.16381	2.99231e-149
C4B	-2.15836	1.27693e-81
LINC00152	-2.15733	1.82838e-82
PLA2G2A	-2.15475	1.68556e-51
PLP2	-2.14867	2.68114e-105
LAPTM5	-2.14739	1.21496e-135
S100A9	-2.14043	9.00437e-62
GMFG	-2.14015	8.66064e-124
COL6A2	-2.13969	1.32278e-65
SPI1	-2.13489	1.81328e-139
FCGR3A	-2.13241	2.24998e-117
SLC11A1	-2.13077	1.01928e-114
SEC61G	-2.12791	6.32014e-54
TMSB10	-2.12733	1.63536e-80
PLAU	-2.12047	6.2492e-98
TREM2	-2.11952	2.507e-120
FTL	-2.11012	4.93448e-109
TMEM176B	-2.10685	8.00123e-120
FLNA	-2.10518	1.45181e-110
B2M	-2.09831	6.523e-86
C1QA	-2.0931	2.20584e-132
TMSB4X	-2.09182	1.43994e-91
ISG15	-2.09018	1.84955e-80
COL1A1	-2.08931	3.26051e-49
PCED1B-AS1	-2.08571	3.59901e-142
GPNMB	-2.07256	2.91996e-70
HCST	-2.06117	3.05892e-112
PYCARD	-2.05463	1.64979e-140
HLA-DPB1	-2.05447	1.37309e-76
IFITM2	-2.04801	1.54545e-92
ABCC3	-2.04783	1.28812e-77
SLC15A3	-2.04423	3.6668e-144
MT2A	-2.03993	9.39414e-64
CTD-2192J16.22	-2.0378	2.45347e-56
HLA-DPA1	-2.03638	4.05516e-80
CTSC	-2.0359	1.6307e-129
CD68	-2.03222	1.66876e-112
HLA-DMA	-2.02452	8.90672e-119
AC011558.5	-2.02099	5.68767e-61
BST2	-2.01527	4.65597e-127
LY96	-2.01505	3.43892e-129
RARRES3	-2.01231	1.23008e-101
IGLC2	-2.01049	7.66231e-52
IL32	-2.00909	2.6736e-85
STAB1	-2.00431	1.89264e-111
MMP9	-1.99976	5.36781e-42
ITGB4	-1.9988	3.02236e-95
C4A	-1.9939	2.29496e-77
MYL12A	-1.99146	8.47668e-113
CFI	-1.98537	2.95449e-89
TAGLN2	-1.97828	1.90397e-90
GNG5	-1.97379	3.61501e-85
TMEM176A	-1.97094	1.60037e-94
PLAUR	-1.96815	2.50302e-105
MUC1	-1.96774	5.95643e-101
GSDMD	-1.95181	5.73266e-125
LST1	-1.94697	2.67563e-104
RP5-977B1.11	-1.94423	6.45015e-38
ISG20	-1.94379	5.86084e-119
ITGB2	-1.94337	3.4366e-129
HMOX1	-1.9417	1.71678e-86
EMILIN1	-1.94048	2.94324e-103
LGALS3	-1.93599	6.4068e-70
CD44	-1.92646	1.16404e-72
MRC2	-1.92217	3.18856e-102
C1QC	-1.92109	5.83733e-106
CD99	-1.91282	9.06304e-81
BGN	-1.90747	2.52596e-76
HOTAIRM1	-1.90613	1.36343e-75
LAMB2	-1.90353	7.26423e-111
GYPC	-1.90296	1.50683e-126
RCN3	-1.89673	1.23976e-99
TSPO	-1.89276	2.18081e-101
POSTN	-1.88797	2.21533e-40
HLA-DMB	-1.88763	1.46314e-123
FCGBP	-1.8841	1.40082e-74
FAM20C	-1.88282	4.24779e-108
SERPINE1	-1.87655	1.98123e-52
NUPR1	-1.87058	2.25989e-65
IL18	-1.87026	3.45973e-135
CEBPD	-1.86487	8.22365e-91
SLPI	-1.85999	1.12019e-55
RP11-386G11.10	-1.85862	5.69138e-34
SOCS3	-1.85708	1.26597e-50
ARHGDIB	-1.85632	1.32981e-112
PSMB9	-1.85065	1.38395e-106
TCIRG1	-1.84943	9.55904e-143
PDLIM4	-1.84897	4.53066e-57
CASP4	-1.84383	3.37879e-147
C1orf162	-1.84371	1.03428e-129
GBP1	-1.83937	1.14709e-87
UPP1	-1.83604	1.72543e-92
CD63	-1.83526	2.25859e-102
C1S	-1.8352	2.41971e-86
APOC1	-1.83434	4.42551e-63
PGAM2	-1.83434	4.16805e-59
COPZ2	-1.83253	3.60883e-103
SOD3	-1.8236	1.94125e-67
SIPA1	-1.82061	1.06801e-107
CPVL	-1.81876	1.18823e-115
SERPINH1	-1.81617	3.29281e-75
TAGLN	-1.81517	1.01481e-70
CYR61	-1.81478	3.91735e-56
MAOB	-1.80908	2.77395e-45
PDLIM1	-1.80618	3.84206e-73
MICALL2	-1.80389	3.79701e-86
EFEMP1	-1.79638	9.28015e-60
CTD-2540B15.11	-1.79622	2.34324e-46
GPX1	-1.79421	2.60936e-104
RAB32	-1.7907	1.03004e-136
PTPN6	-1.78827	1.51969e-150
FERMT3	-1.78676	1.51969e-150
ZFP36	-1.78648	1.46334e-70
EVA1C	-1.78388	2.2871e-92
RAB34	-1.78362	2.30295e-87
ARPC1B	-1.78232	4.13869e-145
IGHG3	-1.77672	5.17641e-48
EFEMP2	-1.76627	7.67439e-83
VSIG4	-1.76561	2.85723e-91
PLXND1	-1.7656	2.55155e-100
SHKBP1	-1.76554	1.1891e-96
UCP2	-1.7651	3.02526e-107
UNC93B1	-1.75962	1.18337e-152
RAB13	-1.75874	1.81292e-85
CFD	-1.75663	2.60943e-82
AGTRAP	-1.755	7.86003e-146
PRR24	-1.75435	1.13163e-76
IFI44	-1.75255	1.46508e-94
NCF1	-1.75193	4.68138e-147
HLA-F	-1.7509	9.67663e-115
TNFRSF1A	-1.75079	3.7946e-141
C2	-1.75015	1.67761e-122
CD37	-1.75007	6.33515e-125
SFRP4	-1.74764	7.99329e-79
HLA-DQB1	-1.74513	9.66528e-29
FN1	-1.74389	6.69128e-56
COL1A2	-1.74241	1.38816e-45
SERPINB6	-1.74019	1.76251e-100
PCOLCE	-1.73794	1.28759e-72
GDF15	-1.73786	6.61731e-66
GPSM3	-1.73735	4.89636e-148
TNFAIP2	-1.73518	2.04275e-99
S100A13	-1.7344	3.44549e-47
ODF3B	-1.73421	4.56275e-94
FAM181A	-1.73085	9.41596e-82
MSR1	-1.72993	2.5448e-89
CCL5	-1.72972	2.31296e-108
LGALS9	-1.72932	1.1564e-121
BCL2A1	-1.72698	1.39487e-103
CAPS	-1.72529	8.49518e-81
STXBP2	-1.72469	3.56659e-124
BRI3	-1.72453	2.46518e-72
STEAP3	-1.72381	2.52457e-83
FCGRT	-1.72299	1.15123e-138
IGFBP3	-1.72056	1.91715e-37
TREM1	-1.71541	4.52826e-58
OCIAD2	-1.71518	4.83793e-45
COL3A1	-1.71205	1.91288e-32
MT1E	-1.70812	4.03095e-42
FCGR2A	-1.70793	1.00301e-102
HLA-A	-1.70662	8.20184e-80
SRGN	-1.70631	1.22156e-71
MMP14	-1.70415	8.50594e-62
SLN	-1.70378	4.32017e-36
CASP1	-1.69974	2.19713e-157
MT1L	-1.69847	5.99945e-64
SLC16A3	-1.69777	9.52341e-89
PSMB8	-1.69644	4.88126e-115
SAT1	-1.69326	4.39717e-94
EVA1B	-1.69177	2.09939e-97
RNASET2	-1.69044	1.379e-123
PYGL	-1.6889	4.89829e-103
NDUFA3	-1.68717	4.77379e-39
RP5-940J5.9	-1.68321	7.85171e-42
RRAS	-1.68195	7.75087e-107
CCDC109B	-1.68125	6.8367e-85
PSME2	-1.68113	9.91111e-88
RGS10	-1.67933	1.02167e-84
CRNDE	-1.67622	5.6181e-51
SOD2	-1.67516	1.23276e-58
MGST1	-1.67308	6.89253e-47
HSPB6	-1.67253	4.48696e-59
LY86	-1.67174	4.47641e-98
FTH1	-1.67082	9.07132e-53
BUD31	-1.67053	2.39192e-59
ROMO1	-1.6679	2.30675e-46
ARHGAP4	-1.66664	7.51107e-123
ALOX5	-1.66442	1.95246e-92
MAN1C1	-1.66156	1.08652e-71
PARVG	-1.66142	2.01755e-148
MSN	-1.66128	6.29261e-74
AP2S1	-1.65929	2.60894e-59
S100A3	-1.65696	3.66929e-84
LILRB4	-1.65646	3.12301e-108
FCGR2B	-1.65416	3.32092e-70
SH3BGRL3	-1.65322	3.75453e-91
CD53	-1.65147	2.00548e-96
FAM26F	-1.63396	3.98134e-121
HSPA6	-1.63357	4.56838e-77
H2AFJ	-1.62757	1.23473e-95
G0S2	-1.62713	9.14369e-55
FAM20A	-1.62453	6.91222e-91
IGFLR1	-1.624	4.38751e-123
AC012615.1	-1.62319	2.94662e-35
SHFM1	-1.62181	7.28329e-50
LUM	-1.62112	6.63932e-49
RNASE2	-1.61914	3.33741e-103
HP	-1.61806	2.89201e-38
ACTB	-1.6176	2.85671e-67
NCF4	-1.61717	6.19967e-153
SNRPD2	-1.617	1.64361e-49
LAIR1	-1.61671	5.99021e-117
VASN	-1.61553	6.56339e-79
EGR1	-1.61509	8.18693e-41
CXCR4	-1.61453	4.23614e-90
RGS1	-1.61443	3.7366e-41
MS4A4A	-1.61356	8.66859e-89
C1orf85	-1.61169	4.84145e-113
A2M	-1.6108	1.01491e-90
LPAR6	-1.60914	1.3632e-119
NOP10	-1.60825	1.18672e-55
MT1M	-1.60795	1.28005e-39
HLA-C	-1.60567	7.29903e-37
RPS19	-1.60419	1.11727e-42
EMILIN2	-1.59992	1.4058e-83
SRPX2	-1.59744	6.68601e-72
IER3	-1.59583	8.02763e-76
ANXA5	-1.59337	2.1131e-72
DUSP23	-1.59092	1.49028e-93
MDK	-1.59033	5.48223e-48
PIFO	-1.58974	3.87698e-79
CD52	-1.58964	3.07213e-65
FCGR1B	-1.58923	2.31124e-91
PTRF	-1.58902	1.01593e-88
FCGR2C	-1.58626	1.10116e-59
C5AR1	-1.58295	7.91205e-104
LIPE-AS1	-1.58086	7.73464e-57
TUBB6	-1.58001	7.5957e-87
SQRDL	-1.5724	2.45211e-156
COL4A2	-1.57222	3.92551e-34
TRIP6	-1.57107	2.84864e-114
SMIM4	-1.56981	1.54787e-66
TNFRSF14	-1.56859	3.25829e-122
FAH	-1.56594	6.67633e-92
JOSD2	-1.56592	1.74656e-66
MINOS1	-1.5641	3.20971e-51
PPIB	-1.56184	4.03462e-74
HEXB	-1.55939	6.42592e-106
MAP3K6	-1.55914	1.2716e-80
TXNDC17	-1.55786	6.35674e-66
TNC	-1.5571	2.84189e-42
PLSCR1	-1.5556	1.93026e-85
C1orf54	-1.55546	3.46126e-97
OLFML3	-1.55511	3.88619e-119
TGFB1	-1.55272	4.30709e-115
RP11-316M1.12	-1.55192	2.73232e-48
RPL28	-1.55055	1.74579e-46
IFI16	-1.54996	2.68521e-71
ICAM1	-1.54779	1.4821e-74
RPL11	-1.54634	1.07483e-35
CTSL	-1.54361	2.43607e-89
LYZ	-1.54342	1.31312e-52
CD58	-1.5429	4.7391e-109
GGT5	-1.54088	1.31813e-71
RP11-626G11.3	-1.53808	4.655e-88
HSPG2	-1.53532	7.1626e-57
MILR1	-1.53475	4.17214e-127
TUBA1C	-1.53405	6.12884e-58
DHRS3	-1.53393	1.75497e-97
RP11-138I1.4	-1.53211	2.98676e-24
NKG7	-1.53139	6.62776e-86
EMP1	-1.53051	1.30762e-48
MYL9	-1.53015	1.67048e-57
C19orf24	-1.53012	2.54931e-62
LOXL1	-1.5297	2.29816e-61
BATF3	-1.5291	1.33431e-88
SCIN	-1.52683	1.3382e-78
CD248	-1.52603	3.78796e-56
RPS28	-1.52476	6.37132e-24
DNALI1	-1.52452	3.61949e-84
IGFBP4	-1.52449	3.40417e-62
CCL3	-1.52377	2.67623e-33
PRDX1	-1.52353	1.32313e-69
PVRL2	-1.52	1.4531e-89
VMO1	-1.51929	1.46301e-87
ZYX	-1.51752	6.02569e-78
LAMTOR2	-1.51582	3.53685e-68
HCLS1	-1.51539	1.31117e-115
FPR1	-1.51464	1.55948e-84
DEF6	-1.51277	1.89321e-147
BCL3	-1.50892	8.72106e-85
CLEC2B	-1.50857	2.56959e-128
PRDX6	-1.50618	2.09454e-78
IRF7	-1.50589	4.10594e-113
GADD45A	-1.50407	9.02515e-54
WAS	-1.50405	3.11017e-125
PI3	-1.50113	4.25298e-32
RHOC	-1.5008	3.42724e-107
EHBP1L1	-1.50018	2.15294e-84
MYT1L	1.50334	8.12155e-55
SCRT1	1.50928	6.01158e-51
SEZ6L	1.51073	1.51349e-40
CHGB	1.51477	9.59833e-34
HIST1H4C	1.52013	2.06661e-15
ATRNL1	1.53228	9.21907e-73
JPH3	1.54778	3.3032e-42
FAM163B	1.57301	3.02121e-33
RN7SL3	1.61931	7.83651e-18
CHGA	1.66987	1.96381e-30
RN7SL2	1.71263	2.83187e-20
TNR	1.75524	5.9094e-51
CDR1	1.75534	5.47426e-64
NSG2	1.8547	1.10681e-40
SVOP	1.86213	7.44071e-58
INA	1.87257	4.88973e-52
RPPH1	1.94447	2.05015e-12
CPLX2	2.01227	4.01049e-39

## Sheet: Table S5
Table S5 Functional enrichment analyses of subclass differentially expressed genes(Cluster 2 vs Cluster 1)
ID	Description	GeneRatio	BgRatio	pvalue	p.adjust	qvalue	ONTOLOGY	Count	CHI3L1/LTF/SERPINA3/C3/S100A11/ANXA2/FCER1G/CYBA/FABP5/TYROBP/S100A8/HLA-B/SERPINA1/CD14/NPC2/VAMP8/S100A9/GMFG/SLC11A1/PLAU/FTL/B2M/PYCARD/CTSC/CD68/BST2/MMP9/PLAUR/GSDMD/ITGB2/LGALS3/CD44/SLPI/TCIRG1/CD63/PTPN6/CFD/SERPINB6/STXBP2/BRI3/FCGR2A/RNASET2/PYGL/MGST1/FTH1/ALOX5/CD53/HSPA6/RNASE2/HP/LAIR1/HLA-C/C5AR1/HEXB/LYZ/CD58/LAMTOR2/FPR1/PRDX6
GO:0043312	neutrophil degranulation	59/340	487/18866	7.24581e-32	1.90085e-28	1.3593e-28	BP	59	CHI3L1/LTF/SERPINA3/C3/S100A11/ANXA2/FCER1G/CYBA/FABP5/TYROBP/S100A8/HLA-B/SERPINA1/CD14/NPC2/VAMP8/S100A9/GMFG/SLC11A1/PLAU/FTL/B2M/PYCARD/CTSC/CD68/BST2/MMP9/PLAUR/GSDMD/ITGB2/LGALS3/CD44/SLPI/TCIRG1/CD63/PTPN6/CFD/SERPINB6/STXBP2/BRI3/FCGR2A/RNASET2/PYGL/MGST1/FTH1/ALOX5/CD53/HSPA6/RNASE2/HP/LAIR1/HLA-C/C5AR1/HEXB/LYZ/CD58/LAMTOR2/FPR1/PRDX6
GO:0002283	neutrophil activation involved in immune response	59/340	490/18866	1.0184e-31	1.90085e-28	1.3593e-28	BP	59	IFI30/CCL2/IFITM3/VIM/GBP2/FCGR1A/AIF1/HLA-DRA/HLA-DRB1/HLA-B/SLC11A1/B2M/HLA-DPB1/IFITM2/MT2A/HLA-DPA1/BST2/CD44/SOCS3/GBP1/HLA-F/HLA-DQB1/CCL5/LGALS9/STXBP2/HLA-A/CASP1/HLA-C/FCGR1B/ICAM1/CD58/CCL3/ZYX/IRF7/WAS
GO:0034341	response to interferon-gamma	35/340	202/18866	2.1814e-24	2.71439e-21	1.94107e-21	BP	35	LTF/IGKC/C3/IGHG1/CCL2/C1R/RARRES2/IGLC3/SERPING1/IGHA1/IGLC1/C1QB/S100A8/HLA-DRB1/IGHG2/C4B/PLA2G2A/S100A9/SLC11A1/TREM2/C1QA/IGLC2/C4A/CFI/C1QC/SLPI/C1S/PTPN6/IGHG3/VSIG4/CFD/C2/HLA-DQB1/TREM1/HLA-A/ROMO1/ALOX5/FCGR2B/A2M/RPS19/C5AR1/LYZ/BCL3/PI3/CHGA
GO:0006959	humoral immune response	45/340	377/18866	4.31547e-24	4.02742e-21	2.88001e-21	BP	45	IFI30/FCER1G/CYBA/FCGR1A/HLA-DRA/HLA-DRB1/CD74/HLA-B/VAMP8/SLC11A1/TREM2/B2M/PYCARD/HLA-DPB1/HLA-DPA1/CD68/HLA-DMA/HLA-DMB/PSMB9/RAB32/RAB34/NCF1/HLA-F/HLA-DQB1/HLA-A/PSMB8/PSME2/AP2S1/FCGR2B/NCF4/HLA-C/FCGR1B/ICAM1/CTSL/WAS
GO:0019882	antigen processing and presentation	35/340	232/18866	2.6347e-22	1.96707e-19	1.40665e-19	BP	35	IFI30/CCL2/VIM/GBP2/FCGR1A/AIF1/HLA-DRA/HLA-DRB1/HLA-B/B2M/HLA-DPB1/MT2A/HLA-DPA1/CD44/SOCS3/GBP1/HLA-F/HLA-DQB1/CCL5/LGALS9/STXBP2/HLA-A/CASP1/HLA-C/FCGR1B/ICAM1/CD58/CCL3/ZYX/IRF7/WAS
GO:0071346	cellular response to interferon-gamma	31/340	182/18866	1.75536e-21	1.09213e-18	7.80982e-19	BP	31	IGKC/C3/ANXA1/IGHG1/C1R/FCER1G/IGLC3/SERPING1/IGLC1/TYROBP/C1QB/CD74/HLA-B/IGHG2/VAMP8/C4B/B2M/C1QA/PYCARD/BST2/IGLC2/C4A/CFI/ITGB2/HMOX1/LGALS3/C1QC/HLA-DMB/IL18/C1S/PTPN6/IGHG3/VSIG4/HLA-F/C2/LGALS9/STXBP2/HLA-A/FCGR2B/A2M/RPS19/C5AR1/TNFRSF14/TGFB1/ICAM1/WAS
GO:0002697	regulation of immune effector process	46/340	470/18866	5.34849e-21	2.85228e-18	2.03967e-18	BP	46	IGKC/C3/IGHG1/C1R/FCER1G/IGLC3/SERPING1/IGHA1/IGLC1/C1QB/HLA-DRB1/CD74/HLA-B/IGHG2/C4B/SLC11A1/B2M/C1QA/CTSC/IGLC2/C4A/CFI/C1QC/IL18/TCIRG1/C1S/PTPN6/IGHG3/HLA-F/C2/HLA-DQB1/LGALS9/HLA-A/FCGR2B/TGFB1/ICAM1/PRDX1/BCL3/IRF7/WAS
GO:0002449	lymphocyte mediated immunity	40/340	366/18866	4.42425e-20	2.06447e-17	1.4763e-17	BP	40	IFI30/FCER1G/CYBA/FCGR1A/HLA-DRA/HLA-DRB1/CD74/HLA-B/VAMP8/SLC11A1/TREM2/B2M/PYCARD/HLA-DPB1/HLA-DPA1/HLA-DMA/HLA-DMB/PSMB9/NCF1/HLA-F/HLA-DQB1/HLA-A/PSMB8/PSME2/AP2S1/FCGR2B/NCF4/HLA-C/FCGR1B/CTSL
GO:0048002	antigen processing and presentation of peptide antigen	30/340	194/18866	1.40593e-19	5.83149e-17	4.17011e-17	BP	30	IGKC/C3/ANXA1/IGHG1/C1R/FCER1G/IGLC3/SERPING1/IGHA1/IGLC1/C1QB/HLA-DRB1/CD74/HLA-B/IGHG2/C4B/SLC11A1/B2M/C1QA/CTSC/IGLC2/C4A/CFI/C1QC/IL18/TCIRG1/C1S/PTPN6/IGHG3/HLA-F/C2/HLA-DQB1/HLA-A/FCGR2B/TGFB1/ICAM1/BCL3/IRF7/WAS
GO:0002460	adaptive immune response based on somatic recombination of immune receptors built from immunoglobulin superfamily domains	39/340	370/18866	4.82586e-19	1.80149e-16	1.28825e-16	BP	39	IFI30/FCER1G/CYBA/FCGR1A/HLA-DRA/HLA-DRB1/CD74/HLA-B/VAMP8/B2M/HLA-DPB1/HLA-DPA1/HLA-DMA/HLA-DMB/PSMB9/NCF1/HLA-F/HLA-DQB1/HLA-A/PSMB8/PSME2/AP2S1/FCGR2B/NCF4/HLA-C/FCGR1B/CTSL
GO:0002478	antigen processing and presentation of exogenous peptide antigen	27/340	177/18866	1.41351e-17	4.79693e-15	3.43029e-15	BP	27	LTF/IGKC/IGHG1/FCER1G/RARRES2/CYBA/IGLC3/GBP2/HAMP/IGHA1/IGLC1/S100A8/IGHG2/PLA2G2A/S100A9/SLC11A1/TREM2/ISG15/PYCARD/IGLC2/STAB1/GSDMD/SERPINE1/SLPI/IGHG3/TNFRSF1A/HLA-A/ROMO1/HP/RPS19/C5AR1/TNFRSF14/LYZ/BCL3/PI3/CHGA
GO:0042742	defense response to bacterium	36/340	348/18866	2.19991e-17	6.84355e-15	4.89384e-15	BP	36	IFI30/FCER1G/CYBA/FCGR1A/HLA-DRA/HLA-DRB1/CD74/HLA-B/VAMP8/B2M/HLA-DPB1/HLA-DPA1/HLA-DMA/HLA-DMB/PSMB9/NCF1/HLA-F/HLA-DQB1/HLA-A/PSMB8/PSME2/AP2S1/FCGR2B/NCF4/HLA-C/FCGR1B/CTSL
GO:0019884	antigen processing and presentation of exogenous antigen	27/340	185/18866	4.5043e-17	1.29343e-14	9.24932e-15	BP	27	IGKC/C3/IGHG1/C1R/FCER1G/IGLC3/SERPING1/IGHA1/IGLC1/C1QB/HLA-DRB1/CD74/IGHG2/C4B/C1QA/IGLC2/C4A/CFI/C1QC/TCIRG1/C1S/PTPN6/IGHG3/C2/HLA-DQB1/FCGR2B/TGFB1/BCL3/IRF7
GO:0016064	immunoglobulin mediated immune response	29/340	227/18866	1.18219e-16	3.15222e-14	2.25415e-14	BP	29	IFI30/GBP2/FCGR1A/HLA-DRA/HLA-DRB1/HLA-B/B2M/HLA-DPB1/MT2A/HLA-DPA1/CD44/SOCS3/GBP1/HLA-F/HLA-DQB1/HLA-A/HLA-C/FCGR1B/ICAM1/IRF7
GO:0060333	interferon-gamma-mediated signaling pathway	20/340	91/18866	1.53162e-16	3.81169e-14	2.72575e-14	BP	20	IGKC/C3/IGHG1/C1R/FCER1G/IGLC3/SERPING1/IGHA1/IGLC1/C1QB/HLA-DRB1/CD74/IGHG2/C4B/C1QA/IGLC2/C4A/CFI/C1QC/TCIRG1/C1S/PTPN6/IGHG3/C2/HLA-DQB1/FCGR2B/TGFB1/BCL3/IRF7
GO:0019724	B cell mediated immunity	29/340	230/18866	1.69049e-16	3.94412e-14	2.82044e-14	BP	29	IGKC/C3/IGHG1/C1R/IGLC3/SERPING1/IGLC1/C1QB/IGHG2/C4B/C1QA/IGLC2/C4A/CFI/C1QC/C1S/PTPN6/IGHG3/VSIG4/C2/FCGR2B/A2M/C5AR1
GO:0002920	regulation of humoral immune response	23/340	134/18866	2.60004e-16	5.70938e-14	4.08279e-14	BP	23	IGKC/C3/IGHG1/C1R/IGLC3/SERPING1/IGHA1/IGLC1/C1QB/HLA-DRB1/IGHG2/C4B/C1QA/IGLC2/C4A/CFI/C1QC/C1S/PTPN6/IGHG3/C2/HLA-DQB1/FCGR2B/BCL3
GO:0002455	humoral immune response mediated by circulating immunoglobulin	24/340	155/18866	6.59658e-16	1.36806e-13	9.783e-14	BP	24	IGKC/C3/IGHG1/C1R/IGLC3/SERPING1/IGLC1/C1QB/IGHG2/C4B/C1QA/IGLC2/C4A/CFI/C1QC/C1S/IGHG3/VSIG4/C2/A2M/C5AR1
GO:0030449	regulation of complement activation	21/340	115/18866	1.44126e-15	2.8317e-13	2.02495e-13	BP	21	IGKC/ANXA1/IGHG1/IGFBP2/PDPN/CCL2/FCER1G/IGLC3/AIF1/IGHA1/IGLC1/TYROBP/LGALS1/CD74/IGHG2/VAMP8/TREM2/PYCARD/HLA-DPB1/HLA-DPA1/CTSC/IGLC2/ITGB2/HLA-DMB/IL18/PTPN6/IGHG3/HLA-F/CCL5/LGALS9/HLA-A/MMP14/LILRB4/MDK/TNFRSF14/TGFB1/CCL3
GO:0050867	positive regulation of cell activation	37/340	421/18866	1.56679e-15	2.92441e-13	2.09125e-13	BP	37	IGKC/ANXA1/IGHG1/IGFBP2/CCL2/FCER1G/IGLC3/AIF1/IGHA1/IGLC1/TYROBP/LGALS1/CD74/IGHG2/VAMP8/TREM2/PYCARD/HLA-DPB1/HLA-DPA1/CTSC/IGLC2/ITGB2/HLA-DMB/IL18/PTPN6/IGHG3/HLA-F/CCL5/LGALS9/HLA-A/MMP14/LILRB4/MDK/TNFRSF14/TGFB1/CCL3
GO:0002696	positive regulation of leukocyte activation	36/340	406/18866	2.94021e-15	5.22658e-13	3.73753e-13	BP	36	LTF/ANXA1/CCL2/FCER1G/SERPING1/TYROBP/HLA-DRB1/CD74/HLA-B/TMEM176B/GPNMB/CD68/BST2/TMEM176A/LST1/HMOX1/EMILIN1/LGALS3/C1QC/GBP1/GPX1/PTPN6/ZFP36/VSIG4/HLA-F/LGALS9/COL3A1/HLA-A/LILRB4/FCGR2B/A2M/RPS19/MDK/TNFRSF14/TGFB1/IFI16/MILR1/CCL3
GO:0002683	negative regulation of immune system process	38/340	463/18866	5.84437e-15	9.91684e-13	7.09154e-13	BP	38	TIMP1/ANXA2/SPP1/PDPN/AEBP1/TGFBI/COL6A2/COL1A1/MMP9/ITGB4/ITGB2/EMILIN1/CD44/BGN/LAMB2/POSTN/SERPINE1/SERPINH1/EFEMP2/TNFRSF1A/FN1/COL1A2/COL3A1/MMP14/LUM/A2M/COL4A2/TNC/TGFB1/ICAM1/CTSL/HSPG2/LOXL1/BCL3/TNR
GO:0030198	extracellular matrix organization	35/340	395/18866	7.47288e-15	1.21288e-12	8.67333e-13	BP	35	TIMP1/ANXA2/SPP1/PDPN/AEBP1/TGFBI/COL6A2/COL1A1/MMP9/ITGB4/ITGB2/EMILIN1/CD44/BGN/LAMB2/POSTN/SERPINE1/SERPINH1/EFEMP2/TNFRSF1A/FN1/COL1A2/COL3A1/MMP14/LUM/A2M/COL4A2/TNC/TGFB1/ICAM1/CTSL/HSPG2/LOXL1/BCL3/TNR
GO:0043062	extracellular structure organization	35/340	396/18866	8.06658e-15	1.25469e-12	8.9723e-13	BP	35	LTF/CCL2/VIM/HAMP/CARD16/S100A8/CD14/C4B/S100A9/SLC11A1/TREM2/B2M/PYCARD/CD68/LY96/TSPO/SERPINE1/IL18/SLPI/MAOB/ZFP36/CCL5/LGALS9/CASP1/MGST1/LY86/FCGR2B/C5AR1/TGFB1/ICAM1/GGT5/LOXL1/CCL3
GO:0002237	response to molecule of bacterial origin	33/340	356/18866	1.26089e-14	1.88277e-12	1.34637e-12	BP	33	C3/ANXA1/HSPB1/FCER1G/CYBA/AIF1/TYROBP/CD74/CD14/SAA1/SLC11A1/TREM2/B2M/PYCARD/HLA-DPB1/HLA-DPA1/LY96/GSDMD/SERPINE1/IL18/HLA-F/GPSM3/LGALS9/HLA-A/CASP1/LUM/EGR1/MDK/C5AR1/TNFRSF14/TGFB1/IFI16/CD58/CCL3/BCL3/IRF7
GO:0001819	positive regulation of cytokine production	36/340	447/18866	5.64746e-14	8.10845e-12	5.79837e-12	BP	36	IGKC/C3/ANXA1/IGHG1/CCL2/FCER1G/CYBA/IGLC3/FCGR1A/AIF1/IGHA1/IGLC1/TYROBP/CD14/IGHG2/C4B/FCGR3A/SLC11A1/TREM2/PYCARD/IGLC2/C4A/ITGB2/RAB34/ARPC1B/IGHG3/C2/MSR1/FCGR2A/FCGR2B/ACTB/NCF4/WAS
GO:0006909	phagocytosis	33/340	382/18866	9.44688e-14	1.30612e-11	9.34008e-12	BP	33	IGKC/C3/IGHG1/C1R/IGLC3/SERPING1/IGHA1/IGLC1/C1QB/IGHG2/C4B/C1QA/IGLC2/C4A/CFI/C1QC/C1S/IGHG3/VSIG4/CFD/C2/A2M/C5AR1
GO:0006956	complement activation	23/340	178/18866	1.46187e-13	1.94898e-11	1.39372e-11	BP	23	LTF/CCL2/VIM/HAMP/CARD16/S100A8/CD14/S100A9/SLC11A1/TREM2/PYCARD/CD68/LY96/TSPO/SERPINE1/IL18/SLPI/MAOB/ZFP36/CCL5/LGALS9/CASP1/MGST1/LY86/C5AR1/TGFB1/ICAM1/GGT5/LOXL1/CCL3
GO:0032496	response to lipopolysaccharide	30/340	334/18866	4.86356e-13	6.26058e-11	4.47695e-11	BP	30	ANXA1/IGFBP2/CCL2/AIF1/S100A8/HLA-DRB1/LGALS1/CD74/S100A9/GPNMB/PYCARD/HLA-DPB1/HLA-DPA1/ITGB2/LGALS3/CD44/HLA-DMB/IL18/PTPN6/FERMT3/VSIG4/CCL5/LGALS9/HLA-A/ALOX5/MSN/LILRB4/FCGR2B/MDK/TNFRSF14/ICAM1
GO:0007159	leukocyte cell-cell adhesion	31/340	364/18866	8.05451e-13	9.95599e-11	7.11954e-11	BP	31	IFI30/FCER1G/CYBA/FCGR1A/HLA-B/VAMP8/B2M/PSMB9/NCF1/HLA-F/HLA-A/PSMB8/PSME2/NCF4/HLA-C/FCGR1B
GO:0042590	antigen processing and presentation of exogenous peptide antigen via MHC class I	16/340	80/18866	8.26777e-13	9.95599e-11	7.11954e-11	BP	16	TIMP1/SERPINA3/FCER1G/RARRES2/SERPING1/SERPINA1/FLNA/TMSB4X/TAGLN2/SERPINE1/CD63/FERMT3/CFD/FN1/STXBP2/SRGN/A2M/ANXA5/TGFB1
GO:0002576	platelet degranulation	19/340	129/18866	1.87403e-12	2.18618e-10	1.56334e-10	BP	19	IGKC/ANXA1/IGHG1/IGFBP2/CCL2/IGLC3/AIF1/IGHA1/IGLC1/TYROBP/LGALS1/CD74/IGHG2/PYCARD/HLA-DPB1/HLA-DPA1/IGLC2/HLA-DMB/IL18/PTPN6/IGHG3/HLA-F/CCL5/LGALS9/HLA-A/MMP14/LILRB4/MDK/TNFRSF14/TGFB1
GO:0051251	positive regulation of lymphocyte activation	30/340	357/18866	2.69956e-12	3.05378e-10	2.18376e-10	BP	30	ANXA1/IGFBP2/PDPN/CCL2/FXYD5/AIF1/HLA-DRB1/LGALS1/CD74/GPNMB/PYCARD/HLA-DPB1/HLA-DPA1/PLAUR/ITGB2/LGALS3/CD44/HLA-DMB/IL18/PTPN6/FERMT3/VSIG4/CCL5/LGALS9/HLA-A/ALOX5/LILRB4/FCGR2B/MDK/TNFRSF14/TGFB1/ICAM1/TNR
GO:0022407	regulation of cell-cell adhesion	33/340	439/18866	4.47535e-12	4.91367e-10	3.51377e-10	BP	33	IGKC/C3/IGHG1/C1R/IGLC3/SERPING1/IGHA1/IGLC1/C1QB/IGHG2/C4B/C1QA/IGLC2/C4A/CFI/C1QC/C1S/IGHG3/C2
GO:0006958	complement activation, classical pathway	19/340	141/18866	9.45518e-12	1.00846e-09	7.21153e-10	BP	19	ANXA1/SERPING1/HLA-DRB1/HLA-B/BST2/HMOX1/LGALS3/GPX1/PTPN6/VSIG4/HLA-F/LGALS9/COL3A1/HLA-A/FCGR2B/A2M/RPS19/TNFRSF14/TGFB1/IFI16
GO:0050777	negative regulation of immune response	20/340	159/18866	9.7323e-12	1.00918e-09	7.2167e-10	BP	20	ANXA1/IGFBP2/CCL2/FCER1G/AIF1/HLA-DRB1/LGALS1/CD74/SLC11A1/B2M/GPNMB/PYCARD/HLA-DPB1/HLA-DPA1/LGALS3/CD44/HLA-DMB/IL18/TCIRG1/PTPN6/VSIG4/CCL5/LGALS9/HLA-A/MSN/LILRB4/FCGR2B/EGR1/MDK/TNFRSF14/ICAM1/CTSL/BCL3/WAS
GO:0042110	T cell activation	34/340	483/18866	1.28245e-11	1.29388e-09	9.25258e-10	BP	34	ANXA1/CCL2/FCER1G/RARRES2/AIF1/S100A8/CD74/SAA1/S100A9/TREM2/ITGB2/EMILIN1/LGALS3/CD99/SERPINE1/CCL5/MMP14/RPS19/MDK/C5AR1/PPIB/CCL3/CHGA
GO:0097529	myeloid leukocyte migration	23/340	222/18866	1.55688e-11	1.52943e-09	1.0937e-09	BP	23	TIMP1/LTF/SERPINA3/C3/ANXA2/SERPING1/CARD16/S100A8/SERPINA1/C4B/S100A9/PYCARD/BST2/MMP9/C4A/PLAUR/CD44/RCN3/SERPINE1/SLPI/PSMB9/SERPINH1/GPX1/FN1/SERPINB6/PCOLCE/LGALS9/CASP1/PSMB8/PSME2/A2M/IFI16/PI3
GO:0052547	regulation of peptidase activity	33/340	466/18866	2.22994e-11	2.13445e-09	1.52635e-09	BP	33	IFI30/FCER1G/CYBA/FCGR1A/HLA-B/VAMP8/B2M/PSMB9/NCF1/HLA-F/HLA-A/PSMB8/PSME2/NCF4/HLA-C/FCGR1B
GO:0002474	antigen processing and presentation of peptide antigen via MHC class I	16/340	99/18866	2.54393e-11	2.37413e-09	1.69774e-09	BP	16	CHI3L1/CCL2/CYBA/TNFRSF12A/GBP2/HAMP/CARD16/CD14/TMSB4X/COL1A1/PYCARD/POSTN/PSMB9/CASP4/GBP1/ZFP36/TNFRSF1A/CCL5/CASP1/PSMB8/PSME2/TNFRSF14/TXNDC17/ICAM1/CD58/GGT5/CCL3
GO:0034612	response to tumor necrosis factor	27/340	320/18866	3.18107e-11	2.89633e-09	2.07117e-09	BP	27	ANXA1/CCL2/FCER1G/RARRES2/AIF1/S100A8/CD74/SAA1/S100A9/ITGB2/LGALS3/SERPINE1/GPSM3/CCL5/LGALS9/ALOX5/CXCR4/RPS19/MDK/C5AR1/PPIB/CCL3/CHGA
GO:0030595	leukocyte chemotaxis	23/340	232/18866	3.84033e-11	3.41332e-09	2.44087e-09	BP	23	LTF/C3/HAMP/TYROBP/HLA-B/B2M/CTSC/IL18/PTPN6/HLA-F/LGALS9/STXBP2/HLA-A/ROMO1/FCGR2B/RPS19/ICAM1/LYZ/PRDX1/CHGA
GO:0001906	cell killing	20/340	172/18866	4.1811e-11	3.57768e-09	2.55841e-09	BP	20	ANXA1/CCL2/RARRES2/AIF1/CD74/TREM2/PYCARD/HMOX1/EMILIN1/LGALS3/CD99/SERPINE1/GPSM3/CCL5/LGALS9/MMP14/MSN/MDK/C5AR1/TNFRSF14/ICAM1/CCL3
GO:0002685	regulation of leukocyte migration	22/340	212/18866	4.21693e-11	3.57768e-09	2.55841e-09	BP	22	ANXA1/FXYD5/TGFBI/HLA-DRB1/LGALS1/CD74/COL1A1/GPNMB/MUC1/LGALS3/POSTN/SERPINE1/ARHGDIB/GBP1/SIPA1/PTPN6/VSIG4/PLXND1/LGALS9/MMP14/FCGR2B/MDK/TNFRSF14/TNC/TGFB1/TNR
GO:0007162	negative regulation of cell adhesion	26/340	301/18866	4.44018e-11	3.68338e-09	2.63399e-09	BP	26	IGKC/IGHG1/FCER1G/IGLC3/FCGR1A/IGHA1/IGLC1/HLA-DRA/HLA-DRB1/IGHG2/FCGR3A/HLA-DPB1/HLA-DPA1/IGLC2/MUC1/LGALS3/PSMB9/GBP1/PTPN6/ARPC1B/IGHG3/HLA-DQB1/FCGR2A/HLA-A/PSMB8/PSME2/LILRB4/FCGR2B/ACTB/C5AR1/PLSCR1/FPR1/WAS
GO:0002429	immune response-activating cell surface receptor signaling pathway	33/340	481/18866	5.16363e-11	4.10124e-09	2.93281e-09	BP	33	IGKC/IGHG1/FCER1G/IGLC3/FCGR1A/IGHA1/IGLC1/HLA-DRA/HLA-DRB1/IGHG2/FCGR3A/HLA-DPB1/HLA-DPA1/IGLC2/MUC1/LGALS3/PSMB9/GBP1/PTPN6/ARPC1B/IGHG3/HLA-DQB1/FCGR2A/HLA-A/PSMB8/PSME2/LILRB4/FCGR2B/ACTB/C5AR1/PLSCR1/FPR1/WAS
GO:0002757	immune response-activating signal transduction	33/340	481/18866	5.16363e-11	4.10124e-09	2.93281e-09	BP	33	IGKC/C3/ANXA2/FCER1G/IGLC3/FCGR1A/IGHA1/APOC2/IGLC1/CD163/CD14/SAA1/B2M/IGLC2/STAB1/ITGB2/SERPINE1/CD63/APOC1/SFRP4/MSR1/AP2S1/FCGR2B/HP/FCGR1B/CTSL/HSPG2
GO:0006898	receptor-mediated endocytosis	27/340	328/18866	5.59573e-11	4.35185e-09	3.11201e-09	BP	27	ANXA1/IGFBP2/CCL2/AIF1/HLA-DRB1/LGALS1/CD74/GPNMB/PYCARD/HLA-DPB1/HLA-DPA1/ITGB2/LGALS3/CD44/HLA-DMB/IL18/PTPN6/VSIG4/CCL5/LGALS9/HLA-A/ALOX5/LILRB4/FCGR2B/MDK/TNFRSF14/ICAM1
GO:1903037	regulation of leukocyte cell-cell adhesion	27/340	329/18866	5.99758e-11	4.53468e-09	3.24275e-09	BP	27	CYBA/FCGR1A/HLA-B/VAMP8/B2M/PSMB9/NCF1/HLA-F/HLA-A/PSMB8/PSME2/NCF4/HLA-C/FCGR1B
GO:0002479	antigen processing and presentation of exogenous peptide antigen via MHC class I, TAP-dependent	14/340	75/18866	6.07377e-11	4.53468e-09	3.24275e-09	BP	14	ANXA1/CCL2/HSPB1/FCER1G/RARRES2/AIF1/S100A8/CD74/SAA1/S100A9/TMSB4X/ITGB2/LGALS3/SERPINE1/RAB13/GPSM3/CCL5/LGALS9/ALOX5/CXCR4/RPS19/MDK/C5AR1/PPIB/CCL3/CHGA
GO:0060326	cell chemotaxis	26/340	311/18866	9.15511e-11	6.70118e-09	4.79203e-09	BP	26	ANXA1/IGFBP2/AIF1/TYROBP/HLA-DRB1/CD74/SLC11A1/TREM2/GPNMB/PYCARD/HLA-DPB1/HLA-DPA1/BST2/LST1/LGALS3/HLA-DMB/IL18/TCIRG1/PTPN6/VSIG4/CCL5/LGALS9/HLA-A/MSN/FCGR2B/TNFRSF14
GO:0070661	leukocyte proliferation	26/340	313/18866	1.0543e-10	7.56864e-09	5.41234e-09	BP	26	CHI3L1/CCL2/CYBA/TNFRSF12A/GBP2/HAMP/CARD16/TMSB4X/COL1A1/PYCARD/POSTN/PSMB9/CASP4/GBP1/ZFP36/TNFRSF1A/CCL5/CASP1/PSMB8/PSME2/TNFRSF14/TXNDC17/ICAM1/CD58/CCL3
GO:0071356	cellular response to tumor necrosis factor	25/340	297/18866	1.84272e-10	1.2979e-08	9.28129e-09	BP	25	C3/ANXA1/FCER1G/S100A8/HLA-DRB1/SAA1/VAMP8/PLA2G2A/S100A9/TREM2/TMSB4X/PYCARD/CTSC/MMP9/SERPINE1/NUPR1/IL18/SOCS3/CASP4/GPX1/TNFRSF1A/GPSM3/CCL5/CASP1/ALOX5/FCGR2B/RPS19/MDK/CCL3/ZYX
GO:0050727	regulation of inflammatory response	30/340	425/18866	2.05435e-10	1.42016e-08	1.01556e-08	BP	30	S100A10/ANXA1/IGFBP2/PDPN/CCL2/AIF1/LGALS1/CD74/SAA1/FLNA/PYCARD/HLA-DPB1/HLA-DPA1/PLAUR/ITGB2/EMILIN1/CD44/HLA-DMB/IL18/PTPN6/FN1/CCL5/LGALS9/HLA-A/RRAS/ALOX5/LILRB4/MDK/TNFRSF14/ICAM1
GO:0045785	positive regulation of cell adhesion	30/340	428/18866	2.43452e-10	1.65238e-08	1.18162e-08	BP	30	ANXA1/IGFBP2/PDPN/CCL2/AIF1/LGALS1/CD74/PYCARD/HLA-DPB1/HLA-DPA1/PLAUR/ITGB2/CD44/HLA-DMB/IL18/PTPN6/CCL5/LGALS9/HLA-A/ALOX5/LILRB4/MDK/TNFRSF14/ICAM1
GO:0022409	positive regulation of cell-cell adhesion	24/340	279/18866	2.76472e-10	1.84298e-08	1.31792e-08	BP	24	ANXA1/IGFBP2/CCL2/AIF1/LGALS1/CD74/PYCARD/HLA-DPB1/HLA-DPA1/ITGB2/CD44/HLA-DMB/IL18/PTPN6/CCL5/LGALS9/HLA-A/ALOX5/LILRB4/MDK/TNFRSF14/ICAM1
GO:1903039	positive regulation of leukocyte cell-cell adhesion	22/340	235/18866	3.13033e-10	2.05009e-08	1.46602e-08	BP	22	TIMP1/LTF/SERPINA3/C3/ANXA2/SERPING1/CARD16/S100A8/SERPINA1/C4B/S100A9/PYCARD/BST2/MMP9/C4A/PLAUR/CD44/SERPINE1/SLPI/PSMB9/SERPINH1/GPX1/SERPINB6/LGALS9/CASP1/PSMB8/PSME2/A2M/IFI16/PI3
GO:0052548	regulation of endopeptidase activity	30/340	434/18866	3.40282e-10	2.19013e-08	1.56616e-08	BP	30	PDPN/HSPB1/CLIC1/LGALS1/FLNA/MYL12A/PLAUR/CD99/PTPN6/FERMT3/FN1/CCL5/ACTB/MYL9
GO:0034109	homotypic cell-cell adhesion	14/340	86/18866	4.11218e-10	2.60183e-08	1.86057e-08	BP	14	S100A10/PDPN/TNFRSF12A/LGALS1/PLAU/FLNA/COL1A1/ITGB4/ITGB2/EMILIN1/CD44/LAMB2/POSTN/SERPINE1/GBP1/CD63/MICALL2/FERMT3/FN1/COL3A1/MMP14/RRAS/PARVG/MDK/TRIP6/ZYX/ATRNL1
GO:0031589	cell-substrate adhesion	27/340	359/18866	4.26483e-10	2.65344e-08	1.89748e-08	BP	27	ANXA1/IGFBP2/AIF1/TYROBP/HLA-DRB1/CD74/GPNMB/PYCARD/HLA-DPB1/HLA-DPA1/BST2/LST1/LGALS3/HLA-DMB/IL18/PTPN6/VSIG4/CCL5/LGALS9/HLA-A/FCGR2B/TNFRSF14
GO:0070663	regulation of leukocyte proliferation	22/340	240/18866	4.68561e-10	2.86744e-08	2.05051e-08	BP	22	IFI30/FCER1G/HLA-DRA/HLA-DRB1/CD74/TREM2/PYCARD/HLA-DPB1/HLA-DPA1/HLA-DMA/HLA-DMB/HLA-DQB1/AP2S1/FCGR2B/CTSL
GO:0002495	antigen processing and presentation of peptide antigen via MHC class II	15/340	103/18866	4.92078e-10	2.96278e-08	2.11869e-08	BP	15	ANXA1/IGFBP2/AIF1/TYROBP/HLA-DRB1/CD74/GPNMB/PYCARD/HLA-DPB1/HLA-DPA1/LST1/LGALS3/HLA-DMB/IL18/PTPN6/VSIG4/CCL5/LGALS9/HLA-A/FCGR2B/TNFRSF14
GO:0050670	regulation of lymphocyte proliferation	21/340	219/18866	5.14157e-10	3.04659e-08	2.17862e-08	BP	21	IFI30/FCER1G/HLA-DRA/HLA-DRB1/CD74/TREM2/PYCARD/HLA-DPB1/HLA-DPA1/HLA-DMA/HLA-DMB/HLA-DQB1/AP2S1/FCGR2B/CTSL
GO:0002504	antigen processing and presentation of peptide or polysaccharide antigen via MHC class II	15/340	104/18866	5.65735e-10	3.29983e-08	2.35971e-08	BP	15	ANXA1/IGFBP2/AIF1/TYROBP/HLA-DRB1/CD74/GPNMB/PYCARD/HLA-DPB1/HLA-DPA1/LST1/LGALS3/HLA-DMB/IL18/PTPN6/VSIG4/CCL5/LGALS9/HLA-A/FCGR2B/TNFRSF14
GO:0032944	regulation of mononuclear cell proliferation	21/340	221/18866	6.07921e-10	3.49134e-08	2.49666e-08	BP	21	LTF/CCL2/VIM/HAMP/CARD16/CD14/TREM2/PYCARD/CD68/LY96/TSPO/SERPINE1/IL18/ZFP36/CCL5/CASP1/LY86/FCGR2B/TGFB1/ICAM1/CCL3
GO:0071219	cellular response to molecule of bacterial origin	21/340	222/18866	6.60562e-10	3.73618e-08	2.67175e-08	BP	21	RARRES2/AIF1/CD74/TREM2/PYCARD/LGALS3/CD99/SERPINE1/GPSM3/CCL5/LGALS9/MMP14/MDK/C5AR1/TNFRSF14/ICAM1/CCL3
GO:0002687	positive regulation of leukocyte migration	17/340	142/18866	7.84101e-10	4.36873e-08	3.12409e-08	BP	17	IGKC/C3/IGHG1/FCER1G/IGLC3/FCGR1A/AIF1/IGHA1/IGLC1/IGHG2/TREM2/IGLC2/ITGB2/IGHG3/MSR1/FCGR2B
GO:0006911	phagocytosis, engulfment	16/340	126/18866	1.03472e-09	5.68028e-08	4.06198e-08	BP	16	SERPINA3/C3/FCER1G/HAMP/S100A8/CD163/SERPINA1/SAA1/NUPR1/FN1/TREM1/FCGR2B/HP/PLSCR1/ICAM1
GO:0002526	acute inflammatory response	15/340	111/18866	1.43859e-09	7.78299e-08	5.56563e-08	BP	15	IFITM3/GBP2/HLA-B/ISG15/IFITM2/BST2/ISG20/PTPN6/HLA-F/HLA-A/PSMB8/EGR1/HLA-C/IRF7
GO:0060337	type I interferon signaling pathway	14/340	95/18866	1.60029e-09	8.4139e-08	6.01679e-08	BP	14	IFITM3/GBP2/HLA-B/ISG15/IFITM2/BST2/ISG20/PTPN6/HLA-F/HLA-A/PSMB8/EGR1/HLA-C/IRF7
GO:0071357	cellular response to type I interferon	14/340	95/18866	1.60029e-09	8.4139e-08	6.01679e-08	BP	14	TIMP1/LTF/SERPINA3/C3/ANXA2/SERPING1/CARD16/SERPINA1/C4B/BST2/MMP9/C4A/PLAUR/CD44/SERPINE1/SLPI/SERPINH1/GPX1/SERPINB6/A2M/IFI16/PI3
GO:0010951	negative regulation of endopeptidase activity	22/340	258/18866	1.84117e-09	9.54593e-08	6.82631e-08	BP	22	C3/FCER1G/CYBA/S100A8/VAMP8/PLA2G2A/S100A9/TREM2/PYCARD/CTSC/MUC1/SERPINE1/NUPR1/IL18/PSMB9/HLA-F/TNFRSF1A/GPSM3/CCL5/PSMB8/PSME2/RPS19/MDK/PLSCR1/IFI16/CCL3/IRF7
GO:0031349	positive regulation of defense response	27/340	385/18866	1.97663e-09	1.00306e-07	7.17288e-08	BP	27	ANXA1/IGFBP2/AIF1/TYROBP/HLA-DRB1/CD74/SLC11A1/GPNMB/PYCARD/HLA-DPB1/HLA-DPA1/LST1/LGALS3/HLA-DMB/IL18/PTPN6/VSIG4/CCL5/LGALS9/HLA-A/MSN/FCGR2B/TNFRSF14
GO:0046651	lymphocyte proliferation	23/340	283/18866	1.98838e-09	1.00306e-07	7.17288e-08	BP	23	LTF/ANXA1/TYROBP/HLA-DRB1/CD74/HLA-B/SPI1/TREM2/TMEM176B/B2M/ISG15/TMEM176A/LGALS3/C1QC/IL18/PSMB9/PTPN6/ZFP36/LGALS9/MMP14/PSMB8/PSME2/LILRB4/FCGR2B/MDK/TGFB1/MYL9/SCIN/CCL3/HCLS1/IRF7
GO:1903706	regulation of hemopoiesis	31/340	498/18866	2.18078e-09	1.08545e-07	7.76205e-08	BP	31	ANXA1/IGFBP2/AIF1/TYROBP/HLA-DRB1/CD74/SLC11A1/GPNMB/PYCARD/HLA-DPB1/HLA-DPA1/LST1/LGALS3/HLA-DMB/IL18/PTPN6/VSIG4/CCL5/LGALS9/HLA-A/MSN/FCGR2B/TNFRSF14
GO:0032943	mononuclear cell proliferation	23/340	286/18866	2.43704e-09	1.19704e-07	8.56002e-08	BP	23	ANXA1/IGFBP2/AIF1/HLA-DRB1/SLC11A1/GPNMB/PYCARD/HLA-DPB1/HLA-DPA1/LGALS3/HLA-DMB/IL18/PTPN6/VSIG4/CCL5/LGALS9/HLA-A/MSN/TNFRSF14
GO:0042098	T cell proliferation	19/340	195/18866	2.66849e-09	1.2937e-07	9.25125e-08	BP	19	IFITM3/GBP2/HLA-B/ISG15/IFITM2/BST2/ISG20/PTPN6/HLA-F/HLA-A/PSMB8/EGR1/HLA-C/IRF7
GO:0034340	response to type I interferon	14/340	99/18866	2.78815e-09	1.33438e-07	9.54217e-08	BP	14	IGKC/C3/IGHG1/FCER1G/IGLC3/FCGR1A/AIF1/IGHA1/IGLC1/IGHG2/TREM2/IGLC2/ITGB2/IGHG3/MSR1/FCGR2B
GO:0099024	plasma membrane invagination	16/340	135/18866	2.88774e-09	1.36455e-07	9.75792e-08	BP	16	ANXA2/PDPN/HSPB1/CLIC1/FCER1G/SERPING1/SERPINA1/SAA1/PLAU/FLNA/COL1A1/MYL12A/PLAUR/SERPINE1/PTPN6/FERMT3/FN1/COL1A2/COL3A1/ACTB/A2M/ANXA5/PLSCR1/MYL9/WAS
GO:0007596	blood coagulation	25/340	343/18866	3.67364e-09	1.71421e-07	1.22583e-07	BP	25	LTF/CCL2/VIM/HAMP/CARD16/CD14/TREM2/PYCARD/CD68/LY96/TSPO/SERPINE1/IL18/ZFP36/CCL5/CASP1/LY86/FCGR2B/TGFB1/ICAM1/CCL3
GO:0071216	cellular response to biotic stimulus	21/340	246/18866	4.2516e-09	1.95941e-07	1.40118e-07	BP	21	CCL2/RARRES2/SAA1/TREM2/EMILIN1/LGALS3/CCL5/MMP14/MDK/C5AR1/CCL3
GO:1905517	macrophage migration	11/340	57/18866	4.88054e-09	2.18928e-07	1.56556e-07	BP	11	TIMP1/LTF/SERPINA3/C3/ANXA2/SERPING1/CARD16/SERPINA1/C4B/BST2/MMP9/C4A/PLAUR/CD44/SERPINE1/SLPI/SERPINH1/GPX1/SERPINB6/A2M/IFI16/PI3
GO:0010466	negative regulation of peptidase activity	22/340	272/18866	4.91893e-09	2.18928e-07	1.56556e-07	BP	22	ANXA2/PDPN/HSPB1/CLIC1/FCER1G/SERPING1/SERPINA1/SAA1/PLAU/FLNA/COL1A1/MYL12A/PLAUR/SERPINE1/PTPN6/FERMT3/FN1/COL1A2/COL3A1/ACTB/A2M/ANXA5/PLSCR1/MYL9/WAS
GO:0007599	hemostasis	25/340	348/18866	4.92633e-09	2.18928e-07	1.56556e-07	BP	25	ANXA2/PDPN/HSPB1/CLIC1/FCER1G/SERPING1/SERPINA1/SAA1/PLAU/FLNA/COL1A1/MYL12A/PLAUR/SERPINE1/PTPN6/FERMT3/FN1/COL1A2/COL3A1/ACTB/A2M/ANXA5/PLSCR1/MYL9/WAS
GO:0050817	coagulation	25/340	349/18866	5.22057e-09	2.29275e-07	1.63955e-07	BP	25	LTF/ANXA2/SPP1/CCL2/SERPING1/AIF1/CARD16/HLA-DRB1/HLA-B/SAA1/PLAU/PYCARD/PLAUR/SERPINE1/SOCS3/GPX1/VSIG4/HLA-F/TNFRSF1A/LGALS9/HLA-A/ALOX5/FCGR2B/A2M/RPS19/MDK/IFI16/TNR
GO:0032102	negative regulation of response to external stimulus	28/340	433/18866	5.92729e-09	2.57286e-07	1.83986e-07	BP	28	C3/CCL2/C4B/TREM2/C4A/C2
GO:2000425	regulation of apoptotic cell clearance	6/340	10/18866	6.47939e-09	2.78018e-07	1.98811e-07	BP	6	IGKC/C3/IGHG1/FCER1G/IGLC3/FCGR1A/AIF1/IGHA1/IGLC1/IGHG2/TREM2/IGLC2/ITGB2/IGHG3/MSR1/FCGR2B
GO:0010324	membrane invagination	16/340	143/18866	6.72015e-09	2.85072e-07	2.03855e-07	BP	16	ANXA1/SERPING1/HLA-B/BST2/HMOX1/LGALS3/PTPN6/VSIG4/HLA-F/LGALS9/HLA-A/FCGR2B/A2M/RPS19/TGFB1
GO:0002698	negative regulation of immune effector process	15/340	124/18866	6.833e-09	2.86602e-07	2.0495e-07	BP	15	LTF/FCER1G/CYBA/SERPING1/CARD16/HLA-B/TREM2/PYCARD/LY96/MUC1/SOCS3/PSMB9/PTPN6/VSIG4/HLA-F/CCL5/LGALS9/HLA-A/PSMB8/PSME2/LY86/FCGR2B/A2M/RPS19/PLSCR1/IFI16/IRF7
GO:0002831	regulation of response to biotic stimulus	27/340	409/18866	7.23487e-09	3.00086e-07	2.14592e-07	BP	27	LTF/CCL2/VIM/HAMP/CARD16/CD14/PYCARD/CD68/LY96/TSPO/SERPINE1/IL18/ZFP36/CCL5/CASP1/LY86/TGFB1/ICAM1/CCL3
GO:0071222	cellular response to lipopolysaccharide	19/340	208/18866	7.79903e-09	3.19932e-07	2.28784e-07	BP	19	IGKC/IGHG1/FCER1G/IGLC3/FCGR1A/IGLC1/IGHG2/FCGR3A/IGLC2/ARPC1B/IGHG3/FCGR2A/FCGR2B/ACTB/PLSCR1/WAS
GO:0002431	Fc receptor mediated stimulatory signaling pathway	16/340	145/18866	8.22564e-09	3.33764e-07	2.38675e-07	BP	16	LTF/ANXA2/FCER1G/TYROBP/HLA-DRB1/CD74/SPI1/TREM2/MMP9/C1QC/FAM20C/TCIRG1/LILRB4/TGFB1/IFI16/BATF3/CCL3/HCLS1/IRF7
GO:0002573	myeloid leukocyte differentiation	19/340	210/18866	9.12945e-09	3.66454e-07	2.62052e-07	BP	19	ANXA1/CCL2/FCER1G/RARRES2/S100A8/CD74/SAA1/S100A9/ITGB2/LGALS3/CCL5/MDK/C5AR1/PPIB/CCL3
GO:0071621	granulocyte chemotaxis	15/340	127/18866	9.51882e-09	3.76822e-07	2.69466e-07	BP	15	ANXA1/IGFBP2/AIF1/HLA-DRB1/GPNMB/PYCARD/HLA-DPB1/HLA-DPA1/LGALS3/HLA-DMB/IL18/PTPN6/VSIG4/CCL5/LGALS9/HLA-A/TNFRSF14
GO:0042129	regulation of T cell proliferation	17/340	167/18866	9.58963e-09	3.76822e-07	2.69466e-07	BP	17	C3/FCER1G/TYROBP/HLA-B/VAMP8/B2M/BST2/ITGB2/HMOX1/IL18/PTPN6/HLA-F/LGALS9/STXBP2/HLA-A/FCGR2B/TGFB1/ICAM1/WAS
GO:0002703	regulation of leukocyte mediated immunity	19/340	211/18866	9.87048e-09	3.83818e-07	2.74469e-07	BP	19	ANXA1/CCL2/FCER1G/RARRES2/S100A8/CD74/SAA1/S100A9/ITGB2/LGALS3/CD99/CCL5/MDK/C5AR1/PPIB/CCL3
GO:0097530	granulocyte migration	16/340	150/18866	1.34365e-08	5.17098e-07	3.69777e-07	BP	16	LTF/ANXA2/FCER1G/TYROBP/HLA-DRB1/CD74/SPI1/TREM2/B2M/ISG15/MMP9/LGALS3/C1QC/FAM20C/TCIRG1/PTPN6/ZFP36/LILRB4/RPS19/TGFB1/IFI16/MYL9/BATF3/SCIN/CCL3/HCLS1/IRF7
GO:0030099	myeloid cell differentiation	27/340	431/18866	2.17691e-08	8.29226e-07	5.92981e-07	BP	27	C3/ANXA1/FCER1G/TYROBP/CD74/HLA-B/VAMP8/B2M/ITGB2/HMOX1/HLA-DMB/IL18/HLA-F/LGALS9/STXBP2/HLA-A/RPS19/TNFRSF14/TGFB1
GO:0002699	positive regulation of immune effector process	19/340	223/18866	2.43115e-08	9.16714e-07	6.55543e-07	BP	19	IFI30/FCER1G/HLA-DRA/HLA-DRB1/CD74/HLA-DPB1/HLA-DPA1/HLA-DMA/HLA-DMB/HLA-DQB1/AP2S1/FCGR2B/CTSL
GO:0019886	antigen processing and presentation of exogenous peptide antigen via MHC class II	13/340	99/18866	2.58419e-08	9.64678e-07	6.89843e-07	BP	13	LTF/RARRES2/IGHA1/S100A8/PLA2G2A/S100A9/SLC11A1/SLPI/HLA-A/ROMO1/RPS19/LYZ/BCL3/PI3/CHGA
GO:0019730	antimicrobial humoral response	15/340	137/18866	2.6919e-08	9.94936e-07	7.1148e-07	BP	15	IGKC/IGHG1/IGLC3/IGHA1/IGLC1/HLA-DRA/HLA-DRB1/IGHG2/HLA-DPB1/HLA-DPA1/IGLC2/LGALS3/PSMB9/GBP1/PTPN6/IGHG3/HLA-DQB1/HLA-A/PSMB8/PSME2/LILRB4/FCGR2B/WAS
GO:0050851	antigen receptor-mediated signaling pathway	23/340	325/18866	2.72728e-08	9.9813e-07	7.13764e-07	BP	23	PDPN/HSPB1/CLIC1/FCER1G/SAA1/FLNA/COL1A1/MYL12A/PTPN6/FERMT3/FN1/COL1A2/COL3A1/ACTB/PLSCR1/MYL9
GO:0030168	platelet activation	16/340	158/18866	2.82919e-08	1.01552e-06	7.26197e-07	BP	16	C3/FCER1G/S100A8/VAMP8/PLA2G2A/S100A9/TREM2/CTSC/SERPINE1/NUPR1/IL18/TNFRSF1A/GPSM3/RPS19/MDK/CCL3
GO:0050729	positive regulation of inflammatory response	16/340	158/18866	2.82919e-08	1.01552e-06	7.26197e-07	BP	16	C3/CCL2/FCER1G/CYBA/C4B/SLC11A1/TREM2/PYCARD/C4A/C2/FCGR2B
GO:0050766	positive regulation of phagocytosis	11/340	68/18866	3.39831e-08	1.20818e-06	8.63972e-07	BP	11	CD74/SLC11A1/TREM2/PYCARD/CD68/FCGR2B/WAS
GO:0002577	regulation of antigen processing and presentation	7/340	20/18866	3.67869e-08	1.29552e-06	9.26431e-07	BP	7	ANXA1/HSPB1/CARD16/TYROBP/SAA1/TREM2/PYCARD/GSDMD/S100A13/LGALS9/CASP1/EGR1/IFI16/CCL3
GO:0032612	interleukin-1 production	14/340	121/18866	3.88706e-08	1.35611e-06	9.69756e-07	BP	14	ANXA1/IGFBP2/CCL2/AIF1/HLA-DRB1/LGALS1/CD74/GPNMB/PYCARD/HLA-DPB1/HLA-DPA1/LGALS3/HLA-DMB/IL18/PTPN6/VSIG4/CCL5/LGALS9/HLA-A/LILRB4/FCGR2B/MDK/TNFRSF14
GO:0050863	regulation of T cell activation	23/340	332/18866	4.04032e-08	1.39653e-06	9.9866e-07	BP	23	CCL2/FCER1G/S100A8/CD74/SAA1/S100A9/ITGB2/LGALS3/CCL5/MDK/C5AR1/PPIB/CCL3
GO:0030593	neutrophil chemotaxis	13/340	103/18866	4.1913e-08	1.43447e-06	1.02579e-06	BP	13	LTF/ANXA1/CARD16/TYROBP/HLA-DRB1/SLC11A1/TREM2/TMSB4X/ISG15/GPNMB/PYCARD/BST2/HMOX1/TSPO/GBP1/PTPN6/ZFP36/VSIG4/HLA-F/LGALS9/SRGN/FCGR2B/TGFB1/BCL3
GO:0001818	negative regulation of cytokine production	24/340	360/18866	4.22694e-08	1.43447e-06	1.02579e-06	BP	24	CCL2/FCER1G/S100A8/CD74/SAA1/S100A9/ITGB2/LGALS3/CD99/CCL5/MDK/C5AR1/PPIB/CCL3
GO:1990266	neutrophil migration	14/340	122/18866	4.32031e-08	1.45295e-06	1.039e-06	BP	14	IGKC/IGHG1/FCER1G/IGLC3/FCGR1A/IGLC1/IGHG2/FCGR3A/IGLC2/ARPC1B/IGHG3/FCGR2A/FCGR2B/ACTB/WAS
GO:0038094	Fc-gamma receptor signaling pathway	15/340	142/18866	4.37416e-08	1.4569e-06	1.04183e-06	BP	15	FCER1G/SERPING1/HLA-B/TREM2/PYCARD/MUC1/SOCS3/PSMB9/PTPN6/VSIG4/HLA-F/CCL5/LGALS9/HLA-A/PSMB8/PSME2/FCGR2B/A2M/RPS19/PLSCR1/IFI16/IRF7
GO:0045088	regulation of innate immune response	22/340	307/18866	4.41013e-08	1.4569e-06	1.04183e-06	BP	22	HSPB1/RARRES2/AIF1/CD74/TREM2/TMSB4X/SERPINE1/GPSM3/CCL5/LGALS9/CXCR4/MDK/C5AR1/TGFB1/CCL3
GO:0050921	positive regulation of chemotaxis	15/340	144/18866	5.28058e-08	1.72916e-06	1.23652e-06	BP	15	C3/ANXA1/FCER1G/HLA-B/SLC11A1/B2M/PYCARD/IL18/PTPN6/HLA-F/HLA-A/FCGR2B/TNFRSF14/TGFB1/IRF7/WAS
GO:0002819	regulation of adaptive immune response	16/340	168/18866	6.73604e-08	2.18658e-06	1.56362e-06	BP	16	ANXA1/IGFBP2/CCL2/AIF1/LGALS1/CD74/PYCARD/HLA-DPB1/HLA-DPA1/HLA-DMB/IL18/PTPN6/CCL5/LGALS9/HLA-A/LILRB4/MDK/TNFRSF14
GO:0050870	positive regulation of T cell activation	18/340	214/18866	6.94977e-08	2.23651e-06	1.59933e-06	BP	18	TYROBP/HLA-B/B2M/CTSC/IL18/PTPN6/HLA-F/LGALS9/STXBP2/HLA-A/FCGR2B/ICAM1/PRDX1
GO:0001909	leukocyte mediated cytotoxicity	13/340	108/18866	7.43712e-08	2.37289e-06	1.69685e-06	BP	13	LTF/ANXA1/TYROBP/HLA-DRB1/CD74/HLA-B/TREM2/TMEM176B/TMEM176A/C1QC/IL18/PTPN6/LGALS9/MMP14/LILRB4/FCGR2B/MDK/TGFB1/CCL3/HCLS1/IRF7
GO:1902105	regulation of leukocyte differentiation	21/340	290/18866	7.52616e-08	2.38095e-06	1.70262e-06	BP	21	IGKC/IGHG1/FCER1G/IGLC3/FCGR1A/IGLC1/IGHG2/FCGR3A/IGLC2/PSMB9/ARPC1B/IGHG3/FCGR2A/PSMB8/PSME2/FCGR2B/ACTB/FCGR1B/WAS
GO:0038093	Fc receptor signaling pathway	19/340	241/18866	8.41537e-08	2.63988e-06	1.88778e-06	BP	19	LTF/IFITM3/HLA-DRB1/LGALS1/CD74/ISG15/IFITM2/BST2/ISG20/SLPI/ZFP36/CCL5/LGALS9/CXCR4/PPIB/PLSCR1/IFI16/CCL3
GO:0050792	regulation of viral process	18/340	217/18866	8.59202e-08	2.67283e-06	1.91135e-06	BP	18	LTF/CCL2/CARD16/CD14/LY96/IL18/CCL5/LY86/TGFB1/CCL3
GO:0031663	lipopolysaccharide-mediated signaling pathway	10/340	59/18866	9.09119e-08	2.80474e-06	2.00568e-06	BP	10	LTF/FCER1G/CYBA/CD14/TREM2/GPNMB/PYCARD/LY96/TSPO/PTPN6/ZFP36/LGALS9/CCL3
GO:0032680	regulation of tumor necrosis factor production	13/340	110/18866	9.27122e-08	2.83684e-06	2.02863e-06	BP	13	ANXA1/HSPB1/CARD16/TYROBP/SAA1/TREM2/PYCARD/GSDMD/LGALS9/CASP1/EGR1/IFI16/CCL3
GO:0032652	regulation of interleukin-1 production	13/340	111/18866	1.03327e-07	3.13592e-06	2.2425e-06	BP	13	HSPB1/TYROBP/SAA1/PYCARD/GSDMD/LGALS9/CASP1/EGR1/IFI16/CCL3
GO:0032732	positive regulation of interleukin-1 production	10/340	60/18866	1.07367e-07	3.23225e-06	2.31139e-06	BP	10	LTF/IFITM3/ISG15/IFITM2/BST2/ISG20/SLPI/CCL5/PLSCR1/IFI16
GO:0045071	negative regulation of viral genome replication	10/340	61/18866	1.26385e-07	3.73851e-06	2.67342e-06	BP	10	FCER1G/VAMP8/HMOX1/S100A13/LGALS9/STXBP2/PLSCR1/MILR1/CHGA/CPLX2
GO:0045576	mast cell activation	10/340	61/18866	1.26385e-07	3.73851e-06	2.67342e-06	BP	10	LTF/FCER1G/CYBA/CD14/TREM2/GPNMB/PYCARD/LY96/TSPO/PTPN6/ZFP36/LGALS9/CCL3
GO:1903555	regulation of tumor necrosis factor superfamily cytokine production	13/340	113/18866	1.27889e-07	3.73851e-06	2.67342e-06	BP	13	AIF1/TYROBP/TREM2/C1QA/CTSC/MMP9/ITGB2/NUPR1/IL18/C5AR1/CCL3
GO:0150076	neuroinflammatory response	11/340	77/18866	1.28189e-07	3.73851e-06	2.67342e-06	BP	11	FCER1G/VAMP8/HMOX1/S100A13/LGALS9/STXBP2/MILR1/CHGA/CPLX2
GO:0043303	mast cell degranulation	9/340	47/18866	1.3453e-07	3.89304e-06	2.78392e-06	BP	9	PDPN/HSPB1/CLIC1/FLNA/MYL12A/PTPN6/FERMT3/FN1/ACTB/MYL9
GO:0070527	platelet aggregation	10/340	62/18866	1.48304e-07	4.25862e-06	3.04534e-06	BP	10	FCER1G/VAMP8/HMOX1/S100A13/LGALS9/STXBP2/MILR1/CHGA/CPLX2
GO:0002279	mast cell activation involved in immune response	9/340	48/18866	1.62972e-07	4.64409e-06	3.321e-06	BP	9	LTF/IFITM3/HLA-DRB1/LGALS1/CD74/ISG15/IFITM2/BST2/ISG20/SLPI/CCL5/LGALS9/PPIB/PLSCR1/IFI16
GO:1903900	regulation of viral life cycle	15/340	157/18866	1.66755e-07	4.71589e-06	3.37234e-06	BP	15	LTF/FCER1G/CYBA/CD14/TREM2/GPNMB/PYCARD/LY96/TSPO/PTPN6/ZFP36/LGALS9/CCL3
GO:0032640	tumor necrosis factor production	13/340	116/18866	1.74612e-07	4.90095e-06	3.50468e-06	BP	13	FCER1G/VAMP8/HMOX1/S100A13/LGALS9/STXBP2/MILR1/CHGA/CPLX2
GO:0002448	mast cell mediated immunity	9/340	49/18866	1.96502e-07	5.4742e-06	3.91461e-06	BP	9	LTF/HAMP/S100A8/CP/S100A9/SLC11A1/FTL/B2M/MT2A/HMOX1/STEAP3/MT1E/FTH1/MT1M
GO:0055076	transition metal ion homeostasis	14/340	138/18866	2.05373e-07	5.67894e-06	4.06102e-06	BP	14	LTF/RARRES2/SLC11A1/PYCARD/GSDMD/SERPINE1/ROMO1/RPS19/TNFRSF14/LYZ/CHGA
GO:0050829	defense response to Gram-negative bacterium	11/340	81/18866	2.18146e-07	5.98779e-06	4.28188e-06	BP	11	LTF/IFITM3/HLA-DRB1/LGALS1/CD74/ISG15/IFITM2/BST2/ISG20/SLPI/ZFP36/CCL5/LGALS9/CXCR4/PPIB/PLSCR1/IFI16/CCL3
GO:0043903	regulation of symbiotic process	18/340	231/18866	2.20446e-07	6.00676e-06	4.29544e-06	BP	18	IGKC/IGHG1/IGLC3/FCGR1A/IGLC1/IGHG2/FCGR3A/IGLC2/ARPC1B/IGHG3/FCGR2A/FCGR2B/ACTB/WAS
GO:0002433	immune response-regulating cell surface receptor signaling pathway involved in phagocytosis	14/340	139/18866	2.24704e-07	6.03468e-06	4.31541e-06	BP	14	IGKC/IGHG1/IGLC3/FCGR1A/IGLC1/IGHG2/FCGR3A/IGLC2/ARPC1B/IGHG3/FCGR2A/FCGR2B/ACTB/WAS
GO:0038096	Fc-gamma receptor signaling pathway involved in phagocytosis	14/340	139/18866	2.24704e-07	6.03468e-06	4.31541e-06	BP	14	ANXA1/TYROBP/HLA-DRB1/CD74/GPNMB/LST1/HMOX1/EMILIN1/LGALS3/PTPN6/VSIG4/HLA-F/LGALS9/FCGR2B/MDK/TNFRSF14/MILR1
GO:0050866	negative regulation of cell activation	17/340	207/18866	2.27418e-07	6.06395e-06	4.33634e-06	BP	17	LTF/FCER1G/CYBA/CD14/TREM2/GPNMB/PYCARD/LY96/TSPO/PTPN6/ZFP36/LGALS9/CCL3
GO:0071706	tumor necrosis factor superfamily cytokine production	13/340	119/18866	2.36105e-07	6.25091e-06	4.47004e-06	BP	13	ANXA1/TYROBP/HLA-DRB1/CD74/GPNMB/LST1/HMOX1/LGALS3/PTPN6/VSIG4/HLA-F/LGALS9/FCGR2B/MDK/TNFRSF14/MILR1
GO:0002695	negative regulation of leukocyte activation	16/340	184/18866	2.37786e-07	6.25108e-06	4.47016e-06	BP	16	TIMP1/LTF/SERPINA3/C3/ANXA2/SERPING1/CARD16/SERPINA1/C4B/BST2/MMP9/C4A/PLAUR/CD44/SERPINE1/SLPI/SERPINH1/GPX1/SERPINB6/A2M/IFI16/RPL11/PI3
GO:0045861	negative regulation of proteolysis	23/340	369/18866	2.71702e-07	7.09275e-06	5.07204e-06	BP	23	AIF1/TYROBP/CD74/SLC11A1/TREM2/C1QA/CTSC/ITGB2/VSIG4/FCGR2B/C5AR1/CCL3
GO:0042116	macrophage activation	12/340	101/18866	2.741e-07	7.10566e-06	5.08127e-06	BP	12	RARRES2/TREM2/CCL5/MMP14/MDK/C5AR1/CCL3
GO:1905523	positive regulation of macrophage migration	7/340	26/18866	2.84401e-07	7.32185e-06	5.23587e-06	BP	7	FCER1G/CD74/SLC11A1/B2M/BST2/HMOX1/IL18/HLA-F/HLA-A/TNFRSF14/TGFB1/CHGA
GO:0002367	cytokine production involved in immune response	12/340	104/18866	3.78728e-07	9.61763e-06	6.87758e-06	BP	12	LTF/IFITM3/ISG15/IFITM2/BST2/ISG20/SLPI/ZFP36/CCL5/PLSCR1/IFI16/CCL3
GO:0048525	negative regulation of viral process	12/340	104/18866	3.78728e-07	9.61763e-06	6.87758e-06	BP	12	HSPB1/TYROBP/PYCARD/GSDMD/LGALS9/CASP1/EGR1/IFI16/CCL3
GO:0032731	positive regulation of interleukin-1 beta production	9/340	53/18866	3.97843e-07	1.00348e-05	7.1759e-06	BP	9	S100A10/PDPN/FLNA/LAMB2/POSTN/GBP1/MICALL2/FERMT3/FN1/PARVG/MDK/ATRNL1
GO:0034446	substrate adhesion-dependent cell spreading	12/340	106/18866	4.66903e-07	1.16977e-05	8.36501e-06	BP	12	TIMP1/LTF/SERPINA3/C3/ANXA1/ANXA2/SPOCD1/SERPING1/CARD16/SERPINA1/C4B/BST2/MMP9/C4A/PLAUR/LGALS3/CD44/SERPINE1/SLPI/APOC1/SERPINH1/GPX1/SERPINB6/A2M/IFI16/PI3
GO:0051346	negative regulation of hydrolase activity	26/340	473/18866	5.14498e-07	1.28041e-05	9.15626e-06	BP	26	ANXA2/AEBP1/COL1A1/EMILIN1/SERPINH1/COL1A2/COL3A1/LUM/LOXL1
GO:0030199	collagen fibril organization	9/340	55/18866	5.53023e-07	1.36718e-05	9.7767e-06	BP	9	TIMP1/FCER1G/TYROBP/FLNA/ISG15/ITGB4/ITGB2/CD63/FERMT3/FN1/COL3A1/ZYX
GO:0007229	integrin-mediated signaling pathway	12/340	108/18866	5.72872e-07	1.40693e-05	1.0061e-05	BP	12	ANXA1/FCER1G/CD74/SLC11A1/LGALS3/HLA-DMB/IL18/LGALS9/FCGR2B/MDK/ICAM1/BCL3
GO:0002286	T cell activation involved in immune response	12/340	109/18866	6.33463e-07	1.54557e-05	1.10524e-05	BP	12	CCL2/RARRES2/SAA1/LGALS3/CCL5/MDK/C5AR1/CCL3
GO:0048246	macrophage chemotaxis	8/340	42/18866	7.09096e-07	1.71887e-05	1.22917e-05	BP	8	C3/C1QB/TREM2/C1QA/C1QC
GO:0098883	synapse pruning	5/340	11/18866	7.80222e-07	1.87908e-05	1.34373e-05	BP	5	CHI3L1/CCL2/HLA-DRB1/CD74/PLA2G2A/TREM2/GPNMB/PYCARD/EMILIN1/CD44/GBP1/PTPN6/FN1/CCL5/LGALS9/RRAS/C5AR1/TGFB1/ICAM1/CCL3
GO:0070372	regulation of ERK1 and ERK2 cascade	20/340	306/18866	7.91737e-07	1.88306e-05	1.34658e-05	BP	20	ANXA1/TYROBP/HLA-DRB1/CD74/GPNMB/LST1/LGALS3/PTPN6/VSIG4/HLA-F/LGALS9/FCGR2B/MDK/TNFRSF14
GO:0051250	negative regulation of lymphocyte activation	14/340	154/18866	7.91967e-07	1.88306e-05	1.34658e-05	BP	14	C3/FCER1G/TYROBP/VAMP8/ITGB2/HMOX1/LGALS9/STXBP2/FCGR2B
GO:0002886	regulation of myeloid leukocyte mediated immunity	9/340	58/18866	8.83231e-07	2.08677e-05	1.49225e-05	BP	9	FCER1G/VAMP8/HMOX1/RAB34/S100A13/LGALS9/STXBP2/MILR1/CHGA/CPLX2
GO:0032418	lysosome localization	10/340	75/18866	9.29286e-07	2.18178e-05	1.56019e-05	BP	10	S100A10/PLAU/ITGB4/ITGB2/EMILIN1/CD44/POSTN/SERPINE1/CD63/FERMT3/FN1/COL3A1/MMP14/RRAS/PARVG/TRIP6/ZYX
GO:0007160	cell-matrix adhesion	17/340	230/18866	1.00496e-06	2.3447e-05	1.6767e-05	BP	17	HLA-B/SPI1/TREM2/TMEM176B/TMEM176A/LGALS9/FCGR2B/BATF3
GO:0097028	dendritic cell differentiation	8/340	44/18866	1.03189e-06	2.3778e-05	1.70037e-05	BP	8	RARRES2/TREM2/EMILIN1/CCL5/MMP14/MDK/C5AR1/CCL3
GO:1905521	regulation of macrophage migration	8/340	44/18866	1.03189e-06	2.3778e-05	1.70037e-05	BP	8	LTF/CCL2/IFITM3/HLA-DRB1/LGALS1/CD74/VAMP8/ISG15/IFITM2/BST2/ISG20/SLPI/CCL5/LGALS9/CXCR4/TNFRSF14/PPIB/PLSCR1/IFI16/ICAM1/CTSL
GO:0019058	viral life cycle	21/340	341/18866	1.10057e-06	2.52052e-05	1.80243e-05	BP	21	LTF/S100A4/HSPB1/CARD16/HLA-DRB1/LGALS1/CD74/CD14/FLNA/PYCARD/BST2/LY96/HMOX1/TNFRSF1A/S100A13/LGALS9/CASP1/BCL3/RHOC
GO:0007249	I-kappaB kinase/NF-kappaB signaling	19/340	286/18866	1.17444e-06	2.67329e-05	1.91167e-05	BP	19	LTF/HAMP/S100A8/CP/S100A9/SLC11A1/FTL/MT2A/HMOX1/MT1E/FTH1/MT1M
GO:0046916	cellular transition metal ion homeostasis	12/340	116/18866	1.24229e-06	2.81058e-05	2.00985e-05	BP	12	CYBA/AIF1/TYROBP/ITGB2/TSPO/SOD3/MAOB/GPX1/NCF1/SOD2/ROMO1/ALOX5/HP/NCF4/TGFB1/ICAM1/PRDX1/PRDX6/GADD45A
GO:0072593	reactive oxygen species metabolic process	19/340	288/18866	1.30334e-06	2.93093e-05	2.09592e-05	BP	19	ALOX5AP/S100A9/MT2A/SOD3/GPX1/MT1E/SOD2/MGST1/HP/MT1M/TXNDC17/PRDX1/PRDX6
GO:0098754	detoxification	13/340	138/18866	1.31251e-06	2.9339e-05	2.09804e-05	BP	13	HSPB1/CARD16/TYROBP/TREM2/PYCARD/GSDMD/LGALS9/CASP1/EGR1/IFI16/CCL3
GO:0032651	regulation of interleukin-1 beta production	11/340	97/18866	1.38485e-06	3.04096e-05	2.1746e-05	BP	11	C3/CCL2/FCER1G/CYBA/C4B/SLC11A1/TREM2/PYCARD/C4A/C2/FCGR2B
GO:0050764	regulation of phagocytosis	11/340	97/18866	1.38485e-06	3.04096e-05	2.1746e-05	BP	11	ANXA1/CCL2/RARRES2/AIF1/LGALS3/SERPINE1/CCL5/RPS19/MDK/C5AR1/CCL3
GO:0071674	mononuclear cell migration	11/340	97/18866	1.38485e-06	3.04096e-05	2.1746e-05	BP	11	HSPB1/S100A8/CD74/S100A9/PYCARD/MMP9/PLAUR/MUC1/HMOX1/CD44/NUPR1/CASP4/GPX1/TNFRSF1A/BCL2A1/SOD2/IFI16/RPL11/BCL3
GO:0097193	intrinsic apoptotic signaling pathway	19/340	290/18866	1.44496e-06	3.15441e-05	2.25572e-05	BP	19	LTF/TYROBP/HLA-DRB1/CD74/SPI1/TREM2/B2M/ISG15/LGALS3/C1QC/ZFP36/LILRB4/TGFB1/MYL9/SCIN/CCL3/HCLS1/IRF7
GO:0045637	regulation of myeloid cell differentiation	18/340	263/18866	1.47155e-06	3.19377e-05	2.28387e-05	BP	18	LTF/SERPING1/CARD16/HLA-B/VSIG4/HLA-F/LGALS9/HLA-A/A2M/RPS19/IFI16
GO:0002832	negative regulation of response to biotic stimulus	11/340	98/18866	1.53516e-06	3.31257e-05	2.36882e-05	BP	11	LTF/SPP1/MGP/ISG15/COL1A1/GPNMB/FAM20C/TCIRG1/COL1A2/SRGN/ALOX5/FAM20A/TGFB1/CCL3
GO:0031214	biomineral tissue development	14/340	163/18866	1.56965e-06	3.33626e-05	2.38577e-05	BP	14	LTF/SPP1/MGP/ISG15/COL1A1/GPNMB/FAM20C/TCIRG1/COL1A2/SRGN/ALOX5/FAM20A/TGFB1/CCL3
GO:0110148	biomineralization	14/340	163/18866	1.56965e-06	3.33626e-05	2.38577e-05	BP	14	SERPING1/HLA-B/VSIG4/HLA-F/LGALS9/HLA-A/A2M/RPS19/IFI16
GO:0045824	negative regulation of innate immune response	9/340	62/18866	1.5794e-06	3.33626e-05	2.38577e-05	BP	9	ANXA1/FCER1G/LGALS1/CD74/SLC11A1/LGALS3/HLA-DMB/IL18/HLA-F/LGALS9/FCGR2B/MDK/TGFB1/ICAM1/BCL3
GO:0002285	lymphocyte activation involved in immune response	15/340	187/18866	1.58189e-06	3.33626e-05	2.38577e-05	BP	15	HSPB1/IFITM3/NPC2/FLNA/ISG15/PYCARD/IFITM2/BST2/ISG20/GBP1/UNC93B1/IFI44/CCL5/LGALS9/RNASE2/CXCR4/PLSCR1/IFI16/BATF3/BCL3/IRF7
GO:0009615	response to virus	21/340	349/18866	1.59506e-06	3.34515e-05	2.39212e-05	BP	21	SERPINA3/HAMP/CD163/SERPINA1/SAA1/FN1/HP/PLSCR1
GO:0006953	acute-phase response	8/340	47/18866	1.74672e-06	3.62251e-05	2.59046e-05	BP	8	FCER1G/VAMP8/ITGB2/HMOX1/HLA-F/LGALS9/STXBP2/FCGR2B
GO:0043300	regulation of leukocyte degranulation	8/340	47/18866	1.74672e-06	3.62251e-05	2.59046e-05	BP	8	LTF/IFITM3/ISG15/IFITM2/BST2/ISG20/SLPI/CCL5/PPIB/PLSCR1/IFI16
GO:0045069	regulation of viral genome replication	11/340	100/18866	1.87934e-06	3.87601e-05	2.77174e-05	BP	11	CHI3L1/C3/ANXA1/HSPB1/TNFRSF12A/GPNMB/STAB1/ITGB2/HMOX1/EMILIN1/SERPINE1/PLXND1/RRAS/SOD2/HSPB6/ALOX5/EGR1/CXCR4/SRPX2/MDK/C5AR1/COL4A2/HSPG2/GADD45A
GO:1901342	regulation of vasculature development	24/340	444/18866	1.91294e-06	3.92362e-05	2.80579e-05	BP	24	CHI3L1/CCL2/HLA-DRB1/CD74/PLA2G2A/TREM2/GPNMB/PYCARD/EMILIN1/CD44/GBP1/PTPN6/FN1/CCL5/LGALS9/RRAS/C5AR1/TGFB1/ICAM1/CCL3
GO:0070371	ERK1 and ERK2 cascade	20/340	325/18866	2.01199e-06	4.10424e-05	2.93495e-05	BP	20	SERPING1/HLA-DRB1/HLA-B/SAA1/PYCARD/SOCS3/GPX1/VSIG4/HLA-F/TNFRSF1A/LGALS9/HLA-A/ALOX5/FCGR2B/A2M/RPS19/MDK/IFI16
GO:0031348	negative regulation of defense response	18/340	269/18866	2.0303e-06	4.11908e-05	2.94556e-05	BP	18	ANXA1/IGFBP2/AIF1/PYCARD/HLA-DPB1/HLA-DPA1/HLA-DMB/IL18/CCL5/LGALS9/HLA-A
GO:0042102	positive regulation of T cell proliferation	11/340	101/18866	2.07554e-06	4.1881e-05	2.99492e-05	BP	11	SERPING1/PTPN6/VSIG4/FCGR2B/A2M
GO:0002921	negative regulation of humoral immune response	5/340	13/18866	2.10977e-06	4.21165e-05	3.01175e-05	BP	5	HLA-B/TMEM176B/TMEM176A/LGALS9/FCGR2B
GO:2001198	regulation of dendritic cell differentiation	5/340	13/18866	2.10977e-06	4.21165e-05	3.01175e-05	BP	5	CD14/SLC11A1/PYCARD/HLA-DPB1/HLA-DPA1/IL18/LGALS9/HLA-A/BCL3
GO:0032729	positive regulation of interferon-gamma production	9/340	65/18866	2.37344e-06	4.71278e-05	3.37012e-05	BP	9	FCER1G/CD74/B2M/BST2/HMOX1/IL18/HLA-F/HLA-A/TNFRSF14/TGFB1
GO:0002718	regulation of cytokine production involved in immune response	10/340	83/18866	2.40055e-06	4.7414e-05	3.39058e-05	BP	10	HLA-DRB1/CD14/SLC11A1/ISG15/PYCARD/HLA-DPB1/HLA-DPA1/IL18/LGALS9/HLA-A/BCL3
GO:0032649	regulation of interferon-gamma production	11/340	104/18866	2.77608e-06	5.45426e-05	3.90035e-05	BP	11	AIF1/TYROBP/TREM2/C1QA/CTSC/ITGB2/C5AR1/CCL3
GO:0001774	microglial cell activation	8/340	50/18866	2.84526e-06	5.53196e-05	3.95591e-05	BP	8	AIF1/TYROBP/TREM2/C1QA/CTSC/ITGB2/C5AR1/CCL3
GO:0002269	leukocyte activation involved in inflammatory response	8/340	50/18866	2.84526e-06	5.53196e-05	3.95591e-05	BP	8	CCL2/AIF1/PYCARD/CD99/CCL5/MSN/TNFRSF14/ICAM1/CCL3
GO:0072678	T cell migration	9/340	67/18866	3.07582e-06	5.94803e-05	4.25345e-05	BP	9	HLA-DRB1/HLA-B/C4B/TREM2/LY96/TSPO/HLA-A
GO:0009595	detection of biotic stimulus	7/340	36/18866	3.09113e-06	5.94803e-05	4.25345e-05	BP	7	ALOX5AP/S100A9/MT2A/NUPR1/SOD3/MAOB/GPX1/CCL5/MT1E/SOD2/MGST1/HP/MT1M/TXNDC17/CCL3/PRDX1/PRDX6
GO:0009636	response to toxic substance	17/340	250/18866	3.14752e-06	6.02548e-05	4.30883e-05	BP	17	LTF/CCL2/IFITM3/ISG15/IFITM2/BST2/ISG20/SLPI/CCL5/PPIB/PLSCR1/IFI16
GO:0019079	viral genome replication	12/340	127/18866	3.25393e-06	6.19741e-05	4.43178e-05	BP	12	C3/ANXA1/CCL2/TYROBP/C4B/TREM2/C4A/C2
GO:0043277	apoptotic cell clearance	8/340	51/18866	3.32217e-06	6.19916e-05	4.43303e-05	BP	8	LTF/IFITM3/ISG15/IFITM2/BST2/ISG20/SLPI/CCL5/PLSCR1/IFI16
GO:1903901	negative regulation of viral life cycle	10/340	86/18866	3.33165e-06	6.19916e-05	4.43303e-05	BP	10	HSPB1/CARD16/TYROBP/TREM2/PYCARD/GSDMD/LGALS9/CASP1/EGR1/IFI16/CCL3
GO:0032611	interleukin-1 beta production	11/340	106/18866	3.35099e-06	6.19916e-05	4.43303e-05	BP	11	CD74/HLA-B/B2M/HLA-F/HLA-A/HLA-C
GO:0019883	antigen processing and presentation of endogenous antigen	6/340	24/18866	3.35446e-06	6.19916e-05	4.43303e-05	BP	6	HLA-DRB1/HLA-B/C4B/TREM2/LY96/HLA-A
GO:0098581	detection of external biotic stimulus	6/340	24/18866	3.35446e-06	6.19916e-05	4.43303e-05	BP	6	ANXA1/IGFBP2/AIF1/CD74/PYCARD/HLA-DPB1/HLA-DPA1/BST2/HLA-DMB/IL18/CCL5/LGALS9/HLA-A
GO:0070665	positive regulation of leukocyte proliferation	13/340	150/18866	3.35449e-06	6.19916e-05	4.43303e-05	BP	13	CYBA/IGHA1/SLC11A1/NCF1/NCF4/RPS19/CD52
GO:0045730	respiratory burst	7/340	37/18866	3.75385e-06	6.90302e-05	4.93636e-05	BP	7	HLA-B/BST2/HMOX1/PTPN6/HLA-F/LGALS9/HLA-A/FCGR2B
GO:0002704	negative regulation of leukocyte mediated immunity	8/340	52/18866	3.86518e-06	7.07291e-05	5.05785e-05	BP	8	C3/ANXA1/FCER1G/HLA-B/SLC11A1/B2M/IL18/PTPN6/HLA-F/HLA-A/FCGR2B/TGFB1/WAS
GO:0002822	regulation of adaptive immune response based on somatic recombination of immune receptors built from immunoglobulin superfamily domains	13/340	153/18866	4.1793e-06	7.6104e-05	5.44221e-05	BP	13	CCL2/HSPB1/RARRES2/AIF1/CD74/TREM2/TMSB4X/SERPINE1/GPSM3/CCL5/LGALS9/CXCR4/MDK/C5AR1/TGFB1/CCL3
GO:0050920	regulation of chemotaxis	16/340	229/18866	4.34023e-06	7.86508e-05	5.62433e-05	BP	16	CHI3L1/C3/ANXA1/HSPB1/TNFRSF12A/GPNMB/STAB1/ITGB2/HMOX1/EMILIN1/SERPINE1/PLXND1/RRAS/HSPB6/ALOX5/CXCR4/SRPX2/MDK/C5AR1/COL4A2/HSPG2/GADD45A
GO:0045765	regulation of angiogenesis	22/340	403/18866	4.41019e-06	7.95325e-05	5.68738e-05	BP	22	TIMP1/HMOX1/ALOX5/MDK/TGFB1
GO:0090594	inflammatory response to wounding	5/340	15/18866	4.77863e-06	8.57626e-05	6.13289e-05	BP	5	C3/ANXA1/FCER1G/HLA-B/SLC11A1/B2M/PYCARD/IL18/HLA-F/HLA-A/TGFB1
GO:0002821	positive regulation of adaptive immune response	11/340	110/18866	4.82058e-06	8.61016e-05	6.15714e-05	BP	11	PLAU/ITGB4/MUC1/ITGB2/SERPINE1/PTPN6/FERMT3/CCL5/ICAM1
GO:0033627	cell adhesion mediated by integrin	9/340	71/18866	5.0292e-06	8.94001e-05	6.39301e-05	BP	9	ANXA1/PDPN/CCL2/LST1/ITGB2/PLXND1/FN1/S100A13/MSN/HEXB/ICAM1/CCL3/RHOC
GO:0008360	regulation of cell shape	13/340	156/18866	5.17879e-06	9.16228e-05	6.55196e-05	BP	13	ANXA1/ANXA2/SPP1/PDPN/FCER1G/TNFRSF12A/SERPING1/PLAU/PLAUR/SERPINE1/ALOX5/CXCR4/MDK/TNR
GO:1903034	regulation of response to wounding	14/340	183/18866	6.12293e-06	0.000107816	7.70991e-05	BP	14	VIM/COL1A1/MMP9/EMILIN1/MRC2/RCN3/SERPINH1/COL1A2/MMP14/TGFB1/CTSL
GO:0032963	collagen metabolic process	11/340	113/18866	6.26552e-06	0.000109808	7.85241e-05	BP	11	ANXA1/IGFBP2/AIF1/CD74/PYCARD/HLA-DPB1/HLA-DPA1/HLA-DMB/IL18/CCL5/LGALS9/HLA-A
GO:0050671	positive regulation of lymphocyte proliferation	12/340	136/18866	6.64194e-06	0.000115861	8.28527e-05	BP	12	S100A8/S100A9/ITGB2/ALOX5/MDK
GO:0002523	leukocyte migration involved in inflammatory response	5/340	16/18866	6.84825e-06	0.000118905	8.5029e-05	BP	5	CHI3L1/ANXA1/CCL2/CYBA/GBP2/PYCARD/PSMB9/GBP1/CCL5/LGALS9/PSMB8/PSME2/EGR1/ICAM1/CCL3
GO:0070555	response to interleukin-1	15/340	211/18866	7.0143e-06	0.000121224	8.66874e-05	BP	15	CYBA/TYROBP/ITGB2/SOD3/NCF1/SOD2/NCF4/TGFB1/PRDX1
GO:0006801	superoxide metabolic process	9/340	74/18866	7.11826e-06	0.000122454	8.75669e-05	BP	9	ANXA1/IGFBP2/AIF1/CD74/PYCARD/HLA-DPB1/HLA-DPA1/HLA-DMB/IL18/CCL5/LGALS9/HLA-A
GO:0032946	positive regulation of mononuclear cell proliferation	12/340	137/18866	7.16357e-06	0.000122668	8.772e-05	BP	12	HLA-DRB1/CD14/SLC11A1/ISG15/PYCARD/HLA-DPB1/HLA-DPA1/IL18/LGALS9/HLA-A/BCL3
GO:0032609	interferon-gamma production	11/340	115/18866	7.42676e-06	0.000126594	9.05276e-05	BP	11	LTF/S100A4/CARD16/HLA-DRB1/LGALS1/CD74/FLNA/BST2/HMOX1/TNFRSF1A/S100A13/LGALS9/CASP1/RHOC
GO:0043123	positive regulation of I-kappaB kinase/NF-kappaB signaling	14/340	188/18866	8.35203e-06	0.000141719	0.000101343	BP	14	CHI3L1/CCL2/HLA-DRB1/CD74/PLA2G2A/TREM2/GPNMB/PYCARD/CD44/CCL5/LGALS9/C5AR1/TGFB1/ICAM1/CCL3
GO:0070374	positive regulation of ERK1 and ERK2 cascade	15/340	215/18866	8.79818e-06	0.000148614	0.000106274	BP	15	C1R/PLAU/PYCARD/SERPINE1/MMP14/HP/IFI16/CTSL
GO:0031638	zymogen activation	8/340	58/18866	8.96259e-06	0.000150709	0.000107772	BP	8	RARRES2/AIF1/CD74/SERPINE1/GPSM3/CCL5/LGALS9/MDK/C5AR1/CCL3
GO:0002690	positive regulation of leukocyte chemotaxis	10/340	96/18866	9.0525e-06	0.000151538	0.000108365	BP	10	ANXA1/HLA-DRB1/CD74/GPNMB/LGALS3/PTPN6/VSIG4/LGALS9/FCGR2B/MDK/TNFRSF14
GO:0050868	negative regulation of T cell activation	11/340	118/18866	9.51955e-06	0.000157888	0.000112906	BP	11	HLA-B/B2M/HLA-F/HLA-A/HLA-C
GO:0002483	antigen processing and presentation of endogenous peptide antigen	5/340	17/18866	9.55871e-06	0.000157888	0.000112906	BP	5	HLA-B/B2M/HLA-F/HLA-A/HLA-C
GO:0019885	antigen processing and presentation of endogenous peptide antigen via MHC class I	5/340	17/18866	9.55871e-06	0.000157888	0.000112906	BP	5	ANXA1/FXYD5/HLA-DRB1/CD74/GPNMB/LGALS3/PTPN6/VSIG4/LGALS9/FCGR2B/MDK/TNFRSF14/TGFB1/TNR
GO:0022408	negative regulation of cell-cell adhesion	14/340	191/18866	1.00106e-05	0.000164624	0.000117723	BP	14	HSPB1/S100A8/CD74/S100A9/PYCARD/MMP9/PLAUR/MUC1/CD44/NUPR1/GPX1/SOD2/RPL11
GO:2001242	regulation of intrinsic apoptotic signaling pathway	13/340	166/18866	1.02051e-05	0.000167085	0.000119483	BP	13	LTF/IGKC/HSPB1/IGHA1/B2M/IGHG3/ACTB/LYZ/PRDX1
GO:0001895	retina homeostasis	9/340	78/18866	1.10264e-05	0.000179745	0.000128536	BP	9	AIF1/TYROBP/TREM2/C1QA/CTSC/ITGB2/C5AR1/CCL3
GO:0061900	glial cell activation	8/340	60/18866	1.15952e-05	0.000188195	0.000134579	BP	8	IGFBP2/HAMP/S100A8/ALOX5AP/CD14/B2M/C1QA/MT2A/MMP9/HMOX1/TSPO/TCIRG1/PGAM2/SOD3/MAOB/NCF1/S100A13/MT1E/MT1M/ICAM1
GO:0010038	response to metal ion	20/340	366/18866	1.18771e-05	0.00019181	0.000137163	BP	20	RARRES2/GBP2/PLA2G2A/GSDMD/HLA-A/ROMO1/C5AR1/TNFRSF14/LYZ/CHGA
GO:0050830	defense response to Gram-positive bacterium	10/340	99/18866	1.19207e-05	0.00019181	0.000137163	BP	10	LTF/HAMP/CP/SLC11A1/FTL/B2M/TCIRG1/STEAP3/FTH1
GO:0006826	iron ion transport	9/340	79/18866	1.22492e-05	0.000195412	0.000139739	BP	9	TYROBP/HLA-DRB1/GPNMB/LST1/PTPN6/VSIG4/LGALS9/FCGR2B/TNFRSF14
GO:0050672	negative regulation of lymphocyte proliferation	9/340	79/18866	1.22492e-05	0.000195412	0.000139739	BP	9	FCER1G/VAMP8/HMOX1/LGALS9/STXBP2/PLSCR1/MILR1
GO:0033003	regulation of mast cell activation	7/340	44/18866	1.2539e-05	0.000199184	0.000142437	BP	7	IGKC/IGHG1/IGLC3/IGHA1/IGLC1/TYROBP/CD74/IGHG2/IGLC2/PTPN6/IGHG3/MMP14/FCGR2B/TGFB1
GO:0050864	regulation of B cell activation	14/340	195/18866	1.26725e-05	0.000200451	0.000143343	BP	14	TREM2/CTSC/NUPR1/IL18/CCL3
GO:0150078	positive regulation of neuroinflammatory response	5/340	18/18866	1.30402e-05	0.000205396	0.000146879	BP	5	TYROBP/HLA-DRB1/GPNMB/LST1/PTPN6/VSIG4/LGALS9/FCGR2B/TNFRSF14
GO:0032945	negative regulation of mononuclear cell proliferation	9/340	80/18866	1.35859e-05	0.000213093	0.000152383	BP	9	S100A10/ANXA1/SPP1/PDPN/CCL2/TNFRSF12A/FLNA/LST1/ITGB2/CD44/POSTN/GBP1/PLXND1/FN1/S100A13/ARHGAP4/MSN/CXCR4/MDK/HEXB/ICAM1/CCL3/RHOC/TNR
GO:0022604	regulation of cell morphogenesis	24/340	499/18866	1.37874e-05	0.000215348	0.000153996	BP	24	LTF/TYROBP/HLA-DRB1/CD74/TREM2/C1QC/LILRB4/TGFB1/CCL3/HCLS1/IRF7
GO:0002761	regulation of myeloid leukocyte differentiation	11/340	123/18866	1.41549e-05	0.000220168	0.000157443	BP	11	CHI3L1/ANXA1/CD74/CD14/TMSB4X/PYCARD/SERPINE1/LGALS9/CD58/BCL3
GO:0032637	interleukin-8 production	10/340	101/18866	1.42409e-05	0.000220586	0.000157741	BP	10	LTF/S100A4/HSPB1/CARD16/HLA-DRB1/LGALS1/CD74/FLNA/PYCARD/BST2/HMOX1/TNFRSF1A/S100A13/LGALS9/CASP1/RHOC
GO:0043122	regulation of I-kappaB kinase/NF-kappaB signaling	16/340	252/18866	1.45254e-05	0.000223693	0.000159963	BP	16	VIM/S100A8/S100A9/TREM2/C1QA/LAMB2/C5AR1
GO:0014002	astrocyte development	7/340	45/18866	1.46213e-05	0.000223693	0.000159963	BP	7	CD74/PYCARD/MUC1/CD44/NUPR1/IFI16/BCL3
GO:0042771	intrinsic apoptotic signaling pathway in response to DNA damage by p53 class mediator	7/340	45/18866	1.46213e-05	0.000223693	0.000159963	BP	7	CCL2/RARRES2/AIF1/CD74/SERPINE1/GPSM3/CCL5/LGALS9/MDK/C5AR1/CCL3
GO:0002688	regulation of leukocyte chemotaxis	11/340	124/18866	1.52867e-05	0.000232919	0.000166561	BP	11	FCER1G/TYROBP/HLA-DRB1/TREM2/ISG15/PYCARD/LGALS9/FCGR2B
GO:0032613	interleukin-10 production	8/340	63/18866	1.67471e-05	0.000254134	0.000181732	BP	8	CD74/PYCARD/MUC1/HMOX1/CD44/NUPR1/TNFRSF1A/BCL2A1/IFI16/BCL3
GO:0008630	intrinsic apoptotic signaling pathway in response to DNA damage	10/340	103/18866	1.69396e-05	0.000254983	0.000182338	BP	10	ALOX5AP/S100A9/SOD3/GPX1/SOD2/MGST1/HP/TXNDC17/PRDX1/PRDX6
GO:0098869	cellular oxidant detoxification	10/340	103/18866	1.69396e-05	0.000254983	0.000182338	BP	10	C3/C1QB/TREM2/C1QA/C1QC
GO:0150146	cell junction disassembly	5/340	19/18866	1.74368e-05	0.000261411	0.000186936	BP	5	HLA-B/SLC11A1/B2M/CTSC/IL18/HLA-F/HLA-A/FCGR2B/ICAM1/WAS
GO:0002456	T cell mediated immunity	10/340	104/18866	1.84464e-05	0.000275442	0.000196969	BP	10	LGALS3/HLA-DMB/LGALS9/ICAM1
GO:0002291	T cell activation via T cell receptor contact with antigen bound to MHC molecule on antigen presenting cell	4/340	10/18866	1.99763e-05	0.000293764	0.000210071	BP	4	HLA-DRB1/LGALS1/CD74/LGALS9
GO:0046598	positive regulation of viral entry into host cell	4/340	10/18866	1.99763e-05	0.000293764	0.000210071	BP	4	HLA-DRB1/LGALS1/CD74/LGALS9
GO:0075294	positive regulation by symbiont of entry into host	4/340	10/18866	1.99763e-05	0.000293764	0.000210071	BP	4	C3/ANXA1/FCER1G/HLA-B/SLC11A1/B2M/IL18/HLA-F/HLA-A/TGFB1
GO:0002824	positive regulation of adaptive immune response based on somatic recombination of immune receptors built from immunoglobulin superfamily domains	10/340	105/18866	2.00669e-05	0.000293764	0.000210071	BP	10	LTF/ANXA1/CD74/TMEM176B/TMEM176A/C1QC/LILRB4/FCGR2B/MDK/CCL3
GO:1902106	negative regulation of leukocyte differentiation	10/340	105/18866	2.00669e-05	0.000293764	0.000210071	BP	10	LTF/SPP1/CLIC1/MGP/ISG15/COL1A1/GPNMB/MRC2/FAM20C/CEBPD/TCIRG1/COL1A2/IGFBP3/SRGN/MMP14/ALOX5/MDK/TNC/TGFB1/DHRS3/CCL3
GO:0001503	ossification	21/340	412/18866	2.04754e-05	0.000298573	0.00021351	BP	21	ANXA1/TYROBP/HLA-DRB1/CD74/TREM2/ISG15/IL18/LGALS9/MMP14/LILRB4/MDK/TGFB1/SCIN/HCLS1
GO:1903708	positive regulation of hemopoiesis	14/340	204/18866	2.10589e-05	0.000305887	0.00021874	BP	14	HSPB1/TNFRSF12A/S100A8/CD74/S100A9/PYCARD/CTSC/MMP9/PLAUR/MUC1/HMOX1/LGALS3/CD44/SERPINE1/NUPR1/GPX1/LGALS9/SOD2/G0S2/ICAM1/RPL11
GO:2001233	regulation of apoptotic signaling pathway	21/340	413/18866	2.12232e-05	0.000307078	0.000219592	BP	21	HLA-B/HLA-F/LGALS9/HLA-A/FCGR2B
GO:0001911	negative regulation of leukocyte mediated cytotoxicity	5/340	20/18866	2.29068e-05	0.000330158	0.000236097	BP	5	C3/FCER1G/HLA-B/B2M/IL18/PTPN6/HLA-F/LGALS9/HLA-A/FCGR2B/TGFB1/WAS
GO:0002706	regulation of lymphocyte mediated immunity	12/340	154/18866	2.34763e-05	0.000335827	0.00024015	BP	12	HLA-DRA/HLA-DRB1/HLA-DPB1/HLA-DPA1/LGALS3/PSMB9/GBP1/PTPN6/HLA-DQB1/HLA-A/PSMB8/PSME2/LILRB4/WAS
GO:0050852	T cell receptor signaling pathway	14/340	206/18866	2.348e-05	0.000335827	0.00024015	BP	14	TYROBP/HLA-DRB1/GPNMB/LST1/PTPN6/VSIG4/LGALS9/FCGR2B/TNFRSF14
GO:0070664	negative regulation of leukocyte proliferation	9/340	86/18866	2.45085e-05	0.000349199	0.000249713	BP	9	CHI3L1/C3/ANXA1/HSPB1/ITGB2/HMOX1/SERPINE1/RRAS/SOD2/HSPB6/EGR1/CXCR4/SRPX2/MDK/C5AR1
GO:1904018	positive regulation of vasculature development	15/340	235/18866	2.52383e-05	0.000358231	0.000256171	BP	15	C3/CYBA/S100A8/S100A9/TMSB10/FTL/FLNA/TMSB4X/TSPO/PTPN6/MSR1/SRGN/FTH1/HEXB/SCIN/CCL3/BCL3/JPH3
GO:0051235	maintenance of location	18/340	324/18866	2.61024e-05	0.000369092	0.000263938	BP	18	ANXA1/CCL2/AIF1/LGALS3/SERPINE1/CCL5/RPS19/CCL3
GO:0002548	monocyte chemotaxis	8/340	67/18866	2.64954e-05	0.000371832	0.000265898	BP	8	CHI3L1/CHI3L2/CD44/BGN/LUM/HEXB/TGFB1/HSPG2
GO:0006026	aminoglycan catabolic process	8/340	67/18866	2.64954e-05	0.000371832	0.000265898	BP	8	LTF/HAMP/CP/SLC11A1/FTL/B2M/HMOX1/STEAP3/FTH1
GO:0055072	iron ion homeostasis	9/340	87/18866	2.69089e-05	0.000376221	0.000269036	BP	9	IGKC/IGHG1/IGLC3/IGHA1/IGLC1/TYROBP/LGALS1/CD74/IGHG2/BST2/IGLC2/TCIRG1/PTPN6/IGHG3/MMP14/FCGR2B/TGFB1/BCL3
GO:0042113	B cell activation	18/340	328/18866	3.06859e-05	0.000427426	0.000305653	BP	18	CD74/SLC11A1/CD68/FCGR2B
GO:0002604	regulation of dendritic cell antigen processing and presentation	4/340	11/18866	3.09455e-05	0.00042944	0.000307093	BP	4	IFITM3/HLA-DRB1/LGALS1/CD74/VAMP8/IFITM2/LGALS9/CXCR4/TNFRSF14/ICAM1/CTSL
GO:0046718	viral entry into host cell	11/340	134/18866	3.1673e-05	0.000437909	0.000313149	BP	11	ANXA1/TYROBP/HLA-DRB1/CD74/TREM2/IL18/LGALS9/MMP14/LILRB4/MDK/TGFB1/HCLS1
GO:1902107	positive regulation of leukocyte differentiation	12/340	159/18866	3.22466e-05	0.000444194	0.000317644	BP	12	RARRES2/AIF1/LGALS3/SERPINE1/CCL5/MDK/C5AR1
GO:0071675	regulation of mononuclear cell migration	7/340	51/18866	3.40036e-05	0.000466674	0.000333719	BP	7	TIMP1/C3/SPP1/LGALS1/CP/SERPINA1/C4A/LAMB2/FAM20C/SOCS3/PSMB9/RAB13/FN1/IGFBP3/PSMB8/PSME2/TNC/IGFBP4/CHGB
GO:0043687	post-translational protein modification	19/340	363/18866	3.54394e-05	0.000484598	0.000346537	BP	19	ANXA1/HLA-DRB1/CD74/GPNMB/LGALS3/PTPN6/VSIG4/LGALS9/FCGR2B/MDK/TNFRSF14
GO:1903038	negative regulation of leukocyte cell-cell adhesion	11/340	137/18866	3.88858e-05	0.000529784	0.000378849	BP	11	CYBA/S100A8/S100A9/TMSB10/FTL/TMSB4X/TSPO/PTPN6/SRGN/FTH1/SCIN/CCL3/BCL3/JPH3
GO:0051651	maintenance of location in cell	14/340	216/18866	3.96363e-05	0.000538045	0.000384757	BP	14	ALOX5AP/S100A9/SOD3/GPX1/SOD2/MGST1/HP/TXNDC17/PRDX1/PRDX6
GO:1990748	cellular detoxification	10/340	114/18866	4.10398e-05	0.000555078	0.000396937	BP	10	C3/FCER1G/TYROBP/HLA-B/VAMP8/B2M/ITGB2/IL18/HLA-F/HLA-A/TGFB1
GO:0002705	positive regulation of leukocyte mediated immunity	11/340	138/18866	4.15851e-05	0.000559839	0.000400341	BP	11	S100A10/PDPN/LGALS1/PLAU/FLNA/COL1A1/EMILIN1/POSTN/SERPINE1/GBP1/FN1/MMP14/RRAS/MDK
GO:0010810	regulation of cell-substrate adhesion	14/340	217/18866	4.16917e-05	0.000559839	0.000400341	BP	14	IGKC/FCER1G/HLA-DRB1/CD74/SLC11A1/B2M/BST2/HMOX1/IL18/TCIRG1/HLA-F/HLA-DQB1/HLA-A/FCGR2B/TNFRSF14/TGFB1/CHGA
GO:0002440	production of molecular mediator of immune response	17/340	306/18866	4.36558e-05	0.000584111	0.000417698	BP	17	CD74/SLC11A1/CD68/FCGR2B
GO:0002468	dendritic cell antigen processing and presentation	4/340	12/18866	4.57593e-05	0.000605581	0.000433052	BP	4	HMOX1/HLA-F/LGALS9/FCGR2B
GO:0043301	negative regulation of leukocyte degranulation	4/340	12/18866	4.57593e-05	0.000605581	0.000433052	BP	4	ANXA1/CD74/CD14/TMSB4X/PYCARD/SERPINE1/LGALS9/CD58/BCL3
GO:0032677	regulation of interleukin-8 production	9/340	93/18866	4.59093e-05	0.000605581	0.000433052	BP	9	ANXA2/SPP1/SERPING1/PLAU/PLAUR/SERPINE1/ALOX5/MDK/TNR
GO:1903035	negative regulation of response to wounding	9/340	93/18866	4.59093e-05	0.000605581	0.000433052	BP	9	CCL2/HMOX1/SERPINE1/NUPR1/ZFP36/SFRP4/MDK/ICAM1/CD248
GO:1904035	regulation of epithelial cell apoptotic process	9/340	94/18866	4.99772e-05	0.000656919	0.000469764	BP	9	LTF/MGP/ISG15/GPNMB/FAM20C/COL1A2/SRGN/ALOX5/TGFB1/CCL3
GO:0030282	bone mineralization	10/340	117/18866	5.12868e-05	0.000669418	0.000478702	BP	10	CCL2/AIF1/SAA1/PYCARD/CD99/CCL5/MSN/TNFRSF14/ICAM1/CCL3
GO:0072676	lymphocyte migration	10/340	117/18866	5.12868e-05	0.000669418	0.000478702	BP	10	FCER1G/CYBA/PYCARD/LY96/MUC1/PSMB9/HLA-F/CCL5/PSMB8/PSME2/LY86/RPS19/PLSCR1/IFI16/IRF7
GO:0002833	positive regulation of response to biotic stimulus	15/340	251/18866	5.39044e-05	0.000701133	0.000501381	BP	15	IFITM3/HLA-DRB1/LGALS1/CD74/IFITM2/LGALS9
GO:0046596	regulation of viral entry into host cell	6/340	38/18866	5.56243e-05	0.000718496	0.000513798	BP	6	MT2A/MMP9/HMOX1/NCF1/MT1E/MT1M
GO:0071276	cellular response to cadmium ion	6/340	38/18866	5.56243e-05	0.000718496	0.000513798	BP	6	FCGR1A/CD74/TREM2/CD44/IL18/SOCS3/NCF1/TNFRSF1A/CCL5/TNFRSF14/TGFB1/ICAM1/HCLS1
GO:0050731	positive regulation of peptidyl-tyrosine phosphorylation	13/340	195/18866	5.58443e-05	0.00071885	0.000514051	BP	13	FCER1G/CD74/B2M/IL18/HLA-F/HLA-A/TNFRSF14
GO:0002720	positive regulation of cytokine production involved in immune response	7/340	55/18866	5.60368e-05	0.00071885	0.000514051	BP	7	HLA-B/HLA-F/LGALS9/HLA-A/FCGR2B
GO:0031342	negative regulation of cell killing	5/340	24/18866	5.91855e-05	0.000756643	0.000541076	BP	5	TYROBP/HLA-B/B2M/HLA-F/LGALS9/HLA-A/FCGR2B/ICAM1
GO:0001910	regulation of leukocyte mediated cytotoxicity	8/340	75/18866	6.0491e-05	0.000770693	0.000551123	BP	8	FCER1G/CD74/B2M/BST2/HMOX1/IL18/HLA-F/HLA-A/FCGR2B/TNFRSF14/TGFB1
GO:0002700	regulation of production of molecular mediator of immune response	11/340	144/18866	6.14176e-05	0.000779836	0.000557662	BP	11	CHI3L1/TIMP1/MGP/TGFBI/COL1A1/CD44/BGN/SERPINH1/EFEMP1/LUM/MDK/TGFB1/SCIN
GO:0051216	cartilage development	13/340	197/18866	6.20109e-05	0.000784701	0.000561141	BP	13	LTF/ANXA2/FCER1G/TYROBP/TREM2/FAM20C/TCIRG1/LILRB4/CCL3
GO:0030316	osteoclast differentiation	9/340	98/18866	6.94279e-05	0.000875589	0.000626135	BP	9	LTF/MGP/ISG15/FAM20C/SRGN/ALOX5/TGFB1/CCL3
GO:0030500	regulation of bone mineralization	8/340	77/18866	7.31301e-05	0.000917063	0.000655793	BP	8	ALOX5AP/S100A9/SOD3/GPX1/SOD2/MGST1/HP/TXNDC17/PRDX1/PRDX6
GO:0097237	cellular response to toxic substance	10/340	122/18866	7.32078e-05	0.000917063	0.000655793	BP	10	TNFRSF12A/CARD16/TMSB4X/PYCARD/PSMB9/CASP4/TNFRSF1A/CASP1/PSMB8/PSME2/TNFRSF14/TXNDC17
GO:0033209	tumor necrosis factor-mediated signaling pathway	12/340	173/18866	7.34788e-05	0.000917379	0.000656019	BP	12	IFITM3/HLA-DRB1/LGALS1/CD74/VAMP8/IFITM2/LGALS9/CXCR4/TNFRSF14/ICAM1/CTSL
GO:0044409	entry into host	11/340	147/18866	7.40605e-05	0.000921559	0.000659008	BP	11	NNMT/ANXA1/SPP1/HAMP/HMOX1/LAMB2/TSPO/POSTN/GPX1/MDK/C5AR1/TNC/TNR
GO:0031099	regeneration	13/340	201/18866	7.61388e-05	0.000944273	0.000675251	BP	13	CD74/PYCARD/MUC1/CD44/NUPR1/IFI16/RPL11/BCL3
GO:0072332	intrinsic apoptotic signaling pathway by p53 class mediator	8/340	78/18866	8.02276e-05	0.000991688	0.000709158	BP	8	LTF/RARRES2/HAMP/S100A8/S100A9/CHGA
GO:0050832	defense response to fungus	6/340	41/18866	8.65717e-05	0.00106657	0.000762709	BP	6	CYBA/SLC11A1/GPX1/NCF1/NCF4/PRDX1/PRDX6
GO:0045454	cell redox homeostasis	7/340	59/18866	8.85778e-05	0.0010877	0.000777816	BP	7	ANXA2/SERPING1/PLAU/PLAUR/SERPINE1
GO:0042730	fibrinolysis	5/340	26/18866	8.89259e-05	0.00108839	0.000778313	BP	5	S100A8/S100A9/CD44/MSN
GO:0070486	leukocyte aggregation	4/340	14/18866	8.99293e-05	0.00109708	0.000784523	BP	4	FCGR1A/CD74/TREM2/ITGB2/CD44/IL18/SOCS3/PTPN6/NCF1/TNFRSF1A/CCL5/TNFRSF14/TGFB1/ICAM1/HCLS1
GO:0050730	regulation of peptidyl-tyrosine phosphorylation	15/340	263/18866	9.12488e-05	0.00110955	0.00079344	BP	15	IGKC/IGHG1/IGLC3/IGHA1/IGLC1/CD74/IGHG2/IGLC2/IGHG3/MMP14/TGFB1
GO:0050871	positive regulation of B cell activation	11/340	151/18866	9.43369e-05	0.00113968	0.000814983	BP	11	ANXA1/ANXA2/PDPN/FCER1G/TNFRSF12A/SERPING1/PLAU/PLAUR/SERPINE1/ALOX5/CXCR4
GO:0061041	regulation of wound healing	11/340	151/18866	9.43369e-05	0.00113968	0.000814983	BP	11	SPP1/AIF1/TYROBP/LGALS1/LAMB2/TSPO/TNC/TNR
GO:0048678	response to axon injury	8/340	80/18866	9.61429e-05	0.00115775	0.000827906	BP	8	FCER1G/TYROBP/HLA-DRB1/TREM2/PYCARD/LGALS9/FCGR2B
GO:0032653	regulation of interleukin-10 production	7/340	60/18866	9.87453e-05	0.00118526	0.000847582	BP	7	HLA-B/PTPN6/HLA-F/LGALS9/HLA-A/FCGR2B
GO:0002707	negative regulation of lymphocyte mediated immunity	6/340	42/18866	9.94829e-05	0.00119029	0.000851176	BP	6	ANXA1/HSPB1/CYBA/AIF1/MMP9/HMOX1/TSPO/SOD3/GPX1/NCF1/SERPINB6/SOD2/MGST1/ROMO1/ALOX5/NCF4/PRDX1/PRDX6
GO:0062197	cellular response to chemical stress	18/340	360/18866	0.000101714	0.00121309	0.000867486	BP	18	CHI3L1/C3/ANXA1/HSPB1/ITGB2/HMOX1/SERPINE1/RRAS/HSPB6/CXCR4/SRPX2/MDK/C5AR1
GO:0045766	positive regulation of angiogenesis	13/340	208/18866	0.000107635	0.00127962	0.000915056	BP	13	HLA-B/IL18/PTPN6/HLA-F/LGALS9/HLA-A/PRDX1
GO:0042267	natural killer cell mediated cytotoxicity	7/340	61/18866	0.000109843	0.00130172	0.000930863	BP	7	PDPN/CYBA/CARD16/PLAU/COL1A1/HMOX1/POSTN/PSMB9/SOD3/PDLIM1/UCP2/AGTRAP/MMP14/PSMB8/PSME2/VASN/EGR1/CXCR4/ICAM1
GO:0070482	response to oxygen levels	19/340	396/18866	0.000112681	0.00133004	0.000951115	BP	19	CHI3L1/IGFBP2/CYBA/COL1A1/POSTN/TNFRSF1A/COL3A1/MMP14/CASP1/CXCR4/MDK/TNC/GADD45A
GO:0009612	response to mechanical stimulus	13/340	209/18866	0.000112945	0.00133004	0.000951115	BP	13	MT2A/SOD3/S100A13/MT1E/MT1M/ICAM1
GO:0046688	response to copper ion	6/340	43/18866	0.000113879	0.00133263	0.000952966	BP	6	TREM2/CTSC/MMP9/NUPR1/IL18/CCL3
GO:0150077	regulation of neuroinflammatory response	6/340	43/18866	0.000113879	0.00133263	0.000952966	BP	6	TIMP1/PDPN/MMP9/CD44/MMP14/A2M/TGFB1/CTSL
GO:0022617	extracellular matrix disassembly	8/340	82/18866	0.000114587	0.00133672	0.000955893	BP	8	ANXA1/GMFG/FLNA/ARHGDIB/PDLIM4/MICALL2/PARVG/MDK/HCLS1
GO:0031532	actin cytoskeleton reorganization	9/340	105/18866	0.00011876	0.00138109	0.000987622	BP	9	CARD16/CD74/TREM2/PYCARD/SOCS3/CASP4/PTPN6/TNFRSF1A/CCL5/CASP1/CXCR4/IRF7
GO:0001959	regulation of cytokine-mediated signaling pathway	12/340	183/18866	0.000125598	0.00145157	0.00103802	BP	12	CHI3L1/CCL2/GBP2/PYCARD/PSMB9/GBP1/CCL5/PSMB8/PSME2/EGR1/ICAM1/CCL3
GO:0071347	cellular response to interleukin-1	12/340	183/18866	0.000125598	0.00145157	0.00103802	BP	12	S100A11/ANXA1/AIF1/PLAU/POSTN/SERPINE1/CCL5/IGFBP3/MDK
GO:0014812	muscle cell migration	9/340	106/18866	0.000127755	0.00146742	0.00104935	BP	9	CYBA/AIF1/TYROBP/ITGB2/TSPO/ROMO1/TGFB1/ICAM1/GADD45A
GO:2000379	positive regulation of reactive oxygen species metabolic process	9/340	106/18866	0.000127755	0.00146742	0.00104935	BP	9	HLA-B/B2M/CTSC/HLA-F/HLA-A/FCGR2B
GO:0001913	T cell mediated cytotoxicity	6/340	44/18866	0.00012988	0.00148699	0.00106335	BP	6	LTF/CLIC1/MGP/ISG15/FAM20C/CEBPD/TCIRG1/SRGN/ALOX5/MDK/TGFB1/DHRS3/CCL3
GO:0030278	regulation of ossification	13/340	212/18866	0.000130256	0.00148699	0.00106335	BP	13	CHI3L1/CD14/TREM2/TMSB4X/IL18/PSMB9/LGALS9/PSMB8/PSME2/TRIP6/PRDX1/BCL3
GO:0038061	NIK/NF-kappaB signaling	12/340	184/18866	0.000132229	0.00150491	0.00107616	BP	12	LTF/ANXA1/CD74/TMEM176B/TMEM176A/C1QC/ZFP36/LILRB4/FCGR2B/MDK/CCL3
GO:1903707	negative regulation of hemopoiesis	11/340	158/18866	0.000141286	0.0016031	0.00114638	BP	11	ANXA1/FCER1G/CD74/LGALS3/CCL5/LGALS9/CTSL/HCLS1/IRF7
GO:0071887	leukocyte apoptotic process	9/340	108/18866	0.000147462	0.00166476	0.00119047	BP	9	IFITM3/HLA-DRB1/LGALS1/CD74/IFITM2/LGALS9
GO:0052372	modulation by symbiont of entry into host	6/340	45/18866	0.000147612	0.00166476	0.00119047	BP	6	C3/FCER1G/HLA-DRB1/CD68/GPX1/FCGR2B/ICAM1
GO:0002437	inflammatory response to antigenic stimulus	7/340	64/18866	0.000149355	0.00166929	0.00119371	BP	7	B2M/MT2A/MMP9/HMOX1/NCF1/MT1E/MT1M
GO:0046686	response to cadmium ion	7/340	64/18866	0.000149355	0.00166929	0.00119371	BP	7	CCL2/AIF1/PYCARD/CCL5/MSN/TNFRSF14/CCL3
GO:2000401	regulation of lymphocyte migration	7/340	64/18866	0.000149355	0.00166929	0.00119371	BP	7	ANXA1/CCL2/VIM/S100A8/S100A9/TREM2/C1QA/LAMB2/TSPO/MMP14/CXCR4/MDK/C5AR1/HEXB/TGFB1/CCL3
GO:0042063	gliogenesis	16/340	307/18866	0.000153234	0.00170752	0.00122105	BP	16	HLA-B/HLA-F/LGALS9/HLA-A
GO:0045953	negative regulation of natural killer cell mediated cytotoxicity	4/340	16/18866	0.000158908	0.00176025	0.00125876	BP	4	S100A8/S100A9/FTL/FTH1
GO:0051238	sequestering of metal ion	4/340	16/18866	0.000158908	0.00176025	0.00125876	BP	4	S100A11/AIF1/PLAU/POSTN/SERPINE1/CCL5/IGFBP3/MDK
GO:0014910	regulation of smooth muscle cell migration	8/340	86/18866	0.000160291	0.00176509	0.00126222	BP	8	ANXA1/FCER1G/CD74/LGALS3/CCL5/LGALS9/HCLS1/IRF7
GO:2000106	regulation of leukocyte apoptotic process	8/340	86/18866	0.000160291	0.00176509	0.00126222	BP	8	IGKC/IGHG1/IGLC3/IGHA1/IGLC1/IGHG2/IGLC2/PTPN6/IGHG3/FCGR2B
GO:0050853	B cell receptor signaling pathway	10/340	135/18866	0.000170273	0.0018695	0.00133688	BP	10	ANXA1/HSPB1/CYBA/AIF1/MMP9/HMOX1/SOD3/GPX1/NCF1/SOD2/MGST1/ROMO1/ALOX5/NCF4/PRDX1/PRDX6
GO:0034599	cellular response to oxidative stress	16/340	310/18866	0.000171216	0.00187433	0.00134034	BP	16	HLA-B/IL18/PTPN6/HLA-F/LGALS9/HLA-A/PRDX1
GO:0002228	natural killer cell mediated immunity	7/340	66/18866	0.000181572	0.00197634	0.00141328	BP	7	FCER1G/CD74/HMOX1/TGFB1/CHGA
GO:0061082	myeloid leukocyte cytokine production	5/340	30/18866	0.000181592	0.00197634	0.00141328	BP	5	IGKC/IGHG1/IGLC3/IGHA1/IGLC1/IGHG2/IGLC2/IGHG3
GO:0006910	phagocytosis, recognition	8/340	88/18866	0.000188227	0.0020346	0.00145494	BP	8	ANXA2/PDPN/FCER1G/SERPING1/PLAU/PLAUR/SERPINE1/ANXA5
GO:0050818	regulation of coagulation	8/340	88/18866	0.000188227	0.0020346	0.00145494	BP	8	HLA-DRB1/SPI1/MMP9/C1QC/TGFB1/HCLS1
GO:0030225	macrophage differentiation	6/340	47/18866	0.0001888	0.0020346	0.00145494	BP	6	S100A10/ANXA2/FCER1G/VAMP5/VAMP8/TREM2/FLNA/LGALS3/GBP1/RAB34/RAB13/TNFRSF1A/MMP14/ACTB/TGFB1
GO:0072659	protein localization to plasma membrane	15/340	281/18866	0.000189125	0.0020346	0.00145494	BP	15	ANXA1/FABP5/HAMP/APOC2/CD74/VAMP8/BST2/MMP9/HMOX1/LGALS3/APOC1/MAOB/HLA-F/TNFRSF1A/SFRP4/LGALS9/SRGN/SLN/FCGR2B/ICAM1/CHGA
GO:0051051	negative regulation of transport	21/340	483/18866	0.000195935	0.0021018	0.001503	BP	21	HLA-B/HLA-F/LGALS9/HLA-A
GO:0002716	negative regulation of natural killer cell mediated immunity	4/340	17/18866	0.000204862	0.00219126	0.00156697	BP	4	CAPG/AIF1/GMFG/TMSB10/TMSB4X/PYCARD/MICALL2/ARPC1B/ICAM1/SCIN/HCLS1/WAS
GO:0030041	actin filament polymerization	12/340	193/18866	0.000206674	0.00220433	0.00157632	BP	12	PLAU/MUC1/SERPINE1/PTPN6/FERMT3/CCL5
GO:0033628	regulation of cell adhesion mediated by integrin	6/340	48/18866	0.000212536	0.00226039	0.00161641	BP	6	LGALS3/GBP1/PTPN6/LILRB4/FCGR2B
GO:0050858	negative regulation of antigen receptor-mediated signaling pathway	5/340	31/18866	0.000213341	0.00226251	0.00161792	BP	5	ANXA2/APOC2/NPC2/HMOX1/APOC1/MSR1/AP2S1
GO:0034381	plasma lipoprotein particle clearance	7/340	68/18866	0.000219184	0.00231789	0.00165752	BP	7	TIMP1/IGFBP2/SERPING1/HAMP/B2M/C1QA/CTSC/CD68/ITGB2/TSPO/SERPINE1/BCL2A1/SOD2/ROMO1/COL4A2/ICAM1
GO:0007568	aging	16/340	319/18866	0.000236636	0.00249538	0.00178445	BP	16	CARD16/CD74/TREM2/PYCARD/SOCS3/CASP4/PTPN6/TNFRSF1A/CCL5/CASP1/CXCR4/IRF7
GO:0060759	regulation of response to cytokine stimulus	12/340	196/18866	0.000238353	0.0025064	0.00179233	BP	12	ANXA1/FCER1G/CD74/PLA2G2A/SPI1/B2M/ISG15/HMOX1/TCIRG1/ZFP36/LGALS9/RPS19/PRDX1/HCLS1
GO:0048872	homeostasis of number of cells	14/340	256/18866	0.000240388	0.0025207	0.00180255	BP	14	IFITM3/IFITM2/BST2/PLSCR1/IFI16
GO:0035456	response to interferon-beta	5/340	32/18866	0.000249146	0.00259793	0.00185779	BP	5	FCER1G/VAMP8/HMOX1/LGALS9/STXBP2
GO:0043304	regulation of mast cell degranulation	5/340	32/18866	0.000249146	0.00259793	0.00185779	BP	5	CCL2/TYROBP/C1QA/GPNMB/ITGB2/HMOX1/NUPR1/HLA-F/CCL5/SOD2/FCGR2B/EGR1/MDK/C5AR1/CCL3/CHGA
GO:1901214	regulation of neuron death	16/340	321/18866	0.000253814	0.00263924	0.00188733	BP	16	IFITM3/HLA-DRB1/LGALS1/CD74/VAMP8/IFITM2/LGALS9/CXCR4/TNFRSF14/ICAM1/CTSL
GO:0052126	movement in host environment	11/340	169/18866	0.000254635	0.00264042	0.00188817	BP	11	TYROBP/HLA-B/B2M/HLA-F/LGALS9/HLA-A/FCGR2B/ICAM1
GO:0031341	regulation of cell killing	8/340	92/18866	0.000256142	0.0026487	0.00189409	BP	8	LTF/ANXA2/TYROBP/FAM20C
GO:0036035	osteoclast development	4/340	18/18866	0.000259668	0.00267774	0.00191485	BP	4	ANXA1/HSPB1/CYBA/AIF1/COL1A1/MMP9/HMOX1/SOD3/PDLIM1/GPX1/NCF1/MMP14/SOD2/MGST1/ROMO1/ALOX5/HP/NCF4/PRDX1/PRDX6
GO:0006979	response to oxidative stress	20/340	458/18866	0.000261993	0.00269427	0.00192668	BP	20	LTF/HAMP/CP/SLC11A1/FTL/HMOX1/FTH1
GO:0006879	cellular iron ion homeostasis	7/340	70/18866	0.000262838	0.00269553	0.00192758	BP	7	CD74/TREM2/CASP4/CASP1/CXCR4/IRF7
GO:0001961	positive regulation of cytokine-mediated signaling pathway	6/340	50/18866	0.00026703	0.00272356	0.00194762	BP	6	FCER1G/CYBA/CD14/PYCARD/LY96/CCL3
GO:0032760	positive regulation of tumor necrosis factor production	6/340	50/18866	0.00026703	0.00272356	0.00194762	BP	6	FCER1G/CYBA/AIF1/TYROBP/CD74/HLA-B/TREM2/PYCARD/IL18/PTPN6/LGALS9
GO:0032635	interleukin-6 production	11/340	170/18866	0.000267958	0.00272557	0.00194906	BP	11	CCL2/HMOX1/SERPINE1/NUPR1/ZFP36/SFRP4/MDK/ICAM1/CD248
GO:1904019	epithelial cell apoptotic process	9/340	117/18866	0.000270346	0.0027424	0.00196109	BP	9	S100A11/AIF1/PLAU/POSTN/SERPINE1/CCL5/IGFBP3/MDK
GO:0014909	smooth muscle cell migration	8/340	93/18866	0.000275929	0.0027839	0.00199077	BP	8	LTF/ANXA2/GPX1/FN1/CCL5/ROMO1/PPIB/CCL3
GO:0051702	interaction with symbiont	8/340	93/18866	0.000275929	0.0027839	0.00199077	BP	8	C3/FCER1G/HLA-DRB1/GPX1/FCGR2B
GO:0002861	regulation of inflammatory response to antigenic stimulus	5/340	33/18866	0.000289337	0.00288795	0.00206518	BP	5	FCER1G/VAMP8/HMOX1/LGALS9/STXBP2
GO:0033006	regulation of mast cell activation involved in immune response	5/340	33/18866	0.000289337	0.00288795	0.00206518	BP	5	ANXA1/FCER1G/CCL5/CTSL/IRF7
GO:0033028	myeloid cell apoptotic process	5/340	33/18866	0.000289337	0.00288795	0.00206518	BP	5	ANXA1/HMOX1/HLA-F/LGALS9/FCGR2B
GO:0045920	negative regulation of exocytosis	5/340	33/18866	0.000289337	0.00288795	0.00206518	BP	5	CYBA/CARD16/PLAU/HMOX1/POSTN/PSMB9/SOD3/PDLIM1/UCP2/AGTRAP/MMP14/PSMB8/PSME2/VASN/EGR1/CXCR4/ICAM1
GO:0001666	response to hypoxia	17/340	359/18866	0.000298918	0.00297563	0.00212787	BP	17	CHI3L1/TIMP1/MGP/TGFBI/COL1A1/CD44/BGN/SERPINH1/EFEMP1/LUM/EGR1/MDK/TGFB1/SCIN
GO:0061448	connective tissue development	14/340	262/18866	0.000304449	0.00302262	0.00216148	BP	14	CHI3L1/CD14/TREM2/TMSB4X/IL18/LGALS9/TRIP6/PRDX1/BCL3
GO:1901222	regulation of NIK/NF-kappaB signaling	9/340	119/18866	0.000306838	0.00303827	0.00217267	BP	9	LTF/MGP/ISG15/FAM20C/SRGN/ALOX5/TGFB1/CCL3
GO:0070167	regulation of biomineral tissue development	8/340	95/18866	0.000319256	0.00314455	0.00224867	BP	8	LTF/MGP/ISG15/FAM20C/SRGN/ALOX5/TGFB1/CCL3
GO:0110149	regulation of biomineralization	8/340	95/18866	0.000319256	0.00314455	0.00224867	BP	8	RARRES2/CCL5/MDK/C5AR1
GO:0010759	positive regulation of macrophage chemotaxis	4/340	19/18866	0.000324263	0.00316878	0.002266	BP	4	CYBA/TYROBP/ITGB2/TGFB1
GO:0032930	positive regulation of superoxide anion generation	4/340	19/18866	0.000324263	0.00316878	0.002266	BP	4	CCL2/LGALS3/CCL5/CCL3
GO:0048245	eosinophil chemotaxis	4/340	19/18866	0.000324263	0.00316878	0.002266	BP	4	C3/ANXA2/B2M/SERPINE1/CD63/SFRP4
GO:0048260	positive regulation of receptor-mediated endocytosis	6/340	52/18866	0.000331936	0.00322687	0.00230754	BP	6	FCER1G/CYBA/CD14/PYCARD/LY96/CCL3
GO:1903557	positive regulation of tumor necrosis factor superfamily cytokine production	6/340	52/18866	0.000331936	0.00322687	0.00230754	BP	6	C3/FCER1G/TYROBP/VAMP8/ITGB2
GO:0002888	positive regulation of myeloid leukocyte mediated immunity	5/340	34/18866	0.000334258	0.00323261	0.00231164	BP	5	ANXA1/BGN/FN1/COL3A1/PI3
GO:0018149	peptide cross-linking	5/340	34/18866	0.000334258	0.00323261	0.00231164	BP	5	HLA-B/B2M/IL18/HLA-F/HLA-A/FCGR2B/WAS
GO:0002709	regulation of T cell mediated immunity	7/340	73/18866	0.000341173	0.00329095	0.00235336	BP	7	LTF/ANXA2/TYROBP/COL1A1/BGN/FAM20C/SERPINH1/PTPN6/SFRP4/MMP14/PPIB/DHRS3
GO:0060348	bone development	12/340	204/18866	0.000343711	0.00330689	0.00236476	BP	12	VIM/COL1A1/EMILIN1/RCN3/SERPINH1/TGFB1
GO:0032964	collagen biosynthetic process	6/340	53/18866	0.000368707	0.00352919	0.00252373	BP	6	S100A10/PDPN/FLNA/POSTN/GBP1/MDK
GO:1900024	regulation of substrate adhesion-dependent cell spreading	6/340	53/18866	0.000368707	0.00352919	0.00252373	BP	6	HLA-B/B2M/HLA-F/HLA-A/FCGR2B
GO:0001914	regulation of T cell mediated cytotoxicity	5/340	35/18866	0.000384264	0.00365933	0.00261679	BP	5	LTF/ANXA2/TYROBP/FAM20C/PTPN6
GO:0098751	bone cell development	5/340	35/18866	0.000384264	0.00365933	0.00261679	BP	5	HSPB1/CD74/MMP9/PLAUR/MUC1/CD44/GPX1/SOD2
GO:2001243	negative regulation of intrinsic apoptotic signaling pathway	8/340	98/18866	0.000394517	0.00374741	0.00267978	BP	8	ANXA1/FCER1G/LGALS1/CD74/SPI1/B2M/IL18/TCIRG1/PTPN6/LGALS9/MMP14/LILRB4/FCGR2B/EGR1/MDK/CTSL/BCL3
GO:0030098	lymphocyte differentiation	17/340	368/18866	0.000397379	0.00376501	0.00269237	BP	17	LTF/RARRES2/HAMP/S100A8/S100A9/CHGA
GO:0009620	response to fungus	6/340	54/18866	0.000408588	0.00383231	0.00274049	BP	6	HAMP/S100A8/MT2A/TSPO/MT1E/MT1M
GO:0010043	response to zinc ion	6/340	54/18866	0.000408588	0.00383231	0.00274049	BP	6	ANXA1/FCER1G/SLC11A1/GBP1/ZFP36/VSIG4
GO:0032623	interleukin-2 production	6/340	54/18866	0.000408588	0.00383231	0.00274049	BP	6	CD74/CD14/PYCARD/SERPINE1/LGALS9/CD58
GO:0032757	positive regulation of interleukin-8 production	6/340	54/18866	0.000408588	0.00383231	0.00274049	BP	6	LTF/CARD16/S100A8/S100A9/PYCARD/MMP9/PLAUR/CD44/PSMB9/GPX1/LGALS9/CASP1/IFI16
GO:2000116	regulation of cysteine-type endopeptidase activity	13/340	239/18866	0.000419073	0.0039208	0.00280377	BP	13	CYBA/CARD16/PLAU/HMOX1/POSTN/PSMB9/SOD3/PDLIM1/UCP2/AGTRAP/MMP14/PSMB8/PSME2/VASN/EGR1/CXCR4/ICAM1
GO:0036293	response to decreased oxygen levels	17/340	371/18866	0.000435904	0.00406808	0.00290909	BP	17	BST2/HMOX1/HLA-F/FCGR2B/TGFB1
GO:0002701	negative regulation of production of molecular mediator of immune response	5/340	36/18866	0.000439717	0.00408324	0.00291993	BP	5	CYBA/TYROBP/ITGB2/NCF1/TGFB1
GO:0042554	superoxide anion generation	5/340	36/18866	0.000439717	0.00408324	0.00291993	BP	5	LTF/CYBA/S100A8/CD14/S100A9/LY96/ITGB2/UNC93B1/CTSL/IRF7
GO:0002224	toll-like receptor signaling pathway	10/340	152/18866	0.000443146	0.00410488	0.0029354	BP	10	C3/ANXA2/APOC2/CD14/TREM2/B2M/LGALS3/SERPINE1/CD63/APOC1/SFRP4/AP2S1
GO:0030100	regulation of endocytosis	12/340	210/18866	0.000446532	0.004126	0.00295051	BP	12	CCL2/TREM2/TSPO/MMP14/HEXB/CCL3
GO:0008347	glial cell migration	6/340	55/18866	0.000451757	0.00413801	0.0029591	BP	6	ANXA2/SERPING1/PLAU/PLAUR/SERPINE1/ANXA5
GO:0050819	negative regulation of coagulation	6/340	55/18866	0.000451757	0.00413801	0.0029591	BP	6	FCER1G/CD74/B2M/IL18/HLA-F/HLA-A/TNFRSF14/TGFB1
GO:0002702	positive regulation of production of molecular mediator of immune response	8/340	100/18866	0.000452266	0.00413801	0.0029591	BP	8	C3/ANXA2/CD14/TREM2/B2M/SERPINE1/CD63/SFRP4
GO:0045807	positive regulation of endocytosis	8/340	100/18866	0.000452266	0.00413801	0.0029591	BP	8	TYROBP/HLA-DRB1/CD74/TREM2/ISG15/TGFB1/SCIN/HCLS1
GO:0045639	positive regulation of myeloid cell differentiation	8/340	101/18866	0.000483611	0.00441398	0.00315644	BP	8	ANXA1/FCER1G/SPI1/B2M/ISG15/HMOX1/ZFP36/RPS19/PRDX1/HCLS1
GO:0002262	myeloid cell homeostasis	10/340	154/18866	0.000491312	0.00447333	0.00319889	BP	10	S100A8/S100A9/MT2A/MT1E/MT1M
GO:0006882	cellular zinc ion homeostasis	5/340	37/18866	0.000500992	0.00453867	0.00324561	BP	5	C3/TREM2/ITGB2/MSR1/C5AR1
GO:0097242	amyloid-beta clearance	5/340	37/18866	0.000500992	0.00453867	0.00324561	BP	5	TNFRSF12A/S100A8/S100A9/PYCARD/CTSC/MMP9/PLAUR/NUPR1/LGALS9/G0S2/RPL11
GO:2001235	positive regulation of apoptotic signaling pathway	11/340	183/18866	0.000502135	0.00453867	0.00324561	BP	11	FCER1G/PYCARD/MUC1/PSMB9/HLA-F/CCL5/PSMB8/PSME2/RPS19/PLSCR1/IFI16/IRF7
GO:0045089	positive regulation of innate immune response	12/340	213/18866	0.00050698	0.00457139	0.00326901	BP	12	CYBA/MAOB/GPX1/HP/PRDX1/PRDX6
GO:0042743	hydrogen peroxide metabolic process	6/340	57/18866	0.000548707	0.00491205	0.00351261	BP	6	CD74/TREM2/CASP4/CASP1/CXCR4/IRF7
GO:0060760	positive regulation of response to cytokine stimulus	6/340	57/18866	0.000548707	0.00491205	0.00351261	BP	6	LTF/TREM2/GPNMB/TSPO/PTPN6/LGALS9
GO:1903556	negative regulation of tumor necrosis factor superfamily cytokine production	6/340	57/18866	0.000548707	0.00491205	0.00351261	BP	6	LTF/HAMP/CP/SLC11A1/FTL/B2M/TCIRG1/STEAP3/FTH1
GO:0000041	transition metal ion transport	9/340	129/18866	0.000555826	0.00496387	0.00354967	BP	9	AIF1/PYCARD/CCL5/TNFRSF14/CCL3
GO:2000403	positive regulation of lymphocyte migration	5/340	38/18866	0.000568472	0.00506469	0.00362177	BP	5	ANXA1/CCL5/CTSL/IRF7
GO:0006925	inflammatory cell apoptotic process	4/340	22/18866	0.000586408	0.00519967	0.00371829	BP	4	CYBA/TYROBP/ITGB2/TGFB1
GO:0032928	regulation of superoxide anion generation	4/340	22/18866	0.000586408	0.00519967	0.00371829	BP	4	TYROBP/HLA-DRB1/CD74/TREM2/TGFB1/HCLS1
GO:0002763	positive regulation of myeloid leukocyte differentiation	6/340	58/18866	0.000602872	0.00533299	0.00381363	BP	6	C3/ANXA2/APOC2/B2M/SERPINE1/CD63/APOC1/SFRP4
GO:0048259	regulation of receptor-mediated endocytosis	8/340	105/18866	0.000627089	0.00552104	0.00394811	BP	8	ANXA2/APOC2/NPC2/PLA2G2A/HMOX1/APOC1/MSR1/AP2S1
GO:0097006	regulation of plasma lipoprotein particle levels	8/340	105/18866	0.000627089	0.00552104	0.00394811	BP	8	FCER1G/CYBA/AIF1/TYROBP/CD74/HLA-B/TREM2/PYCARD/PTPN6/LGALS9
GO:0032675	regulation of interleukin-6 production	10/340	159/18866	0.000631015	0.00552736	0.00395263	BP	10	C3/FCER1G/FCGR2B
GO:0002524	hypersensitivity	3/340	10/18866	0.000633729	0.00552736	0.00395263	BP	3	HMOX1/LGALS9/FCGR2B
GO:0002887	negative regulation of myeloid leukocyte mediated immunity	3/340	10/18866	0.000633729	0.00552736	0.00395263	BP	3	TMSB10/TMSB4X/SCIN
GO:0042989	sequestering of actin monomers	3/340	10/18866	0.000633729	0.00552736	0.00395263	BP	3	S100A8/S100A9/MT2A/MT1E/MT1M
GO:0055069	zinc ion homeostasis	5/340	39/18866	0.000642549	0.00559122	0.00399829	BP	5	CD74/TREM2/CTSC/VSIG4/FCGR2B/CCL3
GO:0043030	regulation of macrophage activation	6/340	59/18866	0.000661094	0.0057259	0.0040946	BP	6	ANXA1/FABP5/ALOX5AP/CD74/ALOX5/GGT5
GO:0046456	icosanoid biosynthetic process	6/340	59/18866	0.000661094	0.0057259	0.0040946	BP	6	C3/FCER1G/HLA-B/B2M/IL18/HLA-F/HLA-A/TGFB1
GO:0002708	positive regulation of lymphocyte mediated immunity	8/340	106/18866	0.000667851	0.00577103	0.00412687	BP	8	ANXA1/CD74/VAMP8/HMOX1/MAOB/HLA-F/TNFRSF1A/LGALS9/SRGN/FCGR2B/CHGA
GO:0051048	negative regulation of secretion	11/340	190/18866	0.000686948	0.00592235	0.00423508	BP	11	ANXA2/PDPN/FCER1G/SERPING1/PLAU/PLAUR/SERPINE1
GO:0030193	regulation of blood coagulation	7/340	82/18866	0.000693532	0.00596534	0.00426582	BP	7	LGALS3/GBP1/PTPN6/LILRB4
GO:0050860	negative regulation of T cell receptor signaling pathway	4/340	23/18866	0.000699851	0.00597836	0.00427514	BP	4	CCL2/LGALS3/CCL5/CCL3
GO:0072677	eosinophil migration	4/340	23/18866	0.000699851	0.00597836	0.00427514	BP	4	ITGB2/ALOX5/MDK/ICAM1
GO:1904996	positive regulation of leukocyte adhesion to vascular endothelial cell	4/340	23/18866	0.000699851	0.00597836	0.00427514	BP	4	CAPG/AIF1/GMFG/TMSB10/TMSB4X/PYCARD/MICALL2/ARPC1B/ICAM1/SCIN/HCLS1/WAS
GO:0008154	actin polymerization or depolymerization	12/340	221/18866	0.000702769	0.00598958	0.00428316	BP	12	HSPB1/CD74/HSPA7/HSPB6/HSPA6/PPIB
GO:0061077	chaperone-mediated protein folding	6/340	60/18866	0.000723577	0.00613928	0.00439021	BP	6	LTF/ISG15/FAM20C/ALOX5/TGFB1
GO:0030501	positive regulation of bone mineralization	5/340	40/18866	0.000723623	0.00613928	0.00439021	BP	5	VIM/S100A8/S100A9/TREM2/C1QA/LAMB2/C5AR1
GO:0048708	astrocyte differentiation	7/340	83/18866	0.000745911	0.00629974	0.00450495	BP	7	ANXA2/PDPN/FCER1G/SERPING1/PLAU/PLAUR/SERPINE1
GO:1900046	regulation of hemostasis	7/340	83/18866	0.000745911	0.00629974	0.00450495	BP	7	C1R/AEBP1/CARD16/PLAU/PYCARD/SERPINE1/SRGN/MMP14/CASP1/HP/IFI16/CTSL
GO:0016485	protein processing	12/340	223/18866	0.000760555	0.00640892	0.00458303	BP	12	CD44/BGN/LUM/HEXB/TGFB1/HSPG2
GO:0006027	glycosaminoglycan catabolic process	6/340	61/18866	0.00079053	0.00663157	0.00474225	BP	6	HLA-DRB1/LGALS1/CD74/CCL5/LGALS9/PPIB
GO:1903902	positive regulation of viral life cycle	6/340	61/18866	0.00079053	0.00663157	0.00474225	BP	6	C3/FCER1G/FCGR2B/ICAM1
GO:0002438	acute inflammatory response to antigenic stimulus	4/340	24/18866	0.000827985	0.00686859	0.00491174	BP	4	BST2/HMOX1/HLA-F/TGFB1
GO:0002719	negative regulation of cytokine production involved in immune response	4/340	24/18866	0.000827985	0.00686859	0.00491174	BP	4	COL1A1/FAM20C/TCIRG1/FAM20A
GO:0034505	tooth mineralization	4/340	24/18866	0.000827985	0.00686859	0.00491174	BP	4	MT2A/TSPO/MT1E/MT1M
GO:0071294	cellular response to zinc ion	4/340	24/18866	0.000827985	0.00686859	0.00491174	BP	4	HMOX1/HLA-F/LGALS9/FCGR2B
GO:1903306	negative regulation of regulated secretory pathway	4/340	24/18866	0.000827985	0.00686859	0.00491174	BP	4	CHI3L1/CHI3L2/TYMP/CD44/BGN/UPP1/LUM/HEXB/TGFB1/CTSL/HSPG2
GO:1901136	carbohydrate derivative catabolic process	11/340	195/18866	0.000851028	0.00704409	0.00503724	BP	11	IFITM3/FLNA/ISG15/PYCARD/IFITM2/BST2/ISG20/GBP1/UNC93B1/RNASE2/PLSCR1/IFI16/IRF7
GO:0051607	defense response to virus	13/340	258/18866	0.000856858	0.00705392	0.00504427	BP	13	CCL2/CCL5/CCL3
GO:0035747	natural killer cell chemotaxis	3/340	11/18866	0.000859773	0.00705392	0.00504427	BP	3	COL1A1/ITGB4/COL1A2
GO:0043589	skin morphogenesis	3/340	11/18866	0.000859773	0.00705392	0.00504427	BP	3	TREM2/CTSC/CCL3
GO:1903980	positive regulation of microglial cell activation	3/340	11/18866	0.000859773	0.00705392	0.00504427	BP	3	ANXA1/VAMP8/HMOX1/MAOB/HLA-F/TNFRSF1A/LGALS9/SRGN/FCGR2B/CHGA
GO:1903531	negative regulation of secretion by cell	10/340	166/18866	0.000880337	0.00719476	0.00514498	BP	10	S100A10/CAPG/GMFG/TMSB10/FLNA/TMSB4X/PYCARD/BST2/ARHGDIB/ARPC1B/MDK/ICAM1/SCIN/HCLS1/WAS/RHOC
GO:0032956	regulation of actin cytoskeleton organization	16/340	360/18866	0.000882721	0.00719476	0.00514498	BP	16	CCL2/TYROBP/C1QA/GPNMB/ITGB2/HMOX1/NUPR1/HLA-F/CCL5/SOD2/FCGR2B/EGR1/MDK/C5AR1/CCL3/CHGA
GO:0070997	neuron death	16/340	360/18866	0.000882721	0.00719476	0.00514498	BP	16	CYBA/AIF1/COL1A1/CD68/GSDMD/HMOX1/POSTN/UPP1/SIPA1/TNFRSF1A/CASP1/TNC/IFI16/ICAM1/GADD45A
GO:0071496	cellular response to external stimulus	15/340	326/18866	0.000896536	0.00729144	0.00521412	BP	15	CCL2/FXYD5/CYBA/HAMP/TREM2/FLNA/B2M/LGALS3/TSPO/CD63/PTPN6/CCL5/SLN/CXCR4/ICAM1/CCL3/JPH3
GO:0010959	regulation of metal ion transport	17/340	396/18866	0.00090269	0.00732553	0.00523849	BP	17	NNMT/S100A10/ANXA1/IGFBP2/CYBA/APOC2/LGALS1/B2M/COL1A1/ABCC3/MT2A/TSPO/MAOB/MGST1/CXCR4/MDK/ICAM1
GO:0042493	response to drug	17/340	397/18866	0.000927949	0.00751417	0.00537339	BP	17	LTF/SERPINA3/IGKC/SPP1/HSPB1/IGHA1/B2M/RCN3/TCIRG1/IGHG3/ACTB/LYZ/PRDX1
GO:0001894	tissue homeostasis	13/340	261/18866	0.000952594	0.00769704	0.00550416	BP	13	FCER1G/VAMP8/ITGB2/HLA-F
GO:0043302	positive regulation of leukocyte degranulation	4/340	25/18866	0.000971811	0.00781847	0.005591	BP	4	AIF1/LGALS3/SERPINE1/CCL5
GO:0071677	positive regulation of mononuclear cell migration	4/340	25/18866	0.000971811	0.00781847	0.005591	BP	4	SLC11A1/B2M/IL18/HLA-F/HLA-A
GO:0002369	T cell cytokine production	5/340	43/18866	0.00101294	0.00812152	0.00580771	BP	5	LTF/ANXA2/S100A9/GSDMD/SLPI/CCL5/PPIB/CCL3
GO:0035821	modulation of process of other organism	8/340	113/18866	0.00101682	0.00812152	0.00580771	BP	8	TIMP1/CCL2/AIF1/CD74/BST2/HMOX1/EMILIN1/SERPINE1/ARHGDIB/IGFBP3/COL3A1/RRAS/ARHGAP4/TGFB1/GADD45A/WAS
GO:2000146	negative regulation of cell motility	16/340	365/18866	0.00102019	0.00812152	0.00580771	BP	16	TMSB10/TMSB4X/TSPO/SRGN/SCIN/BCL3
GO:0032507	maintenance of protein location in cell	6/340	64/18866	0.00102036	0.00812152	0.00580771	BP	6	HLA-DRB1/GPNMB/PTPN6/VSIG4/LGALS9/TNFRSF14
GO:0042130	negative regulation of T cell proliferation	6/340	64/18866	0.00102036	0.00812152	0.00580771	BP	6	LTF/SPP1/CLIC1/COL1A1/GPNMB/MRC2/FAM20C/CEBPD/TCIRG1/IGFBP3/TNC/CCL3
GO:0001649	osteoblast differentiation	12/340	231/18866	0.00103301	0.00820473	0.00586722	BP	12	CYBA/AIF1/TYROBP/ITGB2/TSPO/ROMO1/ALOX5/HP/TGFB1/ICAM1/GADD45A
GO:2000377	regulation of reactive oxygen species metabolic process	11/340	200/18866	0.00104634	0.00829299	0.00593033	BP	11	FCER1G/CYBA/AIF1/TYROBP/CD74/PYCARD/LGALS9
GO:0032755	positive regulation of interleukin-6 production	7/340	88/18866	0.00105658	0.00835642	0.00597569	BP	7	S100A10/ANXA2/CARD16/B2M/TMSB4X/MMP9/PLAUR/HMOX1/SLPI/PLXND1/SLN/ACTB/TGFB1/IFI16/RPL11/BCL3
GO:0051098	regulation of binding	16/340	367/18866	0.00108006	0.00852399	0.00609552	BP	16	LTF/HAMP/ROMO1/RPS19/LYZ/CHGA
GO:0031640	killing of cells of other organism	6/340	65/18866	0.00110736	0.00872105	0.00623643	BP	6	HSPB1/CD74/MMP9/PLAUR/MUC1/HMOX1/LGALS3/CD44/SERPINE1/GPX1/SOD2/ICAM1
GO:2001234	negative regulation of apoptotic signaling pathway	12/340	233/18866	0.00111253	0.0087433	0.00625235	BP	12	ANXA1/HLA-DRB1/SLC11A1/IL18/BCL3
GO:0042088	T-helper 1 type immune response	5/340	44/18866	0.00112616	0.00875157	0.00625826	BP	5	EMILIN1/LAMB2/EFEMP2/COL1A2/TGFB1
GO:0085029	extracellular matrix assembly	5/340	44/18866	0.00112616	0.00875157	0.00625826	BP	5	PDPN/AEBP1/EMILIN1/TNFRSF1A/TGFB1
GO:1903053	regulation of extracellular matrix organization	5/340	44/18866	0.00112616	0.00875157	0.00625826	BP	5	ANXA1/FABP5/CD74
GO:0031392	regulation of prostaglandin biosynthetic process	3/340	12/18866	0.00113111	0.00875157	0.00625826	BP	3	C4B/TREM2/LY96
GO:0032490	detection of molecule of bacterial origin	3/340	12/18866	0.00113111	0.00875157	0.00625826	BP	3	HMOX1/LGALS9/MILR1
GO:0033004	negative regulation of mast cell activation	3/340	12/18866	0.00113111	0.00875157	0.00625826	BP	3	CCL5/CTSL/IRF7
GO:0071888	macrophage apoptotic process	3/340	12/18866	0.00113111	0.00875157	0.00625826	BP	3	LTF/CARD16/LY96/LY86
GO:0031664	regulation of lipopolysaccharide-mediated signaling pathway	4/340	26/18866	0.00113234	0.00875157	0.00625826	BP	4	S100A10/PDPN/CAPG/GMFG/TMSB10/FLNA/TMSB4X/PYCARD/BST2/ARHGDIB/ARPC1B/MDK/ICAM1/SCIN/HCLS1/WAS/RHOC
GO:0032970	regulation of actin filament-based process	17/340	405/18866	0.00115262	0.00888991	0.00635719	BP	17	ANXA2/SPP1/FCER1G/APOC2/NPC2/ABCC3/TSPO/APOC1/MAOB/MSR1/SLC16A3/ACTB/CHGA
GO:0015850	organic hydroxy compound transport	13/340	268/18866	0.0012113	0.00932329	0.0066671	BP	13	TIMP1/ANXA1/HSPB1/TMSB4X/MMP9/ITGB2/HMOX1/ARHGDIB/PDLIM1/GPX1/PLXND1/RAB13/FN1/RRAS/ARHGAP4/SRPX2/TGFB1/LAMTOR2/GADD45A
GO:0001667	ameboidal-type cell migration	19/340	481/18866	0.00123284	0.00946955	0.00677169	BP	19	CAPG/GMFG/TMSB10/TMSB4X/PYCARD/ARPC1B/ICAM1/SCIN/HCLS1/WAS
GO:0030833	regulation of actin filament polymerization	10/340	174/18866	0.00125896	0.00965029	0.00690093	BP	10	S100A10/CAPG/AEBP1/GMFG/TMSB10/FLNA/TMSB4X/PYCARD/EMILIN1/GPX1/ARPC1B/ICAM1/SCIN/HCLS1/WAS/RHOC
GO:1902903	regulation of supramolecular fiber organization	16/340	373/18866	0.00127781	0.00977473	0.00698992	BP	16	IFITM3/ZFP36/CCL5/CCL3
GO:0032897	negative regulation of viral transcription	4/340	27/18866	0.00131056	0.0100048	0.00715442	BP	4	FCGR1A/CD74/TREM2/ITGB2/CD44/IL18/SOCS3/EFEMP1/PTPN6/NCF1/TNFRSF1A/CCL5/TNFRSF14/TGFB1/ICAM1/HCLS1
GO:0018108	peptidyl-tyrosine phosphorylation	16/340	374/18866	0.00131357	0.0100073	0.00715623	BP	16	S100A10/ANXA2/FCER1G/VAMP5/VAMP8/TREM2/FLNA/LGALS3/GBP1/RAB34/RAB13/TNFRSF1A/MMP14/ACTB/TGFB1
GO:1990778	protein localization to cell periphery	15/340	340/18866	0.00136341	0.0103658	0.00741261	BP	15	MMP9/ITGB2/FN1/MMP14/COL4A2
GO:0035987	endodermal cell differentiation	5/340	46/18866	0.00138034	0.0104732	0.00748938	BP	5	LGALS1/COL1A1/POSTN/SERPINE1/GBP1/MMP14
GO:0010812	negative regulation of cell-substrate adhesion	6/340	68/18866	0.00140276	0.0106217	0.0075956	BP	6	FCGR1A/CD74/TREM2/ITGB2/CD44/IL18/SOCS3/EFEMP1/PTPN6/NCF1/TNFRSF1A/CCL5/TNFRSF14/TGFB1/ICAM1/HCLS1
GO:0018212	peptidyl-tyrosine modification	16/340	377/18866	0.00142597	0.0107756	0.00770567	BP	16	SERPINE1/ALOX5/CXCR4
GO:0061043	regulation of vascular wound healing	3/340	13/18866	0.0014509	0.0108978	0.00779302	BP	3	CCL2/CD99/ICAM1
GO:0072683	T cell extravasation	3/340	13/18866	0.0014509	0.0108978	0.00779302	BP	3	PLA2G2A/ITGB2/FCGR2B
GO:1902563	regulation of neutrophil activation	3/340	13/18866	0.0014509	0.0108978	0.00779302	BP	3	FCER1G/VAMP8/PYCARD/SERPINE1/GPSM3/ALOX5/RPS19
GO:0002532	production of molecular mediator involved in inflammatory response	7/340	93/18866	0.00146087	0.0109069	0.00779951	BP	7	TMSB10/FLNA/TMSB4X/TSPO/SRGN/SCIN/BCL3
GO:0045185	maintenance of protein location	7/340	93/18866	0.00146087	0.0109069	0.00779951	BP	7	LTF/CARD16/MMP9/PLAUR/CD44/GPX1/IFI16
GO:2000117	negative regulation of cysteine-type endopeptidase activity	7/340	93/18866	0.00146087	0.0109069	0.00779951	BP	7	HLA-B/B2M/HLA-F/HLA-A
GO:0001916	positive regulation of T cell mediated cytotoxicity	4/340	28/18866	0.00150749	0.0112101	0.00801635	BP	4	TYROBP/TREM2/GDF15/CD53
GO:0060143	positive regulation of syncytium formation by plasma membrane fusion	4/340	28/18866	0.00150749	0.0112101	0.00801635	BP	4	SPP1/CYBA/TNFRSF12A/HAMP/S100A8/S100A9/BST2/LAMB2/POSTN/SIPA1/FN1/IGFBP3/MMP14/ARHGAP4/CXCR4/TGFB1/IGFBP4/LAMTOR2/TNR
GO:0016049	cell growth	19/340	490/18866	0.00152553	0.0113216	0.00809612	BP	19	LTF/CLIC1/ISG15/FAM20C/CEBPD/ALOX5/TGFB1
GO:0045778	positive regulation of ossification	7/340	94/18866	0.00155452	0.0115139	0.00823363	BP	7	CYBA/S100A8/SAA1/S100A9/SLC11A1/MT2A/TCIRG1/PTPN6/CCL5/MT1E/CXCR4/LPAR6/MT1M/CD52/C5AR1/HEXB/CCL3/FPR1/JPH3
GO:0072503	cellular divalent inorganic cation homeostasis	19/340	492/18866	0.00159803	0.0118128	0.00844732	BP	19	ANXA1/FABP5/ALOX5AP/CD74/GPX1/TNFRSF1A/ALOX5/GGT5
GO:0006690	icosanoid metabolic process	8/340	122/18866	0.00166489	0.0121902	0.00871726	BP	8	VIM/S100A8/S100A9/TREM2/C1QA/LAMB2/MDK/C5AR1
GO:0021782	glial cell development	8/340	122/18866	0.00166489	0.0121902	0.00871726	BP	8	IFITM3/HLA-DRB1/LGALS1/CD74/VAMP8/IFITM2/LGALS9/CXCR4/TNFRSF14/ICAM1/CTSL
GO:0051701	interaction with host	11/340	212/18866	0.0016695	0.0121902	0.00871726	BP	11	S100A11/AIF1/POSTN/CCL5/MDK
GO:0014911	positive regulation of smooth muscle cell migration	5/340	48/18866	0.00167447	0.0121902	0.00871726	BP	5	LTF/ISG15/FAM20C/ALOX5/TGFB1
GO:0070169	positive regulation of biomineral tissue development	5/340	48/18866	0.00167447	0.0121902	0.00871726	BP	5	LTF/ISG15/FAM20C/ALOX5/TGFB1
GO:0110151	positive regulation of biomineralization	5/340	48/18866	0.00167447	0.0121902	0.00871726	BP	5	HMOX1/SERPINE1/NUPR1/MDK/ICAM1
GO:1904036	negative regulation of epithelial cell apoptotic process	5/340	48/18866	0.00167447	0.0121902	0.00871726	BP	5	SPP1/CAPG/TNFRSF12A/GMFG/TMSB10/TMSB4X/PYCARD/ARPC1B/FN1/ARHGAP4/MSN/ICAM1/SCIN/HCLS1/WAS/TNR
GO:0032535	regulation of cellular component size	16/340	383/18866	0.00167522	0.0121902	0.00871726	BP	16	S100A10/CAPG/GMFG/TMSB10/FLNA/TMSB4X/PYCARD/ARPC1B/ICAM1/SCIN/HCLS1/WAS/RHOC
GO:0110053	regulation of actin filament organization	13/340	278/18866	0.00168047	0.0122047	0.00872759	BP	13	SPP1/CYBA/TNFRSF12A/HAMP/S100A8/S100A9/BST2/SIPA1/FN1/IGFBP3/MMP14/ARHGAP4/CXCR4/TGFB1/IGFBP4/LAMTOR2/TNR
GO:0001558	regulation of cell growth	17/340	420/18866	0.00169947	0.0123187	0.00880911	BP	17	PLA2G2A/ROMO1/TGFB1/LYZ
GO:0019835	cytolysis	4/340	29/18866	0.00172412	0.012425	0.0088851	BP	4	ANXA1/FCER1G/CCL5/IRF7
GO:0033032	regulation of myeloid cell apoptotic process	4/340	29/18866	0.00172412	0.012425	0.0088851	BP	4	CCL5/LGALS9/ALOX5/CXCR4
GO:0036336	dendritic cell migration	4/340	29/18866	0.00172412	0.012425	0.0088851	BP	4	TIMP1/CCL2/AIF1/CD74/BST2/HMOX1/EMILIN1/SERPINE1/ARHGDIB/IGFBP3/COL3A1/RRAS/ARHGAP4/TGFB1/GADD45A
GO:0030336	negative regulation of cell migration	15/340	350/18866	0.00180975	0.013017	0.00930845	BP	15	EMILIN1/TNFRSF1A/TGFB1
GO:1903054	negative regulation of extracellular matrix organization	3/340	14/18866	0.00182207	0.0130553	0.00933583	BP	3	ANXA1/FABP5/CD74
GO:2001279	regulation of unsaturated fatty acid biosynthetic process	3/340	14/18866	0.00182207	0.0130553	0.00933583	BP	3	FCER1G/CD74/CCL5/HCLS1/IRF7
GO:2000107	negative regulation of leukocyte apoptotic process	5/340	49/18866	0.00183764	0.0131416	0.00939759	BP	5	TYROBP/C1QA/ITGB2/NUPR1/FCGR2B/EGR1/CCL3
GO:1901216	positive regulation of neuron death	7/340	97/18866	0.00186374	0.0133028	0.00951284	BP	7	RARRES2/CCL5/MDK/C5AR1
GO:0010758	regulation of macrophage chemotaxis	4/340	30/18866	0.00196143	0.0138938	0.00993545	BP	4	PDPN/LGALS1/PLAUR/CCL5
GO:0034110	regulation of homotypic cell-cell adhesion	4/340	30/18866	0.00196143	0.0138938	0.00993545	BP	4	SERPINE1/GPX1/ALOX5/CXCR4
GO:0060055	angiogenesis involved in wound healing	4/340	30/18866	0.00196143	0.0138938	0.00993545	BP	4	TYROBP/TREM2/GDF15/CD53
GO:0060142	regulation of syncytium formation by plasma membrane fusion	4/340	30/18866	0.00196143	0.0138938	0.00993545	BP	4	HLA-B/B2M/IL18/HLA-F/HLA-A
GO:0002711	positive regulation of T cell mediated immunity	5/340	50/18866	0.00201216	0.0141992	0.0101539	BP	5	ANXA2/SERPING1/PLAU/PLAUR/SERPINE1
GO:0030195	negative regulation of blood coagulation	5/340	50/18866	0.00201216	0.0141992	0.0101539	BP	5	ANXA2/SERPING1/PLAU/PLAUR/SERPINE1
GO:1900047	negative regulation of hemostasis	5/340	51/18866	0.00219847	0.0154847	0.0110731	BP	5	CD74/MUC1/CD44/RPL11
GO:1902253	regulation of intrinsic apoptotic signaling pathway by p53 class mediator	4/340	31/18866	0.0022204	0.0155359	0.0111098	BP	4	CD74/CD99/MDK/C5AR1
GO:1902624	positive regulation of neutrophil migration	4/340	31/18866	0.0022204	0.0155359	0.0111098	BP	4	AIF1/PYCARD/CCL5/TNFRSF14
GO:2000406	positive regulation of T cell migration	4/340	31/18866	0.0022204	0.0155359	0.0111098	BP	4	ANXA1/FCER1G/CD74/B2M/IL18/TCIRG1/LGALS9/LILRB4/EGR1/MDK/CTSL/BCL3
GO:0030217	T cell differentiation	12/340	253/18866	0.00222582	0.0155359	0.0111098	BP	12	C3/FCER1G/FCGR2B
GO:0002864	regulation of acute inflammatory response to antigenic stimulus	3/340	15/18866	0.00224736	0.0155359	0.0111098	BP	3	MT2A/MT1E/MT1M
GO:0010273	detoxification of copper ion	3/340	15/18866	0.00224736	0.0155359	0.0111098	BP	3	ANXA1/IL18/BCL3
GO:0045064	T-helper 2 cell differentiation	3/340	15/18866	0.00224736	0.0155359	0.0111098	BP	3	FLNA/RAB13/ICAM1
GO:0060009	Sertoli cell development	3/340	15/18866	0.00224736	0.0155359	0.0111098	BP	3	MT2A/MT1E/MT1M
GO:1990169	stress response to copper ion	3/340	15/18866	0.00224736	0.0155359	0.0111098	BP	3	TIMP1/FLNA/CD63
GO:2001044	regulation of integrin-mediated signaling pathway	3/340	15/18866	0.00224736	0.0155359	0.0111098	BP	3	S100A8/CD74/S100A9/TREM2/IL18/LGALS9
GO:0032602	chemokine production	6/340	75/18866	0.00232362	0.0160334	0.0114655	BP	6	SPI1/B2M/ISG15/HMOX1/ZFP36/RPS19/PRDX1/HCLS1
GO:0034101	erythrocyte homeostasis	8/340	129/18866	0.00236573	0.0162939	0.0116518	BP	8	S100A10/CAPG/AIF1/GMFG/TMSB10/FLNA/TMSB4X/PYCARD/PDLIM1/MICALL2/ARPC1B/ICAM1/SCIN/ZYX/HCLS1/WAS/RHOC
GO:0007015	actin filament organization	17/340	434/18866	0.00239296	0.0163586	0.011698	BP	17	ANXA1/FCER1G/VAMP8/ITGB2/HMOX1/RAB13/HLA-F/LGALS9/STXBP2/FCGR2B/CPLX2
GO:0017157	regulation of exocytosis	11/340	222/18866	0.0023956	0.0163586	0.011698	BP	11	TYROBP/HLA-B/B2M/HLA-F/HLA-A
GO:0001912	positive regulation of leukocyte mediated cytotoxicity	5/340	52/18866	0.00239703	0.0163586	0.011698	BP	5	SPP1/LAMB2/TSPO/TNC/TNR
GO:0031103	axon regeneration	5/340	52/18866	0.00239703	0.0163586	0.011698	BP	5	RARRES2/CD74/CCL5/MDK/C5AR1
GO:0071622	regulation of granulocyte chemotaxis	5/340	52/18866	0.00239703	0.0163586	0.011698	BP	5	TIMP1/CCL2/AIF1/CD74/BST2/HMOX1/EMILIN1/SERPINE1/ARHGDIB/IGFBP3/COL3A1/RRAS/ARHGAP4/TGFB1/GADD45A/WAS
GO:0040013	negative regulation of locomotion	16/340	397/18866	0.002402	0.0163625	0.0117009	BP	16	LTF/CARD16/S100A8/S100A9/PYCARD/ITGB2/IL18/LGALS9/ICAM1
GO:0051092	positive regulation of NF-kappaB transcription factor activity	9/340	159/18866	0.00241366	0.0163839	0.0117161	BP	9	CAPG/GMFG/TMSB10/TMSB4X/PYCARD/ARPC1B/ICAM1/SCIN/HCLS1/WAS
GO:0008064	regulation of actin polymerization or depolymerization	10/340	190/18866	0.00241391	0.0163839	0.0117161	BP	10	VAMP8/TREM2/LGALS3/GBP1/MMP14/ACTB/TGFB1
GO:1903076	regulation of protein localization to plasma membrane	7/340	102/18866	0.0024828	0.0168074	0.012019	BP	7	CYBA/COL1A1/SIPA1/COL1A2/COL3A1/LAMTOR2
GO:0071229	cellular response to acid chemical	6/340	76/18866	0.00248532	0.0168074	0.012019	BP	6	B2M/IL18/HLA-F/HLA-A
GO:0002724	regulation of T cell cytokine production	4/340	32/18866	0.00250201	0.0168592	0.0120561	BP	4	GPX1/HP/PRDX1/PRDX6
GO:0042744	hydrogen peroxide catabolic process	4/340	32/18866	0.00250201	0.0168592	0.0120561	BP	4	CAPG/GMFG/TMSB10/TMSB4X/PYCARD/ARPC1B/ICAM1/SCIN/HCLS1/WAS
GO:0030832	regulation of actin filament length	10/340	191/18866	0.00250764	0.0168667	0.0120614	BP	10	TIMP1/CCL2/AIF1/CD74/BST2/HMOX1/EMILIN1/SERPINE1/ARHGDIB/IGFBP3/COL3A1/RRAS/ARHGAP4/TGFB1/GADD45A/WAS
GO:0051271	negative regulation of cellular component movement	16/340	400/18866	0.0025878	0.0173746	0.0124246	BP	16	TREM2/TSPO/CXCR4/MDK/TGFB1/CCL3
GO:0014015	positive regulation of gliogenesis	6/340	77/18866	0.00265532	0.017787	0.0127195	BP	6	C1R/AEBP1/CARD16/PLAU/PYCARD/SERPINE1/SERPINH1/SRGN/MMP14/CASP1/HP/IFI16/CTSL
GO:0051604	protein maturation	13/340	293/18866	0.00265876	0.017787	0.0127195	BP	13	ALOX5AP/GPX1/ALOX5
GO:0019372	lipoxygenase pathway	3/340	16/18866	0.00272932	0.0180969	0.0129411	BP	3	CD44/HEXB/TGFB1
GO:0030214	hyaluronan catabolic process	3/340	16/18866	0.00272932	0.0180969	0.0129411	BP	3	FCER1G/CCL5/IRF7
GO:0033033	negative regulation of myeloid cell apoptotic process	3/340	16/18866	0.00272932	0.0180969	0.0129411	BP	3	CAPG/GMFG/SCIN
GO:0051014	actin filament severing	3/340	16/18866	0.00272932	0.0180969	0.0129411	BP	3	CD74/MUC1/CD44
GO:1902166	negative regulation of intrinsic apoptotic signaling pathway in response to DNA damage by p53 class mediator	3/340	16/18866	0.00272932	0.0180969	0.0129411	BP	3	FCER1G/VAMP8/ITGB2/HMOX1/HLA-F/LGALS9/STXBP2/FCGR2B/CPLX2
GO:1903305	regulation of regulated secretory pathway	9/340	162/18866	0.0027375	0.0181189	0.0129569	BP	9	IGKC/IGHG1/IGLC3/IGHA1/IGLC1/IGHG2/IGLC2/LGALS3/IGHG3/MSN/CXCR4
GO:0008037	cell recognition	11/340	226/18866	0.00274964	0.0181671	0.0129913	BP	11	HAMP/B2M/C1QA/HMOX1
GO:0010039	response to iron ion	4/340	33/18866	0.00280721	0.0184171	0.0131701	BP	4	PDPN/FLNA/CD44/RHOC
GO:0044319	wound healing, spreading of cells	4/340	33/18866	0.00280721	0.0184171	0.0131701	BP	4	IL18/LGALS9/HLA-A/TNFRSF14
GO:0046640	regulation of alpha-beta T cell proliferation	4/340	33/18866	0.00280721	0.0184171	0.0131701	BP	4	PDPN/FLNA/CD44/RHOC
GO:0090505	epiboly involved in wound healing	4/340	33/18866	0.00280721	0.0184171	0.0131701	BP	4	TYROBP/LY96/TCIRG1/NCF1/C5AR1
GO:0006968	cellular defense response	5/340	54/18866	0.00283278	0.0185271	0.0132487	BP	5	ANXA2/SERPING1/PLAU/PLAUR/SERPINE1/ALOX5
GO:0061045	negative regulation of wound healing	6/340	78/18866	0.0028339	0.0185271	0.0132487	BP	6	ANXA1/CD74/IL18/LGALS9/MMP14/LILRB4/MDK
GO:0045621	positive regulation of lymphocyte differentiation	7/340	105/18866	0.00292359	0.01908	0.0136441	BP	7	ANXA1/IGFBP2/CYBA/AIF1/COL1A1/MAOB/ZFP36/MDK/ICAM1
GO:0031960	response to corticosteroid	9/340	164/18866	0.00297184	0.0193611	0.0138451	BP	9	HLA-DRB1/SAA1/PYCARD/SOCS3/GPX1/TNFRSF1A/ALOX5/FCGR2B/RPS19/MDK
GO:0050728	negative regulation of inflammatory response	10/340	196/18866	0.00302101	0.0196149	0.0140267	BP	10	ANXA1/HSPB1/TMSB4X/HMOX1/SRPX2/TGFB1
GO:0043536	positive regulation of blood vessel endothelial cell migration	6/340	79/18866	0.00302132	0.0196149	0.0140267	BP	6	MMP9/ITGB2/FN1/MMP14/COL4A2
GO:0001706	endoderm formation	5/340	55/18866	0.00307088	0.019799	0.0141583	BP	5	TREM2/GPNMB/TSPO/PTPN6/LGALS9
GO:0032720	negative regulation of tumor necrosis factor production	5/340	55/18866	0.00307088	0.019799	0.0141583	BP	5	ANXA1/FABP5/APOC2/CD74/APOC1
GO:0042304	regulation of fatty acid biosynthetic process	5/340	55/18866	0.00307088	0.019799	0.0141583	BP	5	CHI3L1/HAMP/SPI1/SOCS3/ICAM1
GO:0070741	response to interleukin-6	5/340	55/18866	0.00307088	0.019799	0.0141583	BP	5	PDPN/FLNA/CD44/RHOC
GO:0090504	epiboly	4/340	34/18866	0.00313694	0.02019	0.0144379	BP	4	TNFRSF12A/PYCARD/HMOX1/LGALS3/SERPINE1/GPX1/TNFRSF1A/BCL2A1/G0S2/TGFB1/ICAM1
GO:0097191	extrinsic apoptotic signaling pathway	11/340	230/18866	0.00314476	0.0202055	0.014449	BP	11	CHI3L1/CD14/TREM2/IL18/LGALS9/TRIP6
GO:1901224	positive regulation of NIK/NF-kappaB signaling	6/340	80/18866	0.00321784	0.0206395	0.0147594	BP	6	C3/VSIG4/CFD
GO:0006957	complement activation, alternative pathway	3/340	17/18866	0.00327027	0.0206914	0.0147964	BP	3	HLA-DRB1/HLA-B/HLA-A
GO:0016045	detection of bacterium	3/340	17/18866	0.00327027	0.0206914	0.0147964	BP	3	PDPN/TGFB1/CD248
GO:0048535	lymph node development	3/340	17/18866	0.00327027	0.0206914	0.0147964	BP	3	MT2A/MT1E/MT1M
GO:0061687	detoxification of inorganic compound	3/340	17/18866	0.00327027	0.0206914	0.0147964	BP	3	FAM20C/TCIRG1/FAM20A
GO:0070166	enamel mineralization	3/340	17/18866	0.00327027	0.0206914	0.0147964	BP	3	ALOX5AP/CD74/COL1A2
GO:0070206	protein trimerization	3/340	17/18866	0.00327027	0.0206914	0.0147964	BP	3	MT2A/MT1E/MT1M
GO:0097501	stress response to metal ion	3/340	17/18866	0.00327027	0.0206914	0.0147964	BP	3	MMP9/PLAUR/LGALS9
GO:2001267	regulation of cysteine-type endopeptidase activity involved in apoptotic signaling pathway	3/340	17/18866	0.00327027	0.0206914	0.0147964	BP	3	C3/FCER1G/PTPN6/FCGR2B/TGFB1
GO:0002712	regulation of B cell mediated immunity	5/340	56/18866	0.00332309	0.0209192	0.0149594	BP	5	C3/FCER1G/PTPN6/FCGR2B/TGFB1
GO:0002889	regulation of immunoglobulin mediated immune response	5/340	56/18866	0.00332309	0.0209192	0.0149594	BP	5	TREM2/MMP9/CASP4/FCGR2B/ICAM1
GO:1904645	response to amyloid-beta	5/340	56/18866	0.00332309	0.0209192	0.0149594	BP	5	LTF/CYBA/S100A8/CD14/S100A9/LY96/ITGB2/UNC93B1/CTSL/IRF7
GO:0002221	pattern recognition receptor signaling pathway	10/340	201/18866	0.00361497	0.0226801	0.0162186	BP	10	S100A8/S100A9/PYCARD/RCN3/FN1/PCOLCE/LGALS9/CASP1/PSME2/IFI16
GO:0010952	positive regulation of peptidase activity	10/340	201/18866	0.00361497	0.0226801	0.0162186	BP	10	ANXA1/COL1A1/MMP9/HMOX1/SOD3/GPX1/NCF1/SOD2/ROMO1/HP/PRDX1
GO:0000302	response to reactive oxygen species	11/340	235/18866	0.00370154	0.0231843	0.0165791	BP	11	ANXA2/S100A6/CD74/NUPR1/FN1/FTH1
GO:0048145	regulation of fibroblast proliferation	6/340	83/18866	0.00386474	0.0240606	0.0172058	BP	6	AIF1/GPX1/MGST1
GO:0033194	response to hydroperoxide	3/340	18/18866	0.00387239	0.0240606	0.0172058	BP	3	CD74/MUC1/CD44
GO:1902165	regulation of intrinsic apoptotic signaling pathway in response to DNA damage by p53 class mediator	3/340	18/18866	0.00387239	0.0240606	0.0172058	BP	3	MMP9/PLAUR/SHKBP1/NCF1
GO:0045742	positive regulation of epidermal growth factor receptor signaling pathway	4/340	36/18866	0.00387367	0.0240606	0.0172058	BP	4	IL18/LGALS9/HLA-A/TNFRSF14
GO:0046633	alpha-beta T cell proliferation	4/340	36/18866	0.00387367	0.0240606	0.0172058	BP	4	IGFBP2/SPP1/HAMP/COL1A1/HMOX1/TSPO/POSTN/C2/TNC
GO:0007584	response to nutrient	9/340	171/18866	0.00391927	0.0243034	0.0173794	BP	9	ANXA2/S100A6/CD74/NUPR1/FN1/FTH1
GO:0048144	fibroblast proliferation	6/340	84/18866	0.00410038	0.0253843	0.0181523	BP	6	ANXA1/FABP5/ALOX5AP/CD74/ALOX5
GO:0006636	unsaturated fatty acid biosynthetic process	5/340	59/18866	0.00416892	0.0256808	0.0183644	BP	5	LTF/IGHA1/SLPI/HLA-A/PI3
GO:0019731	antibacterial humoral response	5/340	59/18866	0.00416892	0.0256808	0.0183644	BP	5	SPP1/LAMB2/TSPO/TNC/TNR
GO:0031102	neuron projection regeneration	5/340	59/18866	0.00416892	0.0256808	0.0183644	BP	5	CYBA/TYROBP/ITGB2/TGFB1
GO:0090322	regulation of superoxide metabolic process	4/340	37/18866	0.00428248	0.0262936	0.0188026	BP	4	ITGB2/ALOX5/MDK/ICAM1
GO:1904994	regulation of leukocyte adhesion to vascular endothelial cell	4/340	37/18866	0.00428248	0.0262936	0.0188026	BP	4	PYCARD/MMP9/PLAUR/GPX1/SOD2
GO:0001836	release of cytochrome c from mitochondria	5/340	60/18866	0.00448213	0.0274742	0.0196469	BP	5	HLA-DRB1/GPX1/FCGR2B
GO:0002862	negative regulation of inflammatory response to antigenic stimulus	3/340	19/18866	0.00453766	0.0275881	0.0197283	BP	3	PLA2G2A/IL18/MSR1
GO:0010744	positive regulation of macrophage derived foam cell differentiation	3/340	19/18866	0.00453766	0.0275881	0.0197283	BP	3	AIF1/SERPINE1/CCL5
GO:0090026	positive regulation of monocyte chemotaxis	3/340	19/18866	0.00453766	0.0275881	0.0197283	BP	3	HLA-DRB1/HLA-B/HLA-A
GO:0098543	detection of other organism	3/340	19/18866	0.00453766	0.0275881	0.0197283	BP	3	HSPB1/GPX1/SOD2
GO:1902176	negative regulation of oxidative stress-induced intrinsic apoptotic signaling pathway	3/340	19/18866	0.00453766	0.0275881	0.0197283	BP	3	S100A10/GMFG/FLNA/PYCARD/GPX1/ARPC1B/ICAM1/SCIN/WAS/RHOC
GO:1902905	positive regulation of supramolecular fiber organization	10/340	208/18866	0.00459823	0.0279109	0.0199591	BP	10	ANXA1/CYBA/HAMP/GPX1/EGR1/IFI16/ICAM1/GADD45A
GO:0010212	response to ionizing radiation	8/340	144/18866	0.00463576	0.028093	0.0200894	BP	8	PLA2G2A/IL18/MSR1/TGFB1
GO:0010742	macrophage derived foam cell differentiation	4/340	38/18866	0.00471942	0.0283241	0.0202546	BP	4	HLA-DRB1/CD74/IFI16/IRF7
GO:0030224	monocyte differentiation	4/340	38/18866	0.00471942	0.0283241	0.0202546	BP	4	FCER1G/TREM2/PYCARD/LGALS9
GO:0032733	positive regulation of interleukin-10 production	4/340	38/18866	0.00471942	0.0283241	0.0202546	BP	4	PLA2G2A/IL18/MSR1/TGFB1
GO:0090077	foam cell differentiation	4/340	38/18866	0.00471942	0.0283241	0.0202546	BP	4	MMP9/PLAUR/SHKBP1/NCF1
GO:1901186	positive regulation of ERBB signaling pathway	4/340	38/18866	0.00471942	0.0283241	0.0202546	BP	4	HLA-DRB1/CD74/IFI16/IRF7
GO:1903131	mononuclear cell differentiation	4/340	38/18866	0.00471942	0.0283241	0.0202546	BP	4	TYROBP/HLA-B/B2M/HLA-F/HLA-A
GO:0031343	positive regulation of cell killing	5/340	61/18866	0.00481174	0.0287856	0.0205846	BP	5	HMOX1/LGALS3/SERPINE1/GPX1/ICAM1
GO:1902041	regulation of extrinsic apoptotic signaling pathway via death domain receptors	5/340	61/18866	0.00481174	0.0287856	0.0205846	BP	5	ANXA1/IL18/TCIRG1/LGALS9/HLA-A/TNFRSF14/CTSL/BCL3
GO:0046631	alpha-beta T cell activation	8/340	146/18866	0.00503393	0.0300667	0.0215007	BP	8	TIMP1/SPP1/GPNMB/BGN/IL18/TCIRG1/MMP14/MDK/TGFB1
GO:0048771	tissue remodeling	9/340	178/18866	0.00508833	0.030343	0.0216983	BP	9	HCST/IL18/PTPN6/NCF1/CCL5/HCLS1
GO:0014068	positive regulation of phosphatidylinositol 3-kinase signaling	6/340	88/18866	0.00515027	0.0306129	0.0218914	BP	6	CARD16/PYCARD/CASP4/TNFRSF1A/CASP1
GO:0010803	regulation of tumor necrosis factor-mediated signaling pathway	5/340	62/18866	0.00515819	0.0306129	0.0218914	BP	5	LTF/ANXA2/CCL5/PPIB/CCL3
GO:0051851	modulation by host of symbiont process	5/340	62/18866	0.00515819	0.0306129	0.0218914	BP	5	ANXA1/CD74/IL18/BCL3
GO:0042092	type 2 immune response	4/340	39/18866	0.00518535	0.0306766	0.0219368	BP	4	GMFG/ARHGDIB/MDK/HCLS1
GO:2000249	regulation of actin cytoskeleton reorganization	4/340	39/18866	0.00518535	0.0306766	0.0219368	BP	4	S100A8/S100A9/CCL5
GO:0002544	chronic inflammatory response	3/340	20/18866	0.00526791	0.0309687	0.0221457	BP	3	B2M/IL18/HLA-A
GO:0002726	positive regulation of T cell cytokine production	3/340	20/18866	0.00526791	0.0309687	0.0221457	BP	3	ANXA1/SLC11A1/IL18
GO:0002827	positive regulation of T-helper 1 type immune response	3/340	20/18866	0.00526791	0.0309687	0.0221457	BP	3	TYROBP/IL18/HLA-F
GO:0032816	positive regulation of natural killer cell activation	3/340	20/18866	0.00526791	0.0309687	0.0221457	BP	3	HMOX1/LGALS3/SERPINE1/GPX1/TNFRSF1A/ICAM1
GO:0008625	extrinsic apoptotic signaling pathway via death domain receptors	6/340	89/18866	0.00544094	0.0319356	0.0228372	BP	6	C3/C1QB/TREM2/C1QA/C1QC/LAMB2/PLXND1/SRGN/FCGR2B/ACTB/SRPX2/C5AR1/TNC/SEZ6L/TNR/INA
GO:0050808	synapse organization	16/340	433/18866	0.00554208	0.0324781	0.0232252	BP	16	ANXA1/FABP5/ALOX5AP/CD74/GPX1/TNFRSF1A/ALOX5
GO:0033559	unsaturated fatty acid metabolic process	7/340	118/18866	0.0055598	0.0325309	0.0232629	BP	7	LTF/CD14/LY96/ITGB2
GO:0034142	toll-like receptor 4 signaling pathway	4/340	40/18866	0.0056811	0.0331886	0.0237332	BP	4	CARD16/S100A8/S100A9/PYCARD/MMP9/PLAUR/CD44/GPX1/LGALS9/CASP1
GO:0043281	regulation of cysteine-type endopeptidase activity involved in apoptotic process	10/340	215/18866	0.00578086	0.0337187	0.0241123	BP	10	ANXA1/HSPB1/TMSB4X/ITGB2/HMOX1/GPX1/PLXND1/RAB13/RRAS/SRPX2/TGFB1/GADD45A
GO:0043542	endothelial cell migration	12/340	286/18866	0.00592773	0.0345214	0.0246863	BP	12	SPP1/HAMP/COL1A1/TSPO/POSTN/TNC
GO:0033273	response to vitamin	6/340	91/18866	0.00605801	0.034777	0.0248691	BP	6	CD99/MDK/ICAM1
GO:0002693	positive regulation of cellular extravasation	3/340	21/18866	0.00606478	0.034777	0.0248691	BP	3	ALOX5AP/ALOX5/GGT5
GO:0019370	leukotriene biosynthetic process	3/340	21/18866	0.00606478	0.034777	0.0248691	BP	3	IFITM3/IFITM2/BST2
GO:0035455	response to interferon-alpha	3/340	21/18866	0.00606478	0.034777	0.0248691	BP	3	IL18/LGALS9/HLA-A
GO:0046641	positive regulation of alpha-beta T cell proliferation	3/340	21/18866	0.00606478	0.034777	0.0248691	BP	3	FLNA/RAB13/ICAM1
GO:0060008	Sertoli cell differentiation	3/340	21/18866	0.00606478	0.034777	0.0248691	BP	3	SERPINE1/ALOX5/CXCR4
GO:0061042	vascular wound healing	3/340	21/18866	0.00606478	0.034777	0.0248691	BP	3	CCL2/LGALS3/CCL3
GO:0090280	positive regulation of calcium ion import	3/340	21/18866	0.00606478	0.034777	0.0248691	BP	3	PDPN/EMILIN1/TGFB1
GO:1903055	positive regulation of extracellular matrix organization	3/340	21/18866	0.00606478	0.034777	0.0248691	BP	3	TREM2/CTSC/CCL3
GO:1903978	regulation of microglial cell activation	3/340	21/18866	0.00606478	0.034777	0.0248691	BP	3	SEC61G/RPS19/RPL28/RPL11/RPS28/RN7SL3/RN7SL2
GO:0045047	protein targeting to ER	7/340	120/18866	0.00608614	0.0348459	0.0249184	BP	7	HLA-B/HLA-F/LGALS9/HLA-A
GO:0042269	regulation of natural killer cell mediated cytotoxicity	4/340	41/18866	0.00620747	0.035432	0.0253374	BP	4	HMOX1/SERPINE1/GPX1/ICAM1
GO:1902042	negative regulation of extrinsic apoptotic signaling pathway via death domain receptors	4/340	41/18866	0.00620747	0.035432	0.0253374	BP	4	ANXA1/CD74/IL18/LGALS9/LILRB4/MDK
GO:0045582	positive regulation of T cell differentiation	6/340	92/18866	0.00638497	0.0363002	0.0259583	BP	6	AIF1/COL1A1/CD68/GSDMD/HMOX1/POSTN/UPP1/SIPA1/TNC/IFI16/ICAM1
GO:0031668	cellular response to extracellular stimulus	11/340	253/18866	0.00638876	0.0363002	0.0259583	BP	11	CCL2/CYBA/LGALS3/TSPO/PTPN6/CCL5/SLN/CXCR4/ICAM1/CCL3/JPH3
GO:0051924	regulation of calcium ion transport	11/340	253/18866	0.00638876	0.0363002	0.0259583	BP	11	CCL2/COL1A1/CD44/POSTN/FAM20C/ZFP36/CCL5/TNC
GO:0071774	response to fibroblast growth factor	8/340	153/18866	0.00663651	0.0376506	0.026924	BP	8	HAMP/S100A8/CD14/SPI1/MAOB/TNC/ICAM1
GO:0045471	response to ethanol	7/340	122/18866	0.00664879	0.0376631	0.0269329	BP	7	ANXA2/NPC2/HMOX1/AP2S1
GO:0034383	low-density lipoprotein particle clearance	4/340	42/18866	0.00676527	0.0380916	0.0272394	BP	4	IGFBP2/PYCARD/IL18/LGALS9
GO:0046006	regulation of activated T cell proliferation	4/340	42/18866	0.00676527	0.0380916	0.0272394	BP	4	CCL2/LGALS3/SLN/CCL3
GO:0090279	regulation of calcium ion import	4/340	42/18866	0.00676527	0.0380916	0.0272394	BP	4	CD74/CD99/MDK/C5AR1
GO:1902622	regulation of neutrophil migration	4/340	42/18866	0.00676527	0.0380916	0.0272394	BP	4	LGALS1/FCGR2B/BCL3
GO:0002313	mature B cell differentiation involved in immune response	3/340	22/18866	0.00692979	0.0388422	0.0277761	BP	3	NUPR1/IGFBP3/IGFBP4
GO:0044342	type B pancreatic cell proliferation	3/340	22/18866	0.00692979	0.0388422	0.0277761	BP	3	HLA-DRB1/CD74/IRF7
GO:0045655	regulation of monocyte differentiation	3/340	22/18866	0.00692979	0.0388422	0.0277761	BP	3	VAMP8/TREM2/LGALS3/GBP1/MMP14/ACTB/TGFB1
GO:1904375	regulation of protein localization to cell periphery	7/340	123/18866	0.0069442	0.0388646	0.0277922	BP	7	LTF/COL1A1/SERPINH1/SFRP4/MMP14/DHRS3
GO:0060349	bone morphogenesis	6/340	94/18866	0.00707706	0.0395489	0.0282815	BP	6	CCL2/ITGB2/CD99/MDK/ICAM1
GO:0045123	cellular extravasation	5/340	67/18866	0.00715874	0.0398859	0.0285225	BP	5	LTF/TYROBP/TREM2/LILRB4/CCL3
GO:0045670	regulation of osteoclast differentiation	5/340	67/18866	0.00715874	0.0398859	0.0285225	BP	5	TMSB4X/MMP9/PLAUR/HMOX1/TGFB1/IFI16/BCL3
GO:0051101	regulation of DNA binding	7/340	124/18866	0.00724925	0.04027	0.0287971	BP	7	SEC61G/RPS19/RPL28/RPL11/RPS28/RN7SL3/RN7SL2
GO:0072599	establishment of protein localization to endoplasmic reticulum	7/340	124/18866	0.00724925	0.04027	0.0287971	BP	7	CHI3L1/CD74/SAA1/SLC11A1/IL18/GDF15/CCL5/CXCR4/C5AR1/MAP3K6/LAMTOR2/FPR1/GADD45A
GO:0032147	activation of protein kinase activity	13/340	331/18866	0.00731887	0.0405963	0.0290305	BP	13	LGALS3/GBP1/PTPN6/LILRB4
GO:0050856	regulation of T cell receptor signaling pathway	4/340	43/18866	0.00735525	0.0407376	0.0291315	BP	4	ANXA1/FABP5/APOC2/CD74/PSMB9/APOC1/PSMB8/PSME2/EGR1
GO:0010565	regulation of cellular ketone metabolic process	9/340	189/18866	0.00745174	0.0412109	0.02947	BP	9	S100A8/S100A9/TREM2/PYCARD/CTSC/RCN3/NUPR1/FN1/PCOLCE/LGALS9/MMP14/CASP1/PSME2/IFI16
GO:0045862	positive regulation of proteolysis	14/340	370/18866	0.00752713	0.0415662	0.0297241	BP	14	CYBA/HAMP/EGR1/IFI16/GADD45A
GO:0071479	cellular response to ionizing radiation	5/340	68/18866	0.00761557	0.0419925	0.0300289	BP	5	GBP1/ZFP36/VSIG4
GO:0032703	negative regulation of interleukin-2 production	3/340	23/18866	0.00786428	0.043046	0.0307823	BP	3	HSPA7/B2M/HSPA6
GO:0042026	protein refolding	3/340	23/18866	0.00786428	0.043046	0.0307823	BP	3	C1QC/TGFB1/HCLS1
GO:0045649	regulation of macrophage differentiation	3/340	23/18866	0.00786428	0.043046	0.0307823	BP	3	ANXA1/APOC2/CD74
GO:0045723	positive regulation of fatty acid biosynthetic process	3/340	23/18866	0.00786428	0.043046	0.0307823	BP	3	CD74/MUC1/CD44
GO:1902254	negative regulation of intrinsic apoptotic signaling pathway by p53 class mediator	3/340	23/18866	0.00786428	0.043046	0.0307823	BP	3	COL1A1/HMOX1/POSTN/TNC
GO:0031670	cellular response to nutrient	4/340	44/18866	0.00797816	0.0435416	0.0311367	BP	4	AIF1/PYCARD/CCL5/TNFRSF14
GO:2000404	regulation of T cell migration	4/340	44/18866	0.00797816	0.0435416	0.0311367	BP	4	LGALS3/GBP1/PTPN6/LILRB4/FCGR2B
GO:0050854	regulation of antigen receptor-mediated signaling pathway	5/340	69/18866	0.00809229	0.0440358	0.03149	BP	5	CYBA/COL1A1/COL1A2/COL3A1/LAMTOR2
GO:0071230	cellular response to amino acid stimulus	5/340	69/18866	0.00809229	0.0440358	0.03149	BP	5	ANXA1/IL18/TCIRG1/LGALS9/CTSL/BCL3
GO:0035710	CD4-positive, alpha-beta T cell activation	6/340	97/18866	0.00821472	0.0445576	0.0318632	BP	6	FABP5/IL18/UCP2/SLN/G0S2/CXCR4
GO:0120162	positive regulation of cold-induced thermogenesis	6/340	97/18866	0.00821472	0.0445576	0.0318632	BP	6	HCST/IL18/PTPN6/NCF1/CCL5/IER3/HCLS1
GO:0014066	regulation of phosphatidylinositol 3-kinase signaling	7/340	127/18866	0.00822399	0.0445576	0.0318632	BP	7	ALOX5AP/B2M/MT2A/MMP9/HMOX1/TSPO/NCF1/MT1E/MT1M
GO:0071248	cellular response to metal ion	9/340	193/18866	0.0084924	0.0459451	0.0328554	BP	9	CAPG/AIF1/GMFG/TMSB10/TMSB4X/PYCARD/MICALL2/ARPC1B/ICAM1/SCIN/HCLS1/WAS
GO:0051258	protein polymerization	12/340	300/18866	0.00852624	0.0460615	0.0329386	BP	12	CYBA/AIF1/ITGB2/TSPO/MAOB/ALOX5/ICAM1
GO:1903409	reactive oxygen species biosynthetic process	7/340	128/18866	0.0085694	0.0462277	0.0330575	BP	7	HLA-B/HLA-F/LGALS9/HLA-A
GO:0002715	regulation of natural killer cell mediated immunity	4/340	45/18866	0.00863472	0.046379	0.0331657	BP	4	TREM2/CASP4/FCGR2B/ICAM1
GO:1904646	cellular response to amyloid-beta	4/340	45/18866	0.00863472	0.046379	0.0331657	BP	4	FLNA/COL3A1/MDK/SCRT1
GO:2001222	regulation of neuron migration	4/340	45/18866	0.00863472	0.046379	0.0331657	BP	4	LTF/CARD16/S100A8/S100A9/FLNA/TMSB4X/PYCARD/ITGB2/HMOX1/NUPR1/IL18/SFRP4/LGALS9/BUD31/ICAM1/HCLS1
GO:0051090	regulation of DNA-binding transcription factor activity	16/340	455/18866	0.00872637	0.0468039	0.0334696	BP	16	CCL5/LGALS9/CXCR4
GO:0002407	dendritic cell chemotaxis	3/340	24/18866	0.00886947	0.0474351	0.0339209	BP	3	FAM20C/TCIRG1/FAM20A
GO:0097186	amelogenesis	3/340	24/18866	0.00886947	0.0474351	0.0339209	BP	3	TIMP1/ANXA2/SLC11A1/TREM2/HMOX1/TSPO/NUPR1/APOC1/ZFP36/HP/RPL11
GO:0031330	negative regulation of cellular catabolic process	11/340	265/18866	0.00890006	0.0475306	0.0339892	BP	11	SPP1/FCER1G/CYBA/S100A8/HLA-DRB1/CD14/SAA1/VAMP8/TREM2/ITGB2/HLA-F/TGFB1/SCIN
GO:0051047	positive regulation of secretion	13/340	340/18866	0.00905158	0.0482708	0.0345185	BP	13	ANXA1/FCER1G/IL18/LGALS9/BCL3
GO:0002292	T cell differentiation involved in immune response	5/340	71/18866	0.00910711	0.0482935	0.0345348	BP	5	IL18/SOCS3/TNFRSF1A/CCL5/HCLS1
GO:0042531	positive regulation of tyrosine phosphorylation of STAT protein	5/340	71/18866	0.00910711	0.0482935	0.0345348	BP	5	VIM/S100A8/S100A9/TREM2/C1QA/LAMB2/CXCR4/MDK/C5AR1/TGFB1
GO:0010001	glial cell differentiation	10/340	230/18866	0.00910759	0.0482935	0.0345348	BP	10	S100A10/GMFG/FLNA/PYCARD/ARPC1B/ICAM1/SCIN/HCLS1/WAS/RHOC
GO:0051495	positive regulation of cytoskeleton organization	10/340	230/18866	0.00910759	0.0482935	0.0345348	BP	10	TNFRSF12A/PYCARD/HMOX1/LGALS3/SERPINE1/GPX1/G0S2/ICAM1
GO:2001236	regulation of extrinsic apoptotic signaling pathway	8/340	162/18866	0.00923155	0.0488814	0.0349552	BP	8	PDLIM1/ARHGAP4/TGFB1/LAMTOR2
GO:0010761	fibroblast migration	4/340	46/18866	0.00932561	0.0492397	0.0352114	BP	4	IGFBP2/PYCARD/IL18/LGALS9
GO:0050798	activated T cell proliferation	4/340	46/18866	0.00932561	0.0492397	0.0352114	BP	4	CAPG/GMFG/TMSB10/TMSB4X/PYCARD/ARPC1B/ICAM1/SCIN/HCLS1/WAS
GO:0032271	regulation of protein polymerization	10/340	231/18866	0.00937263	0.0494181	0.035339	BP	10	TIMP1/SERPINA3/S100A10/ANXA1/S100A4/ANXA2/S100A6/RARRES2/AEBP1/SERPING1/MGP/TGFBI/C1QB/S100A8/LGALS1/SERPINA1/S100A9/COL6A2/C1QA/COL1A1/CTSC/MMP9/EMILIN1/LGALS3/C1QC/BGN/LAMB2/POSTN/SERPINE1/SLPI/SOD3/SERPINH1/EFEMP1/EFEMP2/FN1/COL1A2/SERPINB6/PCOLCE/GDF15/LGALS9/COL3A1/LUM/A2M/EMILIN2/SRPX2/ANXA5/MDK/COL4A2/TNC/PLSCR1/TGFB1/ICAM1/CTSL/HSPG2/LOXL1/ATRNL1/TNR
GO:0062023	collagen-containing extracellular matrix	57/352	427/19559	4.97858e-33	2.02628e-30	1.47261e-30	CC	57	CHI3L1/TIMP1/LTF/SERPINA3/C3/S100A11/ANXA2/RARRES2/SERPING1/FABP5/S100A8/SERPINA1/NPC2/S100A9/GMFG/FTL/B2M/TMSB4X/PYCARD/CTSC/GSDMD/SERPINE1/SLPI/PTPN6/FERMT3/CFD/FN1/SRGN/RNASET2/PYGL/ALOX5/HSPA6/RNASE2/HP/A2M/HEXB/TGFB1/LYZ/PRDX6
GO:0034774	secretory granule lumen	39/352	322/19559	3.36535e-21	6.69285e-19	4.86406e-19	CC	39	CHI3L1/TIMP1/LTF/SERPINA3/C3/S100A11/ANXA2/RARRES2/SERPING1/FABP5/S100A8/SERPINA1/NPC2/S100A9/GMFG/FTL/B2M/TMSB4X/PYCARD/CTSC/GSDMD/SERPINE1/SLPI/PTPN6/FERMT3/CFD/FN1/SRGN/RNASET2/PYGL/ALOX5/HSPA6/RNASE2/HP/A2M/HEXB/TGFB1/LYZ/PRDX6
GO:0060205	cytoplasmic vesicle lumen	39/352	326/19559	5.26971e-21	6.69285e-19	4.86406e-19	CC	39	CHI3L1/TIMP1/LTF/SERPINA3/C3/S100A11/ANXA2/RARRES2/SERPING1/FABP5/S100A8/SERPINA1/NPC2/S100A9/GMFG/FTL/B2M/TMSB4X/PYCARD/CTSC/GSDMD/SERPINE1/SLPI/PTPN6/FERMT3/CFD/FN1/SRGN/RNASET2/PYGL/ALOX5/HSPA6/RNASE2/HP/A2M/HEXB/TGFB1/LYZ/PRDX6
GO:0031983	vesicle lumen	39/352	328/19559	6.57774e-21	6.69285e-19	4.86406e-19	CC	39	SERPINA3/IGKC/C3/IGHG1/C1R/CLIC1/IGLC3/SERPING1/IGHA1/IGLC1/C1QB/CP/HSPA7/IGHG2/C4B/IGLC2/C4A/C1QC/C1S/IGHG3/FN1/MSN/HSPA6/HP/ACTB/A2M/ANXA5/TGFB1
GO:0072562	blood microparticle	28/352	148/19559	8.51114e-21	6.92807e-19	5.03501e-19	CC	28	LTF/CYBA/VIM/FCGR1A/HLA-DRA/HLA-DRB1/CD163/CD74/HLA-B/SAA1/VAMP8/SLC11A1/B2M/HLA-DPB1/HLA-DPA1/STAB1/TCIRG1/RAB32/RAB34/UNC93B1/RAB13/NCF1/HLA-F/HLA-DQB1/MSR1/STXBP2/HLA-A/AP2S1/HP/NCF4/HLA-C/FCGR1B/ZYX/WAS
GO:0030139	endocytic vesicle	34/352	313/19559	4.00378e-17	2.7159e-15	1.97379e-15	CC	34	HLA-DRA/HLA-DRB1/CD74/HLA-B/B2M/HLA-DPB1/HLA-DPA1/HLA-DMA/HLA-DMB/HLA-F/HLA-DQB1/HLA-A/HLA-C
GO:0042611	MHC protein complex	13/352	25/19559	7.13373e-17	4.14775e-15	3.0144e-15	CC	13	CYBA/FCGR1A/HLA-DRA/HLA-DRB1/CD163/CD74/HLA-B/VAMP8/SLC11A1/B2M/HLA-DPB1/HLA-DPA1/STAB1/TCIRG1/RAB32/RAB34/HLA-F/HLA-DQB1/MSR1/HLA-A/AP2S1/HLA-C/FCGR1B
GO:0030666	endocytic vesicle membrane	23/352	164/19559	2.42357e-14	1.09599e-12	7.96517e-13	CC	23	LTF/FCER1G/CYBA/VAMP8/SLC11A1/PLAU/B2M/MMP9/GSDMD/ITGB2/LGALS3/TCIRG1/PTPN6/SERPINB6/STXBP2/FTH1/CD53/HP/LAIR1/LYZ/CD58/LAMTOR2/FPR1
GO:0070820	tertiary granule	23/352	164/19559	2.42357e-14	1.09599e-12	7.96517e-13	CC	23	FCER1G/CYBA/FABP5/TYROBP/HLA-B/CD14/VAMP8/SLC11A1/PLAU/CD68/BST2/PLAUR/ITGB2/LGALS3/CD44/TCIRG1/CD63/SERPINB6/STXBP2/BRI3/FCGR2A/MGST1/CD53/LAIR1/HLA-C/C5AR1/CD58/LAMTOR2/FPR1
GO:0030667	secretory granule membrane	29/352	306/19559	3.10667e-13	1.26442e-11	9.18921e-12	CC	29	SERPINA3/C3/ANXA2/FABP5/NPC2/VAMP8/FTL/PYCARD/CTSC/CD68/BST2/CD63/STXBP2/BRI3/RNASET2/MGST1/RNASE2/HEXB/LYZ/FPR1/PRDX6
GO:0005766	primary lysosome	21/352	155/19559	6.64256e-13	2.25293e-11	1.63733e-11	CC	21	SERPINA3/C3/ANXA2/FABP5/NPC2/VAMP8/FTL/PYCARD/CTSC/CD68/BST2/CD63/STXBP2/BRI3/RNASET2/MGST1/RNASE2/HEXB/LYZ/FPR1/PRDX6
GO:0042582	azurophil granule	21/352	155/19559	6.64256e-13	2.25293e-11	1.63733e-11	CC	21	LTF/CYBA/VIM/HLA-B/VAMP8/SLC11A1/B2M/TCIRG1/RAB32/RAB34/UNC93B1/NCF1/HLA-F/STXBP2/HLA-A/NCF4/HLA-C/ZYX/WAS
GO:0045335	phagocytic vesicle	19/352	140/19559	8.23393e-12	2.57785e-10	1.87347e-10	CC	19	SERPINA3/C3/ANXA2/IFI30/FABP5/CD74/NPC2/FTL/PYCARD/CTSC/BGN/RNASET2/LUM/RNASE2/HEXB/CTSL/LYZ/HSPG2/PRDX6/NSG2
GO:0005775	vacuolar lumen	20/352	173/19559	4.60597e-11	1.18007e-09	8.57621e-10	CC	20	HLA-DRA/HLA-DRB1/CD74/HLA-B/HLA-DPB1/HLA-DPA1/HLA-F/HLA-DQB1/HLA-A/HLA-C
GO:0071556	integral component of lumenal side of endoplasmic reticulum membrane	10/352	29/19559	4.63909e-11	1.18007e-09	8.57621e-10	CC	10	HLA-DRA/HLA-DRB1/CD74/HLA-B/HLA-DPB1/HLA-DPA1/HLA-F/HLA-DQB1/HLA-A/HLA-C
GO:0098553	lumenal side of endoplasmic reticulum membrane	10/352	29/19559	4.63909e-11	1.18007e-09	8.57621e-10	CC	10	TIMP1/C3/SPP1/LGALS1/CP/SERPINA1/COL6A2/B2M/COL1A1/CTSC/C4A/PLAUR/LAMB2/RCN3/FAM20C/SERPINH1/FN1/COL1A2/IGFBP3/COL3A1/RNASET2/COL4A2/PPIB/TNC/IGFBP4/CHGB
GO:0005788	endoplasmic reticulum lumen	26/352	308/19559	7.33592e-11	1.75631e-09	1.27641e-09	CC	26	HLA-DRA/HLA-DRB1/CD74/HLA-DPB1/HLA-DPA1/HLA-DMA/HLA-DMB/HLA-DQB1
GO:0042613	MHC class II protein complex	8/352	16/19559	1.15408e-10	2.6095e-09	1.89647e-09	CC	8	HLA-DRA/HLA-DRB1/CD74/HLA-B/HLA-DPB1/HLA-DPA1/HLA-F/HLA-DQB1/HLA-A/HLA-C
GO:0098576	lumenal side of membrane	10/352	36/19559	5.26339e-10	1.12747e-08	8.19397e-09	CC	10	ANXA1/HSPB1/CYBA/VIM/PLAU/FLNA/B2M/ITGB4/PLAUR/ITGB2/CD44/MRC2/CD99/PDLIM1/FERMT3/ARPC1B/MMP14/RRAS/PARVG/MSN/ACTB/RPS19/ANXA5/TRIP6/PPIB/TNC/ICAM1/HSPG2/ZYX
GO:0030055	cell-substrate junction	29/352	423/19559	8.16864e-10	1.66232e-08	1.2081e-08	CC	29	ANXA1/HSPB1/CYBA/VIM/PLAU/FLNA/B2M/ITGB4/PLAUR/ITGB2/CD44/MRC2/CD99/PDLIM1/ARPC1B/MMP14/RRAS/PARVG/MSN/ACTB/RPS19/ANXA5/TRIP6/PPIB/TNC/ICAM1/HSPG2/ZYX
GO:0005925	focal adhesion	28/352	415/19559	2.30919e-09	4.37044e-08	3.17624e-08	CC	28	TIMP1/SERPINA3/SERPING1/SERPINA1/TMSB4X/SERPINE1/FERMT3/CFD/FN1/SRGN/A2M/TGFB1
GO:0031093	platelet alpha granule lumen	12/352	67/19559	2.3624e-09	4.37044e-08	3.17624e-08	CC	12	CHI3L1/LTF/CYBA/VAMP8/PLAU/B2M/PLAUR/GSDMD/ITGB2/SLPI/PTPN6/STXBP2/CD53/HP/LAIR1/LYZ/LAMTOR2
GO:0042581	specific granule	17/352	160/19559	4.94437e-09	8.74938e-08	6.35866e-08	CC	17	SERPINA3/C3/ANXA2/FABP5/NPC2/FTL/PYCARD/CTSC/RNASET2/RNASE2/HEXB/LYZ/PRDX6
GO:0035578	azurophil granule lumen	13/352	91/19559	9.02512e-09	1.53051e-07	1.11231e-07	CC	13	IGKC/ANXA1/IGHG1/FCER1G/IGLC3/IGHA1/IGLC1/HLA-DRB1/CD163/CD74/CD14/IGHG2/FCGR3A/B2M/IGLC2/ITGB2/IGHG3/HLA-F/MSR1/FCGRT/FCGR2B/CXCR4/ANXA5/TNFRSF14/ICAM1/CD248/CLEC2B
GO:0009897	external side of plasma membrane	27/352	417/19559	1.08091e-08	1.75972e-07	1.27889e-07	CC	27	HLA-DRA/HLA-DRB1/CD74/HLA-B/B2M/HLA-DPB1/HLA-DPA1/HLA-F/HLA-DQB1/HLA-A/HLA-C
GO:0012507	ER to Golgi transport vesicle membrane	11/352	62/19559	1.22894e-08	1.92377e-07	1.39811e-07	CC	11	HLA-DRA/HLA-DRB1/CD74/HLA-B/SERPINA1/B2M/HLA-DPB1/HLA-DPA1/CTSC/HLA-F/HLA-DQB1/HLA-A/HLA-C
GO:0030134	COPII-coated ER to Golgi transport vesicle	13/352	95/19559	1.53976e-08	2.32105e-07	1.68683e-07	CC	13	ANXA2/IFITM3/HLA-DRA/HLA-DRB1/CP/CD74/VAMP8/LAPTM5/HLA-DPB1/SLC15A3/HLA-DPA1/CD68/HLA-DMA/BST2/HLA-DMB/TCIRG1/CD63/HLA-F/HLA-DQB1/BRI3/MGST1/AP2S1/VASN/LAMTOR2/FPR1
GO:0005765	lysosomal membrane	25/352	375/19559	2.1714e-08	3.04745e-07	2.21475e-07	CC	25	ANXA2/IFITM3/HLA-DRA/HLA-DRB1/CP/CD74/VAMP8/LAPTM5/HLA-DPB1/SLC15A3/HLA-DPA1/CD68/HLA-DMA/BST2/HLA-DMB/TCIRG1/CD63/HLA-F/HLA-DQB1/BRI3/MGST1/AP2S1/VASN/LAMTOR2/FPR1
GO:0098852	lytic vacuole membrane	25/352	375/19559	2.1714e-08	3.04745e-07	2.21475e-07	CC	25	FCGR1A/HLA-DRA/HLA-DRB1/CD74/HLA-DPB1/HLA-DPA1/HLA-DQB1/AP2S1/FCGR1B
GO:0030669	clathrin-coated endocytic vesicle membrane	9/352	40/19559	2.99055e-08	4.05718e-07	2.94858e-07	CC	9	C1QB/COL6A2/C1QA/COL1A1/EMILIN1/C1QC/COL1A2/MSR1/COL3A1/LUM/EMILIN2/COL4A2
GO:0005581	collagen trimer	12/352	87/19559	5.06084e-08	6.6444e-07	4.82885e-07	CC	12	TIMP1/SERPINA3/SERPING1/SERPINA1/TMSB4X/SERPINE1/FERMT3/CFD/FN1/SRGN/A2M/TGFB1
GO:0031091	platelet alpha granule	12/352	91/19559	8.44037e-08	1.07351e-06	7.80179e-07	CC	12	CYBA/HLA-B/VAMP8/SLC11A1/B2M/TCIRG1/RAB32/RAB34/HLA-F/HLA-A/HLA-C
GO:0030670	phagocytic vesicle membrane	11/352	77/19559	1.2699e-07	1.5662e-06	1.13825e-06	CC	11	FCGR1A/HLA-DRA/HLA-DRB1/CD74/HLA-B/VAMP8/B2M/HLA-DPB1/HLA-DPA1/COPZ2/HLA-F/HLA-DQB1/HLA-A/AP2S1/HLA-C/FCGR1B
GO:0030662	coated vesicle membrane	16/352	183/19559	2.18395e-07	2.61431e-06	1.89997e-06	CC	16	ANXA2/IFITM3/HLA-DRA/HLA-DRB1/CP/CD74/VAMP8/LAPTM5/HLA-DPB1/SLC15A3/HLA-DPA1/CD68/HLA-DMA/BST2/HLA-DMB/TCIRG1/CD63/HLA-F/HLA-DQB1/BRI3/MGST1/AP2S1/VASN/LAMTOR2/FPR1
GO:0005774	vacuolar membrane	25/352	427/19559	2.64146e-07	3.07164e-06	2.23233e-06	CC	25	FCER1G/CYBA/VAMP8/SLC11A1/PLAU/ITGB2/SERPINB6/CD53/LAIR1/LAMTOR2
GO:0070821	tertiary granule membrane	10/352	73/19559	7.12706e-07	8.05753e-06	5.85586e-06	CC	10	ANXA2/IFITM3/HLA-DRA/HLA-DRB1/CD74/VAMP5/VAMP8/SLC11A1/CD68/HLA-DMA/BST2/HLA-DMB/TCIRG1/CD63/STEAP3/CXCR4/CTSL/LAMTOR2/NSG2
GO:0005770	late endosome	19/352	278/19559	7.58633e-07	8.34496e-06	6.06475e-06	CC	19	HLA-DRA/HLA-DRB1/CD74/HLA-B/B2M/HLA-DPB1/HLA-DPA1/COPZ2/HLA-F/HLA-DQB1/HLA-A/HLA-C
GO:0030660	Golgi-associated vesicle membrane	12/352	112/19559	8.42656e-07	9.02528e-06	6.55917e-06	CC	12	FCGR1A/HLA-DRA/HLA-DRB1/CD74/HLA-DPB1/HLA-DPA1/HLA-DQB1/AP2S1/FCGR1B
GO:0045334	clathrin-coated endocytic vesicle	9/352	59/19559	1.01719e-06	1.05575e-05	7.6727e-06	CC	9	HLA-DRA/HLA-DRB1/CD74/HLA-B/SERPINA1/B2M/HLA-DPB1/HLA-DPA1/CTSC/COPZ2/RAB13/HLA-F/HLA-DQB1/HLA-A/HLA-C
GO:0005798	Golgi-associated vesicle	15/352	181/19559	1.03759e-06	1.05575e-05	7.6727e-06	CC	15	ANXA1/S100A13/SRGN/MILR1/CHGA/CPLX2
GO:0042629	mast cell granule	6/352	22/19559	1.90433e-06	1.8904e-05	1.37386e-05	CC	6	FCGR1A/HLA-DRA/HLA-DRB1/CD74/HLA-B/SERPINA1/VAMP8/B2M/HLA-DPB1/HLA-DPA1/CTSC/COPZ2/RAB13/HLA-F/HLA-DQB1/HLA-A/AP2S1/HLA-C/FCGR1B
GO:0030135	coated vesicle	19/352	298/19559	2.13983e-06	2.0736e-05	1.507e-05	CC	19	TIMP1/ANXA2/TGFBI/LAMB2/EFEMP2/FN1/COL4A2/TNC/HSPG2/LOXL1/ATRNL1
GO:0005604	basement membrane	11/352	103/19559	2.49933e-06	2.36564e-05	1.71924e-05	CC	11	LTF/B2M/MMP9/GSDMD/PTPN6/FTH1/HP/LYZ
GO:1904724	tertiary granule lumen	8/352	55/19559	5.92006e-06	5.47606e-05	3.97975e-05	CC	8	ANXA2/IFITM3/HLA-DRA/HLA-DRB1/VAMP8/SLC11A1/CD68/HLA-DMA/HLA-DMB/CD63/LAMTOR2/NSG2
GO:0031902	late endosome membrane	12/352	140/19559	8.86623e-06	7.93965e-05	5.77018e-05	CC	12	IFI30/CD74/NPC2/BGN/RNASET2/LUM/HEXB/CTSL/HSPG2/NSG2
GO:0043202	lysosomal lumen	10/352	96/19559	8.97356e-06	7.93965e-05	5.77018e-05	CC	10	FCER1G/SLC11A1/ITGB2/LGALS3/TCIRG1/SERPINB6/CD58/FPR1
GO:0101003	ficolin-1-rich granule membrane	8/352	61/19559	1.30364e-05	0.00011289	8.20434e-05	CC	8	CHI3L1/LTF/B2M/GSDMD/SLPI/PTPN6/HP/LYZ
GO:0035580	specific granule lumen	8/352	62/19559	1.47357e-05	0.000124947	9.08057e-05	CC	8	COL1A1/COL1A2/COL3A1/LUM/COL4A2
GO:0098644	complex of collagen trimers	5/352	21/19559	2.94534e-05	0.000244643	0.000177796	CC	5	ANXA1/FCGR1A/HLA-B/VAMP8/B2M/GPNMB/PDLIM4/HLA-F/HLA-A/HLA-C/FCGR1B/NSG2
GO:0031901	early endosome membrane	12/352	161/19559	3.6142e-05	0.000294196	0.000213809	CC	12	COL1A1/COL1A2/COL3A1/LUM
GO:0005583	fibrillar collagen trimer	4/352	12/19559	4.55381e-05	0.000356423	0.000259033	CC	4	COL1A1/COL1A2/COL3A1/LUM
GO:0098643	banded collagen fibril	4/352	12/19559	4.55381e-05	0.000356423	0.000259033	CC	4	FCGR1A/HLA-DRA/HLA-DRB1/CD74/VAMP8/HLA-DPB1/HLA-DPA1/HLA-DQB1/AP2S1/FCGR1B
GO:0030665	clathrin-coated vesicle membrane	10/352	118/19559	5.46834e-05	0.000419927	0.000305184	CC	10	IGKC/IGHG1/IGLC3/IGHA1/IGLC1/IGHG2/IGLC2/IGHG3
GO:0042571	immunoglobulin complex, circulating	8/352	76/19559	6.60556e-05	0.000497864	0.000361825	CC	8	VAMP8/CD68/BST2/CD63/BRI3/MGST1/FPR1
GO:0035577	azurophil granule membrane	7/352	58/19559	7.87224e-05	0.000582546	0.000423369	CC	7	HLA-DRA/HLA-DRB1/CD74/HLA-B/B2M/HLA-DPB1/HLA-DPA1/HLA-F/HLA-DQB1/HLA-A/HLA-C
GO:0030176	integral component of endoplasmic reticulum membrane	11/352	158/19559	0.000140045	0.00101783	0.000739712	CC	11	HLA-B/VAMP8/B2M/PDLIM4/RAB13/HLA-F/HLA-A/HLA-C
GO:0055038	recycling endosome membrane	8/352	85/19559	0.000146552	0.00104643	0.000760499	CC	8	FTL/NCF1/FTH1/NCF4
GO:0005767	secondary lysosome	4/352	16/19559	0.000158149	0.00110977	0.000806532	CC	4	PYCARD/GSDMD/CASP4/CASP1
GO:0061702	inflammasome complex	4/352	17/19559	0.000203886	0.00140647	0.00102216	CC	4	HLA-DRA/HLA-DRB1/CD74/HLA-B/B2M/HLA-DPB1/HLA-DPA1/HLA-F/HLA-DQB1/HLA-A/HLA-C
GO:0031227	intrinsic component of endoplasmic reticulum membrane	11/352	166/19559	0.000216072	0.00142889	0.00103846	CC	11	CYBA/PDLIM4/PDLIM1/MICALL2/TRIP6/MYL9/ZYX
GO:0001725	stress fiber	7/352	68/19559	0.000217669	0.00142889	0.00103846	CC	7	CYBA/PDLIM4/PDLIM1/MICALL2/TRIP6/MYL9/ZYX
GO:0097517	contractile actin filament bundle	7/352	68/19559	0.000217669	0.00142889	0.00103846	CC	7	CYBA/VAMP8/PLAU/PLAUR/ITGB2/CD53/LAIR1/LAMTOR2
GO:0035579	specific granule membrane	8/352	91/19559	0.000235765	0.00152312	0.00110693	CC	8	ANXA1/AIF1/FLNA/PDLIM4/PDLIM1/ACTB/HCLS1/WAS/EHBP1L1
GO:0005884	actin filament	9/352	118/19559	0.000285843	0.00181778	0.00132108	CC	9	SERPINA1/GMFG/MMP9/GSDMD/CFD/PYGL/FTH1/ALOX5/HSPA6
GO:0101002	ficolin-1-rich granule	9/352	124/19559	0.000412951	0.00254653	0.00185071	CC	9	SERPINA1/GMFG/MMP9/GSDMD/CFD/PYGL/FTH1/ALOX5/HSPA6
GO:1904813	ficolin-1-rich granule lumen	9/352	124/19559	0.000412951	0.00254653	0.00185071	CC	9	HLA-DRA/HLA-DRB1/CD74/HLA-B/B2M/HLA-DPB1/HLA-DPA1/HLA-F/HLA-DQB1/HLA-A/HLA-C/SVOP
GO:0030658	transport vesicle membrane	12/352	209/19559	0.000423967	0.00257544	0.00187171	CC	12	CYBA/PDLIM4/PDLIM1/MICALL2/TRIP6/MYL9/ZYX
GO:0032432	actin filament bundle	7/352	76/19559	0.000434213	0.00259889	0.00188876	CC	7	LTF/ANXA1/ANXA2/FCGR1A/APOC2/HLA-B/VAMP8/B2M/GPNMB/PDLIM4/RAB32/HLA-F/HLA-A/CXCR4/HLA-C/FCGR1B/NSG2
GO:0005769	early endosome	17/352	377/19559	0.000517468	0.00305231	0.00221828	CC	17	CYBA/PDLIM4/PDLIM1/MICALL2/TRIP6/MYL9/ZYX
GO:0042641	actomyosin	7/352	79/19559	0.000549899	0.00319727	0.00232363	CC	7	ANXA2/CAPG/GPNMB/CD63/RAB32/MMP14/PPIB/PRDX1
GO:0042470	melanosome	8/352	105/19559	0.00062252	0.00351897	0.00255743	CC	8	ANXA2/CAPG/GPNMB/CD63/RAB32/MMP14/PPIB/PRDX1
GO:0048770	pigment granule	8/352	105/19559	0.00062252	0.00351897	0.00255743	CC	8	FCGR1A/HLA-DRA/HLA-DRB1/CD74/VAMP8/HLA-DPB1/HLA-DPA1/RAB13/HLA-DQB1/AP2S1/FCGR1B
GO:0030136	clathrin-coated vesicle	11/352	194/19559	0.000808932	0.00451008	0.00327772	CC	11	CD74/BST2/CD63/STEAP3/CTSL/NSG2
GO:0005771	multivesicular body	6/352	62/19559	0.000856893	0.00471291	0.00342513	CC	6	CYBA/NCF1/NCF4
GO:0043020	NADPH oxidase complex	3/352	12/19559	0.00112689	0.00611527	0.00444431	CC	3	HLA-DRA/HLA-DRB1/CD74/HLA-B/B2M/HLA-DPB1/HLA-DPA1/BGN/COPZ2/SIPA1/RAB13/HLA-F/HLA-DQB1/HLA-A/HLA-C/CHGA/SVOP
GO:0030133	transport vesicle	17/352	410/19559	0.00130226	0.00697396	0.00506836	CC	17	HLA-DRA/HLA-DRB1/CD74/HLA-DPB1/HLA-DPA1/HLA-DQB1/NSG2
GO:0032588	trans-Golgi network membrane	7/352	94/19559	0.00154426	0.00816254	0.00593217	CC	7	TGFBI/HLA-DRA/HLA-DRB1/CD74/HLA-DPB1/HLA-DPA1/POSTN/RAB32/RAB13/HLA-DQB1/PIFO/NSG2
GO:0005802	trans-Golgi network	12/352	245/19559	0.001689	0.00881312	0.00640498	CC	12	LTF/HLA-B/VAMP8/B2M/PDLIM4/MICALL2/RAB13/HLA-F/HLA-A/HLA-C
GO:0055037	recycling endosome	10/352	190/19559	0.00239496	0.0123386	0.00896712	CC	10	MUC1/BGN/SOD3/MMP14/LUM/TGFB1/HSPG2
GO:0005796	Golgi lumen	7/352	103/19559	0.0026066	0.0132611	0.00963755	CC	7	PDPN/PLAUR/MSN
GO:0071437	invadopodium	3/352	16/19559	0.0027193	0.0136636	0.00993012	CC	3	B2M/PDLIM4/CD63/CTSL
GO:0031904	endosome lumen	4/352	35/19559	0.00347639	0.0172548	0.01254	CC	4	APOC2/SAA1/APOC1/MSR1
GO:0034358	plasma lipoprotein particle	4/352	36/19559	0.00385628	0.0186846	0.0135791	CC	4	APOC2/SAA1/APOC1/MSR1
GO:1990777	lipoprotein particle	4/352	36/19559	0.00385628	0.0186846	0.0135791	CC	4	LGALS3/CD37/CD53/ICAM1
GO:0001772	immunological synapse	4/352	39/19559	0.00516229	0.0244308	0.0177552	CC	4	APOC2/SAA1/APOC1/MSR1
GO:0032994	protein-lipid complex	4/352	39/19559	0.00516229	0.0244308	0.0177552	CC	4	LTF/SAA1/HP
GO:0071682	endocytic vesicle lumen	3/352	20/19559	0.00524888	0.0245551	0.0178456	CC	3	ANXA1/IGFBP2/PDPN/CYBA/HAMP/BST2/MUC1/CD44/TCIRG1/FN1/STXBP2/SLC16A3/MGST1/MSN/C5AR1/CTSL
GO:0045177	apical part of cell	16/352	433/19559	0.00549039	0.025393	0.0184545	CC	16	PDPN/CD44/PLXND1
GO:0031258	lamellipodium membrane	3/352	22/19559	0.00690496	0.0312617	0.0227196	CC	3	S100A10/ANXA2/PDPN/CD14/BST2/ITGB2/HMOX1/SERPINH1/TNFRSF1A/PLSCR1/ICAM1/LAMTOR2/TNR
GO:0045121	membrane raft	13/352	329/19559	0.00691291	0.0312617	0.0227196	CC	13	S100A10/ANXA2/PDPN/CD14/BST2/ITGB2/HMOX1/SERPINH1/TNFRSF1A/PLSCR1/ICAM1/LAMTOR2/TNR
GO:0098857	membrane microdomain	13/352	330/19559	0.0070832	0.0315427	0.0229238	CC	13	TGFBI/HLA-DRA/HLA-DRB1/CD74/HLA-DPB1/HLA-DPA1/POSTN/RAB32/RAB34/RAB13/HLA-DQB1/HLA-A/PIFO/NSG2
GO:0098791	Golgi apparatus subcompartment	14/352	368/19559	0.00713004	0.0315427	0.0229238	CC	14	IGKC/IGHG1/IGLC3/IGHA1/IGLC1/IGHG2/IGLC2/IGHG3
GO:0019814	immunoglobulin complex	8/352	163/19559	0.00949764	0.0414595	0.0301309	CC	8	S100A10/ANXA2/PDPN/CD14/BST2/ITGB2/HMOX1/SERPINH1/TNFRSF1A/PLSCR1/ICAM1/LAMTOR2/TNR
GO:0098589	membrane region	13/352	343/19559	0.00961454	0.0414595	0.0301309	CC	13	S100A11/ANXA2/PDPN/S100A6/CAPG/VIM/TNFRSF12A/AIF1/ITGB4/CD44/PDLIM4/PLXND1/RAB13/ACTB/CXCR4
GO:0031252	cell leading edge	15/352	421/19559	0.00967728	0.0414595	0.0301309	CC	15	CHI3L1/AEBP1/MGP/TGFBI/COL6A2/COL1A1/EMILIN1/BGN/LAMB2/POSTN/EFEMP1/EFEMP2/FN1/COL1A2/PCOLCE/COL3A1/LUM/EMILIN2/SRPX2/COL4A2/TNC/HSPG2
GO:0005201	extracellular matrix structural constituent	22/342	169/18352	8.29981e-13	4.3657e-10	3.58202e-10	MF	22	FCER1G/FCGR1A/FCGR3A/FCGRT/FCGR2A/FCGR2B/FCGR1B/FCGR2C
GO:0019864	IgG binding	8/342	11/18352	2.10772e-12	5.54331e-10	4.54824e-10	MF	8	TIMP1/LTF/SERPINA3/C3/ANXA2/SERPING1/CARD16/SERPINA1/C4B/PYCARD/CTSC/BST2/C4A/SERPINE1/SLPI/SERPINH1/FN1/SERPINB6/PCOLCE/CASP1/PSME2/A2M/PI3
GO:0061134	peptidase regulator activity	23/342	229/18352	5.68657e-11	9.97045e-09	8.18068e-09	MF	23	FCER1G/FCGR1A/FCGR3A/LGALS3/FCGRT/FCGR2A/FCGR2B/FCGR1B/FCGR2C
GO:0019865	immunoglobulin binding	9/342	24/18352	2.49492e-10	3.28081e-08	2.69188e-08	MF	9	IGKC/IGHG1/IGLC3/IGHA1/IGLC1/HLA-DRA/HLA-DRB1/HLA-B/IGHG2/HLA-DPB1/HLA-DPA1/IGLC2/IGHG3/HLA-F/HLA-DQB1/HLA-A/LILRB4/HLA-C/TGFB1
GO:0003823	antigen binding	19/342	168/18352	3.65793e-10	3.84814e-08	3.15737e-08	MF	19	HLA-DRA/HLA-DRB1/HLA-B/HLA-DPB1/HLA-DPA1/HLA-F/HLA-DQB1/HLA-A/HLA-C
GO:0042605	peptide antigen binding	9/342	31/18352	3.42875e-09	2.69523e-07	2.21141e-07	MF	9	TIMP1/LTF/SERPINA3/C3/ANXA1/ANXA2/HSPB1/SERPING1/CARD16/APOC2/SERPINA1/C4B/GMFG/BST2/C4A/LGALS3/SERPINE1/SLPI/SOCS3/APOC1/SERPINH1/SERPINB6/SLN/A2M/ANXA5/RPL11/PI3
GO:0004857	enzyme inhibitor activity	27/342	383/18352	3.5868e-09	2.69523e-07	2.21141e-07	MF	27	AEBP1/TGFBI/COL6A2/MMP9/CD44/MRC2/SERPINH1/FN1/PCOLCE/LUM/PPIB/CTSL
GO:0005518	collagen binding	12/342	70/18352	5.84221e-09	3.84125e-07	3.15172e-07	MF	12	TIMP1/LTF/SERPINA3/C3/ANXA2/SERPING1/CARD16/SERPINA1/C4B/BST2/C4A/SERPINE1/SLPI/SERPINH1/SERPINB6/PSME2/A2M/PI3
GO:0061135	endopeptidase regulator activity	18/342	192/18352	2.14933e-08	1.25617e-06	1.03067e-06	MF	18	S100A10/S100A11/ANXA1/S100A4/ANXA2/S100A6/S100A8/S100A9/S100A13/S100A3/A2M/CPLX2
GO:0048306	calcium-dependent protein binding	12/342	85/18352	5.62513e-08	2.91306e-06	2.39014e-06	MF	12	TIMP1/LTF/SERPINA3/C3/ANXA2/SERPING1/CARD16/SERPINA1/C4B/BST2/C4A/SERPINE1/SLPI/SERPINH1/SERPINB6/A2M/PI3
GO:0004866	endopeptidase inhibitor activity	17/342	183/18352	6.09194e-08	2.91306e-06	2.39014e-06	MF	17	TIMP1/LTF/SERPINA3/C3/ANXA2/SERPING1/CARD16/SERPINA1/C4B/BST2/C4A/SERPINE1/SLPI/SERPINH1/SERPINB6/A2M/PI3
GO:0030414	peptidase inhibitor activity	17/342	189/18352	9.77053e-08	4.28275e-06	3.51396e-06	MF	17	S100A4/S100A8/S100A9/S100A13/FPR1
GO:0050786	RAGE receptor binding	5/342	11/18352	9.19779e-07	3.72157e-05	3.05352e-05	MF	5	SPP1/TGFBI/ISG15/GPNMB/ITGB4/ITGB2/EMILIN1/LAMB2/FERMT3/FN1/COL3A1/MMP14/ICAM1
GO:0005178	integrin binding	13/342	144/18352	3.05621e-06	0.000114826	9.42141e-05	MF	13	ALOX5AP/S100A9/SOD3/GPX1/SOD2/MGST1/HP/TXNDC17/PRDX1/PRDX6
GO:0016209	antioxidant activity	10/342	86/18352	4.47025e-06	0.000156757	0.000128618	MF	10	HLA-DRA/HLA-DRB1/CD74/HLA-B/CD14/TREM2/C1QA/HLA-DPB1/HLA-DPA1/ITGB2/HLA-F/HLA-DQB1/MSR1/HLA-A/MGST1/FCGR2B/HLA-C/PPIB/HSPG2
GO:0042277	peptide binding	19/342	308/18352	5.64601e-06	0.000185613	0.000152294	MF	19	HLA-DRA/HLA-DRB1/CD74/HLA-DMA/HLA-DMB
GO:0023026	MHC class II protein complex binding	5/342	16/18352	8.05263e-06	0.000249158	0.000204432	MF	5	FCER1G/HLA-DRA/HLA-DRB1/CD74/HLA-DPA1/CD44/HLA-DQB1/FCGR2B/CXCR4/FCGR1B/C5AR1/FPR1
GO:0140375	immune receptor activity	12/342	135/18352	8.60146e-06	0.000251354	0.000206234	MF	12	IGFBP2/COL1A1/ITGB4/COL1A2/S100A13/IGFBP3/COL3A1/VASN/A2M/RPS19/SRPX2/IGFBP4
GO:0019838	growth factor binding	12/342	136/18352	9.27844e-06	0.000256866	0.000210757	MF	12	TIMP1/ANXA2/CARD16/SERPINA1/COL1A1/PYCARD/SERPINE1/FN1/COL1A2/SERPINB6/COL3A1/A2M
GO:0002020	protease binding	12/342	137/18352	1.00016e-05	0.000263043	0.000215825	MF	12	SERPINA3/ANXA2/SERPING1/SERPINA1/SERPINE1/SLPI/SERPINH1/SERPINB6/A2M/PI3
GO:0004867	serine-type endopeptidase inhibitor activity	10/342	98/18352	1.45144e-05	0.00036355	0.00029829	MF	10	ANXA1/ANXA2/APOC2/APOC1/ANXA5
GO:0055102	lipase inhibitor activity	5/342	18/18352	1.53179e-05	0.000366237	0.000300495	MF	5	IGKC/IGHG1/IGLC3/IGHA1/IGLC1/IGHG2/FLNA/IGLC2/IGHG3
GO:0034987	immunoglobulin receptor binding	9/342	80/18352	1.76805e-05	0.000404345	0.000331762	MF	9	HLA-DRA/HLA-DRB1/HLA-DPA1/HLA-DQB1
GO:0032395	MHC class II receptor activity	4/342	10/18352	2.27749e-05	0.000499149	0.000409548	MF	4	C4B/C4A/ITGB2/VSIG4/C5AR1
GO:0001848	complement binding	5/342	21/18352	3.47441e-05	0.000731017	0.000599793	MF	5	S100A8/S100A9/LY96/UNC93B1
GO:0035325	Toll-like receptor binding	4/342	12/18352	5.21189e-05	0.0010544	0.000865131	MF	4	ANXA1/ANXA2/APOC1/ANXA5
GO:0004859	phospholipase inhibitor activity	4/342	13/18352	7.41785e-05	0.0013935	0.00114335	MF	4	IGFBP2/ITGB4/IGFBP3/IGFBP4
GO:0031994	insulin-like growth factor I binding	4/342	13/18352	7.41785e-05	0.0013935	0.00114335	MF	4	HLA-DRA/HLA-DRB1/CD74/HLA-DMA/HLA-DMB
GO:0023023	MHC protein complex binding	5/342	25/18352	8.53249e-05	0.00152866	0.00125426	MF	5	ANXA2/SPP1/TGFBI/LGALS1/LGALS3/BGN/CD248
GO:0050840	extracellular matrix binding	7/342	57/18352	8.7186e-05	0.00152866	0.00125426	MF	7	PYCARD/CTSC/FN1/PCOLCE/CASP1/PSME2
GO:0016504	peptidase activator activity	6/342	40/18352	9.01405e-05	0.00152948	0.00125493	MF	6	HLA-DRA/HLA-DRB1/CD74/HLA-B/CD14/TREM2/C1QA/HLA-DPB1/HLA-DPA1/ITGB2/HLA-F/HLA-DQB1/MSR1/HLA-A/MGST1/FCGR2B/HLA-C/PPIB/HSPG2
GO:0033218	amide binding	19/342	381/18352	0.000104874	0.00172386	0.00141441	MF	19	S100A4/CAPG/FXYD5/AIF1/GMFG/TMSB10/FLNA/TMSB4X/PDLIM4/GBP1/TAGLN/PDLIM1/MICALL2/ARPC1B/PARVG/MSN/CXCR4/SCIN/HCLS1/WAS
GO:0003779	actin binding	20/342	437/18352	0.000218965	0.00344215	0.00282426	MF	20	PDPN/CD74/PLP2/GBP1/ZFP36/TNFRSF1A/VASN/CXCR4/A2M/TNFRSF14
GO:0019955	cytokine binding	10/342	135/18352	0.000222497	0.00344215	0.00282426	MF	10	S100A11/ANXA1/ANXA2/PDLIM1
GO:0098641	cadherin binding involved in cell-cell adhesion	4/342	18/18352	0.000294893	0.00443182	0.00363627	MF	4	PDPN/PLP2/ZFP36/CXCR4/A2M
GO:0019956	chemokine binding	5/342	33/18352	0.000337313	0.00492852	0.00404381	MF	5	ALOX5AP/GPX1/MGST1/TXNDC17/PRDX1/PRDX6
GO:0004601	peroxidase activity	6/342	52/18352	0.000396335	0.00563438	0.00462297	MF	6	LTF/SAA1/TREM2/GPNMB/STAB1/CD44/BGN/POSTN/SOD3/EVA1C/FN1/PCOLCE/MDK
GO:0005539	glycosaminoglycan binding	13/342	232/18352	0.000432293	0.00598385	0.0049097	MF	13	CHI3L1/CHI3L2/HLA-DRA/HLA-DRB1/LGALS1/C4B/LGALS3/MRC2/EVA1C/LGALS9/PYGL/CD248/CLEC2B/ATRNL1
GO:0030246	carbohydrate binding	14/342	267/18352	0.000512578	0.00691323	0.00567226	MF	14	ALOX5AP/GPX1/MGST1/PRDX6
GO:0004602	glutathione peroxidase activity	4/342	21/18352	0.00055187	0.00725708	0.00595438	MF	4	CD74/TREM2/C1QA/ITGB2/MSR1/FCGR2B/HSPG2
GO:0001540	amyloid-beta binding	7/342	77/18352	0.000577223	0.00740535	0.00607603	MF	7	ALOX5AP/GPX1/MGST1/TXNDC17/PRDX1/PRDX6
GO:0016684	oxidoreductase activity, acting on peroxide as acceptor	6/342	56/18352	0.00059388	0.00743764	0.00610253	MF	6	VIM/HLA-DRB1/ARPC1B/MSN/ACTB/TUBB6/TUBA1C/INA
GO:0005200	structural constituent of cytoskeleton	8/342	104/18352	0.000731054	0.00892826	0.00732557	MF	8	FABP5/S100A8/ALOX5AP/S100A9/APOC1
GO:0005504	fatty acid binding	5/342	39/18352	0.000746851	0.00892826	0.00732557	MF	5	LTF/C1R/PLAU/CTSC/MMP9/CFI/C1S/CPVL/CFD/C2/HP
GO:0008236	serine-type peptidase activity	11/342	187/18352	0.000790767	0.00924318	0.00758396	MF	11	LTF/C1R/PLAU/CTSC/MMP9/CFI/C1S/CPVL/CFD/C2/HP
GO:0017171	serine hydrolase activity	11/342	191/18352	0.000940725	0.0103797	0.00851644	MF	11	COL6A2/COL1A1/COL1A2/COL3A1/COL4A2
GO:0030020	extracellular matrix structural constituent conferring tensile strength	5/342	41/18352	0.000942988	0.0103797	0.00851644	MF	5	COL1A1/COL1A2/COL3A1
GO:0048407	platelet-derived growth factor binding	3/342	11/18352	0.000947195	0.0103797	0.00851644	MF	3	APOC2/CCL5/CCL3
GO:0016004	phospholipase activator activity	3/342	12/18352	0.00124555	0.0133706	0.0109705	MF	3	LTF/C1R/PLAU/CTSC/MMP9/CFI/C1S/CFD/C2/HP
GO:0004252	serine-type endopeptidase activity	10/342	169/18352	0.00129544	0.013628	0.0111817	MF	10	HSPB1/CD74/HSPA7/HSPA6
GO:0044183	protein folding chaperone	4/342	27/18352	0.00148189	0.0152838	0.0125403	MF	4	CYBA/NCF1/NCF4
GO:0016175	superoxide-generating NAD(P)H oxidase activity	3/342	13/18352	0.00159697	0.0161539	0.0132542	MF	3	IGFBP2/ITGB4/IGFBP3/IGFBP4
GO:0005520	insulin-like growth factor binding	4/342	29/18352	0.00194764	0.0191712	0.0157298	MF	4	S100A11/ANXA2/S100A6
GO:0044548	S100 protein binding	3/342	14/18352	0.00200459	0.0191712	0.0157298	MF	3	APOC2/CCL5/CCL3
GO:0060229	lipase activator activity	3/342	14/18352	0.00200459	0.0191712	0.0157298	MF	3	FABP5/S100A8/ALOX5AP/S100A9/APOC1/PYGL
GO:0033293	monocarboxylic acid binding	6/342	72/18352	0.00222893	0.020936	0.0171778	MF	6	C4A/ITGB2/VSIG4
GO:0001846	opsonin binding	3/342	15/18352	0.00247137	0.0220329	0.0180778	MF	3	S100A8/ALOX5AP/S100A9
GO:0036041	long-chain fatty acid binding	3/342	15/18352	0.00247137	0.0220329	0.0180778	MF	3	PYCARD/CASP4/CASP1
GO:0097153	cysteine-type endopeptidase activity involved in apoptotic process	3/342	15/18352	0.00247137	0.0220329	0.0180778	MF	3	CARD16/CASP4/CASP1
GO:0050700	CARD domain binding	3/342	16/18352	0.003	0.0263	0.0215789	MF	3	LTF/CD14/TREM2/LY96
GO:0001530	lipopolysaccharide binding	4/342	33/18352	0.0031651	0.0272925	0.0223933	MF	4	TREM2/STAB1/MSR1
GO:0030169	low-density lipoprotein particle binding	3/342	17/18352	0.00359298	0.0304824	0.0250105	MF	3	LTF/C1R/PLAU/PYCARD/CTSC/MMP9/CFI/PSMB9/CASP4/C1S/CFD/C2/MMP14/CASP1/PSMB8/HP/CTSL
GO:0004175	endopeptidase activity	17/342	440/18352	0.00385553	0.0321906	0.0264121	MF	17	GPNMB/FN1/TNC/CTSL
GO:0043394	proteoglycan binding	4/342	36/18352	0.00436131	0.0358445	0.0294101	MF	4	LTF/SAA1/GPNMB/POSTN/SOD3/EVA1C/FN1/PCOLCE/MDK
GO:0008201	heparin binding	9/342	169/18352	0.00450382	0.0364463	0.0299039	MF	9	GPNMB/LGALS3/CCL5/CCL3
GO:0042056	chemoattractant activity	4/342	37/18352	0.0048193	0.0384083	0.0315137	MF	4	CP/STEAP3/FTH1
GO:0016722	oxidoreductase activity, oxidizing metal ions	3/342	19/18352	0.00498094	0.0385291	0.0316128	MF	3	CYBA/NCF1/NCF4
GO:0050664	oxidoreductase activity, acting on NAD(P)H, oxygen as acceptor	3/342	19/18352	0.00498094	0.0385291	0.0316128	MF	3	S100A11/ANXA1/ANXA2/EMILIN1/PDLIM1
GO:0098631	cell adhesion mediator activity	5/342	60/18352	0.00515605	0.0393056	0.0322499	MF	5	PYCARD/CTSC/CASP1
GO:0016505	peptidase activator activity involved in apoptotic process	3/342	20/18352	0.00577993	0.043432	0.0356356	MF	3

## Sheet: Table S6
Table S6 Pathway enrichment analysis of differentially expressed genes from two subclasses
ID	Description	GeneRatio	BgRatio	pvalue	p.adjust	qvalue	geneID	Count
hsa04145	Phagosome	31/203	152/8108	3.34787e-20	3.91701e-18	2.97784e-18	718/715/1535/2209/3122/3123/3106/929/2214/23480/3115/3113/3108/3689/9902/3109/10312/653361/3134/3119/4481/2212/3105/2213/60/4689/3107/9103/84617/1514/84790	31
hsa05150	Staphylococcus aureus infection	27/203	96/8108	1.20968e-21	2.83065e-19	2.15196e-19	718/715/2209/713/3122/3123/721/2214/712/3115/3113/3108/720/3426/3689/714/3109/716/1675/717/3119/2212/2213/9103/728/3383/2357	27
hsa05152	Tuberculosis	22/203	180/8108	5.74243e-10	1.67966e-08	1.27694e-08	718/2207/2209/3122/3123/972/929/2214/3115/3113/3108/3689/9902/3109/3606/10312/7132/3119/2212/2213/9103/7040	22
hsa04610	Complement and coagulation cascades	20/203	85/8108	1.23811e-14	9.6573e-13	7.3418e-13	718/715/710/713/5265/721/5328/712/720/3426/5329/3689/714/5054/716/11326/1675/717/2/728	20
hsa05166	Human T-cell leukemia virus 1 infection	20/203	219/8108	5.03396e-07	7.85298e-06	5.9701e-06	3122/3123/3106/6688/567/3115/3113/3108/3689/706/3109/7538/3134/7132/3119/3105/1958/3107/7040/3383	20
hsa05171	Coronavirus disease - COVID-19	20/203	232/8108	1.26128e-06	1.4757e-05	1.12188e-05	718/6347/715/713/721/712/9636/720/714/716/1675/7132/717/2212/834/6223/728/6158/6135/6234	20
hsa05322	Systemic lupus erythematosus	19/203	136/8108	9.34178e-10	2.18598e-08	1.66185e-08	718/715/2209/713/3122/3123/721/2214/712/3115/3113/3108/720/714/3109/716/717/3119/2212	19
hsa05169	Epstein-Barr virus infection	19/203	202/8108	6.26645e-07	8.40992e-06	6.39351e-06	7431/3122/3123/3106/567/9636/3115/3113/3108/960/3109/3134/3119/3105/3107/3383/965/3665/1647	19
hsa05140	Leishmaniasis	18/203	77/8108	3.14045e-13	1.83716e-11	1.39667e-11	718/1535/2209/3122/3123/2214/3115/3113/3108/3689/3109/5777/653361/3119/2212/4689/9103/7040	18
hsa05205	Proteoglycans in cancer	18/203	205/8108	3.393e-06	3.45201e-05	2.62434e-05	5328/2316/1277/4318/5329/960/967/5777/2335/1278/6237/4478/4060/60/7040/1514/3339/3059	18
hsa05132	Salmonella infection	18/203	249/8108	4.88914e-05	0.000357519	0.000271798	6281/302/929/2316/29108/23643/10627/79792/3606/837/10095/7132/834/6237/60/84617/84790/10398	18
hsa04612	Antigen processing and presentation	17/203	78/8108	5.00203e-12	2.34095e-10	1.77967e-10	10437/3122/3123/972/3106/567/3115/3113/3108/3109/3134/3119/3105/5721/3310/3107/1514	17
hsa05164	Influenza A	17/203	172/8108	1.25873e-06	1.4757e-05	1.12188e-05	6347/3122/3123/29108/3115/3113/3108/3109/3606/9021/7132/3119/6352/834/60/3383/3665	17
hsa05417	Lipid and atherosclerosis	17/203	215/8108	2.55969e-05	0.000213917	0.000162627	6347/1535/929/29108/23643/4318/3606/653361/7132/6352/834/6648/3310/4689/3383/6348/3665	17
hsa05165	Human papillomavirus infection	17/203	331/8108	0.00383095	0.0192142	0.0146073	6696/3106/1292/9636/1277/3691/3913/10312/3134/7132/2335/1278/3105/3107/1284/3371/7143	17
hsa05323	Rheumatoid arthritis	16/203	93/8108	9.2176e-10	2.18598e-08	1.66185e-08	6347/3122/3123/3115/3113/3108/3689/3109/3606/10312/3119/6352/7040/3383/1514/6348	16
hsa04510	Focal adhesion	16/203	201/8108	4.10793e-05	0.000310082	0.000235735	6696/1292/2316/1277/3691/10627/3913/2335/1278/64098/60/1284/3371/10398/7791/7143	16
hsa05133	Pertussis	15/203	76/8108	4.20588e-10	1.40596e-08	1.06886e-08	718/715/710/713/929/721/712/29108/23643/720/3689/714/716/717/834	15
hsa04380	Osteoclast differentiation	15/203	128/8108	6.21656e-07	8.40992e-06	6.39351e-06	1535/2209/7305/6688/2214/54209/9021/653361/7132/2212/11006/2213/4689/9103/7040	15
hsa04514	Cell adhesion molecules	15/203	149/8108	4.32631e-06	4.04942e-05	3.07851e-05	3122/3123/3106/3115/3113/3108/3689/4267/3109/3134/3119/3105/3107/3383/965	15
hsa05416	Viral myocarditis	14/203	60/8108	1.53022e-10	5.96787e-09	4.53698e-09	3122/3123/3106/3115/3113/3108/3689/3109/3134/3119/3105/60/3107/3383	14
hsa04621	NOD-like receptor signaling pathway	14/203	185/8108	0.000214197	0.00147418	0.00112072	6347/1535/2634/114769/29108/79792/3606/837/2633/6352/834/7205/3428/3665	14
hsa04613	Neutrophil extracellular trap formation	14/203	190/8108	0.000282578	0.00183675	0.00139636	718/1535/2209/2214/79792/3689/837/653361/2212/834/60/4689/728/2357	14
hsa05131	Shigellosis	14/203	247/8108	0.00357649	0.0192142	0.0146073	718/929/29108/10627/960/3606/837/10095/7132/6352/834/60/10398/3059	14
hsa05145	Toxoplasmosis	13/203	112/8108	3.97758e-06	3.87814e-05	2.94829e-05	3122/3123/3115/3113/3108/23643/3913/3109/7132/3119/240/3310/7040	13
hsa04670	Leukocyte transendothelial migration	13/203	114/8108	4.85486e-06	4.36937e-05	3.32174e-05	1535/4318/10627/3689/4267/6494/653361/4478/60/4689/7852/3383/10398	13
hsa04512	ECM-receptor interaction	12/203	88/8108	1.69512e-06	1.88884e-05	1.43596e-05	6696/1292/1277/3691/960/3913/2335/1278/1284/3371/3339/7143	12
hsa05146	Amoebiasis	12/203	102/8108	8.20079e-06	7.10735e-05	5.40325e-05	3315/929/1277/3689/3913/2335/1278/5269/1281/1284/7040/5052	12
hsa05130	Pathogenic Escherichia coli infection	12/203	197/8108	0.00385926	0.0192142	0.0146073	29108/3606/837/5777/10095/7132/2212/834/60/84617/84790/3059	12
hsa04810	Regulation of actin cytoskeleton	12/203	218/8108	0.00853068	0.0376638	0.0286333	7114/3691/10627/3689/10095/2335/6237/4478/60/7852/10398/85477	12
hsa05330	Allograft rejection	11/203	38/8108	1.23155e-09	2.61983e-08	1.99169e-08	3122/3123/3106/3115/3113/3108/3109/3134/3119/3105/3107	11
hsa05332	Graft-versus-host disease	11/203	42/8108	4.01279e-09	7.82494e-08	5.94879e-08	3122/3123/3106/3115/3113/3108/3109/3134/3119/3105/3107	11
hsa04940	Type I diabetes mellitus	11/203	43/8108	5.27516e-09	9.49529e-08	7.21864e-08	3122/3123/3106/3115/3113/3108/3109/3134/3119/3105/3107	11
hsa05320	Autoimmune thyroid disease	11/203	53/8108	5.61367e-08	9.38284e-07	7.13316e-07	3122/3123/3106/3115/3113/3108/3109/3134/3119/3105/3107	11
hsa04640	Hematopoietic cell lineage	11/203	99/8108	3.39161e-05	0.000264546	0.000201117	2209/3122/3123/929/3115/3113/3108/960/3109/951/3119	11
hsa05167	Kaposi sarcoma-associated herpesvirus infection	11/203	194/8108	0.00939988	0.0407328	0.0309665	718/3106/2787/7538/3134/7132/3105/3107/3383/9976/3665	11
hsa04933	AGE-RAGE signaling pathway in diabetic complications	10/203	100/8108	0.000188855	0.00133915	0.00101807	6347/1277/5054/2335/1278/1281/1958/1284/7040/3383	10
hsa05142	Chagas disease	10/203	102/8108	0.000222524	0.00148774	0.00113103	718/6347/713/712/714/5054/7132/6352/7040/6348	10
hsa04650	Natural killer cell mediated cytotoxicity	10/203	131/8108	0.00160856	0.00941006	0.00715385	2207/7305/3106/2214/10870/3689/5777/3105/3107/3383	10
hsa05418	Fluid shear stress and atherosclerosis	10/203	139/8108	0.00249994	0.014268	0.010847	6347/1535/4318/3162/653361/7132/4257/60/3383/1514	10
hsa04530	Tight junction	10/203	169/8108	0.00983249	0.0418328	0.0318027	10627/79778/10095/5872/4478/60/84790/10398/3059/7454	10
hsa04672	Intestinal immune network for IgA production	9/203	49/8108	2.79292e-06	2.97065e-05	2.25839e-05	3122/3123/3115/3113/3108/3109/3119/7852/7040	9
hsa05321	Inflammatory bowel disease	9/203	65/8108	3.0731e-05	0.000247968	0.000188513	3122/3123/3115/3113/3108/3109/3606/3119/7040	9
hsa04611	Platelet activation	9/203	124/8108	0.00383459	0.0192142	0.0146073	2207/8673/1277/10627/83706/1278/1281/2212/60	9
hsa04142	Lysosome	9/203	128/8108	0.00472965	0.0230571	0.0175288	10577/7805/6556/1075/968/10312/967/3074/1514	9
hsa05135	Yersinia infection	9/203	137/8108	0.00733575	0.0336581	0.0255881	6347/29108/3606/10095/2335/2212/834/60/7454	9
hsa05310	Asthma	8/203	31/8108	6.46917e-07	8.40992e-06	6.39351e-06	2207/3122/3123/3115/3113/3108/3109/3119	8
hsa04666	Fc gamma R-mediated phagocytosis	8/203	97/8108	0.00288847	0.0160929	0.0122344	2209/2214/10095/653361/2212/2213/85477/7454	8
hsa04659	Th17 cell differentiation	8/203	107/8108	0.0052711	0.0251722	0.0191368	3122/3123/3115/3113/3108/3109/3119/7040	8
hsa04668	TNF signaling pathway	8/203	112/8108	0.00691837	0.032378	0.0246148	6347/4318/9021/7132/6352/4323/3383/602	8
hsa05134	Legionellosis	7/203	57/8108	0.000508576	0.00313176	0.00238087	718/929/29108/3689/3606/834/3310	7
hsa04658	Th1 and Th2 cell differentiation	7/203	92/8108	0.00808617	0.0363877	0.0276632	3122/3123/3115/3113/3108/3109/3119	7
hsa04216	Ferroptosis	6/203	41/8108	0.000494998	0.00313053	0.00237993	1356/2512/3162/55240/6303/2495	6
hsa05144	Malaria	6/203	50/8108	0.00145137	0.00870823	0.00662029	6347/3689/2995/3606/7040/3383	6
hsa04978	Mineral absorption	6/203	60/8108	0.00371895	0.0192142	0.0146073	2512/4502/3162/4493/2495/4499	6

## Sheet: Table S7
Table S7 15 identified pyroptosis-related signature genes in prognostic model
Gene	Coef	HR
CASP3	0.103482	1.10903
CASP4	0.497495	1.6446
CASP5	0.310022	1.36345
CASP6	0.670884	1.95597
CASP8	0.617308	1.85393
ELANE	-0.147365	0.862979
GSDMA	0.0185979	1.01877
IL6	0.0926618	1.09709
NLRP3	-0.367724	0.692308
NOD1	0.0136582	1.01375
NOD2	-0.100786	0.904126
PLCG1	1.00802	2.74017
PRKACA	-0.347375	0.70654
PYCARD	-0.208345	0.811927
SCAF11	-0.967698	0.379957

## Sheet: Table S8
Table S8 Differentially expressed genes from CGGA based on risk score
gene	lowMean	highMean	logFC	pValue	fdr
ABCC3	1.0962	3.18935	1.54074	7.42681e-78	4.39667e-76
AC013268.5	1.53246	0.679222	-1.17389	8.39467e-20	2.27965e-19
AC062021.1	2.66613	0.663259	-2.0071	6.66084e-61	1.19202e-59
AC096579.7	0.805781	1.91685	1.25028	1.94216e-26	6.99196e-26
AC112229.7	1.64799	0.74359	-1.14813	9.69425e-23	2.96804e-22
AC147651.4	0.735214	1.65881	1.17391	2.38524e-63	4.93037e-62
ACTG2	0.9901	2.36359	1.25533	2.12812e-54	2.6579e-53
ADAM12	0.624337	1.96745	1.65593	7.19109e-87	1.03328e-84
ADAMTS14	0.820036	1.68939	1.04274	4.43281e-45	3.66102e-44
ADAMTS7	1.0233	2.04704	1.00031	2.32208e-65	5.41209e-64
ADAMTSL4	0.985582	2.10464	1.09453	1.0501e-73	4.37786e-72
AGAP2-AS1	1.21066	2.53461	1.06597	1.56876e-51	1.71728e-50
AGBL2	0.748479	1.51537	1.01764	2.3904e-45	1.99649e-44
AMER3	1.60968	0.523512	-1.62048	1.5091e-71	5.26763e-70
ANGPT2	1.22174	2.69341	1.1405	1.21016e-74	5.38506e-73
ANPEP	0.991564	1.99289	1.00708	4.61229e-57	6.69234e-56
ANXA1	3.2381	6.54114	1.01439	3.13623e-109	9.28323e-106
APOL4	1.01857	2.54223	1.31955	2.6216e-84	2.71326e-82
AQP5	0.70122	1.52622	1.12202	1.93125e-14	4.1818e-14
ARSJ	0.671855	1.54069	1.19736	1.73717e-48	1.67274e-47
ASPM	0.502982	1.51565	1.59136	2.11076e-68	5.87205e-67
ATP2B3	1.53616	0.765354	-1.00513	1.6985e-29	6.92503e-29
ATP8A2	1.39795	0.673077	-1.05447	1.59619e-35	8.57793e-35
B3GNT7	0.797768	1.64179	1.04123	2.94312e-53	3.50427e-52
BATF	0.847263	1.84428	1.12218	1.55026e-55	2.05774e-54
BCL2A1	1.05717	2.48786	1.2347	3.00371e-63	6.18289e-62
BUB1	0.9089	2.01349	1.14751	8.66953e-64	1.84883e-62
BUB1B	1.0509	2.14677	1.03055	4.01532e-57	5.84333e-56
C5AR1	1.3531	2.7232	1.00903	7.98245e-72	2.83991e-70
C6orf118	0.761	1.54888	1.02526	7.77856e-35	4.03232e-34
C6orf141	0.613424	1.78988	1.54491	1.56759e-42	1.1531e-41
CA3	0.761419	2.32916	1.61305	1.51733e-78	9.43553e-77
CA9	0.93265	2.39826	1.36258	2.08533e-38	1.26851e-37
CACNA1B	1.52479	0.711167	-1.10035	7.46878e-34	3.67847e-33
CACNG2	1.81926	0.671356	-1.4382	2.08452e-51	2.26512e-50
CACNG3	1.75671	0.655727	-1.42171	2.70061e-32	1.24553e-31
CALN1	2.07725	1.00617	-1.0458	4.34471e-46	3.75813e-45
CASP8	1.16209	2.36595	1.0257	1.15977e-116	1.71646e-112
CBLN2	2.03249	0.88866	-1.19355	1.00382e-41	7.11179e-41
CCDC109B	1.72669	3.78001	1.13038	3.72512e-108	9.18862e-105
CCDC8	0.821035	1.64895	1.00603	2.4425e-32	1.1286e-31
CCKBR	1.52071	0.73952	-1.04008	4.41089e-23	1.37724e-22
CCNB2	1.38564	2.87693	1.05398	6.85022e-59	1.09604e-57
CD163	2.228	4.45761	1.00052	8.72665e-69	2.51273e-67
CD248	1.4822	3.30344	1.15622	2.93485e-77	1.6453e-75
CD36	0.845889	1.71801	1.0222	2.27734e-37	1.32279e-36
CD3D	0.742967	1.60094	1.10755	5.4457e-42	3.92197e-41
CD3E	0.614736	1.54722	1.33164	2.36441e-61	4.34159e-60
CD48	0.951303	2.2148	1.2192	6.50213e-71	2.15766e-69
CD93	1.45022	3.02958	1.06285	8.95229e-83	7.98156e-81
CDC25C	0.657383	1.39897	1.08956	6.74213e-45	5.52323e-44
CDC6	0.922631	1.8811	1.02775	3.56533e-69	1.05958e-67
CDCA8	0.879137	2.12787	1.27525	2.68488e-76	1.37973e-74
CDH18	2.18157	0.975465	-1.16121	6.42578e-56	8.78943e-55
CELSR1	0.479231	1.58249	1.7234	2.31775e-77	1.31428e-75
CENPA	0.906908	2.15322	1.24747	3.44403e-65	7.91486e-64
CENPF	1.39283	3.06709	1.13885	9.67674e-70	2.98366e-68
CENPK	1.15232	2.3884	1.0515	2.48076e-68	6.8244e-67
CEP55	0.550129	1.65009	1.5847	5.00687e-86	6.38807e-84
CFI	1.91807	4.18831	1.12672	3.46699e-98	1.83255e-95
CHI3L1	3.87917	8.40304	1.11517	2.97225e-93	7.21136e-91
CHRM1	2.61804	1.11311	-1.23389	7.54309e-52	8.40013e-51
CISH	0.625653	1.58163	1.33798	4.30773e-94	1.18064e-91
CKAP2L	0.65778	1.51073	1.19957	1.59082e-55	2.10968e-54
CKMT1A	3.16546	1.5825	-1.00021	8.73353e-46	7.44993e-45
CLCF1	0.592006	2.06262	1.8008	2.8187e-95	9.93255e-93
CLEC5A	0.42186	1.65057	1.96813	8.11353e-70	2.51214e-68
COL13A1	0.676435	1.37815	1.02671	6.99004e-27	2.55944e-26
COL14A1	0.706852	1.57327	1.15428	5.74815e-57	8.30787e-56
COL1A1	1.92256	4.61905	1.26456	9.46218e-86	1.17681e-83
COL3A1	1.80842	4.48168	1.30931	2.58961e-82	2.16532e-80
COL4A1	2.46269	5.26981	1.09751	3.4612e-90	6.56741e-88
COL5A1	1.18631	3.03227	1.35392	5.96616e-79	3.85586e-77
COL5A2	1.68437	3.56201	1.08048	2.40214e-84	2.5214e-82
COL6A3	0.714499	2.19556	1.61959	2.80098e-67	7.32413e-66
COL8A1	0.5563	1.97883	1.83071	8.7162e-68	2.34545e-66
CP	1.80357	3.9547	1.13272	5.03095e-72	1.82495e-70
CPNE9	1.45774	0.71962	-1.01843	2.94591e-20	8.15554e-20
CRNDE	1.86653	3.87511	1.05388	4.1632e-67	1.06786e-65
CSMD3	1.93166	0.964528	-1.00195	2.75041e-45	2.29201e-44
CST7	0.670973	1.39614	1.05712	8.89422e-44	6.92085e-43
CSTA	0.688613	2.11604	1.6196	2.08245e-84	2.21729e-82
CTD-2380F24.1	1.85655	0.81375	-1.18996	6.79973e-49	6.62514e-48
CTD-3049M7.1	0.762737	2.43304	1.6735	2.16946e-60	3.7524e-59
CTHRC1	1.29591	3.11525	1.26539	1.31548e-80	9.59072e-79
CUX2	1.76197	0.729034	-1.27313	4.80703e-50	4.91327e-49
CXCL10	0.656914	2.22591	1.76062	2.88285e-82	2.38926e-80
CXXC11	3.79116	1.83989	-1.04302	1.77497e-55	2.34635e-54
CYP17A1-AS1	2.25649	1.06939	-1.07729	4.14528e-47	3.7546e-46
CYP27B1	0.653717	1.44983	1.14914	2.98266e-46	2.60279e-45
CYTIP	0.805487	1.6611	1.0442	1.67482e-70	5.42391e-69
DACH2	1.51512	0.631113	-1.26346	3.69677e-43	2.79287e-42
DDIT4L	0.637975	1.39138	1.12494	2.9781e-31	1.31335e-30
DENND2D	1.22851	2.48176	1.01446	3.01111e-76	1.53142e-74
DEPDC1B	0.637357	1.47222	1.20782	1.5538e-56	2.1964e-55
DES	0.713088	1.48061	1.05404	5.49791e-25	1.85478e-24
DKK1	0.694492	1.46849	1.08031	4.07529e-18	1.03331e-17
DLGAP5	0.550011	1.66428	1.59737	1.82233e-69	5.52674e-68
DMRTA2	0.481185	1.63842	1.76764	1.52095e-39	9.69424e-39
DPEP1	0.995208	2.16544	1.12159	6.33336e-40	4.11474e-39
DRAXIN	0.951152	2.00822	1.07817	2.92597e-52	3.31326e-51
ELF4	0.631729	1.47033	1.21877	5.72873e-94	1.54155e-91
EMILIN2	1.60788	3.38122	1.07238	1.48081e-92	3.22294e-90
EMR2	0.632694	1.3778	1.12279	6.7051e-67	1.69344e-65
EMX1	1.63534	0.789183	-1.05116	1.67267e-19	4.48793e-19
EN1	0.435279	1.78576	2.03653	2.69457e-62	5.26811e-61
ENPEP	0.555805	1.51937	1.45082	7.58462e-78	4.47221e-76
EPHA10	1.83577	0.880904	-1.05933	2.51982e-54	3.13375e-53
ESM1	0.703204	2.50983	1.83557	4.00437e-71	1.35617e-69
EXO1	0.704279	1.49149	1.08253	1.09277e-51	1.20694e-50
F13A1	1.39968	2.89134	1.04665	4.71978e-42	3.41244e-41
FAM111B	0.595074	1.41834	1.25306	2.3737e-58	3.69797e-57
FAM129A	0.938344	2.26466	1.27111	1.34617e-98	7.66281e-96
FAM181A-AS1	0.82691	1.66489	1.00963	4.99796e-39	3.12109e-38
FAM183A	0.57085	1.62697	1.51101	7.99343e-32	3.61451e-31
FAM19A1	1.47169	0.568878	-1.37128	2.91908e-40	1.92868e-39
FAM20A	1.24706	2.72439	1.1274	4.80392e-73	1.8909e-71
FAM46A	1.03472	2.23875	1.11345	4.26661e-92	8.77025e-90
FAM65C	0.9945	2.00927	1.01463	7.86562e-47	7.05522e-46
FAM83D	0.724256	1.70124	1.23201	1.88994e-59	3.12177e-58
FBLIM1	1.70432	3.45968	1.02145	3.70124e-78	2.22677e-76
FCGBP	1.86935	3.7773	1.01481	1.33807e-71	4.70391e-70
FCGR2B	0.886517	2.52347	1.50919	1.27729e-69	3.90576e-68
FCGR2C	0.921449	2.87143	1.63979	8.06741e-87	1.14805e-84
FER1L4	0.764042	1.55182	1.02224	1.00657e-29	4.14964e-29
FMOD	1.00976	2.48862	1.30133	8.78168e-55	1.12042e-53
FOSL1	0.85828	2.09694	1.28876	1.11826e-72	4.26553e-71
FPR3	0.892465	2.07854	1.2197	2.92809e-71	1.00083e-69
FSTL5	1.48363	0.639603	-1.21389	1.92772e-42	1.4166e-41
G0S2	0.988829	2.66909	1.43255	4.22691e-51	4.52665e-50
GABRA1	2.09694	0.920309	-1.1881	6.81857e-29	2.71131e-28
GABRA5	2.24787	1.08121	-1.05592	1.63522e-28	6.37379e-28
GABRB2	1.64051	0.744474	-1.13985	1.13317e-25	3.93405e-25
GABRG1	1.94715	0.870952	-1.1607	2.4427e-43	1.86062e-42
GABRG2	2.53073	1.07799	-1.23121	2.33569e-43	1.78186e-42
GAPT	0.698289	1.54082	1.14181	1.15657e-62	2.30071e-61
GAS2L3	0.703114	1.78463	1.34379	6.79081e-81	5.05045e-79
GDF15	1.21782	3.13674	1.36497	1.26855e-76	6.70518e-75
GJB2	0.690807	1.55827	1.17359	9.62967e-29	3.79242e-28
GJB6	1.97765	0.802907	-1.30048	1.71215e-29	6.97684e-29
GPR65	0.650066	1.88224	1.53379	2.33217e-96	9.86174e-94
GPX8	0.562279	2.13666	1.926	2.55662e-97	1.26127e-94
GRIN1	5.38544	2.59113	-1.05548	9.57575e-53	1.11328e-51
GTSE1	1.11017	2.35031	1.08207	1.24298e-63	2.62426e-62
GZMA	0.670534	1.6885	1.33236	2.73813e-59	4.46795e-58
GZMH	0.663286	1.37159	1.04814	2.78045e-45	2.31313e-44
HAR1A	1.59456	0.596511	-1.41853	4.8187e-56	6.62795e-55
HAS2	0.881911	1.87368	1.08717	1.95051e-51	2.12574e-50
HBQ1	2.36167	1.02973	-1.19754	4.64946e-39	2.90837e-38
HGF	0.861166	1.86888	1.11781	1.77988e-64	3.94345e-63
HJURP	1.07745	2.27059	1.07544	1.62904e-58	2.5513e-57
HK3	1.21756	2.47449	1.02314	4.13643e-63	8.4208e-62
HMMR	0.65403	1.52915	1.2253	1.15557e-63	2.45294e-62
HOTAIRM1	1.15345	3.01028	1.38395	1.36767e-65	3.22831e-64
HOXA10	0.371933	1.66618	2.16343	9.09863e-62	1.72199e-60
HOXA7	0.3461	1.66117	2.26294	2.40249e-47	2.2003e-46
HOXB-AS1	0.630935	1.52793	1.27601	1.3553e-33	6.5895e-33
HOXB2	0.705169	2.06076	1.54714	4.12395e-60	7.02353e-59
HOXB3	0.659478	2.09175	1.66531	8.89564e-50	8.99286e-49
HOXB7	0.579168	1.44829	1.3223	3.85093e-44	3.04292e-43
HOXD4	0.686336	1.49481	1.12297	6.37543e-31	2.77356e-30
HOXD9	0.616589	1.96019	1.66861	2.90679e-46	2.53958e-45
HRH3	2.62039	1.01224	-1.37224	1.01375e-56	1.44542e-55
HSPA6	1.0742	2.81409	1.38941	2.14526e-89	3.77975e-87
HSPA7	1.11165	3.27278	1.55782	6.48355e-88	9.99547e-86
HTRA3	0.856401	2.07155	1.27436	1.70817e-66	4.21347e-65
IBSP	0.266913	1.7831	2.73994	4.31153e-70	1.35767e-68
IGF2BP2	0.477222	1.75083	1.87531	3.78866e-73	1.50327e-71
IGF2BP3	0.549031	1.86336	1.76294	1.25878e-68	3.59653e-67
IGHA1	1.13283	3.0113	1.41045	3.75323e-43	2.83407e-42
IGHA2	0.474667	1.62463	1.77513	1.59812e-36	8.98638e-36
IGHG1	1.63352	4.00408	1.29349	1.43813e-45	1.21555e-44
IGHG2	0.922842	2.81386	1.6084	1.27558e-48	1.2347e-47
IGHG3	0.741556	2.10148	1.50278	6.23686e-39	3.88001e-38
IGHM	0.58927	1.75224	1.5722	8.01351e-38	4.7516e-37
IGKC	2.30384	4.66941	1.0192	1.52941e-40	1.02608e-39
IGLC1	1.00701	2.87988	1.51594	1.10075e-42	8.14553e-42
IGLC2	0.816701	2.55064	1.64298	5.06823e-40	3.30148e-39
IGLC3	1.10564	3.15043	1.51067	2.96244e-45	2.46039e-44
IL13RA2	0.853435	2.5635	1.58676	2.42308e-55	3.18204e-54
IL1R1	1.04038	2.08952	1.00606	1.52916e-55	2.03156e-54
IL4I1	0.97925	2.21039	1.17455	2.57394e-67	6.7543e-66
IL8	0.819628	2.3216	1.50208	3.1614e-40	2.0832e-39
IQGAP2	1.28727	2.88604	1.16477	2.0374e-99	1.2564e-96
IQGAP3	0.776041	1.80551	1.2182	3.042e-67	7.92633e-66
ITGA4	0.694071	1.45988	1.07269	6.38029e-54	7.79754e-53
KCNC2	2.17535	0.921997	-1.23842	4.97054e-40	3.23928e-39
KCNE4	1.23088	2.50808	1.0269	5.5216e-65	1.25723e-63
KCNJ3	1.40031	0.687782	-1.02573	3.2278e-30	1.35907e-29
KCNK4	2.06508	0.965797	-1.09641	1.20859e-47	1.11516e-46
KDELR3	0.631032	1.70612	1.43494	5.34979e-85	6.18555e-83
KIAA0040	1.15511	2.58854	1.16411	2.73254e-95	9.86382e-93
KIAA1644	2.03308	0.979442	-1.05363	2.65849e-41	1.84808e-40
KIF20A	0.850099	2.05477	1.27328	1.41479e-65	3.32892e-64
KIF23	0.952623	2.18737	1.19922	4.41397e-72	1.60903e-70
KIF2C	1.29887	2.7508	1.0826	3.25325e-69	9.68775e-68
KIF4A	0.830045	2.0664	1.31585	3.78507e-73	1.50327e-71
KRT7	0.691467	1.53469	1.15022	1.08315e-32	5.06499e-32
KYNU	0.573259	1.48456	1.37277	3.66678e-89	6.31028e-87
LBX2-AS1	0.709227	1.44729	1.02904	4.67073e-74	1.99213e-72
LEFTY2	0.768529	1.60837	1.06543	3.31901e-35	1.74622e-34
LIF	0.582194	1.92258	1.72347	8.45369e-74	3.53431e-72
LILRB3	0.610981	1.51495	1.31007	5.6134e-59	9.00091e-58
LINC01057	0.915147	1.83751	1.00568	1.97989e-68	5.53921e-67
LOX	0.682797	2.12735	1.63953	7.12681e-78	4.23601e-76
LOXL1	1.50191	3.18199	1.08314	4.50574e-69	1.33104e-67
LOXL2	1.69403	3.5399	1.06325	6.88366e-93	1.56736e-90
LRRN4CL	0.894376	2.01143	1.16927	6.90057e-61	1.23195e-59
LRTM2	1.9214	0.751926	-1.3535	1.18786e-49	1.19513e-48
LTF	1.26818	4.22332	1.73562	1.49949e-63	3.13896e-62
LUM	1.32451	3.2217	1.28237	7.88787e-72	2.81982e-70
LYZ	1.76389	3.58338	1.02256	9.43932e-71	3.10449e-69
MAL2	1.76428	0.762671	-1.20995	5.77925e-27	2.12398e-26
MAP3K7CL	1.18427	2.55776	1.11089	9.23495e-85	1.01998e-82
2021-03-04	1.73045	0.842775	-1.03793	1.54278e-36	8.67848e-36
MBOAT1	0.686827	1.46879	1.09661	3.97463e-77	2.18683e-75
MELK	0.894134	2.23949	1.32461	2.77936e-71	9.52188e-70
METTL7B	1.92754	4.42051	1.19746	1.19736e-86	1.67179e-84
MFAP2	1.14621	2.74874	1.2619	5.99057e-68	1.62382e-66
MMP11	0.943412	2.12037	1.16835	1.83668e-70	5.93513e-69
MMP19	0.973854	2.13294	1.13107	1.27048e-48	1.23057e-47
MMP9	0.893955	3.30677	1.88715	7.30212e-66	1.75156e-64
MOXD1	1.27151	2.72676	1.10065	2.53237e-34	1.27915e-33
MSMP	0.995015	2.29512	1.20578	1.74087e-40	1.16583e-39
MSR1	1.81528	3.70041	1.02749	2.02734e-94	5.88326e-92
MYO1G	0.888802	1.90031	1.0963	5.45591e-63	1.10311e-61
MYO5B	0.740825	1.62108	1.12975	2.39794e-55	3.15744e-54
MYT1L	2.70608	1.26673	-1.09509	3.62005e-45	2.99981e-44
NAMPTL	0.575374	1.63774	1.50913	1.7177e-77	9.94936e-76
NCAPG	0.913846	2.08567	1.19048	3.30329e-63	6.78069e-62
NDC80	1.00798	2.36586	1.2309	2.93284e-70	9.35474e-69
NEK2	0.811788	1.85082	1.18899	2.97432e-55	3.88525e-54
NEXN	0.911008	1.87364	1.04031	3.94339e-74	1.69658e-72
NGB	1.58165	0.597621	-1.40413	5.63365e-23	1.74614e-22
NNMT	2.34411	5.09015	1.11866	8.27638e-66	1.97884e-64
NUAK2	0.628607	1.42986	1.18564	7.07263e-88	1.07234e-85
OASL	0.808089	1.65252	1.03208	8.44962e-54	1.02841e-52
OSM	0.84648	1.82643	1.10948	5.10003e-37	2.9256e-36
OSMR	1.25114	2.86517	1.19537	2.6853e-95	9.86382e-93
PDGFD	0.660869	1.46431	1.14779	3.15289e-51	3.40108e-50
PDPN	1.98764	4.7433	1.25483	9.16236e-94	2.42148e-91
PHLDA2	0.972374	2.23207	1.1988	4.44956e-49	4.37274e-48
PI3	0.432675	1.89842	2.13344	1.04353e-29	4.29841e-29
PLA2G2A	0.391268	2.57367	2.7176	7.72407e-60	1.30053e-58
PLAU	1.43851	3.78702	1.39649	1.36345e-106	2.52238e-103
PLBD1	0.801695	1.82	1.18282	2.97384e-80	2.116e-78
PODNL1	1.01325	2.0614	1.02463	1.40039e-48	1.35286e-47
POM121L9P	0.771111	1.56554	1.02165	5.95796e-47	5.36688e-46
POSTN	0.533398	2.8812	2.43339	7.40379e-69	2.14855e-67
PRF1	0.599489	1.48024	1.30403	6.80589e-62	1.30138e-60
PRICKLE3	0.746731	1.54905	1.05272	5.1732e-68	1.40483e-66
PRKCG	2.21608	0.996629	-1.15288	9.83073e-31	4.23812e-30
PTGES3P1	0.964231	2.15687	1.16149	4.19158e-63	8.52134e-62
PTPN7	0.779268	1.74379	1.16203	1.04483e-83	1.01014e-81
PTPRT	1.99148	0.880628	-1.17724	3.91182e-57	5.69833e-56
PTX3	0.813269	2.73175	1.74802	3.1642e-86	4.21893e-84
RAB42	0.666195	1.96571	1.56103	2.13392e-102	1.97388e-99
RARRES1	0.753833	1.54359	1.03398	1.61436e-35	8.66927e-35
RGS16	1.57729	3.19748	1.01949	1.308e-83	1.23148e-81
RIMS1	2.14029	1.06439	-1.00778	8.54059e-38	5.05805e-37
RN7SL4P	1.76446	0.809118	-1.12481	5.35995e-07	8.2358e-07
RNASE2	0.937853	2.37711	1.34177	8.63182e-69	2.49514e-67
RP1-293L6.1	1.87134	0.537453	-1.79986	4.64742e-59	7.49257e-58
RP11-1263C18.1	1.76547	0.772674	-1.19212	3.25561e-35	1.71531e-34
RP11-155G14.5	0.785855	1.83865	1.22631	9.18653e-47	8.20523e-46
RP11-192H23.5	3.30483	1.23113	-1.42459	6.39784e-31	2.78249e-30
RP11-1C8.7	2.05705	0.985204	-1.06208	1.26129e-28	4.94231e-28
RP11-21A7A.4	1.6159	0.792905	-1.02712	1.47743e-33	7.16918e-33
RP11-227B21.2	2.40181	0.998849	-1.26578	5.97342e-39	3.72552e-38
RP11-307B6.3	2.68803	1.12828	-1.25242	6.10279e-35	3.17921e-34
RP11-357K6.1	1.93098	0.885268	-1.12515	6.14132e-39	3.8254e-38
RP11-61L23.2	0.862412	2.0674	1.26137	1.1463e-74	5.12545e-73
RP11-74E22.4	1.74365	0.847375	-1.04103	7.22088e-41	4.9203e-40
RP11-82C23.2	1.8416	0.589006	-1.6446	1.9782e-26	7.1148e-26
RP4-792G4.2	1.30899	2.6984	1.04366	3.04586e-37	1.75951e-36
RP5-1119A7.17	2.78214	0.980362	-1.50481	4.5898e-64	9.93115e-63
RRM2	1.51246	3.11388	1.04182	1.89428e-68	5.32992e-67
RUNX1	1.32675	2.74441	1.0486	8.34694e-86	1.0469e-83
RUNX3	0.750483	1.54379	1.04058	4.34019e-63	8.81137e-62
S100A3	1.16841	2.62842	1.16965	8.33075e-63	1.6684e-61
SAA1	0.455747	2.44479	2.42341	3.66708e-48	3.46127e-47
SCRT1	3.12695	1.51138	-1.04889	2.05252e-52	2.34573e-51
SDC1	1.11223	2.40553	1.1129	3.12664e-66	7.62344e-65
SERPINA5	0.460294	1.58841	1.78696	2.1565e-76	1.11986e-74
SERPINE1	1.61544	3.95063	1.29016	4.30052e-79	2.82879e-77
SFRP4	1.68891	3.495	1.0492	3.3126e-76	1.67326e-74
SGOL1	0.6311	1.4874	1.23685	8.88837e-57	1.26977e-55
SIGLEC7	0.932479	1.95656	1.06918	3.89341e-68	1.06314e-66
SLAMF8	0.830208	2.01003	1.27567	1.06308e-78	6.66676e-77
SLC1A6	2.54115	1.22662	-1.05079	2.80123e-51	3.02836e-50
SLC26A4-AS1	2.00037	0.83306	-1.26378	1.04316e-30	4.49194e-30
SLC47A2	0.845168	2.14014	1.34039	3.37951e-55	4.40676e-54
SLC6A7	1.55114	0.569818	-1.44476	1.77397e-24	5.87354e-24
SLN	1.54604	3.3027	1.09506	4.33557e-34	2.16925e-33
SNAI2	0.876405	1.93929	1.14586	3.65377e-62	7.07797e-61
SNX20	0.732627	1.47678	1.0113	6.55733e-65	1.4862e-63
SOCS1	0.971416	2.04485	1.07383	2.00537e-64	4.43639e-63
SOCS3	1.80923	4.27557	1.24074	5.92719e-88	9.23394e-86
SOHLH1	1.76895	0.70691	-1.32329	8.64392e-31	3.73955e-30
SP140L	1.20283	2.42507	1.01159	4.05373e-97	1.93533e-94
SPHKAP	1.60759	0.613262	-1.39032	6.99697e-57	1.00441e-55
SPINK8	0.624721	1.4955	1.25934	6.62942e-40	4.29577e-39
SPOCD1	1.84746	4.64457	1.33	2.64639e-80	1.8921e-78
SRPX2	0.821232	2.65902	1.69504	1.11318e-95	4.57641e-93
SRRM4	1.45432	0.628343	-1.21072	1.70639e-44	1.36881e-43
SSTR1	1.52981	0.632744	-1.27365	3.17292e-46	2.7623e-45
ST14	1.05689	2.25471	1.09312	5.90551e-67	1.4966e-65
STEAP1	0.745103	1.51355	1.02242	3.69892e-34	1.85384e-33
STEAP3	1.45887	3.39983	1.22061	3.41875e-95	1.14994e-92
SV2B	2.0748	0.976317	-1.08755	3.27344e-29	1.31721e-28
SVOP	3.38082	1.32057	-1.35622	3.43533e-62	6.66354e-61
SYCE1	1.55858	0.585386	-1.41277	1.26056e-32	5.87232e-32
SYNPR	2.34062	1.16193	-1.01036	5.48439e-24	1.78354e-23
TBR1	1.56733	0.778853	-1.00889	7.81846e-19	2.0408e-18
TCTEX1D1	0.733319	1.74107	1.24746	9.88774e-40	6.35702e-39
TEAD3	0.95267	2.1319	1.16209	2.88971e-82	2.38926e-80
TEAD4	1.24603	2.61504	1.06949	1.52528e-72	5.78825e-71
TES	0.902407	1.87222	1.0529	1.70718e-82	1.49504e-80
TESPA1	1.50744	0.698734	-1.10928	2.52085e-06	3.73609e-06
TGFB2	1.65978	3.45951	1.05958	3.46748e-81	2.68684e-79
THBD	0.743582	1.80484	1.27931	1.4297e-64	3.1915e-63
THBS1	1.23693	2.55372	1.04584	4.27606e-48	4.02325e-47
TIFA	0.74652	1.51428	1.02038	2.99047e-72	1.11765e-70
TMEM155	1.65879	0.822498	-1.01205	5.11049e-14	1.08843e-13
TMEM71	0.61405	1.53806	1.32469	2.83305e-78	1.71841e-76
TNFAIP6	0.690388	2.18483	1.66204	4.87417e-81	3.69937e-79
TNFAIP8	0.797079	1.8885	1.24445	5.51937e-97	2.40255e-94
TNFRSF12A	2.66609	5.59697	1.06992	3.57745e-112	1.76488e-108
TNNT2	1.99046	0.91292	-1.12454	3.90474e-20	1.07397e-19
TRAC	0.635385	1.63646	1.36487	1.61572e-64	3.5851e-63
TRDC	0.440174	1.58905	1.85202	3.22519e-53	3.83088e-52
TREM1	0.775777	2.51015	1.69406	1.61271e-70	5.23424e-69
TRIM67	1.80882	0.784666	-1.2049	1.37573e-34	7.06972e-34
TTK	0.648227	1.56567	1.27221	1.03073e-59	1.71982e-58
UBD	1.06133	2.29501	1.11263	1.07248e-43	8.31464e-43
VAV3	0.607176	1.55993	1.36129	1.1447e-70	3.74812e-69
WSCD2	1.72597	0.701909	-1.29805	9.88122e-52	1.09545e-50

## Sheet: Table S9
Table S9 Differentially expressed genes from TCGA based on risk score
gene	lowMean	highMean	logFC	pValue	fdr
COLEC12	2.64463	5.49985	1.05633	2.16687e-15	4.26982e-15
TRAPPC13P1	2.14049	1.06721	-1.0041	9.04235e-34	3.78756e-33
TUB	25.6324	8.72612	-1.55456	6.71593e-78	3.42896e-75
BAALC-AS1	1.40006	3.7534	1.42271	4.6198e-29	1.56578e-28
TAGLN	9.3089	31.1281	1.74153	1.30321e-31	4.96553e-31
MIR3151	1.93139	4.8194	1.31922	3.19436e-15	6.2497e-15
ITPRIPL1	0.687241	2.30505	1.74591	1.63673e-64	6.4106e-63
DPP10	4.49822	1.67422	-1.42587	2.75189e-48	2.47428e-47
TMEFF2	7.6772	3.10409	-1.30641	1.65322e-46	1.33152e-45
PPIAP31	0.402336	3.8545	3.26007	5.61475e-38	2.87083e-37
CPEB3	3.3353	1.09507	-1.60679	4.43568e-71	4.52946e-69
SH3GL3	6.20832	2.85821	-1.11909	6.25488e-34	2.64399e-33
VSIG4	25.3638	71.1859	1.48882	9.9809e-25	2.84124e-24
AHR	2.14938	6.6448	1.6283	7.45497e-37	3.61643e-36
AC098934.3	0.786808	1.79837	1.19261	6.56422e-27	2.03474e-26
IQCG	2.11976	4.58519	1.11308	5.25942e-44	3.65704e-43
LRRTM2	9.67466	4.76975	-1.0203	8.44334e-38	4.27429e-37
IGFBP7-AS1	0.942926	3.72782	1.98312	7.82902e-26	2.31918e-25
CASP8	0.584139	1.68153	1.52539	8.60917e-72	9.92554e-70
AP003469.4	5.02284	2.42423	-1.05098	4.42445e-48	3.91896e-47
UBXN10-AS1	0.544997	1.94268	1.83373	6.67071e-07	9.47204e-07
MAP3K8	1.2739	2.78302	1.1274	4.55414e-22	1.17013e-21
EYA2	2.71104	7.66961	1.50031	2.15359e-32	8.49081e-32
VSNL1	34.4307	9.7136	-1.82562	1.1536e-08	1.75839e-08
HIST1H2AE	1.45113	3.60178	1.31153	7.46898e-26	2.21482e-25
COL3A1	2.79132	64.1216	4.52179	4.45587e-58	8.95936e-57
ACCS	0.66669	1.69469	1.34594	6.14207e-44	4.24393e-43
DOC2B	3.0788	1.51657	-1.02155	3.59313e-27	1.125e-26
ATRAID	30.3171	60.6604	1.00062	1.08122e-65	4.93839e-64
LINC00689	9.9022	3.26033	-1.60273	1.37975e-24	3.90669e-24
GNG12	7.68958	27.8423	1.8563	3.29307e-73	5.15855e-71
PCDHGA3	2.045	0.455957	-2.16513	1.07714e-18	2.417e-18
PPIAP11	0.614145	2.1505	1.80802	1.46096e-43	9.90794e-43
HPSE2	8.14805	1.15968	-2.81273	1.79452e-61	5.09016e-60
LRP1B	4.9423	2.02868	-1.28464	1.88456e-58	3.93309e-57
CHD5	5.11942	1.64384	-1.63891	2.32971e-24	6.52539e-24
MS4A4A	3.71237	11.2925	1.60495	4.20438e-28	1.3648e-27
IGHV3-23	0.253395	3.10722	3.61617	5.2058e-21	1.28226e-20
AC016596.1	6.5282	13.8371	1.08378	1.79551e-24	5.05486e-24
NID2	0.922234	2.57127	1.47928	4.82308e-33	1.9605e-32
FAM81A	3.631	1.59217	-1.18937	1.79599e-21	4.52033e-21
TMEM179	9.49993	3.55291	-1.41892	7.71668e-32	2.96792e-31
NRG3	5.28809	1.92263	-1.45967	2.21881e-56	3.7762e-55
LINGO1	38.1062	17.3837	-1.13229	1.06455e-40	6.20161e-40
LRFN5	1.80751	0.611097	-1.56453	1.91661e-35	8.68457e-35
AC103974.1	3.31078	1.64442	-1.00959	3.05401e-48	2.74247e-47
AL512625.2	3.61175	1.47941	-1.28768	1.97003e-37	9.82338e-37
H2AFY2	19.9043	9.25924	-1.10412	1.11356e-45	8.47684e-45
VOPP1	11.993	45.4153	1.92098	4.47079e-35	1.99172e-34
AL161787.1	2.45725	7.87707	1.68061	6.79299e-25	1.94381e-24
LTBR	1.69176	4.2657	1.33426	4.42405e-56	7.22815e-55
NCF2	2.76693	6.12178	1.14567	2.00363e-35	9.07312e-35
EPHA2	1.47674	4.13708	1.4862	1.91766e-45	1.44061e-44
HIST1H2BK	6.73566	22.4724	1.73826	1.05707e-56	1.86336e-55
EPHB6	7.53449	3.49121	-1.10978	0.00397714	0.00471727
CACNA1E	1.95955	0.786591	-1.31684	4.24278e-29	1.44073e-28
AL023806.1	1.51925	0.687502	-1.14393	3.95912e-47	3.29642e-46
GNGT2	0.739636	1.51839	1.03765	1.54329e-35	7.03762e-35
S100A9	8.34037	64.9218	2.96052	3.48763e-42	2.19935e-41
CRABP1	0.958866	6.82824	2.83211	2.57682e-06	3.56786e-06
NRXN1	11.3078	4.26893	-1.40537	4.04493e-54	5.59249e-53
MAPK8IP2	22.8736	9.42639	-1.27891	4.12689e-53	5.31513e-52
TTPA	1.89553	0.814409	-1.21878	4.10724e-33	1.67381e-32
FAM222A	21.5882	8.69918	-1.31129	2.45912e-54	3.4602e-53
OS9	44.6496	99.1784	1.15138	2.33544e-18	5.15317e-18
MYO5A	13.3939	6.51797	-1.03908	1.1094e-42	7.17646e-42
FOSL1	0.913495	4.58034	2.32598	3.84347e-56	6.32293e-55
MAST1	9.05932	4.26212	-1.08783	1.5047e-38	7.90271e-38
SHISA9	2.97441	1.47988	-1.00712	1.90312e-11	3.22015e-11
ADGRL2	2.28349	5.87281	1.36281	1.62628e-30	5.89935e-30
IGFN1	2.45651	0.772374	-1.66924	1.68666e-36	8.04824e-36
RIPPLY2	6.84246	2.79452	-1.29191	1.50994e-55	2.35656e-54
GABRG2	9.66078	2.16063	-2.16069	4.22973e-34	1.80394e-33
EN1	0.187325	2.6516	3.82325	2.36995e-67	1.33916e-65
AC021242.3	0.714045	2.22407	1.63911	7.43825e-18	1.60509e-17
SLC15A3	2.89037	5.97559	1.04783	5.67974e-38	2.90095e-37
C8orf88	0.967304	3.06452	1.66362	4.30394e-55	6.41597e-54
ADGRA1	8.53678	3.91834	-1.12345	3.2156e-45	2.38806e-44
RPS3AP26	1.69643	9.69626	2.51492	1.2002e-23	3.26758e-23
TENT5A	1.58436	5.06105	1.67553	5.94785e-60	1.42908e-58
2021-03-08	13.1364	5.92675	-1.14826	6.96114e-65	2.81916e-63
LMO1	2.46619	5.97256	1.27607	2.06005e-10	3.35963e-10
DBF4	1.72525	3.85325	1.15927	4.26126e-42	2.67893e-41
FZD1	1.98577	5.61386	1.49929	3.34531e-60	8.21727e-59
NEUROD2	1.66692	0.71659	-1.21797	8.0615e-10	1.28381e-09
FTH1P16	1.25893	4.68412	1.89558	3.37811e-36	1.58912e-35
CPNE8	0.853381	1.98543	1.21819	4.33722e-19	9.86397e-19
HLA-DQA2	2.92008	10.3838	1.83026	4.5771e-20	1.0812e-19
ITGA7	10.8887	31.5218	1.53352	7.05671e-46	5.44723e-45
ARHGDIG	12.0011	4.90374	-1.29121	7.85467e-34	3.29878e-33
GALNT9	4.50988	1.44081	-1.64621	1.21378e-43	8.27081e-43
ISYNA1	5.1015	10.4943	1.04061	9.2086e-48	7.96408e-47
GLT1D1	2.39742	0.950085	-1.33536	9.05988e-12	1.55077e-11
CYP1B1	1.40616	4.25024	1.59579	2.7142e-05	3.5898e-05
RNU6-277P	2.52379	0.768206	-1.71602	2.0261e-44	1.43748e-43
CD163	4.37217	29.6012	2.75924	1.69099e-41	1.03001e-40
LINC00320	5.9585	2.78121	-1.09924	8.56497e-35	3.76522e-34
EEF1A1P11	2.64933	6.28259	1.24573	1.84428e-18	4.08835e-18
REEP4	4.24766	9.37742	1.14252	1.50421e-71	1.5929e-69
EYA1	6.1724	2.63031	-1.2306	2.25953e-34	9.75605e-34
KCNN1	5.40462	2.48701	-1.11978	3.13491e-34	1.34625e-33
AL450998.1	1.42662	3.84243	1.42942	1.47539e-26	4.5059e-26
GRIN1	17.724	4.14671	-2.09566	1.64087e-37	8.22504e-37
NXPH1	19.1681	8.10925	-1.24107	4.59591e-35	2.04237e-34
IGFBP6	4.25288	10.1529	1.25537	1.37874e-16	2.82789e-16
ALDH2	36.4831	15.759	-1.21106	8.53526e-66	4.00066e-64
ZMYND12	0.690376	1.90655	1.46551	3.877e-34	1.66094e-33
AC016739.1	6.0378	23.6512	1.96982	1.17522e-29	4.0898e-29
GPR17	53.3224	22.8754	-1.22095	3.70864e-38	1.91059e-37
CHCHD2	165.965	522.383	1.65423	2.11968e-47	1.7984e-46
HCP5	1.69606	6.27276	1.88691	1.1863e-45	9.01616e-45
C1QA	79.559	215.418	1.43704	5.48885e-37	2.67719e-36
MAL2	3.62242	1.03004	-1.81425	5.57602e-13	1.00069e-12
AURKA	1.20424	4.64344	1.94707	1.36167e-59	3.14482e-58
CAVIN3	0.893371	3.92313	2.13468	7.99617e-50	7.98277e-49
SSTR2	6.85219	1.48992	-2.20133	3.02074e-59	6.72655e-58
ZCCHC24	64.9172	30.5344	-1.08817	1.66141e-63	5.79306e-62
PDK3	1.31133	2.70935	1.04692	2.81936e-42	1.79136e-41
CREG2	6.49973	1.85698	-1.80742	3.49513e-11	5.86323e-11
PARVG	1.37555	2.86637	1.05921	9.71898e-35	4.25943e-34
AL117332.1	0.75832	1.79222	1.24087	4.81157e-64	1.77742e-62
TCEA3	0.798111	3.68847	2.20836	4.85002e-57	8.78783e-56
EEF1B2P3	2.04238	6.56272	1.68405	1.2143e-17	2.59719e-17
HIPK2	44.1187	21.2421	-1.05447	7.27502e-53	9.18761e-52
AC092117.1	2.45301	1.1759	-1.06079	6.80886e-37	3.30974e-36
EIF4A1P10	0.388277	2.53999	2.70967	4.02043e-38	2.06748e-37
LUZP2	17.6759	5.58403	-1.6624	5.35778e-51	5.77638e-50
VIP	1.70064	0.569483	-1.57835	1.63872e-10	2.67954e-10
AL157700.1	5.65635	2.11929	-1.41629	1.66812e-50	1.74451e-49
FAM57B	8.99093	3.30612	-1.44333	4.03355e-62	1.20888e-60
KCNC1	3.29082	1.41113	-1.22159	2.74305e-30	9.84799e-30
GRK3	4.66959	2.27897	-1.03492	5.09487e-49	4.82359e-48
FOXS1	0.922339	2.40816	1.38456	5.35545e-41	3.17551e-40
FA2H	12.3411	5.95128	-1.0522	7.57523e-26	2.24586e-25
AC044787.1	0.689889	1.97502	1.51743	1.21673e-21	3.08137e-21
CHIC2	6.91548	16.6797	1.27019	1.86237e-49	1.81242e-48
EPHB1	16.1497	7.73516	-1.062	6.4196e-45	4.67999e-44
PTTG1	2.92472	14.972	2.3559	4.74041e-61	1.2933e-59
PLCH2	2.07489	0.962002	-1.10892	6.93398e-34	2.91983e-33
HFE	0.456753	1.94332	2.08904	2.09968e-62	6.48316e-61
ANXA2P2	0.364365	6.61558	4.18241	1.34482e-75	3.37291e-73
HTATIP2	2.38551	5.79724	1.28107	4.9876e-32	1.93442e-31
AC023301.1	5.18652	2.32134	-1.15981	1.44438e-36	6.90597e-36
SMIM10	2.48764	5.53747	1.15445	1.85196e-40	1.06542e-39
CKS2	12.1927	41.2947	1.75994	1.67691e-51	1.89211e-50
SERTAD1	4.72406	11.4917	1.28249	2.95378e-52	3.55448e-51
LGR6	0.529049	4.27154	3.01328	3.40528e-37	1.67753e-36
OLFM3	1.57404	0.474314	-1.73056	8.61044e-11	1.42421e-10
ZFP36	37.5344	75.5269	1.00878	8.22318e-24	2.25251e-23
SLC35G2	2.29118	5.12091	1.16031	6.92615e-41	4.07978e-40
TMEM37	1.10988	3.40187	1.61592	1.70937e-49	1.66806e-48
TNK2	39.2917	14.3283	-1.45536	3.9161e-61	1.07456e-59
BZW1P2	0.420029	2.01203	2.26009	2.74262e-37	1.35623e-36
AC068643.1	2.04417	0.886966	-1.20456	7.49083e-31	2.76359e-30
HMX1	4.8685	2.34333	-1.05492	6.49698e-34	2.74308e-33
GBP2	5.13679	13.4101	1.38438	3.32861e-34	1.42772e-33
IGHG4	0.317301	4.86707	3.93913	3.50979e-20	8.32658e-20
C3	48.4829	132.771	1.4534	2.88694e-37	1.42611e-36
HBA1	0.845777	4.4273	2.38808	4.82741e-26	1.44137e-25
ATP5F1EP2	0.769116	3.32512	2.11213	4.60227e-45	3.38796e-44
SDC1	1.02301	6.45235	2.65701	2.76957e-59	6.19622e-58
LINC02593	2.59754	0.904084	-1.52261	3.24037e-51	3.54704e-50
SLC27A3	1.85886	6.1064	1.71591	2.34479e-63	8.00027e-62
PLIN1	1.82559	0.855996	-1.09268	5.44907e-29	1.84204e-28
KIF20A	0.749324	4.08057	2.44511	5.23109e-59	1.14174e-57
FTH1P10	0.300266	2.7254	3.18216	1.90816e-38	9.9777e-38
HOXD8	1.35923	2.81398	1.04982	3.14371e-16	6.38298e-16
PRSS23	1.69324	4.96863	1.55306	7.12764e-44	4.91306e-43
FBLN1	3.04602	11.0215	1.85532	1.6875e-32	6.68452e-32
HMGN2P5	1.70294	22.7415	3.73922	1.64305e-49	1.60554e-48
CFAP300	0.847155	1.78839	1.07797	3.41512e-06	4.69854e-06
PDE8B	14.5394	7.23509	-1.00688	3.2432e-47	2.72094e-46
PABPC5	2.55328	1.20835	-1.07931	4.10989e-39	2.22136e-38
CHST8	1.59999	4.68333	1.54947	0.0388046	0.0431075
DTX3L	4.75154	10.218	1.10465	1.03383e-48	9.59096e-48
KHNYN	1.42582	3.42001	1.2622	5.18257e-52	6.09795e-51
AL513217.1	2.04131	0.574279	-1.82967	1.67348e-43	1.13009e-42
C1QTNF1	8.12333	16.9946	1.06493	2.29438e-15	4.51922e-15
RPL23AP42	4.09406	12.8148	1.64621	3.20513e-26	9.64237e-26
SMPD3	4.15298	1.63022	-1.34908	1.11824e-48	1.03405e-47
GAD2	3.2957	1.11633	-1.56182	2.29874e-10	3.74079e-10
HIST1H4H	1.49219	3.70886	1.31354	1.82619e-18	4.04952e-18
MEIS3P1	1.30319	3.28442	1.3336	1.12385e-35	5.1661e-35
TM4SF1	4.22194	13.4399	1.67054	1.49808e-49	1.46689e-48
TXLNB	0.369651	1.91787	2.37527	9.84677e-52	1.13068e-50
PAK3	4.45265	1.56593	-1.50764	5.52189e-45	4.03377e-44
TRIM21	4.48861	10.3296	1.20244	3.95863e-55	5.91354e-54
AC147651.3	0.566487	2.62037	2.20965	1.06318e-66	5.58794e-65
AL355974.2	5.20849	29.1997	2.48702	6.37218e-58	1.25998e-56
EMP3	3.07572	52.7458	4.10006	2.21479e-82	5.27711e-79
PHF24	6.77788	2.43934	-1.47434	7.67465e-11	1.27208e-10
RUNX1	0.70098	2.58445	1.88241	7.89569e-54	1.07094e-52
AL445524.1	0.694563	1.7432	1.32756	1.6289e-71	1.71227e-69
ITGA1	0.831137	2.02912	1.2877	8.12959e-39	4.32368e-38
C1orf54	5.70215	14.473	1.34378	1.67991e-58	3.52658e-57
PLEKHM3	1.36116	0.639041	-1.09086	5.01768e-31	1.86658e-30
CENPA	0.489665	3.16374	2.69176	6.05715e-63	1.96356e-61
LINC00672	12.2622	4.065	-1.59289	2.58439e-63	8.77586e-62
SLC1A5	4.20174	8.65422	1.04242	6.15132e-36	2.85796e-35
NEFH	7.04258	2.47555	-1.50835	3.19774e-10	5.17312e-10
VWA1	7.84492	17.121	1.12594	8.79879e-44	6.03587e-43
ZIC1	4.24825	8.50989	1.00227	2.53295e-22	6.56355e-22
TGFB1I1	2.38783	6.19996	1.37656	1.61345e-50	1.68981e-49
CXXC4	8.17568	4.04209	-1.01624	4.48802e-45	3.30555e-44
RGS1	12.9061	27.1739	1.07417	1.48167e-19	3.43752e-19
AC099560.2	1.2309	8.3214	2.75711	1.51103e-26	4.61082e-26
UBL5P2	0.451693	2.32906	2.36633	3.82777e-26	1.14697e-25
CEP135	0.668448	1.48998	1.1564	3.13875e-53	4.08666e-52
SNRPEP2	1.39998	3.29691	1.23571	2.53554e-15	4.98119e-15
IGHG2	1.17645	8.48887	2.85113	1.17432e-25	3.45931e-25
DOCK3	7.85734	3.59351	-1.12865	6.25531e-46	4.84431e-45
ZMYND11	36.0901	17.627	-1.03382	3.86302e-76	1.12706e-73
SLC26A2	1.5797	3.23965	1.03619	9.43342e-49	8.77995e-48
TFPI	1.08098	2.95373	1.45019	1.73431e-35	7.8785e-35
CPLX1	22.904	8.39557	-1.4479	1.40421e-36	6.72067e-36
BRCA1	1.10166	2.24024	1.02397	5.69604e-49	5.37495e-48
C2orf27A	6.72336	2.83378	-1.24645	2.23193e-47	1.88914e-46
PRKCB	10.7832	3.59826	-1.58341	4.57061e-35	2.03239e-34
CCZ1	1.0002	2.05645	1.03986	1.49554e-51	1.69955e-50
AC104985.1	1.3673	0.65718	-1.05697	1.84314e-37	9.2131e-37
SLC6A7	1.86131	0.472216	-1.9788	4.87167e-10	7.82005e-10
SDHAF3	4.16591	8.72228	1.06607	3.87267e-32	1.51143e-31
CENPH	2.47118	6.02292	1.28527	1.60689e-45	1.21224e-44
IGLV2-11	0.128314	2.40559	4.22863	1.10679e-22	2.90805e-22
TEAD2	1.8885	9.02862	2.25726	5.92736e-73	8.38985e-71
AL645608.6	2.74446	1.11828	-1.29525	1.18431e-39	6.54969e-39
BST2	27.1769	96.2095	1.8238	1.41168e-49	1.38514e-48
IGKV3-20	0.642277	8.98791	3.80672	9.53309e-22	2.425e-21
FES	1.8125	4.14806	1.19445	8.25192e-57	1.47831e-55
OMG	26.5412	11.7966	-1.16986	9.37762e-61	2.46438e-59
PCOLCE2	1.1874	2.98978	1.33223	3.99237e-12	6.92825e-12
TES	0.701891	1.99694	1.50847	1.64571e-54	2.34333e-53
FEZF2	1.76844	0.769131	-1.20117	1.82583e-20	4.38469e-20
AC087241.1	2.15587	1.05762	-1.02745	7.25732e-34	3.05149e-33
CAVIN1	12.8544	47.1334	1.87449	7.41705e-61	1.96724e-59
CCL2	9.31658	35.1773	1.91677	1.34475e-31	5.11699e-31
AL122019.1	3.19367	0.472624	-2.75645	4.11853e-50	4.19961e-49
RN7SL4P	0.560129	2.55709	2.19067	2.04798e-26	6.22404e-26
LTBP2	1.06	2.94161	1.47255	1.97689e-29	6.81002e-29
PROM1	1.24967	3.74593	1.58378	1.0069e-20	2.44806e-20
PTN	200.007	452.132	1.1767	7.63608e-32	2.93771e-31
RPS27AP11	0.620786	1.53045	1.30179	1.26459e-21	3.20145e-21
PACSIN1	20.8317	5.66315	-1.8791	1.59982e-16	3.27524e-16
GLRX	2.13665	5.99347	1.48804	1.85813e-57	3.54184e-56
AC008026.1	0.867538	2.62145	1.59536	2.56403e-26	7.75118e-26
CACNA2D2	2.31538	1.0296	-1.16917	1.12689e-51	1.2888e-50
OSCAR	1.44489	3.51142	1.2811	4.53416e-40	2.55098e-39
ECM1	2.82068	6.31142	1.16192	2.15619e-33	8.91667e-33
FABP5P7	0.11633	4.33591	5.22004	2.6894e-65	1.15113e-63
COL1A1	2.07451	46.9171	4.49927	2.89121e-60	7.17582e-59
RGS9	6.39307	2.95299	-1.11433	3.6332e-30	1.30046e-29
ARSD	1.45636	5.10439	1.80937	2.93241e-62	8.90058e-61
SLC2A4RG	6.83877	17.914	1.38928	2.14163e-72	2.83488e-70
GIMAP2	2.49323	6.32747	1.34362	2.63209e-55	4.01583e-54
SORCS3	5.30768	2.50223	-1.08487	1.14936e-45	8.74469e-45
RASGRF2	2.7265	1.08288	-1.33217	7.9778e-26	2.36179e-25
OTUD7A	1.98652	0.845449	-1.23245	8.36958e-57	1.49564e-55
CPQ	3.73835	10.9381	1.54889	3.38616e-56	5.61583e-55
SHC1	7.14434	19.001	1.4112	6.85214e-64	2.48625e-62
TIMELESS	3.41166	7.53844	1.14379	2.65299e-42	1.68715e-41
IGLV2-14	0.347485	4.52173	3.70185	1.65147e-24	4.66036e-24
CBX7	10.1385	4.68476	-1.1138	9.21102e-51	9.77585e-50
FXYD6	147.836	73.3656	-1.01082	1.69268e-52	2.07357e-51
MOXD1	1.32161	13.2859	3.32953	9.71479e-52	1.11642e-50
AC131235.1	1.01535	4.54748	2.16309	3.20431e-21	7.9626e-21
DUSP9	2.57686	0.795221	-1.69619	1.51036e-48	1.37793e-47
LINC01116	0.673447	4.24911	2.65753	1.36271e-17	2.90766e-17
CHPF2	8.47029	17.0539	1.00962	4.66679e-67	2.59597e-65
KIF9	1.01935	2.04377	1.00359	4.60395e-53	5.90297e-52
NNAT	21.4569	67.0855	1.64456	1.67369e-06	2.33458e-06
FREM3	1.62938	0.686024	-1.248	2.07945e-36	9.8862e-36
GRIN2A	2.2318	0.907609	-1.29806	1.48422e-12	2.62377e-12
ATF5	6.16559	14.6043	1.24408	2.44897e-59	5.54842e-58
COPZ2	5.12962	11.1956	1.126	1.70797e-29	5.90214e-29
FHL3	7.74447	17.3381	1.16271	2.19721e-64	8.42125e-63
TPTE2P1	1.71395	0.572841	-1.58112	1.22987e-54	1.7724e-53
RPL35P5	1.31578	5.87705	2.15917	7.24008e-33	2.91808e-32
BGN	30.0555	116.602	1.9559	1.2495e-63	4.41058e-62
AC114491.1	0.982002	8.81103	3.16551	3.20897e-35	1.43945e-34
ZC3H12A	0.827251	1.78636	1.11063	4.01963e-36	1.88162e-35
AC074286.1	1.57351	0.294622	-2.41705	4.46388e-73	6.57894e-71
PDE2A	13.6882	3.94322	-1.79549	1.69206e-61	4.8283e-60
SCG3	218.894	61.8216	-1.82405	6.5394e-69	4.62808e-67
CSDC2	32.8608	8.91985	-1.88128	8.2416e-58	1.60959e-56
SRP9P1	1.17022	4.75732	2.02337	8.15999e-30	2.86627e-29
TCTEX1D1	0.433217	4.25198	3.29497	2.35836e-50	2.43782e-49
MT1M	7.10574	25.792	1.85987	1.41134e-41	8.6298e-41
MAOB	26.6857	89.654	1.7483	3.72126e-39	2.01588e-38
HSPA7	0.682062	3.60363	2.40148	1.99954e-59	4.56636e-58
TNFSF10	2.13775	4.59166	1.10293	2.00377e-24	5.62788e-24
CCR5	0.498025	1.81309	1.86416	3.66876e-49	3.50593e-48
AC021739.2	11.2261	4.77694	-1.2327	2.59491e-31	9.76232e-31
RPS2P5	24.2291	92.2574	1.92892	7.9303e-35	3.49158e-34
NEUROD6	1.91089	0.352133	-2.44005	1.18379e-15	2.35473e-15
SLIT1	34.3625	12.6091	-1.44637	2.63397e-46	2.08848e-45
CPNE6	4.577	2.17364	-1.07429	1.51946e-10	2.48737e-10
LMNA	11.603	23.3189	1.00701	8.83575e-49	8.22905e-48
GAS2L3	0.33586	1.97521	2.55607	2.76606e-68	1.7893e-66
SEMA3D	2.26483	0.848781	-1.41594	5.77761e-40	3.24036e-39
REM1	2.40393	1.11224	-1.11192	9.78886e-07	1.37982e-06
AC093673.1	7.82134	24.9242	1.67206	5.88486e-70	4.80743e-68
AC124312.5	4.10696	1.80026	-1.18986	2.5729e-53	3.36888e-52
BEST3	7.07978	3.33785	-1.08478	1.0794e-31	4.12155e-31
OLIG2	125.787	59.2177	-1.08688	3.33001e-39	1.80736e-38
CNN3	116.555	264.453	1.182	4.43716e-61	1.2152e-59
STC1	0.320227	3.02584	3.24017	7.86494e-50	7.86274e-49
TYMS	4.61612	18.635	2.01326	4.89041e-58	9.73723e-57
IFITM3	66.0829	220.992	1.74165	1.6152e-56	2.79214e-55
MXRA7	6.30779	13.2126	1.0667	1.60776e-36	7.67942e-36
HCST	4.16957	8.50725	1.02879	5.35212e-30	1.90097e-29
NEAT1	4.23767	9.52835	1.16895	1.42007e-26	4.33883e-26
LYPD6	1.31209	2.8861	1.13725	4.61561e-26	1.37957e-25
AURKB	1.43691	6.09904	2.08562	2.91033e-51	3.19801e-50
CRTAC1	25.4421	5.68429	-2.16217	2.16938e-71	2.24736e-69
HLA-B	140.033	381.558	1.44614	2.12049e-48	1.91622e-47
EFNB1	5.34645	10.7968	1.01396	1.57683e-60	4.04711e-59
PQLC3	2.8493	7.03995	1.30496	7.73678e-62	2.27115e-60
AL049873.1	0.801124	4.76609	2.57271	2.17429e-25	6.33972e-25
RGS7	6.40867	2.44762	-1.38864	2.88323e-29	9.8515e-29
FABP7	21.7007	106.884	2.30024	2.26387e-43	1.51377e-42
CAMSAP3	4.26512	1.6191	-1.39739	4.45329e-48	3.94206e-47
SECTM1	0.811677	4.15911	2.3573	3.67385e-53	4.75306e-52
TMEM106C	7.87896	24.6074	1.64301	1.28281e-70	1.16809e-68
KCNH8	2.66761	1.27288	-1.06745	5.59403e-31	2.0772e-30
FSTL5	3.35537	0.475235	-2.81976	7.88084e-62	2.3087e-60
DLL3	113.41	37.1621	-1.60964	6.12706e-43	4.01616e-42
TENT5B	0.406579	2.12298	2.38448	4.84508e-55	7.20014e-54
GABRB1	2.17051	0.996829	-1.12262	6.19607e-27	1.92312e-26
GAREM2	18.5382	8.76015	-1.08147	1.50053e-48	1.36983e-47
LINC02283	25.3736	10.5342	-1.26825	3.96143e-48	3.51755e-47
EIF4HP1	0.704761	2.50102	1.82731	1.4532e-29	5.03392e-29
MS4A6A	3.60736	13.9001	1.94609	2.06715e-46	1.6491e-45
MIR210HG	1.01233	2.70436	1.4176	6.53156e-25	1.87125e-24
TLR1	1.12394	2.78239	1.30775	3.03018e-41	1.81633e-40
RPS2P46	3.54405	10.697	1.59373	9.88047e-35	4.32622e-34
CDH22	3.81685	1.51309	-1.33488	5.83301e-39	3.12786e-38
SMC4	1.30544	4.11135	1.65508	7.21321e-57	1.29711e-55
SH3BGR	9.51708	19.6455	1.04561	7.84886e-22	2.0012e-21
AC073325.2	0.62036	2.08048	1.74574	4.89454e-27	1.52512e-26
SPAG4	0.320352	2.01709	2.65455	1.66769e-62	5.20552e-61
LRRC61	0.950697	3.10807	1.70896	2.12978e-23	5.74478e-23
LINC00641	14.3219	5.66878	-1.33711	1.01972e-70	9.54138e-69
CAV1	7.61895	23.6543	1.63444	1.71745e-39	9.43605e-39
IGHA2	0.24063	3.01568	3.64759	1.71059e-23	4.63332e-23
TAP1	11.5082	27.2996	1.24621	5.7887e-41	3.4253e-40
MIR22HG	2.29283	5.00094	1.12507	1.19886e-43	8.17308e-43
MYL12A	9.34236	34.2664	1.87493	8.45212e-75	1.85895e-72
RAB27B	2.69577	1.2883	-1.06523	2.12896e-31	8.04748e-31
MIR616	0.644609	1.85063	1.52152	4.04079e-11	6.75718e-11
TPT1P4	0.593887	3.81611	2.68384	5.61539e-46	4.35581e-45
TNFRSF14	1.55392	4.46769	1.52362	1.19152e-64	4.7055e-63
AC034102.1	0.561904	2.36084	2.07091	1.47142e-48	1.34412e-47
PPP1R1A	6.75911	3.14921	-1.10185	1.73738e-37	8.6936e-37
MSN	19.0614	83.7543	2.13551	1.29292e-71	1.38974e-69
FAM20A	0.336218	2.23268	2.73131	6.60407e-58	1.29865e-56
AC107464.3	0.910964	1.93104	1.08391	1.25113e-26	3.83e-26
RNASE6	9.69446	20.4648	1.07791	4.38516e-31	1.63767e-30
GDA	4.45386	1.53133	-1.54027	4.32938e-07	6.1868e-07
MCM8	0.974444	1.97608	1.01999	3.41995e-46	2.69376e-45
ORC1	0.508977	2.01038	1.98179	8.19083e-60	1.95486e-58
OCIAD2	1.88372	19.8083	3.39445	3.04322e-62	9.21734e-61
2021-03-04	3.98783	1.04224	-1.93591	1.66858e-30	6.04816e-30
DPY19L1	8.62025	23.8964	1.47099	1.06486e-65	4.87924e-64
NKG7	0.721456	2.69078	1.89904	9.04904e-53	1.13379e-51
ZBTB42	0.897342	2.44692	1.44724	6.28657e-56	1.01781e-54
SELENOF	42.6256	92.3698	1.1157	8.13823e-68	4.97197e-66
CRYM	6.15245	2.85377	-1.10829	1.04991e-05	1.41107e-05
SMIM10L2B	5.06801	2.0304	-1.31966	4.87253e-28	1.57882e-27
DLGAP1	10.7703	3.34066	-1.68886	5.38653e-64	1.97451e-62
TEAD4	1.14617	4.49476	1.97142	2.24863e-48	2.02944e-47
AL391834.2	5.26081	2.46967	-1.09097	1.27036e-56	2.21477e-55
HEBP2	1.39082	2.94095	1.08035	1.75089e-63	6.07541e-62
EHD3	17.4227	8.47566	-1.03957	3.02145e-47	2.53788e-46
CAPS	4.64454	10.9664	1.23949	3.00483e-20	7.14996e-20
AL450311.2	2.20022	0.981949	-1.16393	4.46519e-26	1.33545e-25
MT-TF	19.7679	6.00805	-1.71819	4.40596e-40	2.48276e-39
LOXL1	0.452991	4.367	3.26909	3.23433e-69	2.3834e-67
HMGN5	11.9384	5.69886	-1.06686	4.32922e-53	5.55571e-52
HLA-DMA	11.6255	32.5049	1.48336	7.28847e-50	7.29664e-49
ZWINT	3.9129	8.39996	1.10214	2.26318e-33	9.3456e-33
SHOX2	0.110827	2.92109	4.72012	7.05901e-74	1.26144e-71
RPL15P3	4.5831	12.7453	1.47557	7.3851e-23	1.95441e-22
PLAUR	1.00442	6.19657	2.62511	3.35341e-72	4.35821e-70
DUSP23	6.85967	16.3239	1.25077	3.31282e-46	2.61225e-45
ITGAL	1.11122	2.39675	1.10894	9.45238e-33	3.78731e-32
INAFM1	7.12603	17.2229	1.27315	1.59212e-53	2.13118e-52
CCL3L1	10.413	4.67558	-1.15516	3.0367e-08	4.5506e-08
ANPEP	0.554599	2.56393	2.20884	3.08616e-39	1.67819e-38
CLIC1	15.807	97.7894	2.62911	4.08638e-80	4.57023e-77
ANKRD45	0.655611	1.57955	1.2686	4.07965e-20	9.65448e-20
EXO1	0.466207	1.97833	2.08524	2.36094e-49	2.28982e-48
CRHR1	1.60504	0.656458	-1.28984	3.11036e-44	2.18935e-43
AC126407.1	2.66538	1.02748	-1.37522	8.16108e-37	3.9536e-36
UQCRHL	1.42366	3.68309	1.37131	7.9303e-35	3.49158e-34
AC021739.5	3.32158	1.38144	-1.2657	1.10016e-30	4.02248e-30
AC092681.1	2.26868	0.891772	-1.34711	1.69885e-40	9.78909e-40
NRP1	2.51518	6.44697	1.35796	6.96851e-43	4.55518e-42
NEGR1	3.83382	1.33051	-1.52681	1.4398e-44	1.02968e-43
CLSTN2	6.41	2.95108	-1.11908	4.4184e-32	1.72066e-31
CNPY4	7.67046	15.359	1.0017	7.35813e-68	4.55376e-66
FAM84B	28.2645	11.5012	-1.2972	1.58307e-43	1.07055e-42
MT1XP1	2.75188	5.58946	1.02229	5.35319e-16	1.07803e-15
CENPK	0.441238	2.15934	2.29096	1.08734e-59	2.54413e-58
REXO2	4.47784	9.1792	1.03556	2.37494e-74	4.58813e-72
SNRPE	25.3729	53.6264	1.07966	2.87471e-13	5.21138e-13
NDRG2	264.943	106.384	-1.31639	8.85922e-63	2.8461e-61
WSCD2	2.11176	0.46064	-2.19674	1.04691e-38	5.53706e-38
CBLN2	1.99442	0.457937	-2.12275	1.4425e-40	8.34897e-40
XKR8	1.32445	5.38725	2.02416	6.03991e-61	1.62611e-59
SMIM18	6.14534	2.23871	-1.45683	1.07882e-45	8.22992e-45
APOC2	0.642624	2.33354	1.86047	7.67044e-52	8.89348e-51
TMSB4XP4	0.847173	10.694	3.658	2.09031e-68	1.38991e-66
ATP2B3	2.7644	0.667061	-2.05107	6.35754e-34	2.6858e-33
NAP1L3	45.8786	17.2006	-1.41536	2.9812e-74	5.60779e-72
DGCR10	1.79294	0.523287	-1.77665	1.61821e-52	1.98916e-51
RAB6B	43.3724	21.1511	-1.03605	1.40566e-48	1.28733e-47
SLC32A1	3.9216	1.50308	-1.38352	8.12937e-10	1.29419e-09
PLA2G5	1.23059	10.3599	3.07358	3.81113e-45	2.82154e-44
RPS3AP47	0.809574	2.12045	1.38913	5.00439e-23	1.33128e-22
FTH1P2	1.52818	8.82772	2.53023	1.1015e-36	5.3056e-36
CHRNB2	6.23669	2.42504	-1.36277	1.52623e-35	6.96203e-35
ADGRB3	11.8638	4.86105	-1.28722	2.40545e-64	9.17022e-63
FZD6	1.0836	3.47359	1.68059	1.09262e-45	8.33072e-45
RNY1	0.816141	1.93612	1.24628	5.82585e-08	8.61731e-08
RPL13AP25	4.76918	10.3331	1.11546	1.0879e-25	3.21203e-25
IFI44	7.26424	21.59	1.57148	1.61144e-57	3.08396e-56
ANGPTL2	68.8244	29.9197	-1.20183	1.49741e-37	7.51648e-37
BCYRN1	2.67852	1.1153	-1.264	2.59556e-25	7.54804e-25
TPI1P1	1.27223	8.26618	2.69986	4.34905e-35	1.93809e-34
S100A13	7.71942	21.2211	1.45894	1.60377e-38	8.41685e-38
MYO5C	0.690577	1.66212	1.26715	8.04721e-16	1.61102e-15
CHST6	1.833	5.23974	1.51529	3.71599e-41	2.21904e-40
CALHM6	1.26085	5.47215	2.11771	4.46564e-52	5.2761e-51
FGF12	10.3448	4.01372	-1.36589	7.26939e-54	9.86925e-53
TYROBP	43.6392	111.002	1.34689	2.41948e-40	1.383e-39
ETNK2	2.68826	7.17033	1.41537	8.31429e-16	1.66332e-15
AC023421.1	1.88873	0.226784	-3.05802	7.48558e-41	4.40205e-40
AL080243.2	1.22572	5.00665	2.03021	1.15105e-32	4.60034e-32
ITGA3	2.8558	10.3287	1.85469	1.78517e-41	1.08645e-40
AC027309.2	2.85554	11.5546	2.01663	2.39189e-37	1.18649e-36
FKBP10	16.2021	46.1167	1.50911	1.93626e-67	1.12068e-65
CARMIL3	3.5471	1.72906	-1.03665	1.56162e-44	1.11402e-43
SLC17A7	31.0126	11.1954	-1.46995	2.53134e-11	4.26695e-11
FGL2	3.01051	7.272	1.27234	1.66051e-38	8.71146e-38
CRABP2	3.13989	12.5905	2.00355	6.23447e-30	2.20559e-29
RPL39L	1.45296	6.06699	2.06199	3.26268e-35	1.46217e-34
IRF7	3.73919	9.20572	1.29981	3.59496e-47	3.00723e-46
PTX3	0.782987	15.3592	4.29397	2.70163e-72	3.54335e-70
PARD3-AS1	1.69428	0.841548	-1.00956	1.38086e-20	3.33575e-20
TFCP2L1	0.612589	2.13668	1.80238	6.26189e-16	1.25748e-15
SOX8	212.922	65.8561	-1.69293	6.73369e-59	1.45635e-57
HSPB6	9.10274	30.2702	1.73353	1.67927e-50	1.75489e-49
DNALI1	6.40395	15.6434	1.28852	4.97639e-52	5.86017e-51
PCSK2	6.33649	2.75879	-1.19965	6.33031e-29	2.13489e-28
POLR2F	1.46287	0.622294	-1.23314	4.20031e-48	3.72735e-47
HIST1H4I	1.54902	3.31729	1.09865	8.99313e-40	4.99672e-39
PCDH7	5.35392	2.01409	-1.41047	4.08898e-58	8.29164e-57
DKK1	0.454115	4.08184	3.16809	3.52093e-08	5.26079e-08
GAPDHP1	5.5106	17.443	1.66236	6.53237e-34	2.75721e-33
TRIP13	0.992639	3.21242	1.69432	6.47818e-53	8.21758e-52
TUBB6	3.41578	15.8035	2.20996	1.01527e-66	5.37565e-65
CXCL8	1.30893	19.3962	3.88931	6.43874e-26	1.91448e-25
CLEC2L	2.56891	0.897971	-1.51642	9.31419e-15	1.78708e-14
RPL24P2	1.49021	2.99471	1.0069	2.644e-19	6.07207e-19
SERTAD3	3.76581	7.72124	1.03587	4.0329e-57	7.41058e-56
FHOD1	2.08498	4.27166	1.03476	9.24129e-57	1.6432e-55
SWAP70	3.08784	7.37966	1.25695	1.73335e-56	2.98553e-55
AC009902.3	0.697251	2.09898	1.58994	2.93438e-28	9.61053e-28
GABBR2	25.6154	10.6851	-1.26141	4.20398e-36	1.96662e-35
ZMYND10	1.02738	4.41497	2.10344	1.35598e-28	4.50607e-28
RPL10AP6	1.58885	5.50161	1.79187	2.7575e-25	8.00432e-25
LATS2	0.966146	2.84416	1.55769	1.00512e-63	3.57444e-62
MAPT	42.4733	17.6641	-1.26574	2.66912e-79	2.0083e-76
LYZ	3.67626	21.7765	2.56646	3.98419e-46	3.11928e-45
JPH3	13.7861	3.49409	-1.98023	9.68091e-64	3.45996e-62
PRR36	14.055	6.34587	-1.1472	1.55189e-44	1.10763e-43
CTSK	4.67616	14.5525	1.63787	6.43266e-36	2.9877e-35
AL133415.1	0.223817	3.77535	4.07622	1.23776e-71	1.34054e-69
SOX6	7.13897	3.14093	-1.18453	6.12138e-48	5.37538e-47
SASH3	4.66148	10.8826	1.22316	2.94269e-40	1.67604e-39
RTN1	70.4099	25.7686	-1.45017	6.60407e-58	1.29865e-56
HIP1R	44.1829	17.1007	-1.36943	1.80784e-46	1.44627e-45
AL122020.1	0.556772	3.33746	2.58359	1.33774e-31	5.09437e-31
GPIHBP1	8.32919	4.14095	-1.00821	1.00999e-34	4.41961e-34
ATP8A1	11.2221	3.88429	-1.53062	5.29861e-65	2.19562e-63
2021-03-02	3.34609	6.95386	1.05534	1.11807e-26	3.43151e-26
TMEM176B	14.774	55.1655	1.90071	1.77809e-48	1.61497e-47
STXBP5L	1.74148	0.718346	-1.27757	1.63337e-19	3.78577e-19
MRVI1	13.834	5.77451	-1.26045	5.54022e-51	5.96858e-50
C14orf132	38.1985	15.7238	-1.28057	6.69328e-61	1.78521e-59
CD93	2.87103	9.87253	1.78185	1.18525e-47	1.02136e-46
GRAMD1B	9.21968	3.67404	-1.32735	2.46372e-61	6.86576e-60
KIAA1549L	6.47556	2.64752	-1.29036	1.56056e-50	1.63682e-49
ZFR2	1.60452	0.582867	-1.4609	2.14676e-14	4.06384e-14
NDUFA4L2	6.0528	21.4852	1.82767	1.76978e-38	9.27447e-38
DUSP6	6.21718	17.0249	1.45332	2.16191e-45	1.61815e-44
PHYHIP	29.6842	9.921	-1.58114	2.23853e-20	5.36048e-20
TSPO	20.1053	44.3717	1.14207	3.01629e-50	3.09776e-49
GSX2	0.142349	2.23151	3.97052	4.28906e-50	4.35796e-49
CD74	193.017	619.6	1.68261	9.82015e-53	1.22718e-51
SMYD2	3.4005	8.21825	1.27308	2.90639e-42	1.8442e-41
B3GNT5	0.69425	2.36966	1.77115	4.97334e-59	1.0888e-57
ALDH1L2	3.28246	1.61696	-1.02149	6.93739e-33	2.79766e-32
ARHGDIB	27.4061	62.1021	1.18014	6.08179e-48	5.3439e-47
DOC2A	2.95001	1.30298	-1.1789	1.30245e-07	1.90154e-07
CA3	0.404234	17.4937	5.4355	4.71651e-80	4.81623e-77
RNF135	1.96363	5.76004	1.55256	5.19868e-71	5.23383e-69
CNTN3	3.49307	1.00546	-1.79664	5.25304e-47	4.34592e-46
CENPV	5.11475	11.9792	1.22779	1.19377e-15	2.37358e-15
WIPF3	1.85095	3.97725	1.10351	1.6591e-20	3.99502e-20
ADCYAP1R1	141.922	61.7963	-1.1995	2.71969e-41	1.63708e-40
TPT1P9	0.694124	6.23233	3.16651	4.57085e-31	1.70391e-30
RARRES3	22.4473	50.1498	1.1597	3.08279e-28	1.00781e-27
LPAR6	3.29884	8.049	1.28685	4.96091e-58	9.86386e-57
CA10	13.8154	4.60415	-1.58528	1.04362e-42	6.76015e-42
DGKI	2.6169	1.16267	-1.17041	4.05696e-51	4.41051e-50
ST8SIA4	1.11172	3.23868	1.54261	1.44262e-54	2.06857e-53
NTRK2	104.771	48.4046	-1.11403	1.24594e-42	8.04154e-42
SAT1	54.0227	134.008	1.31068	3.24271e-54	4.52271e-53
SRRM4	2.34419	1.1451	-1.03361	2.27073e-32	8.94032e-32
AC083864.2	2.74035	1.01914	-1.427	2.10182e-37	1.04623e-36
IGFLR1	0.808181	1.79144	1.14837	1.6422e-55	2.55184e-54
AC120036.4	3.8478	1.53027	-1.33025	2.5168e-79	1.9989e-76
ALDH1L1-AS2	1.68626	3.71931	1.14121	1.63893e-12	2.89191e-12
PKMYT1	1.30508	2.8308	1.11707	1.22995e-29	4.27301e-29
AC009902.2	0.787524	2.94883	1.90475	1.20739e-35	5.53945e-35
AC079250.1	0.889719	3.71629	2.06244	3.8533e-25	1.11354e-24
MKX	2.55787	0.90372	-1.501	2.68997e-43	1.79031e-42
CNIH3	2.31037	4.94829	1.0988	3.86063e-17	8.10687e-17
FAM181A	2.19409	8.84611	2.01142	6.26294e-52	7.30898e-51
GRP	2.80361	0.543633	-2.36658	0.000414226	0.000517819
EFEMP2	3.31787	17.5284	2.40137	3.1816e-68	2.04884e-66
PDGFD	0.709626	3.34011	2.23476	1.17882e-45	8.96404e-45
SLC29A1	8.01915	25.3713	1.66168	1.19933e-40	6.96412e-40
AL731533.2	2.73906	1.06831	-1.35835	2.58655e-55	3.95056e-54
DEPDC1B	0.480707	1.89594	1.97968	5.76733e-51	6.2039e-50
LRRC4	17.1292	8.42881	-1.02306	5.04462e-54	6.9211e-53
SLC2A3	4.8178	9.70275	1.01002	8.30403e-20	1.9471e-19
AL162151.2	3.52585	12.7472	1.85414	2.50004e-22	6.48062e-22
MT1E	30.3129	70.9356	1.22658	6.42755e-30	2.27109e-29
CHCHD2P6	1.0794	7.45446	2.78788	1.96089e-48	1.77648e-47
AC092718.4	2.38873	6.16374	1.36756	1.56342e-58	3.28685e-57
MYH7	8.47921	2.55629	-1.72988	2.76135e-39	1.50329e-38
WWTR1	6.79653	17.7174	1.3823	7.84619e-45	5.6651e-44
ADCY2	12.868	6.19215	-1.05527	1.30722e-43	8.89058e-43
RPL7P38	2.19888	1.04819	-1.06887	6.35754e-34	2.6858e-33
FUT9	5.92359	1.97063	-1.58782	1.21741e-67	7.19175e-66
AC124798.1	2.11921	0.944763	-1.1655	7.05975e-31	2.60859e-30
MGST2	3.05329	6.42657	1.07368	2.45248e-57	4.62542e-56
SNAP25	124.69	38.2027	-1.7066	2.60211e-21	6.49551e-21
GABRA1	6.82412	1.66561	-2.03459	1.74888e-16	3.57785e-16
PTMAP2	1.3992	8.08077	2.52989	1.46704e-44	1.04759e-43
IGLV1-51	0.89423	3.65557	2.03138	7.5938e-06	1.02736e-05
AC138207.3	3.18281	6.45901	1.02101	1.05671e-29	3.68817e-29
BICDL1	1.30537	0.641721	-1.02444	4.78868e-12	8.28801e-12
RASGRF1	5.21949	1.33875	-1.96302	1.54676e-51	1.75496e-50
COL4A1	6.68158	48.0826	2.84725	2.53693e-69	1.87917e-67
PNPLA4	1.69698	4.61052	1.44196	2.89808e-33	1.18781e-32
FAIM2	81.5692	29.4792	-1.46833	9.22075e-69	6.49359e-67
GRIA2	28.7912	10.0625	-1.51664	3.65118e-60	8.90739e-59
CACNA2D3	2.74452	0.915612	-1.58374	8.22461e-36	3.80145e-35
DAAM2	62.7531	23.6691	-1.40668	1.21371e-40	7.04189e-40
GABBR1	78.2869	23.2286	-1.75287	3.71611e-73	5.65166e-71
FUCA1	7.02581	15.1747	1.11094	6.09591e-52	7.11987e-51
CALY	6.61915	2.58836	-1.35461	2.67483e-15	5.2469e-15
UPP1	2.29533	9.5128	2.05117	1.05725e-72	1.43947e-70
SIX5	0.752218	1.6362	1.12112	2.11963e-32	8.35924e-32
MDFIC	2.19225	5.43811	1.31069	5.80606e-30	2.05964e-29
CLEC7A	1.25676	3.25822	1.37438	8.87082e-39	4.71089e-38
FCER1G	21.8339	70.0287	1.68138	4.97719e-51	5.37416e-50
SYTL3	1.16793	2.42898	1.05639	2.19249e-38	1.1406e-37
SYP	42.7525	16.8409	-1.34404	3.44671e-44	2.40949e-43
LILRB1	1.28826	2.79571	1.11779	1.63214e-29	5.6442e-29
STK32B	1.51211	3.67485	1.28112	1.63214e-29	5.6442e-29
RCN3	3.44374	8.66853	1.33181	7.21655e-44	4.96955e-43
AL049749.1	3.29009	0.571894	-2.5243	1.6401e-55	2.55135e-54
AL121820.2	1.35606	3.86744	1.51195	1.29312e-32	5.15372e-32
CA12	3.50204	10.3702	1.56618	3.09315e-20	7.35525e-20
PROCR	3.67116	8.52663	1.21574	1.00127e-49	9.9266e-49
GRIN3A	2.49494	0.369259	-2.7563	7.46597e-52	8.66344e-51
FTH1P20	3.49216	9.65088	1.46654	5.54356e-40	3.11031e-39
RPS6P25	0.591641	1.68247	1.50778	1.49004e-28	4.94238e-28
FCHSD1	0.999381	2.41014	1.27001	8.97901e-58	1.75121e-56
DCN	4.16682	13.8645	1.73438	3.28892e-22	8.4886e-22
TREM2	36.6705	82.0713	1.16226	1.77619e-33	7.36013e-33
RGS7BP	3.71443	1.07932	-1.78302	1.38856e-35	6.3462e-35
ADAM19	1.0323	3.91858	1.92447	1.51806e-45	1.14645e-44
CIITA	0.675294	2.09078	1.63045	5.29217e-44	3.67802e-43
ADHFE1	8.26817	3.92523	-1.07479	2.48864e-49	2.41041e-48
CACNG8	4.53422	2.26491	-1.0014	1.49622e-18	3.3302e-18
SNORA73B	0.935953	5.02419	2.42438	1.26312e-25	3.71709e-25
CHI3L2	5.7283	79.6755	3.79796	5.29861e-65	2.19562e-63
PCDH15	5.42702	1.6207	-1.74354	1.08767e-52	1.35329e-51
SAMD11	3.39709	1.69346	-1.00433	2.16429e-41	1.30883e-40
SLC43A3	1.36805	6.45914	2.23922	5.77075e-69	4.12493e-67
EPHB4	2.4369	5.90998	1.27811	3.90888e-46	3.06704e-45
C1S	7.13931	31.5827	2.14528	1.60309e-53	2.14385e-52
SLC1A2	94.5474	45.7976	-1.04576	2.83647e-33	1.1649e-32
MARVELD3	1.4325	0.63762	-1.16777	2.88258e-15	5.6482e-15
COL26A1	2.94284	1.4105	-1.06101	3.88241e-30	1.38827e-29
MAP2K3	3.41915	7.47828	1.12907	1.51189e-67	8.82202e-66
NCAM2	15.4015	7.28748	-1.07957	3.89794e-56	6.40516e-55
MTRNR2L8	1.25827	2.75043	1.12821	2.25386e-12	3.95449e-12
IL6	0.352633	2.43282	2.78639	2.7079e-40	1.54355e-39
LINC00836	5.56461	1.19142	-2.2236	5.15848e-55	7.64203e-54
AC024293.1	9.65206	32.4977	1.75143	5.05526e-29	1.71094e-28
ITGB2	10.2068	23.0154	1.17307	3.51344e-36	1.65061e-35
EEF1A1P5	16.6594	50.6166	1.60327	5.21519e-19	1.18306e-18
SOWAHA	4.68808	2.26494	-1.04952	1.26085e-10	2.07186e-10
PRR11	1.91157	4.23827	1.14872	3.15914e-44	2.2215e-43
THBS1	1.20595	8.81037	2.86903	7.262e-35	3.20622e-34
HLA-DPB1	24.1626	79.5801	1.71963	2.14711e-52	2.61012e-51
RTP4	2.06857	4.36784	1.07828	2.51805e-28	8.27921e-28
SLC24A4	2.52693	1.01254	-1.3194	1.51654e-31	5.75689e-31
AL355974.3	1.91085	7.61687	1.99498	2.03791e-41	1.23711e-40
SPATA6	3.22662	7.08244	1.13422	2.17025e-42	1.382e-41
RAC1P2	3.23856	7.06738	1.12582	2.37777e-42	1.51347e-41
CD14	31.3664	90.4096	1.52726	6.97168e-34	2.93398e-33
ZDHHC22	45.7349	11.6765	-1.96968	5.54948e-72	6.66684e-70
RPL14P1	3.93986	11.1685	1.50322	5.07324e-26	1.51319e-25
PAXIP1-AS2	1.1879	3.08509	1.3769	1.97372e-48	1.78697e-47
COLGALT1	9.2757	21.3415	1.20214	3.87561e-71	3.98602e-69
GALNT17	7.78777	3.55528	-1.13125	5.99778e-15	1.15965e-14
APOBEC3G	0.563383	2.34995	2.06044	2.07317e-66	1.04728e-64
NPTX1	12.8284	6.17805	-1.05412	7.40538e-08	1.09164e-07
SLC6A1-AS1	1.63163	0.662401	-1.30054	4.35478e-46	3.40598e-45
CAVIN2	13.0504	5.51766	-1.24196	4.23169e-39	2.28546e-38
PRC1	3.08935	8.23666	1.41475	1.27275e-39	7.03604e-39
TRH	2.40776	5.40059	1.16543	5.48879e-09	8.48116e-09
SPRY2	15.4314	38.7085	1.32678	6.69919e-44	4.62218e-43
MIR325HG	1.49599	0.729959	-1.03521	8.98492e-32	3.44184e-31
VMP1	8.42725	18.473	1.13228	6.28965e-62	1.85779e-60
HOXD9	0.483436	3.2207	2.73598	1.13113e-48	1.04529e-47
UNC93B1	4.04823	10.1574	1.32716	3.04676e-56	5.07652e-55
TLR2	3.07918	7.35604	1.25638	1.63149e-35	7.42324e-35
DLL4	1.04815	2.17086	1.05042	7.91742e-28	2.5424e-27
SLC22A18	0.729992	1.99073	1.44734	7.26277e-42	4.5084e-41
CACNA1A	5.23823	2.47954	-1.07901	8.04303e-36	3.72114e-35
PRPS2	2.90865	8.31327	1.51507	4.17778e-58	8.45971e-57
AL162231.2	0.450208	2.00829	2.15731	4.62039e-43	3.04673e-42
FKBP5	6.06916	12.323	1.02178	1.84884e-20	4.43921e-20
HRH1	2.62798	7.9815	1.60271	2.44e-46	1.94114e-45
HIST2H2AC	0.434183	1.80015	2.05174	8.67206e-51	9.23813e-50
EEF1A1P19	1.93271	4.5656	1.24018	4.17598e-22	1.07432e-21
RPS27AP16	6.2685	14.9897	1.25778	6.43661e-22	1.64464e-21
PLCL1	3.94226	1.90194	-1.05155	6.79081e-48	5.9377e-47
TLX1	1.66601	0.62502	-1.41442	1.09192e-19	2.54444e-19
CRLF1	16.3406	6.90828	-1.24206	4.03544e-29	1.37195e-28
AL031056.1	5.90907	2.79662	-1.07925	8.31122e-11	1.376e-10
MARVELD1	2.13921	7.65344	1.83903	8.20647e-64	2.95516e-62
CAMKV	12.2858	4.69058	-1.38915	3.63903e-21	9.00998e-21
RF00100	5.71111	21.8662	1.93686	2.04232e-12	3.5873e-12
FGF13	1.40258	0.529919	-1.40424	2.04884e-40	1.17679e-39
CD276	7.68471	21.5869	1.49009	1.68586e-73	2.80245e-71
TMSB10	473.894	1614.39	1.76835	7.69049e-70	6.10796e-68
ARFGEF3	7.63557	2.46736	-1.62977	5.84754e-65	2.4022e-63
DPYD	1.1773	6.97428	2.56657	3.55297e-69	2.60478e-67
MILR1	2.04677	4.47749	1.12934	3.97362e-31	1.48515e-30
LRRC2	0.661032	1.72012	1.37972	2.15037e-18	4.75289e-18
TMSB15A	6.14124	16.5003	1.42589	0.0238058	0.0268652
AL034379.1	0.470187	1.77433	1.91597	1.51054e-28	5.0092e-28
S100A8	2.40773	17.2403	2.84004	8.52857e-40	4.74599e-39
STK40	7.02704	14.9877	1.09279	1.99519e-66	1.01146e-64
GAS1	6.26718	15.7372	1.32829	1.78717e-25	5.22374e-25
CXCL1	0.95857	2.88962	1.59193	1.43715e-11	2.44356e-11
ZNF217	1.73476	4.38565	1.33806	4.71849e-58	9.44756e-57
CDKL5	2.09973	0.999018	-1.07162	1.04625e-16	2.1549e-16
CFAP77	0.561487	1.885	1.74724	2.62282e-22	6.79395e-22
NUF2	1.08436	3.9949	1.88131	2.71191e-50	2.79521e-49
RNA5-8SP6	0.0346013	4.83084	7.1253	2.6518e-38	1.37406e-37
SYT5	4.979	2.40636	-1.049	4.54997e-08	6.75876e-08
F11R	1.39206	3.7536	1.43105	1.11859e-56	1.95733e-55
LTF	1.74627	110.439	5.98283	7.10644e-66	3.36403e-64
IGHG1	2.22851	10.0122	2.16761	1.73475e-24	4.88862e-24
IFITM10	18.1872	5.77736	-1.65444	7.73999e-65	3.10817e-63
PLP2	6.83083	51.7554	2.92158	8.41226e-77	3.25032e-74
SH3GL2	41.4398	12.3827	-1.74269	1.02033e-63	3.61951e-62
ATRNL1	5.47268	1.98556	-1.4627	1.36642e-47	1.17394e-46
RFC2	10.0467	23.5064	1.22633	9.17655e-72	1.04117e-69
NEURL1	4.14833	1.65938	-1.32188	2.97847e-12	5.19588e-12
SRRM3	5.35888	2.27981	-1.23302	9.13863e-31	3.35592e-30
KHDRBS2	1.90908	0.449278	-2.0872	2.62776e-56	4.44048e-55
CDH6	1.12626	2.88438	1.35673	9.65596e-33	3.8678e-32
MT-TV	1.35042	0.626517	-1.10798	2.19755e-23	5.92198e-23
IGFBP7	112.92	334.395	1.56625	4.51786e-57	8.2487e-56
PCED1B	1.09964	2.35185	1.09677	5.30088e-42	3.31357e-41
LHX5-AS1	4.97285	0.610219	-3.02667	5.30729e-44	3.68673e-43
HLA-C	125.19	307.641	1.29713	1.73651e-44	1.23632e-43
DUSP10	2.14927	5.00981	1.22091	3.71788e-55	5.57137e-54
ADGRL4	3.32272	6.6685	1.005	3.07001e-35	1.37799e-34
COL9A3	4.61232	12.5674	1.44612	1.57506e-18	3.50241e-18
PTGES3P1	5.71034	14.5694	1.35129	1.92417e-47	1.63543e-46
PHETA2	0.811758	3.27078	2.01051	4.22862e-76	1.19512e-73
IGKC	2.62524	15.7592	2.58567	2.01532e-21	5.06168e-21
ANGPT2	1.4496	5.97456	2.04318	4.15331e-51	4.51183e-50
MMP14	9.97972	47.5777	2.25322	1.10372e-70	1.01799e-68
FABP5	1.84308	28.5366	3.95263	9.89167e-69	6.89812e-67
CHEK1	1.22619	2.93194	1.25768	1.91533e-55	2.95697e-54
RGR	5.37722	1.13198	-2.24801	6.99271e-58	1.37318e-56
DCTD	8.1612	20.6021	1.33594	6.72206e-72	7.87693e-70
ST8SIA3	5.69312	1.48008	-1.94354	3.07396e-48	2.75692e-47
GPR183	3.11445	6.71598	1.10862	5.15969e-25	1.48596e-24
CAPG	12.4181	46.8469	1.91551	2.29495e-68	1.51192e-66
RPS3AP5	1.94745	5.66364	1.54014	7.62154e-19	1.71857e-18
AC112491.1	0.96556	2.6352	1.44847	4.19399e-28	1.36236e-27
LINC00844	96.3023	41.8479	-1.20242	6.71701e-43	4.3948e-42
ANXA2R	0.87691	2.64931	1.59512	1.89014e-53	2.51129e-52
APLN	16.2898	38.1946	1.2294	1.40271e-29	4.86256e-29
MAPT-AS1	2.23252	0.996372	-1.16392	6.25991e-43	4.10136e-42
NRM	4.94503	11.4431	1.21043	1.09301e-54	1.58315e-53
PDCD1LG2	0.543208	2.51846	2.21297	2.85756e-58	5.8443e-57
SGCD	2.19828	0.986817	-1.15552	1.82589e-49	1.77813e-48
GRM3	7.63491	3.74062	-1.02934	3.3895e-13	6.13449e-13
CORO6	2.61286	1.02407	-1.35132	8.35522e-28	2.68057e-27
BCL3	1.63899	6.35755	1.95567	3.28465e-65	1.3811e-63
HLF	9.12998	3.13715	-1.54116	4.56947e-61	1.24905e-59
WFDC2	0.838073	1.92965	1.20319	3.11335e-28	1.01757e-27
NTM	17.6595	8.80409	-1.00419	2.52163e-49	2.43905e-48
PHYHIPL	84.606	27.7117	-1.61027	3.87706e-78	2.13179e-75
SEC14L5	3.5711	1.67715	-1.09036	5.2235e-20	1.23125e-19
ELFN2	7.1539	1.93597	-1.88567	2.61504e-65	1.12266e-63
RPL23AP65	0.591772	2.36679	1.99982	1.92797e-28	6.36837e-28
LAPTM5	55.1356	126.102	1.19353	1.60452e-35	7.30749e-35
HOXC4	0.522877	2.36741	2.17877	1.7299e-61	4.91664e-60
TYMP	2.62194	12.1892	2.2169	1.12432e-62	3.57185e-61
B3GALT5-AS1	0.680115	1.60486	1.2386	4.66179e-23	1.24199e-22
SIGLEC14	1.88068	4.00944	1.09214	8.4635e-23	2.23154e-22
SPP1	186.828	1205.76	2.69016	3.03552e-57	5.67266e-56
MDM4	3.85974	7.89808	1.033	8.58466e-07	1.21295e-06
PIPOX	4.29708	14.7603	1.7803	5.66268e-33	2.29136e-32
HMOX1	13.9837	56.712	2.01991	1.70687e-46	1.36933e-45
CTBS	1.40621	2.99297	1.08977	6.88457e-52	8.02133e-51
CELF3	13.8961	5.35437	-1.37589	2.6381e-38	1.36745e-37
ZDHHC12	2.35721	6.54646	1.47363	1.02782e-70	9.54138e-69
TMEM35B	1.86543	4.27495	1.1964	2.69125e-61	7.45621e-60
C6orf15	0.0315064	3.67452	6.86577	1.63151e-65	7.22109e-64
NUP107	3.06653	6.21923	1.02013	3.46993e-28	1.13101e-27
MAP3K7CL	0.602269	3.3092	2.458	1.36524e-64	5.36194e-63
RGS4	12.5714	4.47913	-1.48885	0.00976985	0.0113001
SNORD17	0.870443	2.69553	1.63075	7.98012e-12	1.36972e-11
TPST1	15.6836	32.5016	1.05126	5.02907e-50	5.08456e-49
AC007969.1	7.69925	19.759	1.35972	2.85175e-33	1.1705e-32
CXCL9	0.249214	2.64045	3.40533	6.57761e-54	8.94705e-53
FP671120.3	0.0203465	2.90339	7.15681	5.32658e-38	2.72739e-37
MIR7158	2.50149	0.770127	-1.69962	9.37048e-36	4.3213e-35
KIRREL1	2.56359	5.18052	1.01493	2.13311e-33	8.82376e-33
PDLIM4	1.35144	14.4098	3.41447	1.15067e-56	2.01101e-55
FO393411.1	1.21813	3.30926	1.44184	1.49485e-20	3.60621e-20
SHC3	16.214	6.55273	-1.30707	4.23095e-08	6.29468e-08
AK4	5.10513	11.6037	1.18456	4.32621e-32	1.6866e-31
C21orf62	2.26956	9.48418	2.06311	4.94335e-43	3.25519e-42
NTN4	8.03635	3.40167	-1.2403	1.05822e-40	6.16726e-40
HJURP	0.817894	3.69549	2.17578	1.99678e-53	2.63825e-52
ERBB4	4.46293	2.01994	-1.14368	1.63149e-35	7.42324e-35
RUNDC3A	33.287	11.9412	-1.47901	2.85962e-56	4.79826e-55
SYT1	31.3877	9.31435	-1.75267	2.12179e-12	3.72551e-12
CHRNA9	0.0931739	2.71229	4.86344	1.72325e-65	7.55693e-64
FTH1P4	0.317059	2.02189	2.67288	3.32263e-40	1.88419e-39
DSCAML1	11.4267	3.52786	-1.69554	4.03355e-62	1.20888e-60
LRRN4CL	1.10072	4.39019	1.99583	9.7228e-47	7.93816e-46
RARRES1	0.415453	4.75751	3.51745	5.93592e-39	3.18066e-38
GALM	2.38062	5.3864	1.17799	4.57653e-60	1.10704e-58
DACH2	1.89234	0.383382	-2.30332	1.4795e-50	1.55521e-49
SHISA7	8.91013	3.10939	-1.51881	9.68065e-60	2.2913e-58
PAMR1	5.22288	12.0182	1.20231	1.78717e-25	5.22374e-25
ITGA5	2.18523	9.42647	2.10893	4.9635e-67	2.7397e-65
S1PR3	3.7156	9.13645	1.29804	1.72594e-43	1.16497e-42
RYR1	3.44275	1.64354	-1.06675	6.32013e-28	2.03726e-27
ARHGAP29	0.929954	1.89177	1.02451	1.17743e-37	5.93324e-37
SAA2	0.016253	3.29189	7.66207	2.28607e-51	2.55326e-50
SLC47A2	0.55461	2.49519	2.16961	8.54316e-50	8.51101e-49
OTOS	0.601261	7.08188	3.55807	5.86981e-44	4.07156e-43
ELOVL2	8.011	22.8476	1.51199	9.49327e-17	1.96008e-16
FAM114A1	1.80579	6.62028	1.87426	2.58147e-76	8.02277e-74
FGF17	1.54886	0.750487	-1.04531	7.55295e-21	1.84608e-20
CD63	123.649	323.423	1.38718	2.711e-66	1.3504e-64
ARHGAP18	1.93281	5.67305	1.55343	7.98096e-56	1.26632e-54
ANTXR2	1.13792	2.98406	1.39088	7.92517e-56	1.25887e-54
IL32	2.03848	5.70319	1.48428	1.63638e-34	7.10406e-34
ORC6	0.977493	2.42357	1.30998	1.22109e-38	6.44398e-38
KIF3A	14.528	6.78078	-1.09931	5.34559e-59	1.16318e-57
DDIT3	20.6823	51.1085	1.30516	1.79599e-21	4.52033e-21
IGLC3	0.701328	5.38384	2.94047	4.75249e-27	1.48182e-26
NET1	20.4699	7.83895	-1.38477	6.46793e-70	5.1947e-68
TMEM246	8.05066	3.14593	-1.35562	3.9e-52	4.64233e-51
AL136380.1	0.725726	1.54364	1.08883	3.51306e-36	1.65061e-35
TEKT1	0.544098	2.22512	2.03194	7.67628e-16	1.53741e-15
METTL1	3.66137	19.3937	2.40513	1.1559e-50	1.22314e-49
FTH1P11	0.903406	5.80076	2.68279	2.47559e-38	1.28461e-37
PTGS1	2.77068	8.09731	1.5472	3.38297e-44	2.3719e-43
AL354919.2	0.481577	4.94729	3.3608	2.45573e-59	5.55492e-58
SMAD9	14.8651	6.29036	-1.24071	4.29917e-58	8.66869e-57
PKIB	0.895758	5.77441	2.68849	1.09511e-56	1.91859e-55
ABI3	5.05797	10.7524	1.08803	8.09816e-42	5.01391e-41
GDAP1L1	20.6296	7.41184	-1.47681	1.28953e-51	1.47245e-50
IGLC2	1.01921	9.33565	3.1953	1.009e-24	2.87171e-24
RPL29P11	0.716592	1.9955	1.47753	2.79755e-18	6.15668e-18
SEC61G	14.4383	242.469	4.06983	8.60917e-72	9.92554e-70
SNAI2	1.10723	4.56413	2.04339	5.3538e-43	3.51414e-42
TREM1	0.158071	2.76462	4.12844	3.91349e-58	7.94704e-57
DOK3	1.2752	3.44293	1.43292	2.34562e-55	3.59025e-54
THBD	1.02427	3.49407	1.77031	4.09269e-35	1.82613e-34
IQGAP2	1.24264	3.91925	1.65717	1.47353e-56	2.55651e-55
ARC	15.5478	33.6182	1.11253	1.74618e-28	5.78257e-28
EEF1AKMT3	2.11145	11.2862	2.41826	1.48897e-55	2.32637e-54
CD302	1.19146	2.59918	1.12532	1.56163e-42	1.00382e-41
ADGRE5	2.56772	10.2554	1.99783	1.68694e-64	6.5534e-63
EFNB2	4.16209	10.9782	1.39927	7.34025e-48	6.38687e-47
HMMR	0.687367	2.31032	1.74894	9.3507e-45	6.731e-44
IL2RG	0.541367	1.86934	1.78785	9.68724e-53	1.21162e-51
CDHR1	9.41494	2.24661	-2.0672	1.02782e-70	9.54138e-69
IQGAP1	4.9673	13.5017	1.44261	2.42367e-64	9.2151e-63
SBSPON	0.523883	1.74045	1.73215	6.72804e-12	1.15773e-11
WDR34	13.5471	27.5069	1.02181	2.50373e-53	3.28681e-52
ARID5A	6.2299	12.7613	1.03449	4.86609e-49	4.6131e-48
STMN2	55.6877	27.309	-1.02798	1.1003e-11	1.87708e-11
EPHA3	0.931368	2.12319	1.18881	1.28748e-06	1.80431e-06
PDZD8	7.6533	3.45937	-1.14557	1.36886e-76	4.89231e-74
MTND5P11	0.719266	1.56822	1.12453	4.98699e-18	1.08432e-17
CERKL	0.864419	1.80509	1.06226	1.63096e-24	4.6034e-24
PLXDC1	1.6112	3.37192	1.06543	1.98608e-28	6.55578e-28
XAF1	0.565385	2.0634	1.86771	1.37914e-32	5.49044e-32
IFIH1	2.36968	5.48534	1.21089	8.13853e-41	4.77621e-40
AC016700.2	0.468461	2.22618	2.24857	5.67881e-27	1.76526e-26
ADSSL1	0.719229	1.49244	1.05315	7.24008e-33	2.91808e-32
ABCC3	0.312402	6.32346	4.33924	1.47162e-75	3.62729e-73
KIAA0513	13.6327	5.85515	-1.2193	6.59238e-39	3.52844e-38
BX284668.5	2.49908	5.62229	1.16976	2.23514e-30	8.05282e-30
EMILIN1	5.671	20.7647	1.87246	5.52867e-67	3.02827e-65
AC080038.1	0.661205	2.11438	1.67707	7.19227e-46	5.54588e-45
SIGLEC9	1.27565	3.79189	1.57169	6.79247e-45	4.92669e-44
AL121894.2	3.0661	6.58159	1.10203	5.24327e-12	9.05834e-12
DRAXIN	1.47678	5.0049	1.76089	9.46359e-43	6.14403e-42
NUSAP1	4.75861	17.1582	1.85029	6.28483e-49	5.91884e-48
CPM	3.71948	8.83891	1.24877	2.10021e-18	4.64489e-18
LRRC32	1.60624	4.32431	1.42879	4.89666e-39	2.63763e-38
PROS1	5.72068	14.2248	1.31415	8.4675e-39	4.50173e-38
SIGLEC7	0.568424	1.90462	1.74446	4.70649e-43	3.10207e-42
SGO2	0.794249	2.07065	1.38242	2.13258e-52	2.59466e-51
ATP9A	55.2369	24.5331	-1.1709	8.1614e-65	3.26822e-63
PLCXD3	1.93871	0.888825	-1.12513	6.32377e-25	1.81244e-24
SYDE1	3.95468	9.95629	1.33205	1.76955e-73	2.90775e-71
RICTOR	5.53106	2.52605	-1.13067	1.90639e-62	5.92473e-61
FAXC	2.69762	1.34861	-1.00021	3.98419e-46	3.11928e-45
RBFOX1	4.09327	1.17962	-1.79493	1.08042e-14	2.06631e-14
RPL24P8	0.770736	5.14493	2.73884	3.29616e-31	1.23518e-30
NLRC5	1.29867	2.88504	1.15155	3.29128e-39	1.78702e-38
AC025211.1	1.75331	0.643174	-1.4468	2.00406e-38	1.04486e-37
TSPYL2	31.3217	13.1266	-1.25467	5.28883e-52	6.21786e-51
IFI6	106.61	358.682	1.75037	1.34823e-43	9.15647e-43
BTN2A2	1.42376	3.04561	1.09703	5.65386e-61	1.53083e-59
PRSS35	7.34995	2.78185	-1.40169	3.82183e-36	1.79255e-35
SERPINE1	6.2704	57.3399	3.19291	9.10815e-58	1.77157e-56
NAPB	24.3319	9.42339	-1.36853	1.02773e-22	2.70428e-22
SPRY4	3.54441	15.2883	2.10881	3.19871e-44	2.24712e-43
CCDC92B	2.1821	0.824544	-1.40405	3.82249e-46	3.00089e-45
CASP4	0.620671	3.19149	2.36233	2.94278e-77	1.23735e-74
SCIMP	0.703607	1.71298	1.28367	2.46294e-40	1.40616e-39
PSPHP1	12.6019	57.4167	2.18783	1.39615e-12	2.47021e-12
SLC6A1	53.0435	24.1517	-1.13505	6.3774e-54	8.68298e-53
CDK1	2.02544	6.8395	1.75566	6.40971e-47	5.28145e-46
F2RL1	1.6025	3.48742	1.12184	4.65147e-21	1.14829e-20
ECE1	10.4713	23.1612	1.14527	2.05319e-56	3.50267e-55
YBX1P1	0.819913	4.93254	2.58879	2.35742e-39	1.28485e-38
AC024940.2	0.655342	2.71623	2.05129	1.0893e-29	3.79637e-29
RHOD	0.389738	2.21416	2.50618	3.86494e-36	1.81217e-35
CD151	17.8652	52.5986	1.55787	6.95593e-64	2.51116e-62
ZNF804A	2.6559	1.08522	-1.29121	2.92411e-42	1.8538e-41
SERPINA5	0.845783	2.64777	1.64642	6.55733e-72	7.74741e-70
CFI	3.00645	13.9168	2.21069	1.27644e-55	2.00088e-54
BST1	0.534933	1.68548	1.65573	1.32938e-57	2.56129e-56
PDGFRL	0.537184	1.91846	1.83646	7.75771e-35	3.41769e-34
IMPA2	0.74969	1.80602	1.26845	1.86166e-52	2.27472e-51
LINC02308	0.428246	2.21495	2.37076	3.1177e-43	2.07017e-42
RAB3C	5.83075	1.48399	-1.9742	2.24944e-39	1.22741e-38
TCEAL2	69.3084	31.2081	-1.15111	4.26477e-63	1.40159e-61
RNU6-529P	26.3423	9.04375	-1.54239	3.37352e-51	3.68433e-50
PI3	0.445904	21.5152	5.59248	6.20996e-37	3.0217e-36
ST20	0.997711	2.37472	1.25107	1.03492e-49	1.0246e-48
LZTS1	3.69717	9.6243	1.38026	9.14279e-27	2.81693e-26
CYTL1	3.54893	15.7228	2.1474	4.08936e-52	4.8556e-51
CAMK4	2.35804	0.832809	-1.50153	6.90234e-17	1.43216e-16
PCLAF	0.780784	4.02426	2.36573	1.14743e-54	1.65861e-53
KIF1A	68.6741	30.1155	-1.18926	7.83428e-59	1.68927e-57
AC009041.2	89.4703	31.9445	-1.48584	1.64305e-49	1.60554e-48
S100A6	138.09	478.684	1.79346	2.31249e-62	7.0943e-61
AC007490.1	1.82732	0.724487	-1.33469	5.76156e-44	3.99841e-43
SHANK1	4.61022	1.66159	-1.47227	3.03842e-30	1.08975e-29
HMGCLL1	1.57736	0.474594	-1.73275	3.91455e-43	2.58606e-42
CMPK2	1.50469	3.87468	1.36461	2.67177e-28	8.76651e-28
GGTA1P	12.7844	5.55857	-1.2016	3.4579e-41	2.06665e-40
AL158212.3	4.13779	2.04272	-1.01837	8.39445e-68	5.08505e-66
MAP3K20	1.53787	3.33107	1.11506	2.43177e-56	4.12881e-55
KCNJ4	7.0877	3.03204	-1.22503	5.77183e-10	9.24216e-10
POLR2J4	0.783188	1.7201	1.13506	1.64914e-64	6.44156e-63
HEXB	6.76685	16.4662	1.28295	1.07558e-67	6.43368e-66
CFD	2.18924	7.59378	1.79439	3.45392e-31	1.29361e-30
CRY2	19.2479	7.45743	-1.36795	3.27728e-77	1.30145e-74
LINC02381	4.6914	10.3003	1.13459	2.15348e-35	9.73936e-35
ALDH5A1	29.9141	11.8758	-1.3328	3.09968e-84	1.4771e-80
LDHA	18.7683	74.9427	1.99749	2.24181e-63	7.66719e-62
PTPRN	12.8773	5.94335	-1.11548	3.70408e-13	6.69282e-13
LYPLA1	5.11389	12.9932	1.34526	1.0581e-57	2.04413e-56
FAS	1.55405	4.77338	1.61898	6.62414e-45	4.81193e-44
SLC25A27	8.75193	3.7167	-1.23558	5.39726e-52	6.32972e-51
F13A1	1.70724	21.9703	3.68582	4.14279e-28	1.34603e-27
DYRK3	0.796099	2.10389	1.40204	2.24858e-70	1.94822e-68
EMILIN3	1.31825	11.6403	3.14244	9.33085e-53	1.16807e-51
SNRPGP15	1.6864	3.80837	1.17523	4.33028e-28	1.40503e-27
MFAP2	0.329719	3.20217	3.27974	1.1512e-60	2.97604e-59
CTTNBP2	12.2783	5.25012	-1.22569	5.84508e-51	6.2828e-50
DGCR5	3.4858	1.64949	-1.07947	1.71968e-33	7.13214e-33
HLA-DRB1	72.0344	261.645	1.86085	1.33411e-52	1.64987e-51
CXCL11	0.225312	2.55932	3.50576	3.29072e-52	3.94848e-51
AC010970.1	0.668044	13.9677	4.38601	6.41529e-22	1.63949e-21
UNC5A	10.089	3.13772	-1.685	2.14196e-55	3.28557e-54
MIR1249	2.62713	1.15555	-1.1849	4.59436e-27	1.43377e-26
GRIK2	10.3649	4.59571	-1.17334	7.57079e-38	3.84483e-37
INA	33.8389	7.40804	-2.19152	2.6413e-55	4.02559e-54
MRO	18.4845	8.32186	-1.15134	7.49346e-39	3.99726e-38
HSPB1P1	1.01276	4.96397	2.2932	4.62991e-63	1.5181e-61
TMCO4	1.7199	3.82651	1.15371	1.20141e-45	9.12612e-45
SAPCD2	19.9725	9.29408	-1.10363	8.34051e-25	2.38043e-24
PLA2G4A	2.31887	5.29878	1.19224	3.44427e-37	1.69615e-36
CXCL3	0.563256	1.60735	1.51283	0.000907685	0.00111346
LCNL1	5.00447	1.64035	-1.60922	1.59563e-35	7.26931e-35
CSMD1	1.71247	0.721162	-1.24769	2.791e-36	1.3177e-35
GOLT1A	0.282034	2.31749	3.03862	1.2029e-10	1.97822e-10
ALOX5	2.75064	7.11208	1.37051	5.91574e-40	3.31523e-39
AC098614.1	0.721765	2.31904	1.68393	1.34847e-57	2.59457e-56
AC007537.1	0.727722	2.73802	1.91167	4.49581e-46	3.51022e-45
PFN1P1	0.366134	3.18441	3.12058	1.75451e-49	1.70978e-48
NIPSNAP3A	5.28948	10.7965	1.02937	1.42414e-48	1.30343e-47
FILIP1L	2.1093	5.05729	1.2616	4.27525e-36	1.99866e-35
EFNA4	1.38076	3.22736	1.2249	3.64092e-55	5.4675e-54
SATB1	9.64508	4.32527	-1.157	1.47477e-59	3.38959e-58
GBP1P1	0.36088	2.86579	2.98934	4.61506e-57	8.394e-56
TNFRSF1A	12.6861	37.209	1.5524	1.0231e-66	5.39714e-65
WDR78	0.544199	1.65992	1.60891	2.08957e-52	2.5445e-51
SLC49A3	0.824068	1.83831	1.15754	4.32407e-37	2.11992e-36
AL139095.2	0.342917	3.18816	3.21679	9.93611e-24	2.71288e-23
AJAP1	2.27212	0.679547	-1.7414	5.25134e-45	3.84596e-44
OLFML2B	4.16704	11.0008	1.40051	1.57302e-31	5.96656e-31
RIBC1	0.924662	2.06733	1.16077	1.89476e-17	4.02788e-17
TECRP1	2.36957	5.72816	1.27344	7.60633e-36	3.52252e-35
LEFTY2	1.58192	3.72026	1.23373	2.02216e-24	5.67842e-24
NOG	10.7354	2.58227	-2.05567	1.16688e-65	5.27903e-64
C17orf53	0.681637	1.50053	1.1384	3.44671e-44	2.40949e-43
AC015540.1	3.70105	1.12147	-1.72254	2.13911e-58	4.42557e-57
RSAD2	1.95838	7.43405	1.92449	4.03627e-25	1.16571e-24
VAV3	0.293504	2.62384	3.16023	1.10086e-67	6.55743e-66
CCNB1	3.39713	16.2048	2.25403	1.70889e-60	4.36255e-59
AL590666.2	12.232	4.67233	-1.38845	7.38289e-35	3.25658e-34
RPL35P2	0.676504	2.79274	2.04551	4.18701e-54	5.78334e-53
FRZB	3.36146	11.3796	1.75929	1.29041e-37	6.48881e-37
PRLHR	5.09861	0.614266	-3.05317	3.51909e-72	4.53233e-70
GFOD1	3.04808	1.41586	-1.10622	8.42682e-27	2.59913e-26
PARP12	1.68955	5.02261	1.5718	3.06957e-63	1.0277e-61
SLA	3.03729	6.33309	1.06012	2.20314e-27	6.95433e-27
PTHLH	0.860288	1.7579	1.03096	3.00147e-29	1.02481e-28
AC004947.2	3.34718	1.34775	-1.31239	1.58973e-36	7.59585e-36
NMI	1.70227	5.00948	1.5572	5.09219e-69	3.67667e-67
SLC30A7	1.61677	3.29878	1.02882	1.51461e-70	1.36181e-68
CCDC8	0.687815	4.21012	2.61377	8.89881e-52	1.02512e-50
UBBP1	0.682819	2.73116	1.99994	2.73596e-41	1.64556e-40
AP001453.2	0.701815	1.8864	1.42647	1.13765e-37	5.73884e-37
RPS3AP6	1.7062	12.1435	2.83133	5.59025e-23	1.48492e-22
SPOCD1	1.25581	11.6789	3.21721	9.54103e-60	2.262e-58
CD248	1.79653	12.9979	2.85499	3.80429e-68	2.42795e-66
NPC2	28.4329	71.3681	1.32772	4.07082e-53	5.24766e-52
TFRC	6.38018	16.5771	1.37752	3.84977e-55	5.75694e-54
PIFO	2.36464	8.14139	1.78366	2.01369e-43	1.35154e-42
CDC45	0.965948	3.8889	2.00934	1.26613e-48	1.16328e-47
AC010468.1	0.458203	1.98126	2.11236	1.23479e-25	3.63444e-25
VEGFA	3.21272	21.8861	2.76815	1.42149e-50	1.49533e-49
USH1C	12.9719	2.48161	-2.38604	5.81411e-52	6.79628e-51
ABCC8	7.69566	1.80963	-2.08835	3.29224e-52	3.94848e-51
SQOR	1.6036	4.85165	1.59716	1.14118e-62	3.60937e-61
IGHV4-39	0.185509	2.6539	3.83855	2.05458e-19	4.74129e-19
VASN	1.35278	8.80895	2.70304	3.38599e-65	1.41538e-63
GNAO1	35.5682	17.1249	-1.05449	1.87731e-67	1.09098e-65
WDR76	1.88281	4.23174	1.16836	1.97753e-41	1.20147e-40
HOXB7	0.294771	3.50722	3.57266	5.39696e-52	6.32972e-51
NFAM1	1.34889	2.93242	1.12031	8.65908e-34	3.63234e-33
CKAP2L	0.605775	2.39364	1.98235	2.26333e-48	2.04143e-47
MSC	0.767122	1.77271	1.20843	2.27472e-08	3.42058e-08
PIRT	2.00386	5.65905	1.49778	2.12853e-28	7.013e-28
PTMAP4	0.672194	2.94233	2.13001	2.40657e-45	1.7947e-44
E2F1	4.49359	11.2874	1.32877	1.32445e-38	6.98424e-38
LSP1	1.05112	5.80456	2.46526	1.37988e-65	6.20337e-64
AL033519.2	0.358836	2.50707	2.8046	1.7974e-30	6.50357e-30
CYTIP	0.623598	1.6988	1.44582	5.13568e-41	3.04646e-40
TMEM185B	3.98434	8.23246	1.04698	2.50897e-44	1.7704e-43
MYBL2	2.26438	14.2211	2.65084	2.90317e-54	4.069e-53
RGS16	3.30928	13.7134	2.051	6.99443e-61	1.85859e-59
HOXC10	0.139646	3.7644	4.75258	4.00702e-75	9.39089e-73
GALNT14	1.36943	0.681538	-1.00671	1.25771e-30	4.58562e-30
HLA-F	4.31902	8.99648	1.05866	4.65748e-32	1.80933e-31
LGR5	2.42579	0.969282	-1.32347	7.39769e-44	5.09183e-43
NCF4	3.45928	7.31446	1.08028	9.87341e-31	3.61738e-30
ATP8A2	2.45625	0.655714	-1.90532	5.67262e-34	2.40355e-33
PTER	3.57868	1.63525	-1.12992	0.0119312	0.01374
TMEM220	1.0417	2.43128	1.22278	6.09346e-42	3.79739e-41
TMEM165	5.60678	12.6667	1.17579	1.04506e-69	8.07577e-68
ECSCR	1.28371	3.68659	1.52196	1.27179e-45	9.64535e-45
AC020916.1	1.90398	4.59219	1.27017	4.34908e-32	1.69505e-31
CDK6	3.37246	8.68995	1.36555	4.48581e-24	1.24329e-23
NCAPH	1.2941	4.44041	1.77875	2.08161e-45	1.5605e-44
OSM	0.90437	2.74907	1.60396	5.41501e-22	1.38758e-21
TOX	13.5578	5.5509	-1.28833	5.18575e-54	7.10791e-53
RPRM	20.9473	8.4334	-1.31258	6.29432e-41	3.7168e-40
PITPNM3	2.9438	1.4714	-1.00049	7.74846e-05	0.000100291
MAP1A	57.051	25.4803	-1.16287	4.39143e-57	8.02812e-56
FTLP3	2.25263	35.0935	3.96152	5.60795e-55	8.28215e-54
SRPX2	1.10165	11.6891	3.40742	5.87613e-68	3.6524e-66
ARPP21	6.99784	1.99103	-1.8134	2.44371e-73	3.92531e-71
PSMB8	16.221	39.5235	1.28485	1.84259e-51	2.07089e-50
AC008991.1	2.08117	0.579299	-1.84501	4.14931e-42	2.6097e-41
AL645924.1	0.615473	1.64966	1.4224	3.76385e-06	5.16391e-06
GNAL	4.65005	1.29712	-1.84194	4.58383e-68	2.8868e-66
SLAMF8	0.782626	3.41701	2.12634	1.18898e-49	1.17306e-48
AL671277.1	2.93038	8.1076	1.46819	1.25925e-27	4.01657e-27
CTSS	7.10067	19.3435	1.44582	1.64829e-39	9.07702e-39
PIMREG	2.07659	9.51753	2.19637	2.79673e-47	2.35604e-46
MEST	10.0162	41.7841	2.06062	2.80168e-49	2.69534e-48
ADAMTS14	0.556722	1.77413	1.67208	2.32971e-24	6.52539e-24
AMER2	23.5981	8.85108	-1.41475	2.98327e-61	8.23338e-60
PNCK	3.91621	1.82107	-1.10467	7.22423e-30	2.54629e-29
NEFM	14.7907	3.23321	-2.19365	5.42465e-17	1.13015e-16
ZNF365	4.12854	2.02071	-1.03077	6.66031e-30	2.35275e-29
CD52	0.969309	4.66916	2.26814	1.90498e-43	1.28218e-42
ENG	12.8829	28.7594	1.15858	2.2903e-53	3.0177e-52
AP000757.1	2.5234	1.13244	-1.15594	2.18961e-35	9.89339e-35
SMIM3	5.44052	26.8825	2.30485	2.0918e-67	1.20098e-65
RN7SL138P	1.16668	2.49206	1.09493	2.20805e-31	8.34206e-31
WDHD1	0.850103	1.73955	1.03301	5.59974e-39	3.00616e-38
RAB32	4.14483	18.0933	2.12607	3.93525e-72	4.97862e-70
RMI2	0.98911	2.93888	1.57106	2.88022e-48	2.58804e-47
NIPSNAP2	16.941	51.7896	1.61215	9.6953e-30	3.38719e-29
AC080100.1	1.72691	0.702292	-1.29805	2.76736e-60	6.89237e-59
ATP23	2.05176	7.79428	1.92555	1.49797e-30	5.44493e-30
EFEMP1	30.9178	81.8822	1.40511	1.87762e-30	6.78526e-30
FAM110B	25.3042	9.56152	-1.40406	3.2347e-61	8.91008e-60
NEFL	28.8383	10.4126	-1.46966	7.35412e-07	1.04269e-06
MIR4435-2HG	0.325527	3.2056	3.29974	1.34647e-76	4.89231e-74
RAC2	1.76697	6.21422	1.81429	1.64978e-56	2.84846e-55
IGFBP5	44.886	154.975	1.78769	5.68716e-46	4.40909e-45
PEX5L	4.64149	1.82911	-1.34344	8.32823e-31	3.06462e-30
KNTC1	0.968592	2.00093	1.04671	1.18652e-42	7.66842e-42
CCER2	1.121	4.73226	2.07775	8.07007e-37	3.91084e-36
NSG2	67.4858	16.6082	-2.02269	8.42903e-57	1.50439e-55
HSPB1	59.9474	178.608	1.57503	6.44344e-60	1.54556e-58
QPCT	2.17849	4.63476	1.08916	2.2924e-28	7.54249e-28
NGFR	3.80239	10.7573	1.50033	1.62245e-35	7.38681e-35
KATNAL2	0.880905	1.80081	1.03159	3.06486e-31	1.1494e-30
FPR3	1.41357	4.64813	1.71731	5.14769e-32	1.99543e-31
DDX25	2.90626	1.3242	-1.13404	1.00292e-40	5.84973e-40
OLFML2A	1.17591	3.7096	1.65749	6.32617e-49	5.95385e-48
TRPV2	1.81536	3.73049	1.03911	3.16455e-42	2.00179e-41
RBP1	3.24261	28.3925	3.13028	3.01403e-57	5.63986e-56
OTX1	0.295278	2.06052	2.80286	8.84866e-34	3.7086e-33
MFAP4	7.18029	24.4125	1.76551	1.01495e-40	5.91751e-40
AC254562.3	4.09268	1.92468	-1.08843	1.19307e-53	1.60755e-52
PTPN5	5.1057	2.12104	-1.26733	3.00265e-10	4.86357e-10
LRRC25	1.80479	4.98411	1.4655	2.52211e-40	1.43879e-39
SLITRK5	2.04204	0.694693	-1.55556	2.53133e-70	2.17999e-68
CNTN1	54.6186	23.698	-1.20462	1.98357e-50	2.05934e-49
CENPW	1.99242	5.61357	1.4944	4.1566e-49	3.95887e-48
AEBP1	18.1311	96.9286	2.41845	3.48285e-56	5.76951e-55
AC026403.1	5.28196	15.6154	1.56383	1.5755e-27	5.00742e-27
P4HA2	1.08296	2.55664	1.23927	1.85196e-40	1.06542e-39
ERC2	2.09292	1.01903	-1.03832	3.57793e-29	1.21844e-28
KIF3C	30.6157	14.0529	-1.12341	2.13882e-49	2.07721e-48
NAPSB	5.0416	17.1775	1.76857	4.71942e-45	3.46706e-44
GLI3	1.35947	2.86927	1.07764	3.40038e-21	8.43225e-21
SCN8A	3.26766	1.27815	-1.3542	2.47987e-33	1.02197e-32
AL359091.1	9.50929	3.94535	-1.26918	3.24674e-41	1.94288e-40
RAD51	0.633622	2.23808	1.82057	3.9e-52	4.64233e-51
EHD2	8.53085	23.8202	1.48142	1.42645e-53	1.91479e-52
TRIM5	2.01766	4.77658	1.2433	4.29972e-53	5.52281e-52
RAB11FIP4	6.17207	2.6056	-1.24414	8.66362e-44	5.94599e-43
HTRA3	0.351927	2.4536	2.80155	9.18714e-67	4.91908e-65
MX1	3.71391	15.7703	2.08619	7.36373e-39	3.92952e-38
POC1A	1.68776	5.08302	1.59058	2.46315e-55	3.76612e-54
JCHAIN	0.304722	5.0764	4.05824	9.89947e-20	2.31095e-19
MEIS1	1.05858	2.48707	1.23232	2.41333e-39	1.31432e-38
OAS2	2.00726	7.47362	1.89658	5.25942e-44	3.65704e-43
TMEM63C	4.39491	1.83752	-1.25807	6.54155e-45	4.75436e-44
ANGPT1	0.65769	2.09415	1.67088	1.42007e-26	4.33883e-26
TMEM45A	1.31627	3.59887	1.45109	9.88047e-35	4.32622e-34
COL5A2	1.97901	15.4942	2.96888	9.81366e-70	7.66645e-68
EPB41L4A-AS1	11.3713	5.67898	-1.0017	2.89121e-60	7.17582e-59
AL022313.4	10.0704	1.82025	-2.46791	1.87294e-56	3.21822e-55
NR2E1	2.44372	6.81508	1.47965	2.76571e-28	9.06848e-28
RAB36	1.39124	4.69352	1.7543	1.79103e-43	1.20719e-42
HRASLS5	0.730269	1.75006	1.26091	2.93225e-18	6.44618e-18
PRKCG	7.12005	2.00145	-1.83085	1.46694e-18	3.26759e-18
TMEM51	4.20186	9.21068	1.13228	2.28883e-61	6.41591e-60
ACBD7	10.837	4.79725	-1.17569	8.62434e-29	2.89762e-28
EDEM2	8.45882	17.916	1.08272	4.7054e-76	1.29362e-73
RPL10P16	3.43495	10.7043	1.63982	3.20004e-25	9.27382e-25
AFF3	3.39848	1.67075	-1.0244	1.03125e-41	6.34369e-41
RPL22P1	1.98497	5.65699	1.51092	1.05564e-26	3.24617e-26
NOS2	0.710602	5.77114	3.02174	5.26575e-11	8.77277e-11
SEMA6B	20.3094	8.98442	-1.17665	6.01476e-50	6.0469e-49
SLC25A48	6.31984	1.70108	-1.89343	1.16247e-47	1.00233e-46
NECTIN1	12.1857	5.93896	-1.0369	2.85229e-51	3.14389e-50
RAPGEF4	14.8374	5.54966	-1.41877	2.78944e-46	2.20442e-45
RPS2P7	0.454614	2.42577	2.41573	5.39814e-42	3.37142e-41
RIMBP2	1.88838	0.833183	-1.18045	9.75686e-12	1.66787e-11
AC025165.4	0.556436	1.85959	1.74069	4.57763e-07	6.53568e-07
SERPINB1	4.46814	12.2384	1.45366	1.9423e-55	2.99214e-54
AL590094.1	0.53705	1.6998	1.66224	3.14038e-36	1.47924e-35
SOCS2-AS1	0.363632	2.14272	2.55889	1.3842e-47	1.18779e-46
CASP7	2.07917	4.39867	1.08106	8.09373e-56	1.28137e-54
CDKN2C	6.5157	26.5398	2.02616	3.82154e-52	4.56033e-51
UPK2	1.72761	0.769452	-1.16688	1.81326e-43	1.22103e-42
ACTA2	8.71024	24.1332	1.47023	4.38516e-31	1.63767e-30
MREG	3.74746	9.68692	1.37013	7.04632e-42	4.37595e-41
PPM1L	8.83891	3.24115	-1.44736	7.95347e-80	6.6884e-77
IGLV2-23	0.635856	2.87915	2.17887	1.15623e-17	2.47484e-17
AC010422.3	0.372049	2.92252	2.97365	6.57909e-40	3.67976e-39
GRIA4	23.1258	8.13582	-1.50714	9.42404e-65	3.73202e-63
SPHKAP	5.93397	0.829197	-2.83921	6.8619e-71	6.67332e-69
LCP2	2.20832	4.77094	1.11132	4.28357e-38	2.19885e-37
CADM2	25.9803	9.6195	-1.43339	1.19463e-70	1.09477e-68
HSPA12A	8.97791	3.51078	-1.35459	1.24818e-47	1.07429e-46
ZYX	32.2524	92.2538	1.5162	2.95321e-65	1.26027e-63
ACTL6B	13.7861	4.79883	-1.52246	2.19731e-39	1.19988e-38
PDGFA	5.12219	19.4576	1.9255	1.08952e-51	1.24706e-50
SPINK8	1.34272	6.88251	2.35778	1.94273e-53	2.57398e-52
AK5	10.0521	3.92763	-1.35577	2.37785e-16	4.84656e-16
CD44	17.9774	55.8534	1.63546	3.68818e-48	3.28308e-47
KLRC2	12.9422	4.41828	-1.55053	1.76943e-42	1.13282e-41
HSD3B7	1.42681	3.80053	1.41341	1.03145e-60	2.69081e-59
RNF219-AS1	1.81196	0.52421	-1.78933	8.21654e-46	6.30508e-45
AJUBA	0.944722	1.92891	1.02982	9.41918e-42	5.80667e-41
THSD4	1.50816	0.648173	-1.21834	3.78708e-39	2.04999e-38
AL391834.1	4.48458	1.7791	-1.33383	4.41089e-46	3.44579e-45
CABLES1	6.93366	2.98798	-1.21445	1.8131e-35	8.22598e-35
AC002456.1	1.35299	4.03375	1.57597	1.717e-53	2.28763e-52
FAUP1	0.872799	4.9413	2.50117	1.07092e-26	3.29173e-26
CDK5R2	11.8899	4.67341	-1.34719	1.41709e-23	3.84853e-23
GPR27	9.91135	3.5232	-1.4922	1.06645e-44	7.66127e-44
MRPS17	5.4999	15.8458	1.52662	5.90142e-39	3.16335e-38
DEPP1	10.1259	33.8291	1.74021	1.54024e-48	1.4034e-47
RIMS2	2.47385	0.588154	-2.07249	2.91033e-51	3.19801e-50
SLC10A4	1.54741	5.02445	1.69911	1.65085e-22	4.3059e-22
CLIC4	55.1093	113.133	1.03765	1.00467e-50	1.06549e-49
GPR158	10.1822	3.32137	-1.61619	1.78306e-62	5.55352e-61
KCNJ3	3.0461	0.99455	-1.61485	9.66574e-35	4.23739e-34
RPS7P10	0.64593	3.33494	2.36821	1.40115e-30	5.0995e-30
EN2	0.38468	1.84971	2.26557	2.14638e-39	1.17296e-38
IL18	3.15637	6.75107	1.09685	3.4412e-33	1.40598e-32
CUL7	2.7438	5.93295	1.11258	4.03434e-52	4.79425e-51
TGFB2-AS1	1.9045	5.23207	1.45797	6.50066e-45	4.72943e-44
YBX3	4.16966	10.5187	1.33495	1.61401e-52	1.98571e-51
AL118505.1	11.2035	2.52087	-2.15196	8.98056e-64	3.21769e-62
MRC2	6.80912	27.5585	2.01696	5.37068e-61	1.45691e-59
CLEC18B	0.32936	2.10328	2.67491	1.1383e-68	7.89957e-67
TNFAIP6	0.64531	8.32234	3.68892	2.32736e-69	1.73291e-67
TRIM38	0.744893	1.66794	1.16296	7.99511e-45	5.76972e-44
ACAA2	4.113	11.0895	1.43093	2.09715e-57	3.97625e-56
AC021739.3	2.91786	0.849405	-1.78038	5.96794e-40	3.34317e-39
RHOC	33.0069	70.4604	1.09405	2.27841e-62	7.00475e-61
KLRC4	2.30627	0.7361	-1.64759	1.06174e-46	8.64881e-46
CHI3L1	12.3207	881.468	6.16075	2.43692e-76	7.74184e-74
NRXN3	2.18316	0.89618	-1.28456	2.98405e-19	6.84093e-19
ELN	10.5135	28.2849	1.42778	1.96463e-43	1.31985e-42
SETD9	1.28514	2.64984	1.04398	1.78973e-48	1.62451e-47
SYN2	17.6993	6.63908	-1.41464	1.17067e-18	2.62237e-18
CHRNA4	2.65497	0.797802	-1.7346	1.23911e-59	2.87103e-58
SLC1A1	13.3685	5.40681	-1.30598	1.42804e-52	1.76298e-51
LOXL3	3.51144	7.38718	1.07296	3.41942e-55	5.15111e-54
TNFRSF19	3.92356	11.017	1.4895	2.81423e-51	3.10674e-50
SLITRK1	6.21538	2.16527	-1.52129	1.24936e-49	1.23008e-48
IGFBP4	17.5368	52.9894	1.59532	1.70082e-42	1.09035e-41
DLGAP3	5.63484	2.10458	-1.42084	1.80828e-37	9.04203e-37
CLEC5A	0.257738	3.13375	3.60391	1.44399e-65	6.451e-64
TMEM159	1.6157	4.67215	1.53192	3.29458e-59	7.32493e-58
CHGB	35.8842	8.16437	-2.13593	1.39258e-56	2.42488e-55
SEMA4A	3.28595	1.61567	-1.02417	5.6248e-36	2.61673e-35
FERMT1	19.579	5.81092	-1.75247	2.99186e-53	3.89896e-52
SEMA3E	0.721983	1.82392	1.337	4.65701e-14	8.71992e-14
PDZD4	72.8161	29.394	-1.30873	4.67925e-55	6.96093e-54
LIF	0.346292	5.15434	3.89573	2.68133e-68	1.74238e-66
BCL2L12	1.11791	3.83324	1.77776	1.39529e-77	6.04457e-75
FRA10AC1	4.63795	2.23656	-1.05221	1.16659e-69	8.96647e-68
KIF21B	14.6919	5.47557	-1.42394	2.9197e-58	5.95436e-57
CRYGS	1.44146	3.50028	1.27994	3.96842e-13	7.16139e-13
AC026401.3	2.46724	8.5097	1.78621	1.03427e-71	1.15516e-69
G0S2	0.751487	9.83824	3.71058	2.59487e-59	5.8604e-58
CXCL13	0.472306	2.99048	2.66258	5.9139e-07	8.41664e-07
DDX60L	0.833272	1.7958	1.10776	1.01477e-47	8.76567e-47
CSMD3	2.55995	0.419057	-2.6109	1.42471e-78	8.48653e-76
SP140L	0.622487	1.93365	1.63521	1.33267e-60	3.43275e-59
KCNE4	1.54802	6.45639	2.0603	4.34916e-45	3.20989e-44
COL18A1	5.59748	12.2795	1.13341	1.89877e-29	6.54722e-29
TOP2A	4.71332	17.8752	1.92315	2.14173e-43	1.43612e-42
FTLP2	0.555003	5.83418	3.39396	4.4867e-56	7.31378e-55
RAB42	0.498421	3.3335	2.7416	7.35869e-75	1.66984e-72
KCNN3	18.8095	8.3249	-1.17595	2.72897e-36	1.29055e-35
CD109	0.783668	2.43622	1.63633	1.18821e-35	5.45318e-35
CTSC	2.29768	7.5842	1.72282	3.55957e-51	3.88455e-50
HLA-DRB5	26.6666	84.8766	1.67034	2.89808e-33	1.18781e-32
SIGLEC1	1.10255	3.0918	1.4876	6.14436e-19	1.39031e-18
ZDHHC23	0.635236	1.68858	1.41045	8.71069e-29	2.92594e-28
MTND4LP30	0.614878	2.14155	1.80028	5.09021e-22	1.30599e-21
PYCARD	3.4609	7.22446	1.06174	4.20292e-37	2.06123e-36
CYFIP2	21.5038	10.6032	-1.0201	1.51741e-53	2.03497e-52
RPS10P3	0.409036	3.41241	3.06049	2.42555e-30	8.72124e-30
TMEM67	1.00139	2.14734	1.10054	1.41709e-51	1.61553e-50
CENPN	1.44116	3.31364	1.20119	1.68823e-51	1.90339e-50
MTTP	0.578511	2.04058	1.81856	1.46886e-23	3.98459e-23
CYP4X1	1.29688	0.607803	-1.09337	6.64764e-13	1.18897e-12
FZD2	1.38718	4.10628	1.56568	2.34488e-59	5.32102e-58
USP54	18.9159	8.1449	-1.21563	9.57406e-57	1.69815e-55
SPRY1	2.13156	10.6279	2.31788	2.51686e-60	6.31246e-59
AC064799.1	0.844056	2.24328	1.4102	5.8333e-19	1.32118e-18
EZH2	3.14514	7.80766	1.31177	4.44612e-42	2.78902e-41
DOK6	3.44305	0.920126	-1.90378	1.74237e-59	3.98543e-58
MGP	11.4305	43.6975	1.93467	1.96178e-47	1.66641e-46
TNNT1	2.12381	0.95454	-1.15377	1.68777e-23	4.57323e-23
LINC00519	1.40661	0.656758	-1.09879	3.43659e-21	8.51907e-21
DSCAM	10.7758	4.53135	-1.24978	9.0624e-45	6.53334e-44
DNAJC6	16.654	7.92354	-1.07165	1.843e-38	9.64759e-38
DES	0.5539	4.19368	2.92052	1.02653e-50	1.08787e-49
GBP4	1.99725	4.6196	1.20975	5.71858e-17	1.19034e-16
SMS	18.2056	42.1828	1.21227	3.27693e-64	1.23607e-62
AC124312.4	1.47249	0.483195	-1.60758	2.61277e-52	3.14856e-51
THNSL2	0.960218	2.52742	1.39623	7.79627e-14	1.44729e-13
S100A4	2.76677	26.3212	3.24995	4.26352e-76	1.19512e-73
SLC26A4-AS1	1.62125	0.608275	-1.41431	6.41808e-05	8.33666e-05
CD53	15.9838	36.4744	1.19028	7.67281e-35	3.38238e-34
AL139396.1	3.00218	1.10559	-1.44119	1.56275e-40	9.02305e-40
GAP43	88.5354	209.47	1.24242	5.63249e-33	2.28043e-32
RPL7P1	2.11365	4.81571	1.18801	5.18461e-17	1.08172e-16
SFRP4	2.17876	12.2809	2.49483	4.09902e-55	6.11687e-54
FTL	1290.82	3309.73	1.35842	2.58891e-49	2.50075e-48
RAMP3	6.51509	16.8839	1.37379	2.99241e-20	7.12161e-20
RPS29P5	0.682352	3.93096	2.5263	5.64365e-37	2.75176e-36
OLMALINC	9.99422	4.19222	-1.25338	5.95191e-61	1.60544e-59
ABLIM1	32.676	16.1921	-1.01294	2.51142e-58	5.16595e-57
AL136454.1	1.58121	6.00701	1.92561	6.13139e-24	1.68793e-23
NAMPTP1	0.641966	3.07708	2.26099	3.14132e-41	1.88216e-40
SLC7A3	0.544535	3.00453	2.46404	1.78246e-11	3.0192e-11
MARCO	0.339657	3.51036	3.36947	1.50178e-16	3.0763e-16
TGFBI	4.21881	25.3361	2.58629	5.69967e-48	5.01431e-47
BX679664.3	1.40357	3.96035	1.49653	2.3613e-19	5.43506e-19
SV2B	4.82076	1.20282	-2.00284	9.52842e-15	1.82647e-14
DLG2	4.5468	2.01067	-1.17718	1.0036e-41	6.18157e-41
TMSB4X	359.744	1214.98	1.75589	7.00943e-80	6.26293e-77
CD300C	1.0392	2.5098	1.2721	1.90368e-37	9.50575e-37
KCNJ11	10.2258	2.38786	-2.09842	1.05843e-52	1.31806e-51
GADD45A	13.855	41.9731	1.59906	3.27926e-55	4.94519e-54
LAMA4	3.31131	7.06746	1.09379	8.80516e-30	3.08829e-29
SUB1P1	0.707802	1.67821	1.24551	1.86453e-39	1.02324e-38
SLC24A2	5.65723	2.79952	-1.01491	6.22353e-18	1.34826e-17
UCP2	10.1622	21.5347	1.08344	1.24725e-36	5.98949e-36
GAPDHP65	0.680833	4.93308	2.85712	4.33953e-42	2.72455e-41
SERPINA3	0.355275	2.47962	2.80311	2.16533e-59	4.9293e-58
SSTR1	5.02255	0.943943	-2.41165	3.1145e-65	1.31732e-63
ARL4C	9.34002	31.0603	1.73358	2.05285e-57	3.9026e-56
KDELR2	24.2197	55.4626	1.19534	4.1913e-75	9.66432e-73
ZC3H12B	1.6403	0.606035	-1.43649	1.92688e-56	3.29901e-55
RAP2A	52.2638	23.2434	-1.16899	1.00183e-65	4.60521e-64
MN1	6.25925	2.26329	-1.46757	4.69422e-59	1.02927e-57
ACTBP2	0.324172	3.25862	3.32943	7.48406e-50	7.4872e-49
HPCA	20.1808	9.99525	-1.01367	0.000968645	0.00118641
RRM2	1.60481	9.28581	2.53263	3.22333e-56	5.35822e-55
NALCN	7.2317	2.46014	-1.5556	1.07762e-76	4.05411e-74
HECW1	1.471	0.45181	-1.70301	2.02971e-44	1.43932e-43
AC010343.1	1.76625	11.0319	2.64292	4.48881e-32	1.7457e-31
LINC01602	11.1096	4.00511	-1.47189	1.11656e-28	3.72604e-28
GBP3	3.30169	10.0112	1.60034	1.44687e-31	5.49678e-31
PSTPIP1	3.3287	1.50743	-1.14287	1.18208e-32	4.72039e-32
VPS13D	10.2609	4.82485	-1.0886	4.41089e-46	3.44579e-45
H2AFJ	2.33353	4.83012	1.04954	1.11218e-46	9.04424e-46
GLUD1	172.729	78.912	-1.13019	1.15694e-66	6.03637e-65
FAM19A1	2.08641	0.68406	-1.60883	6.52364e-19	1.47543e-18
KCTD4	3.64402	1.74958	-1.05852	5.3786e-36	2.50464e-35
IGHA1	1.52976	19.6397	3.6824	1.52263e-23	4.12889e-23
C7orf57	0.349364	2.99888	3.10162	1.66888e-45	1.25835e-44
RTN4RL1	2.10407	0.878642	-1.25984	1.16339e-13	2.14355e-13
CNN1	0.688469	1.75492	1.34994	4.95505e-17	1.03473e-16
PIM1	5.88486	12.2547	1.05826	2.6372e-44	1.85996e-43
FANCD2	0.834096	2.06784	1.30984	8.53499e-46	6.54242e-45
SPAG1	1.5463	3.13513	1.0197	7.6554e-27	2.36733e-26
ISG15	33.2337	109.939	1.72599	1.71745e-39	9.43605e-39
SPHK1	1.39556	3.62408	1.37677	1.09516e-28	3.65718e-28
CD33	0.709714	1.44552	1.02628	4.75427e-28	1.54155e-27
IFT22	6.1128	12.3444	1.01395	2.5561e-61	7.10933e-60
RPS7P11	0.945009	3.72144	1.97746	7.15123e-30	2.52118e-29
CLVS2	2.60698	0.829525	-1.65202	1.06747e-29	3.72389e-29
C1QB	97.1488	275.394	1.50323	1.39442e-41	8.53366e-41
CALB1	1.73182	0.700914	-1.30498	6.30001e-24	1.73335e-23
LTBP1	4.12071	9.57327	1.21612	5.1317e-29	1.73599e-28
CDH18	2.44574	0.546822	-2.16113	1.05203e-54	1.52844e-53
CCK	11.8235	4.69308	-1.33305	9.2614e-08	1.35991e-07
GMFG	6.20535	14.8763	1.26143	2.6734e-47	2.25481e-46
ANXA1	6.45444	67.8462	3.3939	3.14436e-77	1.28434e-74
TK1	2.28399	10.0587	2.13882	3.62466e-60	8.8578e-59
REPS2	5.65467	1.55982	-1.85807	5.14743e-70	4.22918e-68
DYNC1I1	7.93859	3.87428	-1.03496	6.92653e-22	1.7673e-21
CDK5R1	27.7154	11.5517	-1.26259	1.95032e-49	1.89543e-48
CEBPB	8.24309	16.9898	1.04341	3.04158e-33	1.2452e-32
CAMK1G	4.87518	1.79851	-1.43865	5.97602e-05	7.77726e-05
RUBCNL	0.838712	3.26133	1.95921	1.45171e-63	5.09916e-62
AC027307.2	2.47522	5.7238	1.20942	1.16076e-59	2.70263e-58
FAM129A	1.17335	5.32731	2.18277	7.45233e-65	3.00109e-63
CUX2	3.35505	0.708701	-2.24309	8.06688e-58	1.57762e-56
RPL7AP66	0.626384	1.69531	1.43643	1.0678e-23	2.91433e-23
APOL4	1.30679	9.64599	2.88391	1.8118e-60	4.60061e-59
TROAP	0.750321	3.5904	2.25856	2.87141e-53	3.75226e-52
NRAV	3.22642	6.5812	1.02842	2.64914e-51	2.94266e-50
COX7CP1	0.515326	2.71749	2.39872	7.31906e-31	2.70161e-30
AC004233.2	0.766516	4.88502	2.67198	1.62019e-05	2.16227e-05
AC096537.1	0.403943	2.08556	2.36821	6.12824e-30	2.1707e-29
ANK3	2.60118	1.02348	-1.34568	1.35382e-26	4.14081e-26
CRISPLD1	9.51462	27.2201	1.51646	2.30392e-46	1.83594e-45
STX1B	19.6366	7.12937	-1.4617	6.09215e-53	7.76234e-52
GLMP	3.69924	9.77891	1.40245	1.50822e-75	3.6545e-73
PLK4	0.76548	1.95549	1.3531	8.92059e-42	5.50642e-41
FBLL1	13.3932	6.17324	-1.1174	2.33794e-37	1.16012e-36
CARD16	0.679531	4.31648	2.66724	6.04433e-71	5.95929e-69
CASP1	1.81834	6.22459	1.77536	2.67117e-59	6.00425e-58
CDCA4	1.78053	4.68607	1.39608	2.20952e-51	2.46969e-50
FOLR1	1.38162	3.08984	1.16117	4.74843e-26	1.41867e-25
TIFA	0.662811	2.04566	1.62589	7.7601e-56	1.23539e-54
HDHD3	2.20207	6.31938	1.52092	4.77838e-52	5.63628e-51
CPLX2	37.1571	10.2992	-1.85111	1.16204e-35	5.33649e-35
MUC1	1.15172	2.92228	1.34331	3.43352e-48	3.06593e-47
OPHN1	16.717	6.19039	-1.43321	1.08734e-59	2.54413e-58
AL441992.1	0.883085	2.20848	1.32243	3.27291e-60	8.06717e-59
GABRA5	3.80456	1.35614	-1.48822	2.21832e-12	3.89308e-12
GJA4	2.39066	4.82709	1.01374	9.38114e-30	3.28065e-29
TUNAR	1.59259	0.5347	-1.57458	1.96413e-19	4.53621e-19
JAG1	5.31423	14.0028	1.39778	5.78417e-47	4.77427e-46
PCOLCE	1.94809	18.7856	3.26949	1.40315e-76	4.89253e-74
SLPI	5.76896	29.4951	2.35409	4.21125e-12	7.30277e-12
AP000924.1	0.90821	2.99724	1.72254	1.29521e-34	5.6435e-34
STOX1	9.3711	3.20409	-1.5483	7.80051e-37	3.78277e-36
KDELR1	31.8204	68.7054	1.11047	2.64601e-76	8.04837e-74
SNRPD2	44.6084	95.115	1.09236	1.45845e-57	2.79866e-56
EMB	1.00906	2.20247	1.12611	1.01037e-19	2.35671e-19
NME2P1	0.448499	3.00617	2.74475	1.22745e-50	1.29599e-49
HIST1H1C	14.6219	32.1408	1.13627	9.3497e-28	2.99358e-27
RNASE2	1.8457	10.8352	2.55349	5.72885e-51	6.16714e-50
PINLYP	0.474535	3.2578	2.77931	4.63601e-69	3.36429e-67
SPOCK1	37.213	16.8766	-1.14078	6.5679e-34	2.77139e-33
COL12A1	0.559646	1.92914	1.78537	6.77873e-22	1.7302e-21
MIR6859-1	0.87142	1.86465	1.09746	1.0689e-13	1.97275e-13
IFI35	10.2458	21.977	1.10096	1.54084e-37	7.72909e-37
GABRB3	7.289	1.856	-1.97352	2.49071e-62	7.62466e-61
RPS2P55	0.424925	1.95066	2.19868	1.05598e-37	5.33252e-37
E2F2	0.608285	1.72136	1.50073	2.78047e-34	1.19656e-33
TPTEP1	8.92689	1.91517	-2.22069	6.50255e-24	1.78736e-23
2021-09-03	71.8293	29.5794	-1.27998	3.41116e-66	1.68158e-64
PCDHGA10	5.72189	2.19025	-1.38539	0.00451113	0.00533381
SLC12A5	7.25347	2.00981	-1.85161	7.52127e-21	1.83865e-20
C9orf64	1.93571	6.66631	1.78402	1.22633e-53	1.65081e-52
CAPN5	8.54316	20.054	1.23105	2.85229e-51	3.14389e-50
SOCS3	4.92206	31.459	2.67614	7.24709e-58	1.42118e-56
TTC38	4.05907	8.35896	1.04217	1.01315e-56	1.78815e-55
CP	2.41095	8.33588	1.78973	6.15616e-35	2.72388e-34
VAMP8	12.5345	36.7477	1.55175	6.33521e-46	4.89558e-45
AC053503.1	11.9898	1.97584	-2.60127	9.64941e-68	5.79613e-66
MYCBP2	7.49992	3.73566	-1.00551	8.55821e-51	9.12365e-50
CA2	25.4253	66.6199	1.38969	7.70002e-45	5.57082e-44
CMTM5	23.8747	10.999	-1.11812	3.15503e-48	2.82786e-47
PLAT	2.59839	15.6304	2.58867	2.10122e-76	6.82706e-74
AL355472.2	1.06764	4.10205	1.94192	4.87212e-34	2.07235e-33
DGCR9	3.33123	0.9733	-1.7751	1.00387e-59	2.3682e-58
GABRA3	10.2655	3.02011	-1.76513	7.63084e-53	9.6115e-52
DLX1	1.06787	2.85203	1.41726	5.09596e-11	8.49288e-11
PLA2G2A	0.242605	25.4411	6.71241	2.097e-70	1.85054e-68
PWAR6	17.0404	5.83462	-1.54625	7.76844e-68	4.76642e-66
GBP1	3.36436	19.8945	2.56396	2.95691e-63	9.94635e-62
PVALB	2.96004	1.06958	-1.46858	2.48026e-11	4.18184e-11
LINC00599	4.47602	1.51275	-1.56504	1.28094e-35	5.86745e-35
AC107398.3	6.25647	2.69333	-1.21596	2.29687e-34	9.91426e-34
AMER3	2.47856	0.481486	-2.36394	3.67194e-54	5.10146e-53
C5AR1	2.81932	9.67136	1.77837	7.47998e-36	3.46625e-35
PLPPR1	30.1525	13.2648	-1.18467	6.82686e-39	3.64984e-38
MND1	0.586188	2.24451	1.93696	1.90497e-58	3.9641e-57
JPH4	29.2984	9.16881	-1.67601	2.34878e-67	1.33246e-65
RGS3	1.19356	2.55208	1.09641	4.01637e-51	4.36971e-50
NAP1L2	16.1093	5.36978	-1.58496	3.3624e-56	5.58292e-55
AC011495.1	0.646866	2.86961	2.14931	7.00959e-34	2.94906e-33
AC027130.1	2.16155	0.53143	-2.02412	1.00161e-60	2.62252e-59
GTSE1	0.948573	3.4314	1.85497	8.28393e-47	6.79055e-46
VKORC1	6.59306	13.2846	1.01073	2.03948e-58	4.23169e-57
SYNC	0.669001	1.9373	1.53397	3.36814e-33	1.37692e-32
TMEM221	0.922139	2.36795	1.36058	5.54955e-26	1.65353e-25
MXD3	1.22742	2.95279	1.26645	3.57307e-36	1.67752e-35
HOXA5	0.135403	4.69889	5.11699	1.82492e-69	1.36592e-67
IBSP	0.327348	9.08275	4.79423	4.46367e-56	7.28455e-55
GRID1	11.0191	5.00409	-1.13882	1.62193e-66	8.3108e-65
SCRT1	9.41026	2.14949	-2.13024	1.2433e-53	1.67208e-52
RAB27A	0.770251	2.13276	1.46932	3.21043e-63	1.06984e-61
ITGA2	1.21013	3.14225	1.37663	8.13572e-40	4.52914e-39
TAGLN2	21.0082	152.371	2.85856	3.56389e-74	6.6168e-72
MT1H	0.587503	1.74931	1.57412	3.02048e-19	6.92112e-19
SNCG	25.1514	9.17217	-1.4553	3.4893e-29	1.18911e-28
SULT4A1	17.3031	4.97143	-1.7993	1.40747e-14	2.68248e-14
ITPKC	5.64744	12.0447	1.09273	1.05572e-54	1.53224e-53
CRYZ	4.40561	9.58595	1.12158	9.57406e-57	1.69815e-55
WEE1	1.29328	5.38533	2.058	1.26043e-73	2.14513e-71
ANKRD33B	1.46435	0.693873	-1.07752	7.00542e-12	1.20459e-11
ZNF25	12.223	5.97959	-1.03148	5.36095e-67	2.9477e-65
PHACTR3	15.2367	6.66119	-1.1937	3.25906e-57	6.05871e-56
UNC13A	11.6747	4.04987	-1.52744	9.29232e-45	6.69234e-44
GJB2	0.719352	5.16299	2.84344	1.32877e-32	5.29285e-32
TRIP10	3.58689	7.85806	1.13144	3.8099e-64	1.4221e-62
GDF10	4.91341	1.23452	-1.99277	6.00288e-49	5.65703e-48
ZNF816	0.72884	1.52245	1.06272	2.59102e-56	4.38357e-55
H3F3A	6.73231	15.3563	1.18966	1.23678e-31	4.71872e-31
MAP2	77.3483	36.4161	-1.08679	1.69359e-53	2.25855e-52
NXT1	9.18241	21.0351	1.19585	9.67617e-57	1.71201e-55
PLOD2	4.44084	11.6819	1.39538	7.218e-52	8.40298e-51
HAUS1	5.10377	10.7996	1.08135	5.43389e-52	6.36745e-51
GUSB	7.39941	18.7593	1.34213	3.89333e-79	2.65043e-76
FN1	15.8281	76.6786	2.27633	6.49048e-60	1.55424e-58
JAKMIP3	1.55371	0.67908	-1.19406	1.0693e-41	6.57491e-41
TGIF1	1.53566	5.51935	1.84563	2.10661e-81	3.76452e-78
RPS18P12	0.697422	8.50211	3.60772	1.24665e-32	4.97408e-32
SHCBP1	0.712703	2.71091	1.9274	9.57618e-68	5.77642e-66
RDH10	2.54773	12.722	2.32004	6.78001e-60	1.62085e-58
HELZ2	1.78444	3.71259	1.05696	1.17271e-25	3.45529e-25
SLC8A3	4.29473	1.71932	-1.32073	2.48304e-43	1.65799e-42
AC007938.1	1.5231	0.614282	-1.31004	3.83518e-45	2.83787e-44
PNMA3	6.01509	2.27548	-1.40241	7.02858e-39	3.75628e-38
FAM131C	3.11796	1.47881	-1.07617	1.56788e-25	4.59501e-25
ADARB2	3.90694	1.08848	-1.84373	2.32938e-52	2.81971e-51
AC099850.3	2.45663	5.67479	1.20789	3.93387e-40	2.22287e-39
COL6A3	0.228174	4.74626	4.37859	1.506e-37	7.55694e-37
SDC4	20.547	44.5137	1.11532	1.03681e-22	2.72767e-22
SULF2	58.2697	28.2454	-1.04473	8.74014e-43	5.6795e-42
RPS29P16	0.586852	2.9153	2.31258	1.97528e-37	9.84608e-37
GSDMD	2.17223	7.25278	1.73936	1.11941e-61	3.23295e-60
CA9	0.538156	7.85062	3.86671	4.44626e-36	2.07589e-35
HRH3	4.82392	1.1095	-2.12029	5.51739e-48	4.86292e-47
FLNC	3.36675	19.1132	2.50514	2.72853e-57	5.12577e-56
RBPMS	0.824006	1.90031	1.2055	6.94915e-35	3.06905e-34
ATP2B2	12.4731	5.44167	-1.19669	6.07685e-31	2.24889e-30
ACE	0.750773	2.26968	1.59604	1.41993e-38	7.46571e-38
SNCA	12.232	5.73434	-1.09296	2.20782e-10	3.59405e-10
OPCML	9.51481	4.18112	-1.18629	1.62596e-32	6.44611e-32
DENND2A	13.968	28.7772	1.0428	1.43875e-34	6.25557e-34
SLC17A8	2.50423	0.652242	-1.94089	7.11492e-12	1.22312e-11
IQSEC3	5.05363	1.4167	-1.83478	8.58148e-29	2.88389e-28
COL5A1	0.532714	6.69633	3.65194	4.66886e-64	1.73366e-62
ARRB1	7.51528	3.5247	-1.09232	1.39442e-41	8.53366e-41
RPL37P2	0.589308	3.87293	2.71633	2.79233e-26	8.42353e-26
PGK1	48.6906	100.896	1.05115	4.69084e-31	1.74727e-30
YIPF1	7.64275	15.5374	1.02359	1.41134e-71	1.50572e-69
AP002784.2	0.424453	2.24053	2.40016	8.33719e-47	6.82637e-46
PARP9	3.51017	9.04494	1.36557	1.10982e-60	2.87427e-59
SEL1L3	2.31692	5.49203	1.24513	1.35108e-40	7.82619e-40
CTSZ	26.6403	69.6593	1.38671	1.44287e-48	1.31888e-47
TUBA1C	2.16049	17.9462	3.05425	3.27717e-76	9.76051e-74
SYT7	8.68189	4.18511	-1.05274	2.09645e-05	2.78539e-05
LHX5	1.85702	0.218905	-3.08461	9.69313e-40	5.37521e-39
FZD5	0.782454	1.69256	1.11312	4.64337e-38	2.38183e-37
BCAT1	1.55677	8.90135	2.51546	2.21665e-54	3.12826e-53
ECT2	1.82317	5.24677	1.52498	7.27502e-53	9.18761e-52
FBLIM1	1.17686	5.45819	2.21348	8.44473e-47	6.91047e-46
LYN	3.5842	7.80502	1.12275	1.85993e-44	1.32155e-43
RPL26P19	2.02406	7.34904	1.8603	3.8177e-25	1.1037e-24
LAMA2	1.47322	4.71035	1.67686	3.95912e-47	3.29642e-46
BATF3	0.980929	3.36851	1.77989	2.71925e-46	2.15251e-45
GNAI1	15.2183	7.57139	-1.00718	2.91033e-51	3.19801e-50
KCNE5	1.43656	7.97047	2.47205	3.21858e-15	6.29366e-15
RCOR2	25.5513	10.3675	-1.30133	1.85108e-47	1.57612e-46
MMP9	0.533709	15.3049	4.8418	1.65867e-47	1.41566e-46
MCAM	6.96923	19.0994	1.45446	2.54126e-57	4.78024e-56
MAGEE1	7.72809	3.27528	-1.23849	1.6351e-50	1.71123e-49
HPCAL4	21.5633	7.71721	-1.48242	4.53638e-32	1.76372e-31
SEMA3F	0.75913	2.57738	1.76349	3.12006e-44	2.1951e-43
ADAMTS1	2.56626	6.15697	1.26256	2.75573e-29	9.42712e-29
SMOC1	186.221	47.9939	-1.95609	1.03592e-62	3.30568e-61
FPR1	5.70922	19.1083	1.74283	4.52042e-35	2.0107e-34
PDLIM7	3.77364	9.45383	1.32494	7.92517e-56	1.25887e-54
C4orf47	1.10581	3.32549	1.58846	3.08873e-46	2.43958e-45
PSPH	10.2752	32.185	1.64722	7.75979e-39	4.13316e-38
VSTM2L	13.5178	6.20244	-1.12395	2.08547e-13	3.8062e-13
GNG11	5.02031	11.0754	1.14151	1.16336e-32	4.64825e-32
CDC42P6	0.471887	2.99958	2.66825	1.31939e-43	8.96908e-43
RPS20P14	1.67527	4.45705	1.41169	1.27834e-26	3.91164e-26
FAM126A	1.40614	3.41752	1.28121	1.21242e-59	2.81834e-58
RPS19P1	0.206716	2.32282	3.49015	1.07693e-40	6.26835e-40
RAD54L	0.628397	2.16674	1.78578	3.05827e-55	4.63147e-54
ETNPPL	58.7939	15.8622	-1.89007	1.85108e-47	1.57612e-46
SNORC	8.4956	3.48739	-1.28457	4.45441e-18	9.71032e-18
RIMS1	1.72664	0.548256	-1.65504	2.28777e-29	7.86768e-29
RPL13AP7	0.75913	2.49431	1.71622	1.29032e-27	4.11475e-27
KCNMB1	0.912798	1.88895	1.04921	1.09687e-26	3.36859e-26
AC073861.1	5.54943	31.5898	2.50905	4.79733e-33	1.95059e-32
FLNA	28.4251	72.8517	1.3578	1.76479e-53	2.34911e-52
RPL37AP1	1.072	5.05119	2.23631	2.66971e-26	8.06045e-26
DTL	1.10427	3.43186	1.63589	1.91924e-38	1.00283e-37
LXN	1.26087	4.45285	1.8203	1.07555e-58	2.29494e-57
UBE2C	4.50583	24.1391	2.42151	4.45539e-54	6.14809e-53
S100A10	32.5648	117.196	1.84753	3.69312e-45	2.73559e-44
FOXJ1	4.24823	17.4527	2.03852	7.17196e-44	4.94122e-43
AC020915.3	0.954083	1.92457	1.01235	1.27955e-68	8.71069e-67
NECTIN2	8.40837	17.0999	1.02409	4.9896e-57	9.02929e-56
GJC1	0.862934	3.21047	1.89546	5.73966e-73	8.27169e-71
LHFPL4	19.2788	9.41469	-1.03403	2.5206e-50	2.59989e-49
MSR1	1.56117	8.5469	2.45277	2.76957e-59	6.19622e-58
DEDD2	4.34161	8.8335	1.02476	6.65748e-53	8.43753e-52
ARHGAP44	2.3894	0.750481	-1.67076	3.21723e-48	2.8818e-47
LUM	0.895514	12.9167	3.85037	9.68711e-50	9.61715e-49
AC131097.3	6.41163	3.17149	-1.01553	5.34868e-18	1.16155e-17
GPNMB	5.78542	22.2098	1.94071	3.25634e-45	2.41706e-44
HLA-DOA	3.85628	11.6908	1.60009	2.01369e-43	1.35154e-42
RARRES2	3.04221	26.1159	3.10173	7.18362e-56	1.1526e-54
AGAP2-AS1	0.799718	14.7185	4.20199	1.93375e-68	1.29182e-66
KCNAB2	10.4205	5.12923	-1.0226	6.31843e-09	9.72841e-09
CAMK2A	37.3827	9.85971	-1.92275	7.90465e-11	1.30959e-10
PLK3	2.5667	6.28335	1.29162	4.63244e-66	2.22981e-64
AC005912.1	12.9893	27.2957	1.07135	5.68209e-26	1.69267e-25
C2orf40	1.47782	3.42009	1.21056	5.22388e-17	1.08959e-16
GDPD2	3.56834	9.94155	1.47822	9.18588e-31	3.37154e-30
H3F3AP4	5.24542	35.4119	2.75511	5.27505e-37	2.57643e-36
AL035446.1	0.87889	6.35932	2.85512	1.53786e-38	8.07392e-38
TMEM271	5.03954	1.76917	-1.51022	4.30848e-33	1.75481e-32
RPL23P8	0.565054	1.81917	1.68682	5.55611e-25	1.59851e-24
FAM183A	0.488578	4.20878	3.10674	2.8425e-59	6.34944e-58
XKR7	1.85811	0.385387	-2.26946	2.1483e-45	1.60965e-44
PNMA8B	7.11243	2.86693	-1.31084	1.14834e-46	9.33298e-46
EFHC2	0.543281	2.06003	1.92289	2.36897e-32	9.31943e-32
FGFBP3	13.2935	5.63414	-1.23845	1.12344e-26	3.44575e-26
RIMS3	11.1396	4.48283	-1.31321	4.75173e-20	1.12208e-19
RALYL	2.57308	1.23248	-1.06193	3.07228e-16	6.24059e-16
AC009102.2	3.57236	1.33002	-1.42543	1.28272e-48	1.17776e-47
NEK2	0.68561	3.09962	2.17663	1.35686e-49	1.33317e-48
GPX1P1	1.77093	13.3887	2.91844	6.10408e-44	4.22381e-43
ADAM12	0.246274	3.05014	3.63054	3.86884e-73	5.82199e-71
EPSTI1	0.912749	3.06588	1.74801	1.03492e-49	1.0246e-48
WISP1	0.220217	3.35737	3.93033	1.12754e-59	2.63387e-58
SERPINI1	24.7374	10.2217	-1.27507	1.85156e-18	4.10386e-18
IER5L	2.45062	6.86548	1.48622	1.7225e-45	1.29604e-44
CACNA1B	1.83649	0.537782	-1.77186	6.33527e-33	2.55845e-32
MXRA5	0.646402	3.61564	2.48375	2.88806e-41	1.73405e-40
MT2P1	3.20575	14.1541	2.14249	3.51164e-44	2.45369e-43
HNRNPKP4	0.411536	1.83217	2.15446	1.44369e-35	6.58971e-35
DPEP1	0.375433	2.88116	2.94002	4.99664e-53	6.38927e-52
AC124312.2	8.08861	2.09752	-1.94721	4.52013e-58	9.0758e-57
RPL18AP3	11.695	33.3926	1.51364	5.28081e-24	1.45939e-23
FAM110C	0.420258	1.98468	2.23956	6.76709e-32	2.61043e-31
LMO2	12.2141	28.0447	1.19918	4.16257e-43	2.74611e-42
KAT6B	5.53903	2.57569	-1.10467	3.28325e-63	1.09157e-61
ZNF488	18.1956	7.26467	-1.32462	1.62685e-47	1.38933e-46
SLC16A4	3.20618	8.45252	1.39853	2.6734e-47	2.25481e-46
AL133465.1	4.9872	2.12741	-1.22913	7.21103e-27	2.23184e-26
ESM1	0.396425	3.67508	3.21266	2.67348e-45	1.99271e-44
SNRPEP4	0.67892	5.5438	3.02956	5.51813e-41	3.26926e-40
AL603825.1	1.33779	4.00475	1.58186	2.43112e-26	7.36341e-26
DDN	14.7975	3.94393	-1.90765	1.41001e-20	3.40498e-20
CALU	18.444	56.0595	1.60381	2.2598e-67	1.29224e-65
HMGN2P3	1.29643	5.07546	1.96899	5.85742e-50	5.89702e-49
GNG3	33.6081	15.684	-1.09951	0.000411588	0.000514656
THBS4	5.67948	18.4334	1.69849	7.35302e-19	1.65881e-18
ABLIM3	10.5769	5.14247	-1.04039	1.78006e-38	9.32493e-38
KLRC3	2.50299	0.829024	-1.59416	5.69885e-48	5.01431e-47
FGFBP2	0.877813	9.66335	3.46054	5.11887e-29	1.73206e-28
CNTNAP4	6.41287	2.91097	-1.13947	5.60774e-25	1.61304e-24
TMSB4XP1	0.686107	10.6446	3.95554	3.65345e-63	1.20902e-61
TRIB3	3.48175	7.27184	1.06251	1.11628e-18	2.50249e-18
SUMO1P3	0.630117	1.53053	1.28034	6.89747e-31	2.54994e-30
DDIT4L	0.574314	6.24547	3.4429	2.20951e-51	2.46969e-50
CEP55	0.580245	2.44055	2.07247	2.61317e-61	7.25395e-60
SCN3B	12.5731	3.15745	-1.99351	2.53908e-47	2.14531e-46
AC002398.1	0.906239	2.12718	1.23098	1.43248e-56	2.48831e-55
EVA1C	1.72455	6.18164	1.84177	2.6826e-62	8.15967e-61
WDR11-AS1	1.63007	0.701282	-1.21686	1.74771e-33	7.24419e-33
AC074351.1	0.428305	11.1923	4.70772	3.12781e-12	5.44975e-12
HOXD13	0.0505018	2.57381	5.67143	4.09137e-62	1.22364e-60
NELL1	1.69504	0.761939	-1.15357	1.96191e-11	3.31845e-11
ATF3	4.12311	10.5176	1.35101	2.99401e-41	1.79616e-40
CCDC125	0.89007	1.8471	1.05327	3.47471e-54	4.83214e-53
MDK	13.6292	60.4162	2.14824	3.51616e-55	5.29126e-54
DLGAP5	0.539647	3.13326	2.53758	1.0643e-56	1.87379e-55
TMCC2	12.8296	6.26259	-1.03465	1.55493e-47	1.33109e-46
RPL13AP5	13.0777	46.9144	1.84293	2.31092e-29	7.94346e-29
SST	14.6565	6.64941	-1.14025	1.52024e-13	2.78961e-13
AC098613.1	0.741813	1.72583	1.21816	7.77566e-30	2.73593e-29
KCNC2	2.45022	0.611708	-2.002	3.40165e-20	8.07136e-20
GRID2	4.12146	1.9616	-1.07112	2.11881e-36	1.00633e-35
CLEC11A	3.79759	7.61672	1.00409	9.82394e-40	5.44564e-39
SKAP2	3.19457	9.85714	1.62555	1.07732e-40	6.26835e-40
LRTM2	2.52208	0.640464	-1.97743	3.93023e-36	1.84098e-35
RFPL1S	2.92588	0.857405	-1.77082	1.91376e-27	6.05559e-27
TCIM	6.08954	22.7354	1.90054	3.52623e-47	2.95146e-46
EEF1A1P13	3.27918	8.81031	1.42586	3.3048e-20	7.84678e-20
AL031729.1	1.87186	4.09757	1.1303	3.80763e-27	1.19033e-26
RASAL1	2.18756	0.999193	-1.13049	1.64795e-09	2.59261e-09
CLEC2B	0.955574	3.2579	1.7695	1.40221e-47	1.20252e-46
AL450405.1	7.40924	22.0226	1.57159	1.99821e-21	5.02134e-21
CYR61	19.5169	46.8288	1.26267	1.02321e-22	2.69291e-22
MMP25	0.65515	1.50001	1.19508	2.54766e-25	7.41175e-25
FRRS1L	6.77061	2.07429	-1.70667	6.29513e-46	4.86987e-45
Z74021.1	1.07969	4.62424	2.09859	4.88343e-30	1.73579e-29
RPL41P2	1.27217	5.63909	2.14817	7.36049e-32	2.83321e-31
HS3ST4	2.49801	1.00279	-1.31676	1.9194e-20	4.60553e-20
IGLV3-25	0.125482	2.7568	4.45744	3.92666e-20	9.30166e-20
C1RL	1.55759	7.60995	2.28857	1.36504e-69	1.03801e-67
C2	1.06393	3.69588	1.79652	3.48979e-45	2.58766e-44
PMS2P1	6.73676	13.838	1.03851	1.28518e-67	7.56085e-66
CTHRC1	0.875577	7.78068	3.15159	1.69203e-58	3.54681e-57
PSRC1	10.479	40.6878	1.9571	9.25004e-72	1.04125e-69
HTR2A	2.25293	0.600149	-1.90841	1.26125e-42	8.13669e-42
MYBPH	0.18397	3.12782	4.08761	3.95598e-64	1.47278e-62
ARPC1B	10.1714	23.7922	1.22597	5.02907e-50	5.08456e-49
KDELC2	2.74694	8.45916	1.62269	1.67425e-64	6.52181e-63
PHLDA2	0.256013	2.83984	3.47152	9.70196e-54	1.31096e-52
TMEM130	17.136	5.46686	-1.64824	2.75287e-19	6.31803e-19
TMSB4XP8	10.8796	171.297	3.9768	1.83377e-66	9.3627e-65
TWSG1	7.67032	17.1548	1.16125	1.68201e-53	2.24729e-52
OSMR	1.80471	9.49381	2.39522	3.3097e-65	1.38755e-63
CLCF1	0.554472	4.1507	2.90417	1.13224e-75	2.89045e-73
ANXA5	67.8808	201.832	1.57208	5.55788e-73	8.10771e-71
SYNGR1	23.4044	9.88291	-1.24377	2.55574e-53	3.35201e-52
RPS7P1	3.93675	15.0611	1.93575	1.24406e-33	5.19122e-33
FAM171A1	37.674	16.9144	-1.15532	9.07251e-66	4.21106e-64
PLPPR3	4.1036	1.85989	-1.14167	1.06116e-34	4.64068e-34
LILRA2	0.934534	1.88929	1.01553	3.68724e-29	1.25536e-28
TPM4	16.1648	44.1744	1.45036	5.58748e-65	2.30198e-63
GFRA1	7.366	1.9585	-1.91113	4.89041e-58	9.73723e-57
PABPC1L	1.96169	5.69317	1.53713	2.2265e-40	1.27473e-39
SPATS2L	5.3046	11.3247	1.09415	2.11583e-64	8.13117e-63
PDIA4	23.792	67.3134	1.50042	2.71835e-75	6.47691e-73
LAIR1	2.49918	6.25504	1.32356	6.40878e-38	3.26398e-37
HK3	0.418184	2.20104	2.39597	2.91033e-51	3.19801e-50
GRIN2C	3.23321	1.51985	-1.08904	5.55053e-38	2.83901e-37
FCGR3A	12.8965	62.0135	2.2656	7.42047e-57	1.3327e-55
TNFAIP2	3.18929	8.84928	1.47233	1.15343e-33	4.81723e-33
SLC25A21-AS1	2.65814	0.708367	-1.90785	6.75308e-65	2.75048e-63
RAP1B	1.35941	3.14832	1.2116	9.6157e-63	3.0822e-61
MEOX2	0.212816	11.572	5.76489	2.47806e-53	3.2561e-52
AC015922.2	2.35016	5.83791	1.31269	1.43627e-36	6.86947e-36
ATCAY	53.5161	18.3033	-1.54787	4.98992e-47	4.13302e-46
RHBDL3	15.0575	5.93842	-1.34233	2.69068e-47	2.26804e-46
KIAA0040	1.77877	10.1869	2.51776	1.02383e-72	1.40737e-70
CAV2	1.19263	4.36576	1.87208	7.10613e-48	6.18692e-47
SLC7A14	5.53408	1.43226	-1.95005	1.74602e-51	1.96699e-50
C1orf162	4.03662	8.38211	1.05417	4.12931e-33	1.68232e-32
CASP6	1.71168	5.63341	1.7186	3.74823e-90	5.35847e-86
MTCO1P2	0.524038	1.9508	1.89633	1.51403e-18	3.3688e-18
RNASEH2A	8.46384	19.0032	1.16686	3.20171e-47	2.68771e-46
PRDX4	20.2418	51.719	1.35336	2.73962e-51	3.03374e-50
CCR1	3.69421	7.77262	1.07314	4.12019e-26	1.2333e-25
ELAVL2	4.45987	1.63257	-1.44986	1.0199e-38	5.39816e-38
MCUB	1.09922	9.49372	3.11049	2.54e-84	1.4771e-80
DSN1	3.29058	7.74014	1.23402	1.30702e-63	4.60226e-62
CELF4	7.07196	2.22195	-1.67029	1.45248e-30	5.2823e-30
PDIA5	1.00618	3.18977	1.66456	5.6778e-64	2.07595e-62
ZP3	0.747999	1.56301	1.06322	5.60169e-20	1.3193e-19
C5orf38	3.6381	1.71492	-1.08505	7.93034e-23	2.09521e-22
ELDR	0.0108184	5.44955	8.9765	1.67034e-52	2.04972e-51
NKX2-5	0.107186	2.34403	4.45081	1.73418e-60	4.41137e-59
SEC24D	1.14797	3.38436	1.5598	3.69681e-64	1.3835e-62
SOD3	2.70956	8.36201	1.62579	1.71781e-46	1.37656e-45
ALDOC	430.419	161.975	-1.40997	1.60384e-56	2.77585e-55
CARD8-AS1	0.846777	2.17398	1.36029	1.80134e-65	7.87523e-64
HS6ST3	2.29524	0.88224	-1.3794	0.000517131	0.000642527
VIM	118.412	509.496	2.10525	1.05931e-71	1.17395e-69
KLHL4	2.06695	7.34958	1.83016	8.33526e-41	4.88965e-40
CCSER2	14.9039	6.77555	-1.13728	4.61809e-78	2.44519e-75
GZMA	0.340031	1.93288	2.50701	1.30832e-46	1.0585e-45
PTGES	1.18221	2.68337	1.18256	1.51913e-08	2.30034e-08
MAP3K6	2.54767	5.57765	1.13048	3.13563e-45	2.33231e-44
VRK2	0.81313	1.62655	1.00025	8.52583e-32	3.27121e-31
ARNTL2	0.726792	2.15074	1.56522	7.45895e-55	1.09367e-53
RPS15AP1	2.07183	5.53197	1.41689	6.70303e-28	2.15777e-27
SNX22	20.2391	8.38579	-1.27112	6.39213e-34	2.69961e-33
RGMB	9.20442	4.43343	-1.0539	5.25617e-43	3.45323e-42
CXCR4	11.04	27.2681	1.30448	1.00534e-35	4.62728e-35
FMOD	1.17985	31.672	4.74654	3.42662e-62	1.03348e-60
PSMB8-AS1	2.73216	6.01253	1.13793	1.3634e-45	1.03128e-44
CD38	11.2949	5.23984	-1.10807	5.01304e-27	1.56136e-26
AL009174.1	1.43472	3.96891	1.46798	7.90606e-20	1.85439e-19
USP43	2.96936	1.24435	-1.25476	1.12698e-43	7.69038e-43
LINC01778	0.899092	2.15931	1.26403	2.71927e-25	7.89974e-25
RPL9P7	0.619065	2.80055	2.17755	5.70154e-28	1.84202e-27
COL6A2	3.34244	50.2058	3.90888	2.22508e-63	7.62825e-62
HLX	0.646285	1.61203	1.31864	1.10774e-36	5.33387e-36
FAM181A-AS1	0.511024	1.86917	1.87094	6.1413e-45	4.48167e-44
RBMS1	1.33005	3.52078	1.40442	2.17077e-66	1.09272e-64
MMD2	18.283	5.36116	-1.76989	1.35257e-44	9.68753e-44
ASF1B	1.60556	8.59983	2.42123	1.88987e-61	5.35002e-60
RPL5P34	0.524974	4.17507	2.99148	2.74823e-35	1.23627e-34
LAP3	21.1548	44.2704	1.06535	3.85258e-65	1.60573e-63
HAVCR2	6.17745	13.1049	1.08503	3.39394e-32	1.32713e-31
PPP1R16B	10.6107	5.14183	-1.04517	3.28205e-26	9.86756e-26
SLC7A7	2.31727	5.73804	1.30813	5.00873e-46	3.88945e-45
TTC26	1.03173	2.95581	1.51848	7.47963e-75	1.67076e-72
CBR1	20.0572	49.0814	1.29106	5.22402e-43	3.43526e-42
KCNIP3	13.3434	3.79404	-1.81432	7.13933e-71	6.80426e-69
ACTN1	6.31641	24.4083	1.9502	2.7644e-63	9.34276e-62
ATOH8	15.0245	4.53411	-1.72843	4.46282e-59	9.80038e-58
RELB	2.19529	4.93144	1.1676	4.99583e-50	5.0581e-49
AC006058.4	1.70462	0.849362	-1.005	1.38362e-21	3.49973e-21
CD48	0.420389	1.96054	2.22146	4.89741e-50	4.96196e-49
TTK	0.575517	2.27144	1.98068	1.17061e-48	1.07898e-47
TPPP	35.5901	15.9495	-1.15797	2.1775e-35	9.84178e-35
FAM163B	16.6524	4.97108	-1.7441	9.59705e-34	4.01638e-33
RNF150	3.8662	1.67288	-1.20858	1.56342e-58	3.28685e-57
IGLV3-21	0.153433	2.94101	4.26063	2.58797e-20	6.17657e-20
DNAJC12	10.3835	4.5898	-1.17779	2.28053e-65	9.82001e-64
SEMA3A	0.490595	1.73235	1.82012	3.60445e-20	8.54549e-20
MT1A	0.776422	2.73204	1.81506	1.06029e-26	3.25975e-26
OAS1	2.38657	10.0953	2.08067	6.45697e-46	4.98697e-45
SLC25A43	1.8097	4.56934	1.33623	1.48753e-52	1.83325e-51
2021-03-09	7.03669	29.2855	2.05722	2.25291e-14	4.26251e-14
RSPH4A	0.557618	2.19226	1.97507	2.77536e-36	1.31119e-35
CNGA3	2.00505	8.61003	2.10238	5.68156e-31	2.10697e-30
MYT1	10.414	4.01731	-1.37423	2.12558e-41	1.2876e-40
MYO16	3.3931	1.2586	-1.43078	2.92411e-42	1.8538e-41
C7	1.0096	3.00575	1.57394	0.000352999	0.000443062
MET	0.659947	4.75992	2.85052	1.11373e-25	3.28625e-25
ABRACL	3.54444	10.2739	1.53535	7.53126e-68	4.64082e-66
AL591846.1	0.964831	13.5141	3.80805	1.13948e-23	3.10464e-23
SYN1	40.9885	15.1233	-1.43845	4.20048e-29	1.42671e-28
CCL18	0.42139	7.61066	4.17479	1.51978e-11	2.5813e-11
MT-TM	3.39234	1.52063	-1.15761	8.64104e-27	2.66406e-26
ISLR	4.12059	11.5516	1.48717	2.49804e-14	4.71695e-14
P2RY1	3.2588	6.67446	1.03431	1.09436e-18	2.45489e-18
AC254562.1	1.51262	0.671192	-1.17226	1.55848e-26	4.75358e-26
PCSK6	3.68359	1.36804	-1.429	1.01399e-38	5.37086e-38
AC015922.3	2.14277	5.74302	1.42233	1.33168e-43	9.04831e-43
ACTG2	0.420174	2.84315	2.75843	2.47365e-35	1.11451e-34
SHANK2	2.28125	0.525205	-2.11887	1.49542e-68	1.0132e-66
HLA-DRB6	5.15857	14.7233	1.51306	1.39563e-29	4.83918e-29
KCNAB1	3.47225	1.44528	-1.26452	7.47568e-33	3.01133e-32
SLN	4.57998	21.6913	2.2437	3.54758e-21	8.78679e-21
AC079140.2	0.577537	2.14374	1.89214	5.8846e-31	2.18113e-30
IRX2	2.73625	1.10481	-1.30841	6.13297e-32	2.37029e-31
SAMD9	1.42179	4.16998	1.55233	1.18898e-49	1.17306e-48
AMZ1	2.75669	0.876369	-1.65333	5.36087e-52	6.29738e-51
SLC2A10	1.38212	6.21189	2.16815	1.79069e-63	6.19847e-62
CHEK2	0.720788	1.92864	1.41994	1.69491e-65	7.45553e-64
NR2F2	2.54177	5.44334	1.09866	8.28734e-29	2.78701e-28
CRB2	3.49704	10.0097	1.51719	4.3673e-25	1.26004e-24
NCF1C	0.510772	1.74092	1.7691	9.71313e-55	1.41548e-53
UGCG	5.16797	11.343	1.13413	3.42522e-57	6.35109e-56
BSN	6.17258	2.08456	-1.56613	1.46158e-45	1.10496e-44
H19	1.35338	13.8972	3.36015	4.53568e-46	3.53748e-45
ACVR2B	2.34043	1.14725	-1.0286	8.81297e-55	1.28561e-53
ROMO1	50.2156	100.453	1.00031	1.16071e-53	1.56543e-52
CXCL14	12.5756	45.9615	1.8698	4.31985e-19	9.8276e-19
AP006333.2	1.76703	0.703904	-1.32787	4.3819e-51	4.74573e-50
ADAM11	4.30143	1.9179	-1.16529	1.23667e-11	2.10694e-11
NXPH4	1.86243	4.31791	1.21314	4.7966e-18	1.04356e-17
KIF4A	1.14965	5.10683	2.15123	4.14905e-57	7.60446e-56
TNR	78.5279	16.7915	-2.22547	1.58464e-69	1.19863e-67
PCNA	31.4173	81.4904	1.37507	1.64407e-65	7.25421e-64
RPL4P4	3.06173	6.5054	1.08729	5.12256e-13	9.19886e-13
PCBP3	2.91252	1.05969	-1.45863	6.83918e-56	1.10105e-54
ZDHHC1	2.32949	4.91177	1.07623	2.19518e-43	1.47059e-42
ADA2	4.07876	9.41164	1.20632	2.47559e-38	1.28461e-37
FAM20C	10.239	38.3876	1.90656	3.78098e-72	4.82615e-70
SPI1	10.8755	22.7689	1.06598	1.45174e-35	6.62435e-35
SAA1	0.0887536	43.7767	8.94614	1.41715e-66	7.31391e-65
SCGB1D2	0.696644	1.76642	1.34234	6.46078e-21	1.58319e-20
APOBEC3C	3.29322	12.5686	1.93226	9.76989e-67	5.19221e-65
HOPX	7.72844	33.2603	2.10555	3.83815e-29	1.30581e-28
CDCA7	2.2165	5.88459	1.40866	2.21332e-40	1.26769e-39
ANXA2	4.44336	38.049	3.09813	1.49882e-76	5.10168e-74
SCD	312.626	104.932	-1.57498	8.7998e-66	4.09778e-64
CHODL	0.339544	2.98431	3.13573	1.89906e-25	5.54399e-25
ANG	0.74967	2.89654	1.95	4.17597e-68	2.65332e-66
AP001486.2	4.15285	1.83751	-1.17635	1.00369e-70	9.50253e-69
AVIL	1.42938	7.04518	2.30124	1.48172e-21	3.74516e-21
IL1RAP	1.4357	6.01136	2.06594	6.46e-45	4.70225e-44
AC104051.2	16.4974	4.51151	-1.87055	3.81682e-17	8.01723e-17
LINC00643	3.69111	1.57468	-1.229	2.66338e-26	8.04303e-26
BACE2	0.901611	2.93416	1.70237	2.42292e-58	4.99827e-57
PSD	21.9527	7.35444	-1.57771	2.71099e-49	2.61513e-48
NPTX2	8.55352	18.6344	1.12338	5.74263e-09	8.86381e-09
SPRED3	1.23167	3.05369	1.30994	8.97513e-31	3.29672e-30
HAS2	1.75526	4.05176	1.20687	1.72805e-31	6.54588e-31
NAMPT	6.00337	37.9138	2.65888	6.35585e-64	2.31204e-62
MDGA2	1.91793	0.557519	-1.78246	2.03065e-62	6.28359e-61
HDAC4	7.12404	2.93217	-1.28073	7.13933e-71	6.80426e-69
WDR38	0.515546	3.11037	2.59291	1.91721e-34	8.29803e-34
FBP1	1.66445	5.74845	1.78813	2.05198e-51	2.29899e-50
FGFRL1	4.58927	15.3724	1.74401	2.02384e-57	3.85257e-56
CDC25A	1.15763	2.51103	1.1171	2.7447e-25	7.96877e-25
KIFC1	2.56938	7.73134	1.5893	1.39543e-38	7.34233e-38
SKA1	0.46033	2.23777	2.28132	6.40069e-55	9.44316e-54
HLA-A	143.795	372.27	1.37233	1.95761e-51	2.19843e-50
GPX7	3.89177	12.9114	1.73014	3.14794e-78	1.80012e-75
PKMP3	7.17781	3.27782	-1.13081	9.30682e-62	2.69879e-60
P3H1	1.98239	5.08292	1.35842	9.0951e-75	1.97005e-72
S100A16	47.4237	123.188	1.37718	1.34627e-45	1.01886e-44
CNTNAP2	6.38694	1.68276	-1.92429	4.21242e-53	5.42041e-52
SCN2B	7.1299	2.15331	-1.72733	4.93162e-45	3.61737e-44
PARP4P3	1.73982	0.343997	-2.33847	1.57794e-20	3.80344e-20
NID1	9.20901	21.3584	1.21368	4.24595e-28	1.37798e-27
TP53I13	3.75837	7.8924	1.07036	1.25895e-66	6.5447e-65
DNM3	9.17797	3.29401	-1.47833	3.6678e-70	3.10266e-68
HOXB2	0.179382	3.70373	4.36787	4.38032e-60	1.06137e-58
SLCO1A2	7.22109	2.81339	-1.3599	8.21937e-44	5.64652e-43
SUMF2	22.1331	56.8169	1.36011	3.72445e-53	4.81417e-52
S100A11	34.6961	186.246	2.42436	7.18923e-73	1.00762e-70
C1R	9.1841	48.7765	2.40898	8.41239e-65	3.35932e-63
ADAM8	1.01266	2.12663	1.07041	1.2534e-06	1.75741e-06
KIF2C	1.40161	6.60221	2.23586	3.0887e-62	9.33532e-61
EEF1A1P9	2.4394	5.28709	1.11595	1.17999e-18	2.64241e-18
LINC01503	1.56872	4.53268	1.53077	4.82137e-46	3.74803e-45
UBE2SP1	0.384995	1.97387	2.35812	8.06181e-49	7.53771e-48
MEGF11	9.52618	3.03565	-1.64989	2.72889e-49	2.63063e-48
FLRT1	9.22922	3.01293	-1.61504	9.51315e-69	6.66666e-67
PPIAP29	2.27637	6.23702	1.45412	7.28073e-34	3.06043e-33
TACC3	2.42057	9.87917	2.02905	2.1811e-59	4.95723e-58
NKD1	8.01168	3.18424	-1.33115	1.04745e-48	9.71096e-48
RAB3A	38.22	14.4687	-1.4014	1.36887e-25	4.02413e-25
PID1	37.8862	13.7617	-1.46101	7.91028e-62	2.31259e-60
AC073611.1	0.749517	1.72803	1.2051	8.63925e-41	5.05554e-40
SCN3A	11.5053	4.37813	-1.39391	1.22097e-40	7.0811e-40
STEAP3	2.03419	17.4583	3.10139	9.86281e-79	6.13038e-76
GLA	4.81271	11.2961	1.2309	6.01725e-83	2.15057e-79
FAM221A	0.814841	1.95867	1.26528	6.71063e-49	6.30323e-48
IGLV3-19	0.236532	2.76757	3.54852	1.09107e-22	2.86886e-22
CEBPD	10.7216	31.5645	1.55778	7.36942e-45	5.33704e-44
OXTR	2.57644	5.35852	1.05645	3.36725e-19	7.70828e-19
HS3ST3B1	0.182552	2.24965	3.62332	6.26562e-61	1.68371e-59
ADAM33	0.459661	3.04987	2.73011	6.75e-45	4.89837e-44
ERI1	1.99551	4.30962	1.1108	1.15619e-68	7.985e-67
MFSD4A	4.98392	2.05323	-1.27938	5.25757e-21	1.29478e-20
CBLN1	3.95893	1.03146	-1.94043	1.01844e-59	2.39862e-58
SERINC2	1.00811	3.91657	1.95793	1.62685e-47	1.38933e-46
B3GNT7	0.672509	3.11049	2.20952	4.4904e-67	2.50761e-65
CTF1	1.41126	3.95166	1.48547	9.11143e-57	1.62213e-55
OSTC	13.2864	35.3936	1.41354	1.81621e-80	2.36042e-77
BUB1B	1.3822	3.25055	1.23372	1.96463e-43	1.31985e-42
AC023024.2	1.50076	0.572791	-1.38962	2.0626e-41	1.25104e-40
SYNPR	4.81922	1.78481	-1.43303	9.25796e-12	1.58391e-11
CDKN3	1.17709	5.16518	2.13359	1.0197e-54	1.48448e-53
MTRNR2L2	0.619234	2.5061	2.01689	8.29127e-18	1.78485e-17
LINC01532	3.85146	1.49713	-1.3632	1.86716e-30	6.75087e-30
KIF26A	3.38777	1.44887	-1.22541	1.74734e-37	8.74036e-37
OLIG1	304.887	144.546	-1.07674	2.07391e-37	1.03269e-36
OIP5	0.819334	2.88526	1.81618	4.14512e-52	4.91365e-51
AC080112.1	0.705662	1.4362	1.02521	1.0347e-20	2.51437e-20
IL1R1	1.18888	3.28586	1.46667	1.09022e-17	2.33565e-17
CALN1	7.47594	1.51436	-2.30354	1.17257e-58	2.4871e-57
MYO1B	1.78633	4.4847	1.32801	8.42776e-34	3.53738e-33
FRY	6.04756	2.38962	-1.33957	7.42417e-73	1.03045e-70
CNNM2	1.5268	0.759382	-1.00762	1.15641e-71	1.27169e-69
CYTOR	0.345105	4.37952	3.66567	1.17067e-74	2.39083e-72
RPA3	3.29801	8.36277	1.34238	1.50268e-70	1.35964e-68
PCED1B-AS1	1.66284	3.99586	1.26486	3.1228e-36	1.47144e-35
SKA3	0.878148	3.13499	1.83592	1.29116e-43	8.78556e-43
SLC15A2	19.0681	9.46911	-1.00986	2.33143e-26	7.06445e-26
CYP27B1	0.249089	2.90764	3.54511	1.79852e-55	2.78565e-54
RTP5	15.9039	3.95858	-2.00632	6.46394e-58	1.27636e-56
MCF2	1.5171	0.444207	-1.77202	1.59135e-48	1.44812e-47
CHAF1B	0.721888	2.60903	1.85367	2.03438e-61	5.71385e-60
GINS1	1.90911	5.59199	1.55047	4.55279e-50	4.62264e-49
MAP7D2	3.92951	1.37336	-1.51664	9.59242e-06	1.29115e-05
TRIM67	7.68185	1.06364	-2.85244	6.82686e-39	3.64984e-38
SYT16	2.02526	0.73049	-1.47117	1.34109e-20	3.24293e-20
PLOD3	9.75714	20.9512	1.1025	7.07987e-62	2.08259e-60
RPL3P2	0.673281	1.4862	1.14235	4.64215e-16	9.37347e-16
PDPN	3.19877	62.4518	4.28715	3.67138e-79	2.6243e-76
CHST1	20.0012	8.84892	-1.17651	1.29899e-33	5.41253e-33
AP000911.1	2.63122	1.25993	-1.06239	6.7478e-39	3.61027e-38
TIMP1	11.3276	234.359	4.3708	6.19533e-81	9.84093e-78
BMP2	22.7671	5.9737	-1.93026	3.74542e-62	1.12725e-60
LINC01088	13.721	6.5809	-1.06003	1.70456e-15	3.37091e-15
PWAR5	1.69916	0.613043	-1.47076	5.40958e-50	5.45768e-49
TCIRG1	2.96265	8.11313	1.45337	3.44064e-59	7.62595e-58
AC107464.1	0.587604	2.12122	1.85198	5.62064e-25	1.61643e-24
AK2	9.12007	19.4666	1.09389	1.84244e-73	2.99313e-71
RPL24P4	6.48225	14.3166	1.14312	1.09182e-19	2.54444e-19
RYR3	0.675112	1.62963	1.27135	7.04489e-14	1.31052e-13
EIF4BP7	1.56882	0.753074	-1.05882	6.76771e-57	1.21853e-55
RPS2P32	0.367653	2.47776	2.75262	1.84789e-66	9.40122e-65
FST	0.614628	2.07007	1.75189	3.9261e-15	7.64993e-15
CASC10	0.749906	1.59971	1.09303	1.7904e-38	9.37566e-38
SKP1P1	1.23333	4.25332	1.78603	2.4779e-44	1.74933e-43
MT1L	3.45396	12.051	1.80283	6.35014e-40	3.55449e-39
ADCY5	6.27726	2.83512	-1.14672	6.86353e-51	7.34989e-50
LOX	0.47653	7.358	3.94868	2.13515e-71	2.22803e-69
MICA	1.748	3.85585	1.14134	5.2825e-39	2.83798e-38
HK2	4.42623	9.81386	1.14874	2.77536e-36	1.31119e-35
RBFOX3	2.58179	0.783908	-1.71961	2.95295e-24	8.24196e-24
RBM47	0.704905	1.7978	1.35073	2.60843e-43	1.73846e-42
LINC00928	1.94456	0.913258	-1.09035	1.22373e-29	4.25249e-29
SNRPGP2	4.92196	15.9124	1.69285	1.58898e-51	1.80001e-50
SERPINA1	2.64649	14.9722	2.50014	2.163e-62	6.66426e-61
WNT7B	6.4515	1.81646	-1.8285	1.00601e-56	1.77774e-55
RGN	2.7892	7.10958	1.34991	1.95132e-27	6.17305e-27
AC107075.1	0.642482	2.07959	1.69457	2.26655e-20	5.42666e-20
ERRFI1	5.15539	10.9697	1.08937	4.4184e-32	1.72066e-31
IL13RA2	1.10119	13.8495	3.65271	3.61144e-53	4.68079e-52
KIF18B	2.04642	4.2041	1.03869	6.43688e-21	1.5776e-20
ECM2	2.97868	8.13471	1.44942	4.06198e-37	1.99416e-36
HILPDA	5.79835	24.4192	2.0743	3.59713e-49	3.44207e-48
CCL5	1.14215	4.73789	2.05249	5.69604e-49	5.37495e-48
NEU4	18.7193	6.76051	-1.46932	2.42624e-41	1.46352e-40
HMGN1P38	0.275531	2.14818	2.96283	1.05161e-43	7.18631e-43
AC098587.1	1.43066	0.694315	-1.04301	2.76353e-38	1.43039e-37
CD58	1.75096	8.9551	2.35456	7.57988e-82	1.54803e-78
AL590867.2	7.86532	23.9017	1.60354	4.13096e-25	1.19233e-24
TSPAN31	9.00236	39.0755	2.11789	1.80535e-27	5.71888e-27
ITGB1	11.8023	24.1308	1.03181	5.07456e-41	3.0127e-40
SLC12A7	3.34955	6.86126	1.0345	8.37526e-50	8.34956e-49
CAPZA1	12.7622	26.9299	1.07733	1.55507e-73	2.61544e-71
AC110285.1	6.57019	2.82448	-1.21795	9.13886e-42	5.63629e-41
SNRPGP10	1.28549	17.147	3.73757	4.64367e-60	1.12138e-58
CXCL10	0.903758	16.8543	4.22104	1.47218e-65	6.55647e-64
RPL7AP50	0.905528	2.25745	1.31786	7.06618e-23	1.87174e-22
CDCA8	1.32083	6.71858	2.34671	9.90144e-64	3.52995e-62
AL645929.1	0.865669	2.94487	1.76631	1.80277e-26	5.48933e-26
RET	3.26799	1.42338	-1.19908	2.52772e-26	7.64305e-26
GPX8	0.270821	4.06763	3.90878	9.94755e-75	2.12254e-72
GLRA3	1.70834	0.35406	-2.27053	1.46879e-57	2.81472e-56
SUSD5	9.73195	2.84131	-1.77617	3.76082e-41	2.24487e-40
ICAM5	4.20271	1.92878	-1.12363	5.20411e-09	8.04912e-09
EME1	0.821005	1.98528	1.27388	7.10368e-40	3.96387e-39
TEF	19.962	7.73344	-1.36808	6.4425e-70	5.1947e-68
ERICH6-AS1	1.15879	2.43203	1.06955	5.34521e-22	1.37018e-21
MIR124-2HG	2.07173	0.690778	-1.58454	1.16045e-40	6.74382e-40
Z97653.1	2.52609	1.10866	-1.18809	8.11815e-44	5.58504e-43
AC092958.1	0.719407	3.27846	2.18814	1.98904e-32	7.84855e-32
AL353796.1	1.66768	0.824307	-1.01659	5.67216e-54	7.75231e-53
EEF1A1P12	1.50688	4.73806	1.65273	2.54589e-20	6.07716e-20
FZD7	4.87901	12.1016	1.31053	9.51844e-32	3.64131e-31
LINC00634	22.2063	7.47109	-1.57158	1.6475e-74	3.31729e-72
H3F3AP6	0.276781	2.5071	3.17921	1.99771e-38	1.04231e-37
FBLN5	2.78523	9.64885	1.79256	3.8923e-49	3.71457e-48
WNT10B	1.5068	0.567659	-1.40839	1.18487e-07	1.73182e-07
IGFBP2	3.80796	84.1511	4.46589	1.9986e-82	5.27711e-79
AC084033.3	12.8846	27.1941	1.07765	2.64065e-06	3.65413e-06
TRBC2	0.74749	1.97173	1.39934	9.8916e-24	2.70125e-23
AC008080.4	0.295785	2.06346	2.80244	7.38221e-12	1.26785e-11
UBE2S	4.77604	15.7605	1.72243	9.05492e-56	1.42722e-54
MYOF	2.23615	6.10282	1.44846	6.33521e-46	4.89558e-45
MYD88	4.28007	11.4307	1.41721	3.97533e-66	1.94628e-64
SOCS2	1.32516	8.03113	2.59944	4.468e-49	4.24698e-48
TMEM176A	5.19264	18.1784	1.80769	4.36594e-42	2.73992e-41
CKLF	4.12788	8.30385	1.00838	2.03438e-61	5.71385e-60
SPCS2P4	1.72986	3.72731	1.10748	3.17536e-28	1.0376e-27
RSPH1	2.62336	5.32358	1.02098	0.0178358	0.0202735
AC073349.2	2.40977	0.938961	-1.35976	3.62085e-49	3.46246e-48
MTCO2P2	1.29313	6.50948	2.33168	5.51651e-23	1.4656e-22
PPIA	54.1191	132.943	1.29659	1.14787e-48	1.06008e-47
RPL10P9	6.78092	15.4464	1.18772	6.21566e-14	1.15943e-13
GALNT13	29.143	6.51358	-2.16163	1.73853e-76	5.77999e-74
NEK6	9.75948	25.3971	1.37979	3.42702e-54	4.77047e-53
IKBIP	1.49528	4.82711	1.69074	5.85559e-71	5.8133e-69
PLVAP	5.44688	16.2519	1.5771	3.5591e-32	1.39095e-31
BCR	21.1928	10.3053	-1.04019	8.36958e-57	1.49564e-55
ADGRV1	6.93325	2.4705	-1.48873	3.46393e-37	1.70525e-36
TSPOAP1	10.1431	4.04102	-1.3277	1.98421e-54	2.81132e-53
CTSB	74.4156	164.401	1.14354	5.17084e-48	4.56593e-47
MICALL2	2.62911	6.61404	1.33096	1.84345e-50	1.92224e-49
PTGS2	0.866672	2.03259	1.22976	1.06963e-12	1.90097e-12
HLA-DPA1	16.105	55.7235	1.79077	2.60601e-49	2.51557e-48
MAD2L1	1.78644	4.89986	1.45565	9.65189e-40	5.35442e-39
RNU4ATAC	1.13017	3.39637	1.58745	6.84876e-32	2.63979e-31
TNFAIP3	1.83374	4.19255	1.19304	3.42882e-39	1.85957e-38
FNDC3B	1.24906	3.40564	1.44708	4.28715e-69	3.127e-67
EGFR	29.7168	137.674	2.21191	1.9327e-07	2.80365e-07
GSC	0.889233	1.95437	1.13607	2.12518e-19	4.90103e-19
MT-TL1	9.55707	3.92464	-1.28401	1.90213e-33	7.87284e-33
CASKIN1	8.16036	2.93804	-1.47378	4.2685e-58	8.61899e-57
PCDHGA5	1.41115	0.492015	-1.5201	7.83413e-06	1.05897e-05
BUB1	0.833581	3.35571	2.00922	4.34633e-52	5.14363e-51
CITED1	4.38346	13.6836	1.64231	1.65405e-27	5.24774e-27
ASS1	4.67211	9.89159	1.08213	3.77599e-15	7.36447e-15
GRIK1	1.35226	4.98107	1.88108	6.31646e-27	1.95921e-26
MYT1L	3.19402	0.720171	-2.14896	2.38903e-30	8.59426e-30
F3	16.7187	63.0183	1.91431	3.11098e-54	4.34747e-53
SERPINH1	5.11263	29.4738	2.5273	4.15592e-80	4.57023e-77
2021-09-14	0.0105929	5.14185	8.92304	3.57834e-41	2.13773e-40
MIR9-3HG	19.626	6.71654	-1.54698	2.93286e-55	4.46045e-54
RINL	0.790935	2.45795	1.63582	1.6003e-63	5.60734e-62
WASF3	38.5301	17.918	-1.10458	2.95589e-59	6.59243e-58
C1QL3	2.43111	0.714911	-1.76578	1.08278e-07	1.58467e-07
CENPS	0.78363	1.66653	1.0886	2.08228e-57	3.95329e-56
AFAP1L1	1.59466	5.17917	1.69947	2.2738e-45	1.69834e-44
LINC01561	3.28235	1.39247	-1.23708	3.64243e-40	2.06063e-39
SLC11A1	1.77933	7.36135	2.04864	2.3791e-51	2.64887e-50
ELK3	4.45259	10.2915	1.20873	8.65142e-61	2.27773e-59
AC012558.1	1.56534	0.592692	-1.40112	2.3696e-29	8.14001e-29
FTH1P12	0.473736	2.43003	2.35882	1.43863e-37	7.22652e-37
RPSAP12	0.376093	1.98116	2.39718	6.62268e-25	1.89659e-24
CSRNP3	3.43265	1.58586	-1.11405	1.5255e-43	1.0326e-42
ASIC4	26.3745	9.80032	-1.42824	2.23087e-38	1.15973e-37
PTGFRN	5.68959	19.2431	1.75795	4.80241e-68	3.0112e-66
AC025458.1	0.423042	2.24761	2.40952	7.04405e-37	3.41956e-36
WNK2	4.404	1.8466	-1.25395	1.52731e-33	6.34906e-33
TP73-AS1	1.38973	4.84699	1.80228	4.19674e-56	6.86459e-55
[truncated: 601 more rows]

## Sheet: Table S10
Table S10 Differentially expressed lncRNA from TCGA based on risk score
id	logFC	logCPM	PValue	FDR
AGAP2-AS1	4.12564	10.9194	4.86998e-180	6.3748e-177
MEOX2-AS1	5.02871	10.2731	1.20501e-159	7.8868e-157
AC093673.1	1.90373	11.9611	8.78991e-158	3.83533e-155
CYTOR	3.51763	9.82876	2.3648e-151	7.73881e-149
HOTAIRM1	3.43906	9.98954	1.85768e-149	4.86341e-147
AL133415.1	3.74194	9.69973	5.58001e-147	1.21737e-144
CRNDE	2.49173	9.92531	1.10906e-137	2.07394e-135
MIR4435-2HG	3.11049	9.62368	9.87778e-133	1.61625e-130
AC026401.3	1.89056	10.6039	1.81612e-131	2.64145e-129
LINC01579	3.04402	9.5133	1.09689e-123	1.43583e-121
AL355974.2	2.67588	12.0095	1.66488e-121	1.98121e-119
AC074351.1	4.86019	10.7344	2.6521e-118	2.89299e-116
PWAR6	-1.48333	11.6054	1.12192e-104	1.12969e-102
AC064875.1	3.15255	9.43762	1.97178e-103	1.84361e-101
AL354919.2	3.41311	9.96705	1.86187e-99	1.62479e-97
AC053503.1	-2.44398	11.0107	1.03676e-98	8.48197e-97
AC092718.4	1.4673	10.3609	2.95121e-97	2.27244e-95
LINC00641	-1.2491	11.4448	8.26703e-97	6.01197e-95
AL118505.1	-2.0134	10.977	1.17698e-95	8.10878e-94
SNHG18	2.3484	9.67479	2.23621e-92	1.4636e-90
HCP5	2.02844	10.3107	1.24428e-89	7.75602e-88
FP671120.4	3.70331	10.1464	1.43113e-89	8.51521e-88
AC027307.2	1.34226	10.3371	2.23455e-89	1.27175e-87
AC002456.1	1.65591	9.94825	3.53355e-88	1.92726e-86
LINC00339	0.994857	10.9452	5.02502e-88	2.6311e-86
AC147651.3	2.1803	9.56955	1.54725e-87	7.78981e-86
AC093726.1	1.5291	10.1165	3.51377e-86	1.70353e-84
LINC01116	2.57994	9.83515	2.89589e-85	1.35383e-83
AC005696.4	-1.56976	10.6415	6.0112e-85	2.71333e-83
AL035446.1	2.9442	10.192	1.54496e-84	6.74118e-83
PSMB8-AS1	1.28179	10.4054	4.82538e-82	2.03755e-80
FOXD3-AS1	2.21577	9.8847	5.01788e-82	2.05263e-80
AC073324.2	5.24449	9.85328	5.0792e-80	2.01475e-78
AC015922.4	1.5359	10.2986	1.48117e-78	5.70251e-77
MIR9-3HG	-1.484	11.7179	2.10076e-78	7.85683e-77
AC092958.1	2.29868	9.73316	1.24541e-77	4.52845e-76
LINC02308	2.20379	9.44331	7.60785e-77	2.69154e-75
NRAV	1.16282	10.5363	8.56563e-77	2.95063e-75
AC124312.2	-1.87191	10.7051	2.55353e-76	8.57068e-75
AL162231.2	2.01871	9.41277	7.79612e-76	2.55128e-74
OLMALINC	-1.09071	11.01	8.84533e-76	2.82403e-74
SOCS2-AS1	2.38683	9.42147	9.54151e-75	2.97377e-73
PAXIP1-AS2	1.42683	9.78536	7.31316e-74	2.22626e-72
LINC01445	3.96467	10.2277	1.51433e-73	4.50512e-72
FP671120.3	4.64024	9.49226	4.55219e-73	1.32418e-71
AL355974.3	2.0459	10.4441	5.06367e-73	1.44095e-71
AL022313.4	-2.36083	10.8445	1.22399e-72	3.40893e-71
AC109439.2	-2.56052	9.57666	3.56916e-71	9.73341e-70
SLC25A21-AS1	-1.61587	9.6896	7.99751e-70	2.13648e-68
AL049749.1	-2.1976	9.79457	4.12513e-68	1.07996e-66
LINC01503	1.67073	10.0747	7.04272e-67	1.80763e-65
AC080038.1	1.62173	9.47928	2.76072e-65	6.94957e-64
FAM181A-AS1	1.77146	9.40503	5.32932e-65	1.31624e-63
LINC00665	0.983682	10.2865	6.46591e-65	1.56738e-63
DGCR9	-1.55712	9.86506	2.62446e-64	6.24622e-63
EPB41L4A-AS1	-0.850939	11.2117	1.07971e-63	2.52382e-62
LINC00836	-2.02638	10.2736	3.59885e-63	8.26472e-62
AL512329.2	2.03723	9.60799	2.23116e-62	4.97343e-61
SNHG9	1.01254	11.3892	2.24165e-62	4.97343e-61
AC062021.1	-2.70902	10.8364	3.46681e-62	7.56341e-61
AC015922.3	1.43839	10.3501	1.587e-61	3.40555e-60
AC009902.2	1.92439	9.67131	6.43835e-61	1.35932e-59
AC099850.3	1.31167	10.3281	5.02886e-60	1.04488e-58
BAALC-AS1	1.49334	9.91814	1.87664e-59	3.83832e-58
LINC01023	1.04833	10.4783	2.43136e-58	4.89639e-57
AC074286.1	-1.89831	9.35607	7.61387e-58	1.51008e-56
AC020916.1	1.37007	10.1114	8.48128e-58	1.65702e-56
AL157700.1	-1.26189	10.359	1.02421e-57	1.97161e-56
AC012213.4	-1.9173	9.69956	3.12361e-57	5.9258e-56
FLJ16779	-1.59348	12.3783	9.04393e-57	1.69122e-55
AC009041.2	-1.44969	13.7278	6.22892e-56	1.1484e-54
CARD8-AS1	1.37903	9.55003	2.94778e-55	5.35922e-54
AC120036.5	-1.12065	10.0474	5.68824e-55	1.01999e-53
PCED1B-AS1	1.40707	10.0157	6.03999e-55	1.06843e-53
NEAT1	1.3059	10.8648	1.09059e-54	1.90344e-53
AC015540.1	-1.53316	9.96049	1.34597e-54	2.31825e-53
BX284668.5	1.32181	10.3349	1.92388e-54	3.2706e-53
AC090692.1	1.71332	10.1303	1.9691e-54	3.30455e-53
LINC01158	0.958763	13.1592	2.04083e-54	3.38158e-53
AC091729.3	1.0038	10.159	3.33732e-54	5.46068e-53
AC027130.1	-1.66791	9.55253	4.69693e-54	7.59047e-53
MIR22HG	1.26106	10.2423	5.03457e-54	8.0369e-53
AL391834.2	-0.917152	10.3684	1.47042e-52	2.31901e-51
AL441992.1	1.34242	9.55747	2.28243e-52	3.55679e-51
IGFBP7-AS1	2.02443	9.82416	1.5266e-51	2.32362e-50
AL391834.1	-1.14573	10.1642	2.79781e-51	4.20958e-50
AC083799.1	0.87477	10.3013	6.12144e-51	9.10564e-50
AC112491.1	1.50502	9.66316	5.99852e-50	8.82254e-49
LINC00092	1.57481	9.69342	8.27475e-50	1.20352e-48
SNHG11	0.846741	10.4443	1.41461e-49	2.03486e-48
AP001486.2	-0.986327	10.1386	1.84482e-49	2.62486e-48
AC107464.1	1.7558	9.45581	2.14685e-49	3.02175e-48
AC021739.3	-1.52305	9.75696	2.87828e-49	4.00815e-48
AC009501.1	1.55749	9.37657	1.75392e-48	2.41672e-47
MIR210HG	1.47032	9.67145	2.20581e-48	3.00771e-47
LINC02381	1.25829	10.9867	2.97052e-48	4.00867e-47
AL590094.1	1.60121	9.37984	5.05129e-48	6.74708e-47
AL590666.2	-1.26014	11.168	8.28398e-48	1.09533e-46
AL355916.2	-1.92724	10.8874	1.36745e-47	1.78999e-46
AC084033.3	1.14662	12.1568	3.08096e-47	3.99304e-46
AC021242.3	1.72332	9.53401	1.39993e-46	1.79658e-45
AC009902.3	1.57817	9.48852	3.15668e-46	4.01174e-45
AL121820.2	1.54805	9.92807	4.46958e-46	5.62566e-45
AC124312.5	-1.02882	10.1219	4.85159e-46	6.04831e-45
AC023421.1	-2.39255	9.42695	1.36795e-45	1.68929e-44
AC009102.2	-1.19057	9.97785	4.5545e-45	5.57181e-44
AP000924.1	1.76265	9.70542	4.79972e-45	5.81744e-44
LHX5-AS1	-2.65027	10.0767	1.62404e-44	1.95034e-43
AP003469.4	-0.888237	10.3241	2.67092e-44	3.17839e-43
AC002398.1	1.24521	9.54679	4.10528e-44	4.84127e-43
AL355338.1	0.871622	10.1324	7.76595e-44	9.07646e-43
AP001453.2	1.44623	9.46018	8.08356e-44	9.36405e-43
AC093323.3	0.806769	10.4748	1.06363e-43	1.2213e-42
AC021739.2	-1.07132	11.114	1.50857e-43	1.71715e-42
AL445524.1	1.30054	9.42562	9.7132e-43	1.09608e-41
TGFB2-AS1	1.55882	10.2046	9.26336e-42	1.02761e-40
AL731533.2	-1.14487	9.76301	1.80799e-41	1.98878e-40
AL035461.2	1.00236	9.8453	2.32243e-41	2.53338e-40
LINC01778	1.29159	9.5505	2.39556e-41	2.59156e-40
AL117332.1	1.24969	9.44898	2.87264e-41	3.0822e-40
AC254562.3	-0.904854	10.1217	3.29544e-41	3.5071e-40
AC122707.1	-1.90921	9.69034	5.37591e-41	5.67506e-40
AL645608.1	-1.32935	9.70884	1.0425e-40	1.09171e-39
DGCR10	-1.47168	9.45826	1.22011e-40	1.26756e-39
WDFY3-AS2	-0.814814	10.2993	1.43602e-40	1.48012e-39
LINC00599	-1.41379	10.1152	2.24981e-40	2.30078e-39
LINC02058	-1.60908	9.39326	3.14504e-40	3.19136e-39
MIR124-2HG	-1.32792	9.55181	2.12312e-39	2.13782e-38
AL359759.1	-1.20268	10.0985	5.62749e-39	5.58059e-38
AC073611.1	1.21015	9.43699	9.86522e-39	9.63699e-38
AL391422.3	0.930638	10.0516	1.23014e-38	1.18401e-37
AL158212.3	-0.84599	10.1612	1.344e-38	1.28416e-37
LINC01137	1.0191	9.71709	1.69457e-38	1.60739e-37
AC138207.5	1.00298	10.1772	4.10831e-38	3.82693e-37
HAR1A	-1.55495	9.43229	4.12221e-38	3.82693e-37
AL513217.1	-1.51418	9.51847	9.23934e-38	8.51711e-37
LINC00844	-1.17785	13.9548	1.1537e-37	1.05608e-36
LINC02440	-1.44789	9.91778	3.15973e-37	2.85247e-36
GDNF-AS1	-1.43171	9.36131	5.51268e-37	4.94254e-36
DLGAP1-AS1	0.918995	9.85983	1.26496e-36	1.12642e-35
RNF219-AS1	-1.47632	9.47769	1.54629e-36	1.36763e-35
H19	3.56381	11.0181	3.66932e-36	3.18089e-35
AC008080.4	2.5751	9.3705	4.82796e-36	4.15776e-35
AL121894.2	1.21853	10.5062	5.886e-36	5.0358e-35
ZNF529-AS1	1.00448	9.6805	6.40851e-36	5.44723e-35
AC011445.2	0.986403	10.1424	1.05167e-35	8.88153e-35
AC021739.5	-1.06104	9.91373	3.05295e-35	2.53199e-34
AC124854.1	-1.3477	9.40787	6.09448e-35	5.0174e-34
PTOV1-AS2	0.823019	10.0568	6.19714e-35	5.07004e-34
AC116565.1	-1.37943	10.263	1.14048e-34	9.27256e-34
AC126407.1	-1.17243	9.7426	1.18828e-34	9.6016e-34
AL645608.7	-1.1358	9.76638	4.11122e-34	3.26157e-33
ERICH6-AS1	1.12827	9.65935	7.30131e-34	5.75748e-33
AC025165.4	1.6188	9.39574	7.80883e-34	6.12081e-33
AC110285.1	-1.06296	10.5282	1.19903e-33	9.34247e-33
B3GALT5-AS1	1.23687	9.39757	8.16324e-33	6.2857e-32
AC107464.3	1.12261	9.50474	9.14198e-33	6.99816e-32
LINC01150	1.12051	9.54878	9.99819e-33	7.60909e-32
Z97653.1	-0.993917	9.73022	1.60038e-32	1.21092e-31
AC124312.4	-1.26662	9.38045	5.50401e-32	4.117e-31
AC020915.4	1.04832	9.52365	7.11948e-32	5.29512e-31
RFPL1S	-1.62165	9.79509	9.09039e-32	6.72278e-31
AC083864.2	-1.2259	9.76554	9.8528e-32	7.24568e-31
AC107398.3	-1.10154	10.5306	1.65122e-31	1.20751e-30
AC098613.1	1.24148	9.43881	3.71221e-31	2.6996e-30
AC092675.1	1.18674	9.3562	3.90008e-31	2.82056e-30
LINC01561	-1.05997	9.9247	3.9685e-31	2.85427e-30
AC027575.2	1.01926	9.50799	5.00806e-31	3.58227e-30
MIR219A2	-1.15051	10.9068	8.85601e-31	6.26622e-30
AC025211.1	-1.1839	9.4702	1.88495e-30	1.31946e-29
AC004158.1	-0.806309	10.203	4.02844e-30	2.80491e-29
LINC01105	-1.06084	10.2965	5.63799e-30	3.88428e-29
UBXN10-AS1	1.7601	9.43033	7.71582e-30	5.26042e-29
AC069209.1	-1.04595	10.0277	8.40022e-30	5.69735e-29
AC073896.2	0.810278	9.84857	1.19935e-29	8.09255e-29
AC008991.1	-1.49834	9.54726	3.13656e-29	2.10551e-28
SNHG25	1.06796	9.89531	3.45944e-29	2.31041e-28
AP000757.1	-0.952931	9.72234	4.57999e-29	3.02789e-28
AL031665.2	0.94941	9.60182	5.80165e-29	3.81626e-28
AL161935.3	0.962696	10.5993	7.67782e-29	5.02513e-28
ALDH1L1-AS2	1.23457	9.97119	1.03949e-28	6.76964e-28
AC103974.1	-0.811148	9.96497	2.45654e-28	1.59189e-27
AC023301.1	-1.10251	10.335	2.52788e-28	1.63005e-27
AL122019.1	-2.26104	9.77401	3.37919e-28	2.15774e-27
AC025165.5	1.09781	10.9102	3.58539e-28	2.27829e-27
AC025171.1	0.933223	9.59623	8.65988e-28	5.42382e-27
PLCG1-AS1	1.0877	9.38587	2.34104e-27	1.45925e-26
UG0898H09	-0.986336	11.9515	3.95531e-27	2.45379e-26
MAPT-AS1	-0.943057	9.65013	5.10402e-27	3.15149e-26
ATP2A1-AS1	0.860437	9.76145	6.95474e-27	4.25409e-26
AC080112.2	1.05249	9.36597	2.09793e-26	1.2773e-25
DLGAP1-AS2	0.986878	9.474	3.80375e-26	2.29452e-25
AC092117.1	-0.867018	9.72177	4.67179e-26	2.79241e-25
AP000911.1	-0.866369	9.77683	5.27229e-26	3.13701e-25
AP006333.2	-1.08861	9.48627	5.81014e-26	3.44139e-25
DKFZp779M0652	-0.91828	9.79822	6.82756e-26	4.0258e-25
LINC00320	-0.965557	10.4813	1.68058e-25	9.73397e-25
AL139161.1	0.984056	9.44429	3.32958e-25	1.92001e-24
AL133410.3	-0.818205	9.76181	1.31502e-24	7.4518e-24
AL450311.2	-0.943496	9.63882	5.92904e-24	3.3026e-23
AP003354.2	-0.885985	9.63697	1.67342e-23	9.28181e-23
SLC6A1-AS1	-1.03432	9.44837	3.16357e-23	1.74731e-22
AC012558.1	-1.09726	9.41926	6.11556e-23	3.34949e-22
AC105277.1	0.936513	9.45689	7.7316e-23	4.19945e-22
AC124798.1	-0.950248	9.60782	1.30826e-22	7.04738e-22
CA3-AS1	0.93498	9.44306	1.86089e-22	9.9832e-22
AL121908.1	-0.988882	9.42434	3.48131e-22	1.85246e-21
AC068643.1	-0.968147	9.59418	3.92346e-22	2.07928e-21
AC105446.1	1.21858	9.41398	5.09766e-22	2.67986e-21
AC007938.1	-1.02521	9.41088	7.73703e-22	4.00307e-21
AL645924.1	1.37392	9.37986	1.64331e-21	8.4027e-21
LINC01114	0.831748	9.56475	1.8123e-21	9.23075e-21
AC025857.2	0.826958	9.57116	1.18362e-20	5.86878e-20
ZIM2-AS1	0.924181	9.42125	1.41318e-20	6.95433e-20
LINC00928	-0.893415	9.56313	2.49101e-20	1.21217e-19
LINC00609	-0.836136	9.74	3.06451e-20	1.47479e-19
AC093458.1	-0.870634	9.50176	3.12268e-19	1.47566e-18
WDR11-AS1	-0.993553	9.46107	5.97147e-19	2.79166e-18
AC026356.1	0.861948	9.36696	1.16293e-18	5.39814e-18
MCF2L-AS1	0.869946	9.42033	1.73774e-18	8.00953e-18
AL139393.2	0.920157	11.0779	1.89373e-18	8.69785e-18
AC092687.3	0.810792	9.44316	1.95791e-18	8.92997e-18
LINC01532	-1.18941	10.0535	2.54315e-18	1.1559e-17
AC018755.4	0.830869	9.69089	3.85127e-18	1.72058e-17
AL023806.1	-0.903446	9.41662	5.38293e-18	2.38856e-17
AL590999.1	-0.908724	9.53996	5.64327e-18	2.49562e-17
AC009549.1	0.841153	10.3869	7.29219e-18	3.20318e-17
LINC02283	-1.14899	12.1245	7.73371e-18	3.38576e-17
AC087241.1	-0.823243	9.64888	2.05437e-17	8.67475e-17
AL157392.3	-0.843709	9.44994	3.51844e-17	1.47617e-16
AC108047.1	0.830613	9.39065	4.06435e-17	1.69434e-16
AL133465.1	-1.08308	10.2708	1.22314e-16	4.97233e-16
CHL1-AS2	0.802797	9.89561	1.84822e-16	7.46704e-16
AL139246.6	-1.1247	9.51909	2.46893e-16	9.88327e-16
AC131097.3	-0.864141	10.5656	3.45263e-16	1.3737e-15
PARD3-AS1	-0.815937	9.4922	1.00833e-15	3.92828e-15
LINC00689	-1.50491	10.961	1.08148e-15	4.20077e-15
DLGAP1-AS4	-1.25711	9.41718	1.58102e-15	6.10056e-15
AC103591.3	0.819515	9.35034	1.58456e-15	6.10056e-15
AC092131.1	1.02615	9.46859	6.32007e-15	2.35697e-14
LINC00519	-0.838944	9.38923	6.40637e-15	2.38237e-14
AC104985.1	-0.820761	9.37856	7.46423e-15	2.7523e-14
SLC26A4-AS1	-1.29973	9.45264	2.79065e-14	9.95356e-14
LINC01088	-1.02275	11.4363	5.49661e-14	1.92897e-13
AL031056.2	-1.01147	10.506	6.34597e-14	2.21517e-13
EMX2OS	-0.813371	9.97904	2.86529e-13	9.51945e-13
AC098587.1	-0.83872	9.39782	9.75811e-12	2.99844e-11
AC104051.2	-1.67751	11.4674	1.83459e-10	5.05573e-10
LINC01602	-1.18421	11.1392	0.000226503	0.000397443

[truncated: 3 more sheets: Table S11, Table S12, Table S13]
