# Supplementary material for: Comprehensive Analysis of Pyroptosis-Associated in Molecular Classification, Immunity and Prognostic of Glioma
Source: Front Genet. 2022 Jan 7;12:781538. doi: 10.3389/fgene.2021.781538 (PMC8777075; doi:10.3389/fgene.2021.781538)
Supplement: Supplementary file 9 [file DataSheet5.ZIP]

Archive with 4 entries (4 files):
- Western_blot/Figure 10B-1.Tif
- Western_blot/Figure 10B-2.Tif
- Western_blot/Figure-1.tif
- Western_blot/Figure10A-2.Tif
